# Supplementary material for: Predicting a local recurrence after breast-conserving therapy by gene expression profiling
Source: Breast Cancer Res. 2006 Oct 30;8(5):R62. doi: 10.1186/bcr1614 (PMC1779489; doi:10.1186/bcr1614)
Supplement: Additional file 1 — An Excel file containing all clinical data, including all labels for various classifiers (both the original previously published labels as well as the local recurrence labels), and the correlation values (to the local recurrence centroids) for all patients. [file bcr1614-S1.xls]

## Sheet: WinSTAT Commands
2004-06-28 09:40:46	2004-07-05 11:52:49	2004-07-05 11:56:48	2004-07-05 12:00:37	2004-07-05 12:01:14	2004-07-05 12:35:53	2004-07-05 15:12:03	2004-07-06 10:48:32	2004-07-16 14:26:40	2004-07-16 14:27:30	2004-07-16 14:28:09	2004-07-16 14:28:53	2004-07-22 16:19:53	2004-07-22 16:23:22	2004-07-22 16:24:29	2004-07-22 16:25:37	2004-07-22 16:28:55	2004-07-28 12:12:00	2004-07-28 12:12:54	2005-03-09 11:36:57	2005-03-09 11:37:44	2005-03-09 12:12:06	2005-03-09 12:12:32	2005-08-11 15:51:00	2005-08-11 15:51:55	2005-08-11 15:52:26
25	1	1	1	1	100	9	100	100	100	100	100	100	1	9	9	9	100	100	1	1	1	1	100	100	100
	FALSE	FALSE	FALSE	FALSE	FALSE	FALSE	FALSE	FALSE	FALSE	FALSE	FALSE	FALSE	FALSE	FALSE	FALSE	FALSE	FALSE	FALSE	FALSE	FALSE	FALSE	FALSE	FALSE	FALSE	FALSE
	Descriptive Statistics [Subset]	Descriptive Statistics [Subset]	Descriptive Statistics [Subset]	Descriptive Statistics [Subset]	Survival Analysis [Subset]	Crosstabulation [Subset]	Survival Analysis [Subset]	Survival Analysis [Subset]	Survival Analysis [Subset]	Survival Analysis [Subset]	Survival Analysis [Subset]	Survival Analysis	Descriptive Statistics	Crosstabulation	Crosstabulation [Subset]	Crosstabulation [Subset]	Survival Analysis [Subset]	Survival Analysis [Subset]	Descriptive Statistics	Descriptive Statistics [Subset]	Descriptive Statistics [Subset]	Descriptive Statistics [Subset]	Survival Analysis	Survival Analysis	Survival Analysis
	14	14	14	14	timelokr_1	TRUE	timelokr_1	timelokr_1	timelokr_1	timelokr_1	timelokr_1	#REF!	1	TRUE	TRUE	TRUE	#REF!	#REF!	1	1	1	1	timelokr_1	timelokr_1	timelokr_1
	survival	survival	survival	survival	Event_local	TRUE	Event_local	Event_local	Event_local	Event_local	Event_local	#REF!	#REF!	TRUE	TRUE	TRUE	Event_local	Event_local	survival	survival	survival	survival	Event_local	Event_local	Event_local
	timerecu	timerecu	timerecu	timerecu	TRUE	TRUE	TRUE	TRUE	TRUE	TRUE	TRUE	TRUE		TRUE	TRUE	TRUE	TRUE	TRUE	#REF!				TRUE	TRUE	TRUE
	#REF!	#REF!	#REF!	#REF!		TRUE								TRUE	TRUE	TRUE
	timelokr_1	timelokr_1	timelokr_1	timelokr_1	#REF!	TRUE	#REF!	#REF!	#REF!	#REF!	#REF!	#REF!		TRUE	TRUE	TRUE	#REF!	#REF!					70_genes_Original	WS_all_Original	Hypoxia_Original
	pT (mm)	pT (mm)	pT (mm)	pT (mm)		TRUE								TRUE	TRUE	TRUE
	ER	ER	ER	ER		TRUE								TRUE	TRUE	TRUE
	Age_<40	Age_<40	Age_<40	Age_<40		Label_Rondom_LR								Margin	Margin	Margin
	Chemo	Chemo	Chemo	Chemo		Boost								Label_Rondom_LR	Label_Rondom_LR	Label_Rondom_LR
	Hormonal	Hormonal	Hormonal	Hormonal
	70_genes_Original	70_genes_Original	70_genes_Original	70_genes_Original
	#REF!	#REF!	#REF!	#REF!
	#REF!	#REF!	#REF!	#REF!
	#REF!	#REF!	#REF!	#REF!
	Boost	Boost	Boost	Boost
	#REF!
	Boost

## Sheet: WinSTAT Trigger
5347

## Sheet: Clinical_data_BCT_only
rosid	Margin	Margin_DCIS	Label_Rondom_LR	Event_local	Event_metastasis	Event_Death	Event_distant_metastasis_as_first_event(MCR)	survival	timerecu	timemeta_1	timelokr_1	pT (mm)	diameter_b	pN(number)	pN_3_classes	ER	Grade_3_classes	Age	Age_<40	Chemo	Hormonal	Boost	70_genes_Original	WS_all_Original	Hypoxia_Original	Label_training_validation	Wound Signature_LR_Correlation	Wound Signature_LR_label	Hyoxia_LR_Correlation	Hypoxia_LR_label	70_genes_LR_Correlation	70_genes_LR_label
4	2	0	1	0	0	0	0	12.9966	12.9966	12.9966	12.9966	20	<=2cm	0	pN0	Positive	Poorly diff	41	0	No	No	1	Poor	Activated	Non_hypoxic	Training	0.23799	WS_Low_Risk	0.52901	Hypoxic_LR	0.255584	70_LR_High
6	0	0	2	0	0	0	0	11.1567	11.1567	11.1567	11.1567	13	<=2cm	0	pN0	Positive	Intermediate	49	0	No	No	1	Good	Quiescent	Non_hypoxic	Validation	0.454136	WS_High_Risk	0.269322	Hypoxic_LR	-0.0842688	70_LR_Low
7	0	1	1	0	0	0	0	10.1383	10.1383	10.1383	10.1383	20	<=2cm	0	pN0	Negative	Well diff	46	0	No	No	0	Good	Quiescent	Non_hypoxic	Training	0.291109	WS_Low_Risk	0.337262	Hypoxic_LR	0.149218	70_LR_Low
8	2	3	2	0	0	0	0	8.80219	8.80219	8.80219	8.80219	28	>2cm	0	pN0	Negative	Poorly diff	48	0	No	No	1	Poor	Activated	Hypoxic	Validation	0.210978	WS_Low_Risk	0.204334	Non_Hypoxix_LR	0.281263	70_LR_High
9	0	1	1	0	0	0	0	10.2943	10.2943	10.2943	10.2943	15	<=2cm	0	pN0	Positive	Poorly diff	48	0	No	No	1	Good	Quiescent	Non_hypoxic	Training	0.542089	WS_High_Risk	0.387311	Hypoxic_LR	-0.194633	70_LR_Low
11	0	0	2	0	0	0	0	5.80424	5.80424	5.80424	5.80424	22	>2cm	0	pN0	Positive	Poorly diff	37	1	No	No	1	Poor	Activated	Non_hypoxic	Validation	0.0427938	WS_Low_Risk	0.556129	Hypoxic_LR	0.54556	70_LR_High
12	0	1	1	0	0	0	0	7.85763	7.85763	7.85763	7.85763	22	>2cm	0	pN0	Negative	Poorly diff	46	0	No	No	1	Poor	Activated	Hypoxic	Training	-0.0718583	WS_Low_Risk	-0.1848	Non_Hypoxix_LR	0.396158	70_LR_High
13	1	2	2	0	0	0	0	8.16701	8.16701	8.16701	8.16701	21	>2cm	0	pN0	Positive	Poorly diff	41	0	No	No	1	Poor	Activated	Non_hypoxic	Validation	0.383015	WS_High_Risk	0.532624	Hypoxic_LR	0.117345	70_LR_Low
14	2	1	1	0	0	0	0	8.23272	8.23272	8.23272	8.23272	10	<=2cm	0	pN0	Positive	Well diff	48	0	No	No	1	Good	Quiescent	Non_hypoxic	Training	0.400899	WS_High_Risk	0.323194	Hypoxic_LR	-0.0600153	70_LR_Low
17	0	2	2	0	0	0	0	7.86585	7.86585	7.86585	7.86585	17	<=2cm	0	pN0	Positive	Intermediate	48	0	No	No	1	Good	Quiescent	Non_hypoxic	Validation	0.188355	WS_Low_Risk	0.27409	Hypoxic_LR	0.078696	70_LR_Low
26	0	0	1	0	0	0	0	6.97057	6.97057	6.97057	6.97057	14	<=2cm	0	pN0	Positive	Poorly diff	40	0	No	No	1	Good	Quiescent	Hypoxic	Training	0.121818	WS_Low_Risk	-0.030098	Non_Hypoxix_LR	-0.0898572	70_LR_Low
27	0	0	2	0	0	0	0	5.18549	5.18549	5.18549	5.18549	20	<=2cm	0	pN0	Positive	Well diff	45	0	No	No	1	Good	Quiescent	Non_hypoxic	Validation	0.12946	WS_Low_Risk	0.221106	Non_Hypoxix_LR	0.0133928	70_LR_Low
28	0	0	1	0	0	0	0	6.24504	6.24504	6.24504	6.24504	15	<=2cm	0	pN0	Negative	Poorly diff	40	0	No	No	0	Good	Quiescent	Non_hypoxic	Training	-0.0527451	WS_Low_Risk	0.132403	Non_Hypoxix_LR	0.186935	70_LR_Low
39	0	1	2	0	0	0	0	11.0171	11.0171	11.0171	11.0171	25	>2cm	0	pN0	Positive	Poorly diff	46	0	No	No	1	Poor	Quiescent	Non_hypoxic	Validation	0.0420012	WS_Low_Risk	0.474212	Hypoxic_LR	0.0476944	70_LR_Low
45	0	3	1	0	1	0	1	4.7315	1.08966	1.08966	4.7315	25	>2cm	0	pN0	Positive	Poorly diff	37	1	No	No	1	Good	Quiescent	Non_hypoxic	Training	0.361404	WS_High_Risk	0.421512	Hypoxic_LR	0.419111	70_LR_High
48	0	1	2	0	1	1	1	2.1726	1.02669	1.02669	2.1726	32	>2cm	0	pN0	Negative	Poorly diff	30	1	No	No	1	Poor	Activated	Hypoxic	Validation	0.140165	WS_Low_Risk	-0.101007	Non_Hypoxix_LR	0.293994	70_LR_High
56	0	0	1	0	1	1	1	8.4658	4.69541	4.69541	8.4658	14	<=2cm	0	pN0	Positive	Intermediate	30	1	No	No	1	Poor	Quiescent	Non_hypoxic	Training	-0.106785	WS_Low_Risk	0.376793	Hypoxic_LR	0.0795981	70_LR_Low
57	0	0	2	0	1	1	1	5.1508	2.29706	2.29706	5.1508	25	>2cm	0	pN0	Negative	Poorly diff	28	1	No	No	1	Poor	Activated	Non_hypoxic	Validation	0.101719	WS_Low_Risk	0.229463	Non_Hypoxix_LR	0.437971	70_LR_High
58	1	0	1	0	1	1	1	5.3562	1.12252	1.12252	5.3562	30	>2cm	0	pN0	Positive	Poorly diff	38	1	No	No	1	Poor	Activated	Non_hypoxic	Training	0.298533	WS_Low_Risk	0.441867	Hypoxic_LR	0.501823	70_LR_High
60	0	3	2	0	1	1	1	7.9288	4.89254	4.89254	7.9288	16	<=2cm	0	pN0	Positive	Poorly diff	45	0	No	No	0	Poor	Quiescent	Hypoxic	Validation	0.321265	WS_High_Risk	0.0217578	Non_Hypoxix_LR	0.00997346	70_LR_Low
62	0	1	1	0	1	1	1	2.7096	0.807666	0.807666	2.7096	25	>2cm	0	pN0	Positive	Poorly diff	36	1	No	No	1	Poor	Activated	Non_hypoxic	Training	0.225127	WS_Low_Risk	0.464973	Hypoxic_LR	0.586149	70_LR_High
103	2	0	2	0	1	1	1	5.7796	4.95277	4.95277	5.7796	30	>2cm	0	pN0	Negative	Poorly diff	42	0	No	No	1	Poor	Activated	Hypoxic	Validation	0.0843775	WS_Low_Risk	0.135811	Non_Hypoxix_LR	0.523414	70_LR_High
107	0	1	1	1	1	1	0	3.45517	1.3744	2.54346	1.3744	2	<=2cm	0	pN0	Positive	Poorly diff	38	1	No	No	0	Poor	Activated	Non_hypoxic	Training	0.530742	WS_High_Risk	0.687466	Hypoxic_LR	0.615753	70_LR_High
111	0	1	1	0	1	1	1	3.25257	1.27036	1.27036	3.25257	25	>2cm	0	pN0	Positive	Poorly diff	50	0	No	No	1	Poor	Activated	Hypoxic	Training	0.255878	WS_Low_Risk	0.227557	Non_Hypoxix_LR	0.203268	70_LR_Low
113	0	2	2	0	1	1	1	3.24162	0.996578	0.996578	3.24162	12	<=2cm	0	pN0	Negative	Intermediate	47	0	No	No	1	Poor	Quiescent	Hypoxic	Validation	0.153772	WS_Low_Risk	-0.0330379	Non_Hypoxix_LR	0.0411124	70_LR_Low
117	0	1	1	0	0	0	0	5.30322	5.30322	5.30322	5.30322	15	<=2cm	1	1-3	Positive	Poorly diff	51	0	No	No	0	Poor	Quiescent	Hypoxic	Training	0.186609	WS_Low_Risk	-0.373361	Non_Hypoxix_LR	0.0693166	70_LR_Low
118	0	0	2	0	0	0	0	5.23203	5.23203	5.23203	5.23203	17	<=2cm	0	pN0	Positive	Intermediate	47	0	No	No	1	Good	Quiescent	Non_hypoxic	Validation	0.111709	WS_Low_Risk	0.37198	Hypoxic_LR	-0.068097	70_LR_Low
120	0	1	1	0	0	0	0	10.0972	10.0972	10.0972	10.0972	13	<=2cm	0	pN0	Positive	Intermediate	42	0	No	No	1	Good	Quiescent	Non_hypoxic	Training	0.0668159	WS_Low_Risk	0.277785	Hypoxic_LR	0.25173	70_LR_High
123	0	0	2	0	0	0	0	14.2615	14.2615	14.2615	14.2615	20	<=2cm	0	pN0	Positive	Poorly diff	48	0	No	No	1	Good	Quiescent	Non_hypoxic	Validation	0.411661	WS_High_Risk	0.393447	Hypoxic_LR	0.286838	70_LR_High
124	0	0	1	0	0	0	0	6.64476	6.64476	6.64476	6.64476	15	<=2cm	0	pN0	Positive	Intermediate	38	1	No	No	0	Good	Quiescent	Non_hypoxic	Training	0.66558	WS_High_Risk	0.287468	Hypoxic_LR	-0.0789096	70_LR_Low
125	0	0	2	0	0	0	0	7.74812	7.74812	7.74812	7.74812	15	<=2cm	1	1-3	Positive	Intermediate	50	0	No	Yes	1	Good	Quiescent	Non_hypoxic	Validation	0.460305	WS_High_Risk	0.292874	Hypoxic_LR	0.274215	70_LR_High
128	1	2	1	0	0	0	0	8.73922	8.73922	8.73922	8.73922	25	>2cm	1	1-3	Positive	Well diff	50	0	Yes	Yes	1	Good	Quiescent	Non_hypoxic	Training	0.641819	WS_High_Risk	0.352215	Hypoxic_LR	0.170315	70_LR_Low
129	0	0	2	0	0	0	0	7.56742	7.56742	7.56742	7.56742	15	<=2cm	3	1-3	Positive	Intermediate	43	0	Yes	No	1	Good	Quiescent	Non_hypoxic	Validation	0.368047	WS_High_Risk	0.446541	Hypoxic_LR	-0.145317	70_LR_Low
130	0	1	1	0	0	0	0	7.29637	7.29637	7.29637	7.29637	18	<=2cm	1	1-3	Negative	Poorly diff	47	0	Yes	No	1	Poor	Activated	Hypoxic	Training	0.340848	WS_High_Risk	0.290709	Hypoxic_LR	0.47328	70_LR_High
131	0	0	2	0	0	1	0	4.66256	1.11431	4.66256	4.66256	17	<=2cm	0	pN0	Negative	Poorly diff	39	1	No	No	1	Poor	Activated	Hypoxic	Validation	0.44598	WS_High_Risk	0.145019	Non_Hypoxix_LR	0.396303	70_LR_High
132	0	1	2	1	0	0	0	6.71869	5.86721	6.71869	5.86721	15	<=2cm	1	1-3	Positive	Intermediate	47	0	Yes	Yes	1	Poor	Activated	Non_hypoxic	Validation	0.394808	WS_High_Risk	0.513991	Hypoxic_LR	0.363852	70_LR_High
133	0	1	1	0	0	0	0	8.64887	8.64887	8.64887	8.64887	18	<=2cm	0	pN0	Positive	Well diff	32	1	No	No	1	Good	Quiescent	Non_hypoxic	Training	0.638596	WS_High_Risk	0.379067	Hypoxic_LR	0.000748994	70_LR_Low
134	0	1	2	0	1	1	0	7.09377	6.99521	6.99521	7.09377	12	<=2cm	1	1-3	Positive	Poorly diff	38	1	Yes	No	1	Poor	Quiescent	Hypoxic	Validation	0.195693	WS_Low_Risk	0.152456	Non_Hypoxix_LR	-0.104659	70_LR_Low
137	0	0	1	0	0	0	0	15.3292	15.3292	15.3292	15.3292	18	<=2cm	1	1-3	Positive	Well diff	41	0	Yes	No	1	Good	Quiescent	Non_hypoxic	Training	0.499871	WS_High_Risk	0.278508	Hypoxic_LR	-0.156495	70_LR_Low
140	0	1	2	0	0	0	0	5.5551	5.5551	5.5551	5.5551	18	<=2cm	0	pN0	Positive	Well diff	46	0	No	No	1	Good	Quiescent	Non_hypoxic	Validation	0.584987	WS_High_Risk	0.411861	Hypoxic_LR	0.353299	70_LR_High
145	0	1	1	0	0	0	0	5.48665	5.48665	5.48665	5.48665	19	<=2cm	2	1-3	Positive	Intermediate	48	0	Yes	Yes	1	Good	Quiescent	Non_hypoxic	Training	0.70811	WS_High_Risk	0.181997	Non_Hypoxix_LR	0.419726	70_LR_High
149	0	1	2	0	0	0	0	17.2402	17.2402	17.2402	17.2402	30	>2cm	3	1-3	Negative	Intermediate	44	0	Yes	No	1	Poor	Quiescent	Non_hypoxic	Validation	0.504849	WS_High_Risk	0.201321	Non_Hypoxix_LR	0.378589	70_LR_High
151	0	1	1	0	1	0	1	17.5743	14.0123	14.0123	17.5743	40	>2cm	4	>=4	Positive	Poorly diff	42	0	Yes	No	1	Poor	Quiescent	Hypoxic	Training	0.254031	WS_Low_Risk	0.0434114	Non_Hypoxix_LR	-0.0522333	70_LR_Low
156	0	0	2	0	0	0	0	17.6591	17.6591	17.6591	17.6591	21	>2cm	4	>=4	Positive	Poorly diff	42	0	Yes	No	1	Good	Quiescent	Non_hypoxic	Validation	0.364533	WS_High_Risk	0.356888	Hypoxic_LR	-0.0532213	70_LR_Low
157	0	0	1	0	0	0	0	7.87406	7.87406	7.87406	7.87406	30	>2cm	1	1-3	Positive	Well diff	45	0	No	No	0	Good	Quiescent	Non_hypoxic	Training	0.614402	WS_High_Risk	0.332384	Hypoxic_LR	0.234046	70_LR_Low
165	0	1	1	1	1	1	0	11.0171	6.19302	10.4422	6.19302	15	<=2cm	0	pN0	Positive	Poorly diff	39	1	No	No	1	Poor	Activated	Hypoxic	Training	0.562169	WS_High_Risk	0.25397	Hypoxic_LR	0.381418	70_LR_High
169	0	1	2	0	0	0	0	14.8857	14.8857	14.8857	14.8857	25	>2cm	1	1-3	Positive	Intermediate	40	0	No	No	1	Poor	Activated	Non_hypoxic	Validation	0.566824	WS_High_Risk	-0.101838	Non_Hypoxix_LR	0.519451	70_LR_High
172	0	0	2	1	1	1	0	1.6345	1.22108	1.38809	1.22108	30	>2cm	2	1-3	Positive	Poorly diff	46	0	Yes	No	1	Poor	Activated	Non_hypoxic	Validation	0.425565	WS_High_Risk	0.498317	Hypoxic_LR	0.591546	70_LR_High
174	0	0	1	0	0	0	0	13.7495	13.7495	13.7495	13.7495	20	<=2cm	1	1-3	Positive	Poorly diff	41	0	No	No	1	Poor	Activated	Non_hypoxic	Training	0.502255	WS_High_Risk	0.397275	Hypoxic_LR	-0.148555	70_LR_Low
175	0	1	2	0	1	1	1	7.6742	7.5948	7.5948	7.6742	15	<=2cm	0	pN0	Negative	Intermediate	48	0	No	No	1	Poor	Activated	Hypoxic	Validation	0.0748807	WS_Low_Risk	0.0207412	Non_Hypoxix_LR	0.571784	70_LR_High
177	0	1	1	0	1	1	1	9.71116	8.92539	8.92539	9.71116	25	>2cm	1	1-3	Negative	Poorly diff	48	0	Yes	No	1	Poor	Activated	Hypoxic	Training	0.240167	WS_Low_Risk	-0.296383	Non_Hypoxix_LR	0.292479	70_LR_High
178	1	2	2	0	0	0	0	13.1745	13.1745	13.1745	13.1745	30	>2cm	1	1-3	Positive	Intermediate	48	0	Yes	No	1	Good	Quiescent	Non_hypoxic	Validation	-0.011168	WS_Low_Risk	0.27024	Hypoxic_LR	0.174862	70_LR_Low
179	0	1	1	0	0	0	0	12.7639	12.7639	12.7639	12.7639	30	>2cm	0	pN0	Negative	Poorly diff	40	0	No	No	1	Poor	Activated	Hypoxic	Training	0.0405864	WS_Low_Risk	-0.35964	Non_Hypoxix_LR	0.119991	70_LR_Low
180	0	1	2	0	1	1	1	5.28679	2.61465	2.61465	5.28679	45	>2cm	7	>=4	Positive	Poorly diff	36	1	Yes	No	1	Poor	Activated	Hypoxic	Validation	0.13119	WS_Low_Risk	-0.267365	Non_Hypoxix_LR	0.200327	70_LR_Low
181	0	1	1	1	0	0	0	11.8001	10.8172	11.8001	10.8172	20	<=2cm	0	pN0	Negative	Poorly diff	35	1	No	No	0	Poor	Activated	Non_hypoxic	Training	0.633738	WS_High_Risk	0.752131	Hypoxic_LR	0.794214	70_LR_High
182	0	1	1	0	0	0	0	11.3183	11.3183	11.3183	11.3183	11	<=2cm	1	1-3	Positive	Well diff	43	0	No	No	1	Good	Quiescent	Hypoxic	Training	0.137094	WS_Low_Risk	-0.268018	Non_Hypoxix_LR	-0.038351	70_LR_Low
183	0	0	2	0	0	0	0	11.8604	11.8604	11.8604	11.8604	22	>2cm	0	pN0	Positive	Well diff	42	0	No	No	1	Good	Quiescent	Hypoxic	Validation	0.34002	WS_High_Risk	0.297319	Hypoxic_LR	0.0858133	70_LR_Low
184	0	1	1	0	1	1	1	4.4052	1.21013	1.21013	4.4052	23	>2cm	1	1-3	Negative	Poorly diff	44	0	Yes	No	1	Poor	Activated	Hypoxic	Training	-0.111452	WS_Low_Risk	0.40368	Hypoxic_LR	0.463842	70_LR_High
186	0	1	2	0	0	1	0	11.7399	11.7399	11.7399	11.7399	24	>2cm	1	1-3	Negative	Intermediate	47	0	Yes	No	1	Poor	Activated	Hypoxic	Validation	0.0443123	WS_Low_Risk	-0.312929	Non_Hypoxix_LR	0.633251	70_LR_High
189	0	1	1	0	0	0	0	12.0739	12.0739	12.0739	12.0739	25	>2cm	0	pN0	Positive	Intermediate	39	1	No	No	1	Poor	Quiescent	Non_hypoxic	Training	-0.213011	WS_Low_Risk	0.33736	Hypoxic_LR	0.600539	70_LR_High
190	0	2	2	1	0	0	0	11.9233	7.44969	11.9233	7.44969	20	<=2cm	1	1-3	Positive	Well diff	48	0	No	No	1	Good	Quiescent	Non_hypoxic	Validation	0.415526	WS_High_Risk	0.571736	Hypoxic_LR	0.0804859	70_LR_Low
193	0	1	2	0	0	0	0	11.833	11.833	11.833	11.833	8	<=2cm	0	pN0	Positive	Well diff	50	0	No	No	1	Good	Quiescent	Non_hypoxic	Validation	0.124381	WS_Low_Risk	0.595263	Hypoxic_LR	0.00133408	70_LR_Low
194	0	1	1	1	1	0	0	13.0678	9.46475	12.4654	9.46475	12	<=2cm	3	1-3	Positive	Intermediate	45	0	Yes	No	1	Good	Quiescent	Non_hypoxic	Training	0.059335	WS_Low_Risk	0.173041	Non_Hypoxix_LR	-0.107342	70_LR_Low
195	0	1	2	1	0	0	0	11.5455	2.05065	11.5455	2.05065	20	<=2cm	3	1-3	Negative	Intermediate	45	0	Yes	No	1	Poor	Activated	Hypoxic	Validation	0.410876	WS_High_Risk	0.301371	Hypoxic_LR	0.279853	70_LR_High
198	0	1	1	1	0	0	0	11.1431	9.33881	11.1431	9.33881	20	<=2cm	2	1-3	Positive	Intermediate	43	0	Yes	No	0	Good	Quiescent	Non_hypoxic	Training	0.317872	WS_High_Risk	0.551338	Hypoxic_LR	0.612267	70_LR_High
199	0	1	1	0	0	0	0	10.9076	10.9076	10.9076	10.9076	15	<=2cm	0	pN0	Positive	Poorly diff	39	1	No	No	1	Poor	Quiescent	Non_hypoxic	Training	0.484244	WS_High_Risk	0.337337	Hypoxic_LR	-0.0162531	70_LR_Low
200	0	1	2	0	0	0	0	10.768	10.768	10.768	10.768	20	<=2cm	1	1-3	Positive	Intermediate	43	0	Yes	No	1	Poor	Quiescent	Non_hypoxic	Validation	0.283424	WS_Low_Risk	0.467643	Hypoxic_LR	-0.0655508	70_LR_Low
202	0	3	1	0	1	1	1	4.846	3.37845	3.37845	4.846	39	>2cm	0	pN0	Negative	Poorly diff	47	0	No	No	1	Poor	Activated	Hypoxic	Training	-0.0668279	WS_Low_Risk	-0.110976	Non_Hypoxix_LR	0.579671	70_LR_High
212	0	0	2	0	0	1	0	12.1451	12.1451	12.1451	12.1451	20	<=2cm	0	pN0	Negative	Intermediate	42	0	No	No	1	Poor	Activated	Hypoxic	Validation	-0.155058	WS_Low_Risk	-0.293119	Non_Hypoxix_LR	0.437277	70_LR_High
214	0	1	1	0	1	0	1	10.4586	7.47707	7.47707	10.4586	20	<=2cm	0	pN0	Positive	Well diff	41	0	No	No	1	Good	Quiescent	Non_hypoxic	Training	0.254245	WS_Low_Risk	0.283499	Hypoxic_LR	0.211551	70_LR_Low
215	0	0	2	0	0	0	0	10.3518	10.3518	10.3518	10.3518	27	>2cm	0	pN0	Negative	Poorly diff	49	0	No	No	1	Poor	Activated	Hypoxic	Validation	0.00538015	WS_Low_Risk	-0.396458	Non_Hypoxix_LR	0.499382	70_LR_High
217	0	1	1	0	1	1	1	1.94661	1.71663	1.71663	1.94661	25	>2cm	8	>=4	Negative	Poorly diff	43	0	Yes	No	1	Poor	Activated	Hypoxic	Training	0.474305	WS_High_Risk	-0.269858	Non_Hypoxix_LR	0.331672	70_LR_High
218	0	1	2	0	1	1	1	2.94593	2.34086	2.34086	2.94593	25	>2cm	3	1-3	Positive	Poorly diff	38	1	Yes	No	1	Poor	Activated	Hypoxic	Validation	0.163222	WS_Low_Risk	0.0739866	Non_Hypoxix_LR	0.2121	70_LR_Low
219	0	0	1	0	0	0	0	9.83162	9.83162	9.83162	9.83162	15	<=2cm	0	pN0	Positive	Well diff	46	0	No	No	1	Good	Quiescent	Non_hypoxic	Training	0.182746	WS_Low_Risk	0.438152	Hypoxic_LR	0.064615	70_LR_Low
221	0	1	2	0	0	0	0	10.3765	10.3765	10.3765	10.3765	19	<=2cm	0	pN0	Positive	Intermediate	45	0	No	No	1	Good	Quiescent	Non_hypoxic	Validation	0.206921	WS_Low_Risk	0.389752	Hypoxic_LR	0.165084	70_LR_Low
226	0	1	1	0	0	0	0	8.79124	8.79124	8.79124	8.79124	10	<=2cm	0	pN0	Negative	Poorly diff	49	0	No	No	1	Poor	Activated	Hypoxic	Training	0.162461	WS_Low_Risk	0.141195	Non_Hypoxix_LR	0.475273	70_LR_High
227	0	1	2	1	1	1	0	7.21424	3.27173	3.35661	3.27173	20	<=2cm	0	pN0	Positive	Poorly diff	39	1	No	No	1	Poor	Activated	Hypoxic	Validation	0.50556	WS_High_Risk	0.314245	Hypoxic_LR	0.28524	70_LR_High
228	0	1	2	0	1	1	1	1.43463	1.22382	1.22382	1.43463	35	>2cm	0	pN0	Negative	Poorly diff	39	1	No	No	1	Poor	Activated	Hypoxic	Validation	-0.0176781	WS_Low_Risk	-0.140367	Non_Hypoxix_LR	0.349087	70_LR_High
229	0	0	1	0	1	1	1	2.85832	1.61807	1.61807	2.85832	30	>2cm	0	pN0	Positive	Poorly diff	45	0	No	No	1	Poor	Activated	Hypoxic	Training	0.304921	WS_Low_Risk	0.0671315	Non_Hypoxix_LR	0.396549	70_LR_High
230	0	1	2	0	1	1	1	0.711841	0.271047	0.271047	0.711841	20	<=2cm	0	pN0	Negative	Poorly diff	28	1	No	No	1	Poor	Activated	Hypoxic	Validation	0.0381753	WS_Low_Risk	-0.418977	Non_Hypoxix_LR	0.287181	70_LR_High
231	0	0	1	0	1	0	1	11.1567	3.58111	3.58111	11.1567	30	>2cm	0	pN0	Positive	Intermediate	43	0	No	No	1	Poor	Quiescent	Non_hypoxic	Training	0.238668	WS_Low_Risk	0.0257122	Non_Hypoxix_LR	0.233804	70_LR_Low
233	0	1	2	0	0	0	0	14.1218	14.1218	14.1218	14.1218	25	>2cm	0	pN0	Positive	Well diff	42	0	No	No	1	Good	Quiescent	Non_hypoxic	Validation	0.252398	WS_Low_Risk	0.317808	Hypoxic_LR	-0.0463024	70_LR_Low
238	0	1	1	1	1	1	0	2.15195	1.00753	1.84531	1.00753	26	>2cm	0	pN0	Negative	Poorly diff	42	0	No	No	1	Poor	Activated	Hypoxic	Training	0.348602	WS_High_Risk	0.28193	Hypoxic_LR	0.579085	70_LR_High
239	0	1	1	0	0	0	0	8.09309	8.09309	8.09309	8.09309	10	<=2cm	0	pN0	Positive	Well diff	40	0	No	No	1	Good	Quiescent	Non_hypoxic	Training	-0.000109176	WS_Low_Risk	0.380686	Hypoxic_LR	0.217718	70_LR_Low
241	0	1	2	0	1	1	1	2.13279	2.00411	2.00411	2.13279	25	>2cm	0	pN0	Negative	Poorly diff	41	0	Yes	No	1	Poor	Activated	Hypoxic	Validation	-0.0790979	WS_Low_Risk	-0.30314	Non_Hypoxix_LR	0.255323	70_LR_High
246	0	0	2	1	0	0	0	11.4497	4.17796	11.4497	4.17796	14	<=2cm	0	pN0	Negative	Poorly diff	35	1	No	No	0	Poor	Quiescent	Hypoxic	Validation	0.41587	WS_High_Risk	0.00902323	Non_Hypoxix_LR	0.198192	70_LR_Low
249	0	1	1	0	0	0	0	5.31691	5.31691	5.31691	5.31691	12	<=2cm	2	1-3	Positive	Intermediate	44	0	Yes	Yes	1	Good	Quiescent	Hypoxic	Training	0.0966797	WS_Low_Risk	0.336442	Hypoxic_LR	0.368983	70_LR_High
250	0	1	2	0	0	0	0	11.3648	11.3648	11.3648	11.3648	15	<=2cm	0	pN0	Positive	Well diff	39	1	Yes	Yes	1	Good	Quiescent	Non_hypoxic	Validation	0.107405	WS_Low_Risk	0.430381	Hypoxic_LR	-0.088308	70_LR_Low
251	0	1	1	0	0	0	0	9.40726	9.40726	9.40726	9.40726	16	<=2cm	0	pN0	Positive	Poorly diff	49	0	No	No	1	Poor	Activated	Hypoxic	Training	0.0199478	WS_Low_Risk	0.276765	Hypoxic_LR	0.578252	70_LR_High
252	0	1	2	0	1	0	1	9.9165	9.12252	9.12252	9.9165	18	<=2cm	0	pN0	Positive	Poorly diff	46	0	No	No	1	Poor	Activated	Non_hypoxic	Validation	0.127795	WS_Low_Risk	0.464042	Hypoxic_LR	0.407888	70_LR_High
254	0	1	1	0	1	1	1	4.66804	4.58864	4.58864	4.66804	27	>2cm	0	pN0	Positive	Poorly diff	37	1	No	No	1	Poor	Activated	Non_hypoxic	Training	0.182954	WS_Low_Risk	0.58822	Hypoxic_LR	0.106782	70_LR_Low
257	0	1	1	1	1	1	0	2.58727	1.71663	2.29706	1.71663	25	>2cm	5	>=4	Negative	Poorly diff	32	1	Yes	No	1	Good	Quiescent	Hypoxic	Training	0.355218	WS_High_Risk	0.43991	Hypoxic_LR	0.556203	70_LR_High
258	0	0	2	0	1	1	1	5.3525	5.11704	5.11704	5.3525	20	<=2cm	1	1-3	Positive	Intermediate	43	0	Yes	No	1	Poor	Quiescent	Hypoxic	Validation	0.127048	WS_Low_Risk	0.160663	Non_Hypoxix_LR	0.0397135	70_LR_Low
259	0	1	1	0	1	0	1	8.96372	5.51677	5.51677	8.96372	13	<=2cm	0	pN0	Positive	Well diff	42	0	No	No	1	Good	Quiescent	Non_hypoxic	Training	0.418965	WS_High_Risk	0.272083	Hypoxic_LR	-0.114349	70_LR_Low
260	0	1	2	0	1	0	1	8.81314	8.3039	8.3039	8.81314	18	<=2cm	2	1-3	Positive	Intermediate	42	0	Yes	No	1	Poor	Quiescent	Non_hypoxic	Validation	0.14449	WS_Low_Risk	0.146615	Non_Hypoxix_LR	-0.150265	70_LR_Low
261	0	1	1	0	0	0	0	8.59411	8.59411	8.59411	8.59411	7	<=2cm	1	1-3	Positive	Well diff	50	0	No	Yes	1	Good	Quiescent	Non_hypoxic	Training	0.381352	WS_High_Risk	0.17093	Non_Hypoxix_LR	0.124131	70_LR_Low
266	0	1	2	0	0	0	0	7.01164	7.01164	7.01164	7.01164	11	<=2cm	0	pN0	Positive	Well diff	43	0	No	No	1	Poor	Quiescent	Non_hypoxic	Validation	0.444993	WS_High_Risk	0.494601	Hypoxic_LR	0.249291	70_LR_High
268	0	1	1	0	0	0	0	7.0883	7.0883	7.0883	7.0883	35	>2cm	0	pN0	Negative	Poorly diff	38	1	No	No	0	Poor	Activated	Hypoxic	Training	0.0479118	WS_Low_Risk	0.394462	Hypoxic_LR	0.523824	70_LR_High
269	0	0	2	0	1	1	1	1.3525	0.936328	0.936328	1.3525	35	>2cm	7	>=4	Negative	Poorly diff	38	1	Yes	No	1	Poor	Activated	Hypoxic	Validation	0.283099	WS_Low_Risk	0.476142	Hypoxic_LR	0.665588	70_LR_High
271	0	1	1	0	0	0	0	7.02259	7.02259	7.02259	7.02259	10	<=2cm	0	pN0	Positive	Well diff	42	0	No	No	1	Good	Quiescent	Non_hypoxic	Training	0.432293	WS_High_Risk	0.3406	Hypoxic_LR	-0.204525	70_LR_Low
273	2	2	2	0	0	0	0	6.99795	6.99795	6.99795	6.99795	20	<=2cm	1	1-3	Positive	Intermediate	50	0	No	Yes	1	Poor	Quiescent	Hypoxic	Validation	0.111108	WS_Low_Risk	0.431403	Hypoxic_LR	0.457175	70_LR_High
274	0	0	1	0	0	0	0	5.92471	5.92471	5.92471	5.92471	13	<=2cm	0	pN0	Positive	Well diff	49	0	No	No	1	Poor	Quiescent	Non_hypoxic	Training	0.255594	WS_Low_Risk	0.5189	Hypoxic_LR	-0.079653	70_LR_Low
277	0	1	2	0	0	0	0	5.11431	5.11431	5.11431	5.11431	12	<=2cm	1	1-3	Positive	Well diff	37	1	Yes	No	0	Good	Quiescent	Non_hypoxic	Validation	-0.0312362	WS_Low_Risk	0.52843	Hypoxic_LR	0.0552436	70_LR_Low
281	0	1	1	0	0	0	0	7.34018	7.34018	7.34018	7.34018	20	<=2cm	1	1-3	Positive	Intermediate	48	0	Yes	Yes	1	Good	Quiescent	Non_hypoxic	Training	0.0980345	WS_Low_Risk	-0.00217377	Non_Hypoxix_LR	0.0561476	70_LR_Low
283	0	1	2	0	0	0	0	5.32512	5.32512	5.32512	5.32512	22	>2cm	4	>=4	Positive	Poorly diff	49	0	Yes	No	1	Poor	Quiescent	Non_hypoxic	Validation	0.147934	WS_Low_Risk	0.546691	Hypoxic_LR	0.275084	70_LR_High
286	0	0	1	0	0	0	0	4.94456	4.94456	4.94456	4.94456	15	<=2cm	0	pN0	Positive	Intermediate	41	0	No	No	1	Poor	Activated	Hypoxic	Training	0.199716	WS_Low_Risk	0.354433	Hypoxic_LR	0.71497	70_LR_High
290	0	3	2	0	0	0	0	4.97194	4.97194	4.97194	4.97194	15	<=2cm	2	1-3	Positive	Well diff	49	0	Yes	No	1	Good	Quiescent	Non_hypoxic	Validation	0.176475	WS_Low_Risk	0.176043	Non_Hypoxix_LR	0.188984	70_LR_Low
291	0	0	1	0	0	0	0	11.6523	11.6523	11.6523	11.6523	12	<=2cm	2	1-3	Positive	Intermediate	39	1	Yes	No	1	Poor	Quiescent	Non_hypoxic	Training	0.136363	WS_Low_Risk	0.585808	Hypoxic_LR	0.303811	70_LR_High
292	0	2	2	0	0	0	0	8.36687	8.36687	8.36687	8.36687	10	<=2cm	0	pN0	Positive	Well diff	48	0	No	No	1	Good	Quiescent	Non_hypoxic	Validation	0.309465	WS_Low_Risk	0.479505	Hypoxic_LR	0.35294	70_LR_High
293	0	1	1	0	0	0	0	6.31348	6.31348	6.31348	6.31348	18	<=2cm	1	1-3	Positive	Well diff	46	0	Yes	Yes	1	Poor	Activated	Non_hypoxic	Training	0.0891879	WS_Low_Risk	0.254257	Hypoxic_LR	0.442976	70_LR_High
295	0	3	2	0	0	0	0	5.5551	5.5551	5.5551	5.5551	21	>2cm	0	pN0	Positive	Well diff	48	0	No	No	1	Good	Quiescent	Non_hypoxic	Validation	0.4233	WS_High_Risk	0.325968	Hypoxic_LR	0.306996	70_LR_High
300	2	3	1	0	1	1	1	3.78371	2.85284	2.85284	3.78371	13	<=2cm	5	>=4	Positive	Intermediate	35	1	Yes	No	1	Poor	Quiescent	Hypoxic	Training	0.636398	WS_High_Risk	-0.362751	Non_Hypoxix_LR	-0.170835	70_LR_Low
301	0	1	2	0	0	0	0	9.3306	9.3306	9.3306	9.3306	20	<=2cm	3	1-3	Positive	Well diff	47	0	Yes	No	1	Poor	Quiescent	Non_hypoxic	Validation	-0.0399543	WS_Low_Risk	0.48028	Hypoxic_LR	0.0400848	70_LR_Low
303	1	2	1	0	0	0	0	9.1937	9.1937	9.1937	9.1937	25	>2cm	3	1-3	Positive	Intermediate	43	0	Yes	Yes	1	Good	Quiescent	Hypoxic	Training	0.270304	WS_Low_Risk	0.0124045	Non_Hypoxix_LR	-0.166306	70_LR_Low
304	0	1	2	0	1	0	1	9.67009	6.71047	6.71047	9.67009	15	<=2cm	0	pN0	Positive	Well diff	40	0	No	No	1	Poor	Quiescent	Non_hypoxic	Validation	0.189802	WS_Low_Risk	0.459799	Hypoxic_LR	-0.168041	70_LR_Low
307	0	0	1	0	1	1	1	2.8063	1.96578	1.96578	2.8063	30	>2cm	9	>=4	Negative	Poorly diff	44	0	Yes	No	1	Poor	Activated	Hypoxic	Training	0.059313	WS_Low_Risk	0.036373	Non_Hypoxix_LR	0.217348	70_LR_Low
309	0	0	2	1	1	0	0	9.31417	8.39425	8.56126	8.39425	22	>2cm	4	>=4	Positive	Intermediate	43	0	Yes	Yes	1	Good	Quiescent	Hypoxic	Validation	0.280345	WS_Low_Risk	0.178808	Non_Hypoxix_LR	0.189218	70_LR_Low
310	0	3	2	0	0	0	0	9.09788	9.09788	9.09788	9.09788	15	<=2cm	3	1-3	Negative	Poorly diff	45	0	No	No	1	Poor	Activated	Non_hypoxic	Validation	0.261994	WS_Low_Risk	0.545019	Hypoxic_LR	0.551732	70_LR_High
312	0	0	1	0	0	0	0	9.10335	9.10335	9.10335	9.10335	28	>2cm	0	pN0	Positive	Intermediate	47	0	No	No	0	Good	Quiescent	Non_hypoxic	Training	0.254473	WS_Low_Risk	0.35487	Hypoxic_LR	0.18023	70_LR_Low
315	0	0	2	0	0	0	0	8.24093	8.24093	8.24093	8.24093	15	<=2cm	1	1-3	Positive	Well diff	40	0	Yes	No	1	Good	Quiescent	Non_hypoxic	Validation	0.419269	WS_High_Risk	0.266271	Hypoxic_LR	0.069806	70_LR_Low
320	0	1	1	0	0	0	0	9.89459	9.89459	9.89459	9.89459	15	<=2cm	1	1-3	Positive	Poorly diff	44	0	Yes	No	1	Poor	Activated	Hypoxic	Training	0.0913173	WS_Low_Risk	-0.374074	Non_Hypoxix_LR	-0.0247651	70_LR_Low
326	0	0	2	0	0	0	0	8.29843	8.29843	8.29843	8.29843	28	>2cm	0	pN0	Negative	Poorly diff	39	1	No	No	1	Poor	Activated	Hypoxic	Validation	-0.0447219	WS_Low_Risk	-0.0956986	Non_Hypoxix_LR	0.3642	70_LR_High
328	0	0	1	0	0	0	0	5.577	5.577	5.577	5.577	18	<=2cm	1	1-3	Positive	Well diff	41	0	Yes	No	1	Good	Quiescent	Non_hypoxic	Training	0.321422	WS_High_Risk	0.112589	Non_Hypoxix_LR	0.0517045	70_LR_Low
332	0	0	2	0	0	0	0	7.99179	7.99179	7.99179	7.99179	21	>2cm	1	1-3	Negative	Poorly diff	49	0	Yes	No	1	Poor	Activated	Hypoxic	Validation	-0.17308	WS_Low_Risk	0.378896	Hypoxic_LR	0.495185	70_LR_High
334	0	0	1	0	0	0	0	7.69336	7.69336	7.69336	7.69336	22	>2cm	1	1-3	Positive	Intermediate	36	1	Yes	No	1	Good	Quiescent	Non_hypoxic	Training	0.337662	WS_High_Risk	0.528708	Hypoxic_LR	0.458854	70_LR_High
335	0	1	2	0	0	0	0	7.47707	7.47707	7.47707	7.47707	42	>2cm	1	1-3	Negative	Poorly diff	48	0	Yes	No	1	Poor	Activated	Hypoxic	Validation	0.0598686	WS_Low_Risk	0.0401282	Non_Hypoxix_LR	0.436672	70_LR_High
336	0	3	1	0	0	0	0	7.40862	7.40862	7.40862	7.40862	7	<=2cm	0	pN0	Positive	Well diff	47	0	No	No	1	Good	Quiescent	Hypoxic	Training	-0.0642677	WS_Low_Risk	0.147487	Non_Hypoxix_LR	0.0111799	70_LR_Low
337	0	1	1	1	0	0	0	6.81999	2.08624	6.81999	2.08624	18	<=2cm	2	1-3	Positive	Well diff	29	1	Yes	No	1	Poor	Activated	Non_hypoxic	Training	0.404197	WS_High_Risk	0.613024	Hypoxic_LR	0.236419	70_LR_High
338	0	1	2	0	0	0	0	6.3436	6.3436	6.3436	6.3436	18	<=2cm	0	pN0	Negative	Poorly diff	49	0	Yes	No	1	Poor	Activated	Hypoxic	Validation	-0.103153	WS_Low_Risk	-0.209723	Non_Hypoxix_LR	0.452499	70_LR_High
339	0	0	1	0	0	0	0	16.5914	16.5914	16.5914	16.5914	20	<=2cm	0	pN0	Positive	Intermediate	45	0	Yes	No	1	Poor	Quiescent	Hypoxic	Training	0.443301	WS_High_Risk	0.19916	Non_Hypoxix_LR	0.263203	70_LR_High
340	0	1	2	0	1	1	1	5.859	3.12115	3.12115	5.859	22	>2cm	1	1-3	Positive	Intermediate	43	0	Yes	No	1	Poor	Activated	Non_hypoxic	Validation	0.246451	WS_Low_Risk	0.584255	Hypoxic_LR	0.674711	70_LR_High
342	0	0	1	0	0	0	0	15.3511	15.3511	15.3511	15.3511	20	<=2cm	0	pN0	Positive	Intermediate	45	0	No	No	1	Good	Activated	Non_hypoxic	Training	0.00175732	WS_Low_Risk	0.395284	Hypoxic_LR	0.197883	70_LR_Low
344	0	1	2	0	0	0	0	6.87474	6.87474	6.87474	6.87474	13	<=2cm	0	pN0	Negative	Well diff	44	0	No	No	1	Poor	Quiescent	Hypoxic	Validation	-0.128373	WS_Low_Risk	0.552836	Hypoxic_LR	0.557421	70_LR_High
345	1	1	1	0	0	0	0	6.99521	6.99521	6.99521	6.99521	25	>2cm	4	>=4	Positive	Intermediate	47	0	Yes	No	1	Good	Quiescent	Hypoxic	Training	0.100874	WS_Low_Risk	0.273582	Hypoxic_LR	0.0794419	70_LR_Low
348	0	1	2	0	0	0	0	6.17112	6.17112	6.17112	6.17112	17	<=2cm	0	pN0	Positive	Intermediate	50	0	No	No	0	Good	Quiescent	Non_hypoxic	Validation	0.177668	WS_Low_Risk	0.220984	Non_Hypoxix_LR	0.388564	70_LR_High
351	0	3	1	0	0	0	0	6.52704	6.52704	6.52704	6.52704	14	<=2cm	2	1-3	Positive	Poorly diff	41	0	Yes	No	1	Poor	Activated	Hypoxic	Training	-0.104163	WS_Low_Risk	0.285523	Hypoxic_LR	0.548979	70_LR_High
355	0	1	2	0	0	0	0	6.04517	6.04517	6.04517	6.04517	14	<=2cm	0	pN0	Positive	Intermediate	50	0	No	No	1	Good	Quiescent	Non_hypoxic	Validation	0.231302	WS_Low_Risk	0.435671	Hypoxic_LR	-0.0936708	70_LR_Low
356	0	1	1	0	0	0	0	6.21492	6.21492	6.21492	6.21492	16	<=2cm	0	pN0	Positive	Well diff	49	0	No	No	1	Good	Quiescent	Hypoxic	Training	0.278213	WS_Low_Risk	0.250867	Non_Hypoxix_LR	0.00162955	70_LR_Low
358	0	1	2	0	0	0	0	6.23956	6.23956	6.23956	6.23956	7	<=2cm	0	pN0	Positive	Well diff	45	0	No	No	1	Good	Quiescent	Non_hypoxic	Validation	0.432675	WS_High_Risk	0.367997	Hypoxic_LR	0.142641	70_LR_Low
366	0	0	1	0	0	0	0	17.1526	17.1526	17.1526	17.1526	15	<=2cm	0	pN0	Positive	Intermediate	50	0	No	No	1	Poor	Quiescent	Hypoxic	Training	0.00227064	WS_Low_Risk	-0.0870763	Non_Hypoxix_LR	0.281508	70_LR_High
367	0	1	2	0	1	1	1	0.974675	0.572211	0.572211	0.974675	30	>2cm	0	pN0	Positive	Intermediate	49	0	No	No	1	Poor	Quiescent	Hypoxic	Validation	0.15899	WS_Low_Risk	-0.241845	Non_Hypoxix_LR	-0.0570895	70_LR_Low
368	0	1	1	0	1	0	1	16.8706	9.56879	9.56879	16.8706	30	>2cm	0	pN0	Positive	Intermediate	33	1	No	No	1	Poor	Quiescent	Non_hypoxic	Training	-0.00107589	WS_Low_Risk	0.41832	Hypoxic_LR	0.216369	70_LR_Low
371	1	1	2	1	1	1	1	2.40657	1.96851	1.96851	1.96851	20	<=2cm	0	pN0	Positive	Intermediate	51	0	No	No	1	Poor	Quiescent	Non_hypoxic	Validation	0.450779	WS_High_Risk	0.491697	Hypoxic_LR	0.39295	70_LR_High
373	0	0	2	0	0	0	0	7.77276	7.77276	7.77276	7.77276	23	>2cm	1	1-3	Positive	Intermediate	51	0	Yes	No	1	Poor	Activated	Non_hypoxic	Validation	0.41898	WS_High_Risk	0.434906	Hypoxic_LR	0.0014635	70_LR_Low
374	0	0	1	0	1	1	1	5.75496	2.68036	2.68036	5.75496	15	<=2cm	1	1-3	Positive	Well diff	52	0	Yes	No	1	Poor	Quiescent	Hypoxic	Training	0.403694	WS_High_Risk	0.188973	Non_Hypoxix_LR	0.20779	70_LR_Low
375	0	0	2	0	0	0	0	17.4209	17.4209	17.4209	17.4209	30	>2cm	1	1-3	Positive	Poorly diff	52	0	Yes	No	1	Poor	Quiescent	Non_hypoxic	Validation	0.0629842	WS_Low_Risk	0.423262	Hypoxic_LR	0.207585	70_LR_Low
379	0	1	1	0	0	0	0	13.8645	13.8645	13.8645	13.8645	30	>2cm	0	pN0	Positive	Well diff	52	0	No	No	1	Good	Activated	Hypoxic	Training	0.0425144	WS_Low_Risk	0.246435	Non_Hypoxix_LR	0.245369	70_LR_High
381	0	1	1	1	0	0	0	12.2601	7.77276	12.2601	7.77276	30	>2cm	1	1-3	Positive	Intermediate	52	0	No	No	1	Poor	Activated	Non_hypoxic	Training	0.525773	WS_High_Risk	0.616188	Hypoxic_LR	0.494299	70_LR_High
383	2	0	2	0	0	0	0	11.0828	11.0828	11.0828	11.0828	15	<=2cm	1	1-3	Positive	Intermediate	52	0	Yes	No	1	Good	Quiescent	Hypoxic	Validation	-0.0420489	WS_Low_Risk	-0.108042	Non_Hypoxix_LR	0.0907781	70_LR_Low
387	0	1	1	0	0	0	0	8.21355	8.21355	8.21355	8.21355	20	<=2cm	1	1-3	Positive	Intermediate	52	0	No	Yes	1	Poor	Quiescent	Non_hypoxic	Training	0.0375351	WS_Low_Risk	0.45939	Hypoxic_LR	0.243542	70_LR_High
388	0	1	2	0	0	0	0	7.22519	7.22519	7.22519	7.22519	15	<=2cm	0	pN0	Positive	Intermediate	52	0	No	No	1	Poor	Quiescent	Non_hypoxic	Validation	0.407158	WS_High_Risk	0.427801	Hypoxic_LR	-0.227371	70_LR_Low
389	0	2	1	0	1	1	1	4.9473	3.41958	3.41958	4.9473	25	>2cm	4	>=4	Positive	Poorly diff	51	0	No	Yes	1	Poor	Activated	Hypoxic	Training	-0.000996668	WS_Low_Risk	0.292436	Hypoxic_LR	0.498638	70_LR_High
390	0	1	2	0	0	0	0	6.80356	6.80356	6.80356	6.80356	7	<=2cm	1	1-3	Positive	Well diff	51	0	No	Yes	1	Good	Quiescent	Non_hypoxic	Validation	0.142755	WS_Low_Risk	0.260307	Hypoxic_LR	0.0442633	70_LR_Low
392	0	1	1	0	0	0	0	6.17112	6.17112	6.17112	6.17112	13	<=2cm	1	1-3	Positive	Intermediate	51	0	Yes	No	1	Poor	Activated	Non_hypoxic	Training	-0.0489803	WS_Low_Risk	0.59194	Hypoxic_LR	0.566419	70_LR_High
393	0	1	2	0	0	0	0	5.57426	5.57426	5.57426	5.57426	17	<=2cm	2	1-3	Positive	Well diff	51	0	No	Yes	1	Poor	Activated	Non_hypoxic	Validation	0.187411	WS_Low_Risk	0.62393	Hypoxic_LR	0.464839	70_LR_High
394	0	1	1	0	0	0	0	5.70842	5.70842	5.70842	5.70842	17	<=2cm	0	pN0	Positive	Intermediate	51	0	No	No	1	Good	Quiescent	Non_hypoxic	Training	0.226938	WS_Low_Risk	0.211939	Non_Hypoxix_LR	0.049455	70_LR_Low
396	0	0	2	0	0	0	0	10.2313	10.2313	10.2313	10.2313	25	>2cm	2	1-3	Negative	Poorly diff	51	0	No	Yes	0	Poor	Activated	Hypoxic	Validation	0.15664	WS_Low_Risk	0.217589	Non_Hypoxix_LR	0.522933	70_LR_High
397	0	0	1	0	1	1	1	8.77207	4.7666	4.7666	8.77207	27	>2cm	0	pN0	Positive	Intermediate	51	0	No	Yes	0	Poor	Quiescent	Hypoxic	Training	0.20213	WS_Low_Risk	0.0393162	Non_Hypoxix_LR	-0.128078	70_LR_Low
402	0	1	2	0	0	0	0	7.37851	7.37851	7.37851	7.37851	15	<=2cm	0	pN0	Negative	Well diff	47	0	No	No	1	Poor	Activated	Hypoxic	Validation	0.243923	WS_Low_Risk	-0.199673	Non_Hypoxix_LR	0.454075	70_LR_High
403	0	0	1	0	0	0	0	6.75428	6.75428	6.75428	6.75428	30	>2cm	3	1-3	Positive	Well diff	47	0	Yes	No	1	Good	Quiescent	Non_hypoxic	Training	0.535339	WS_High_Risk	0.310946	Hypoxic_LR	-0.106436	70_LR_Low
404	0	0	2	0	0	0	0	7.57016	7.57016	7.57016	7.57016	17	<=2cm	3	1-3	Positive	Well diff	39	1	No	No	0	Good	Quiescent	Non_hypoxic	Validation	0.498394	WS_High_Risk	0.252386	Non_Hypoxix_LR	-0.169811	70_LR_Low
