# Supplementary material for: Predicting a local recurrence after breast-conserving therapy by gene expression profiling
Source: Breast Cancer Res. 2006 Oct 30;8(5):R62. doi: 10.1186/bcr1614 (PMC1779489; doi:10.1186/bcr1614)
Supplement: Additional file 2 — An Excel file containing the expression data for the 70 genes for all patients (training (local recurrence and non-local recurrence) and validation set separately) and the calculated 70 genes local recurrence centroid data and correlation values for all patients to this centroid. [file bcr1614-S2.xls]

## Sheet: Local_recurrence_training
Probe_ID	Systemic_name	Symbol	UGCluster	Average_LR_70
		LR_no_LR_label			165__2	181__2	194__2	198__2	238__2	257__2	337__2	381__2	107__2
		Non_Centralized_Pearson			0.381418	0.794214	-0.107342	0.612267	0.579085	0.556203	0.236419	0.494299	0.615753
10090	AA555029_RC		Hs.100691	0.0368881	0.002892	0.432862	-0.101454	0.101778	-0.042913	0.349742	-0.182261	-0.254186	0.025533
1701	AF201951	CFFM4	Hs.11090	-0.101888	-0.287603	0.190131	-0.006035	0.007841	-0.13838	-0.267796	0.005565	-0.228171	-0.19254
10756	Contig51464_RC		Hs.118944	0.0428723	-0.096008	0.055127	-0.015274	-0.151688	0.313097	0.065244	-0.07312	-0.054331	0.342804
17352	AL137718		Hs.122164	0.0426131	0.05687	-0.025568	-0.026049	0.03738	0.245873	-0.103795	0.041333	0.094777	0.062697
17224	Contig28552_RC		Hs.122164	0.0433941	0.055552	-0.058601	-0.067185	0.03638	0.33455	-0.172747	0.101442	0.089726	0.07143
23213	Contig25991	ECT2	Hs.122579	-0.033069	0.263768	0.037034	-0.066799	-0.047858	-0.070225	-0.326106	0.120024	-0.004941	-0.202518
23194	Contig32125_RC		Hs.122953	0.0132438	0.408326	-0.095515	0.129433	0.057032	-0.380078	-0.072078	0.143433	-0.118905	0.047546
16238	NM_016448	L2DTL	Hs.126774	0.0569694	0.259632	0.105471	-0.137361	-0.225609	0.130235	-0.015013	0.152732	0.135977	0.106661
21697	Contig35251_RC		Hs.143631	-0.0436161	-0.167578	0.196019	-0.029425	-0.091703	0.056884	-0.01413	0.124812	-0.33398	-0.133444
10842	NM_004994	MMP9	Hs.151738	-0.276433	-0.172219	-0.164947	-0.202206	-0.531137	-0.41565	-0.349759	-0.295376	-0.339291	-0.017311
9171	AF257175	PECI	Hs.15250	0.0294282	-0.151584	0.150962	-0.024339	0.090252	-0.232939	0.070419	0.170082	0.062398	0.129603
8797	NM_006117	PECI	Hs.15250	0.00226367	-0.189206	0.186633	-0.122581	0.090352	-0.375341	0.085221	0.23078	-0.013688	0.128203
19709	NM_018354	FLJ11190	Hs.155071	-0.0405139	0.777073	-0.095853	-0.141174	-0.316091	-0.18562	-0.218389	-0.157906	-0.317436	0.290771
13145	NM_005915	MCM6	Hs.155462	0.0447211	0.237418	0.082666	-0.087733	-0.164506	0.322509	-0.034648	0.030874	0.013779	0.002131
1944	NM_001809	CENPA	Hs.1594	-0.00267422	0.112911	0.16036	-0.356372	-0.190257	0.267932	-0.311223	0.035497	0.109536	0.147548
2115	Contig32185_RC		Hs.159422	0.0722316	0.260094	-0.017581	0.02405	0.341738	0.050204	-0.065282	-0.099475	-0.067792	0.224128
17793	NM_015984	UCH37	Hs.171581	-0.0483683	-0.095504	-0.049135	-0.049505	-0.055773	0.083347	-0.238181	0.056226	-0.096564	0.009774
10904	AL080059		Hs.173094	-0.0778482	0.332529	-0.538711	-0.109203	-0.518853	0.137547	-0.330281	-0.310466	0.386566	0.250238
21365	NM_000436	OXCT	Hs.177584	0.0903167	0.23113	0.115953	-0.054676	0.109578	0.368988	0.028949	0.055317	-0.176415	0.134026
5850	AF052162		Hs.179882	0.00541122	0.070009	-0.040091	-0.031538	-0.102959	0.089849	0.015002	-0.090764	0.057375	0.081818
18906	NM_000127	EXT1	Hs.184161	-0.0150668	-0.049452	0.159146	0.039795	-0.199321	0.203216	-0.025282	-0.013881	-0.264319	0.014497
14112	NM_014791	KIAA0175	Hs.184339	0.0519271	0.33701	0.086563	-0.062679	-0.20135	0.244546	-0.165725	0.11427	0.064451	0.050258
7524	NM_003882	WISP1	Hs.194680	-0.0272743	-0.139348	-0.08576	0.37553	0.043988	-0.013593	-0.024854	-0.115428	-0.074478	-0.211526
24348	NM_000849	GSTM3	Hs.2006	-0.118553	-0.162483	-0.231578	-0.114004	-0.361919	-0.33267	0.014795	0.180773	-0.143852	0.083965
1846	NM_003239	TGFB3	Hs.2025	-0.0661254	-0.436473	-0.091724	0.181691	0.092101	-0.103641	0.254973	0.052535	0.019155	-0.563746
12442	Contig55377_RC		Hs.218182	-0.107344	-0.181128	0.027272	0.013095	-0.218444	-0.314653	0.063329	-0.131922	-0.169911	-0.053732
10658	NM_020974	CEGP1	Hs.222399	-0.506337	-0.239975	-1.09829	0.053365	-0.449622	-1.14163	-0.842255	0.290289	-0.044015	-1.0849
16053	Contig46223_RC		Hs.22917	-0.0772164	-0.182874	-0.050188	-0.043886	-0.210175	-0.1765	-0.163354	0.065861	-0.030168	0.096336
16531	AK000745	KIAA1067	Hs.243901	0.038297	0.190875	0.229058	-0.037896	0.032945	0.029404	0.04723	-0.062053	-0.142327	0.057437
14907	NM_014889	MP1	Hs.260116	0.00114378	-0.134857	0.002571	-0.099055	-0.248441	0.215495	0.184149	0.037634	0.073285	-0.020487
16837	AB037863	KIAA1442	Hs.274307	-0.118962	-0.014691	-0.245338	0.097413	-0.145798	-0.275621	-0.009995	0.004542	-0.048778	-0.432389
15405	NM_016359	LOC51203	Hs.279905	0.0583983	0.188357	0.074417	-0.230746	-0.119374	0.140628	-0.047385	0.151627	0.053165	0.314896
22739	Contig46218_RC		Hs.283127	0.0238603	-0.041097	0.035464	-0.14359	-0.014893	0.33847	-0.210272	0.093888	-0.006602	0.163375
8994	NM_004702	CCNE2	Hs.30464	0.00604822	0.699726	0.175304	-0.26271	-0.014024	-0.095386	-0.278565	0.041091	-0.203415	-0.007587
14188	Contig38288_RC		Hs.309165	0.0212119	0.160977	0.195735	-0.104699	-0.291314	0.06717	0.03391	-0.011102	-0.21026	0.35049
20881	AF073519	SERF1A	Hs.32567	0.00690433	0.046246	0.133074	-0.066434	0.106889	0.016074	-0.182438	0.056052	0.057167	-0.104491
17248	Contig40831_RC		Hs.33106	0.0327884	0.040663	0.174447	-0.128592	0.044158	0.289704	0.030538	0.006437	-0.125667	-0.036592
15318	Contig55725_RC		Hs.333893	-0.0685481	0.18204	-0.219659	-0.327661	-0.439614	0.545121	-0.162196	-0.344836	-0.212095	0.361967
20726	Contig24252_RC		Hs.33818	-0.0367046	-0.047163	0.040423	-0.141863	-0.209241	-0.078968	0.256578	0.34942	-0.386248	-0.113279
8523	NM_003981	PRC1	Hs.344037	-0.0559232	0.081646	-0.261453	-0.322027	-0.319949	0.261647	-0.159279	0.091925	-0.014922	0.139103
5529	NM_002916	RFC4	Hs.35120	0.00765044	0.297923	-0.172054	-0.070244	-0.077539	0.239373	-0.211841	0.0016	-0.002967	0.064603
16966	NM_016577	RAB6B	Hs.352530	-0.239105	-0.439662	-0.353559	-0.096762	-0.150077	0.086563	-0.159954	-0.24447	-0.26108	-0.532942
5373	NM_020386	LOC57110	Hs.36761	-0.0447066	0.008918	-0.148697	-0.013528	-0.086769	0.481164	0.017982	-0.063555	-0.270825	-0.327049
22706	NM_002019	FLT1	Hs.381093	0.0207562	-0.04648	0.251596	0.012826	-0.205724	0.055594	0.05043	0.060069	-0.160306	0.168801
19059	Contig63649_RC		Hs.406513	-0.112948	0.597602	-0.288923	-0.116846	-0.286247	0.132186	-0.236353	-0.101151	-0.315531	-0.401265
16538	Contig20217_RC		Hs.410158	-0.00452922	0.334043	0.279613	-0.067092	-0.148806	0.005437	-0.258761	0.015514	-0.001546	-0.199165
12587	AF055033	IGFBP5	Hs.416739	-0.236728	-0.354969	-0.424095	0.081954	-0.352485	-0.093583	-0.191908	-0.114289	-0.263297	-0.417879
22447	NM_000599	IGFBP5	Hs.416739	-0.339355	-0.527321	-0.531129	0.114363	-0.392941	-0.248847	-0.297669	-0.131326	-0.429156	-0.610171
10260	NM_007036	ESM1	Hs.41716	-0.0155497	-0.178116	-0.09323	0.017057	-0.057091	-0.049631	0.112406	-0.02119	-0.158777	0.288625
13324	NM_006681	NMU	Hs.418367	0.0408206	0.606993	0.074125	-0.068844	-0.037101	0.093328	-0.015938	0.218423	-0.217784	-0.285817
12009	NM_007203	AKAP2	Hs.42322	-0.0236057	-0.184909	0.028541	0.141238	-0.035921	-0.004285	0.056944	-0.089315	-0.082537	-0.042207
10936	AL080079	DKFZP564D0462	Hs.44197	-0.123701	0.061124	-0.165184	-0.206295	-0.101053	0.224348	0.197745	-0.12603	-0.420426	-0.577538
5308	NM_003607	PK428	Hs.44708	-0.0901374	-0.076014	-0.417726	0.034959	0.092666	-0.082108	-0.180518	-0.036101	0.090316	-0.236711
7474	NM_003862	FGF18	Hs.49585	-0.133098	-0.28259	-0.431742	0.235494	-0.019389	-0.35532	0.248651	-0.116069	-0.083423	-0.393491
10243	NM_014321	ORC6L	Hs.49760	0.0745206	0.183754	0.242083	-0.255053	0.020994	0.233691	-0.112529	-0.133265	0.208182	0.282828
7504	NM_003875	GMPS	Hs.5398	-0.0426273	0.113402	0.181243	-0.07021	-0.240835	-0.051572	-0.051731	-0.151372	-0.045495	-0.067076
18440	Contig63102_RC		Hs.55918	-0.0728698	-0.123586	0.012991	0.086081	0.06151	-0.161235	-0.148888	-0.113185	-0.056099	-0.213417
8746	NM_006101	HEC	Hs.58169	0.0162106	0.148178	-0.04875	-0.109916	-0.066277	0.286071	-0.264105	0.060011	-0.059377	0.20006
20335	NM_018401	HSA250839	Hs.58241	-0.0156307	-0.145453	-0.042524	-0.014127	0.016198	-0.079315	-0.030151	-0.003788	-0.013065	0.171549
9745	Contig48328_RC		Hs.6295	-0.178072	0.13877	-0.610599	0.313939	-0.059438	-0.614799	-0.657384	-0.340292	-0.48178	0.708934
20452	Contig2399_RC	SM-20	Hs.6523	-0.0199892	-0.020075	0.130664	0.05443	-0.011195	0.129082	-0.211121	0.033132	-0.22729	-0.05753
3476	NM_020188	DC13	Hs.6879	0.0854393	0.04428	0.092162	-0.125601	0.172778	0.444011	-0.020106	-0.046674	0.047189	0.160915
23739	NM_000788	DCK	Hs.709	0.0926807	0.376508	0.346926	0.066496	0.178055	0.030154	-0.205546	-0.014747	0.051744	0.004536
22282	NM_001282	AP2B1	Hs.74626	-0.0109159	0.024793	-0.029781	0.180934	-0.107009	-0.067417	-0.121057	-0.013924	0.079342	-0.044124
2146	X05610	COL4A2	Hs.75617	-0.0106254	-0.118237	0.075483	0.03532	-0.258221	0.117958	0.058341	0.026487	-0.037255	0.004495
15609	NM_006931	SLC2A3	Hs.7594	-0.00973811	-0.067501	-0.103677	0.253118	-0.132722	0.265721	-0.125365	-0.111413	0.016479	-0.082283
6556	NM_003748	ALDH4	Hs.77448	0.0627232	-0.161192	0.19228	-0.157762	0.078499	-0.040119	0.367739	0.032622	-0.056371	0.308813
21938	Contig56457_RC		Hs.78531	0.0205072	0.035561	0.048739	0.021812	0.089411	0.329151	0.015058	-0.103558	-0.097429	-0.15418
12695	U82987	BBC3	Hs.87246	-0.0864452	-0.177054	-0.142351	0.008901	0.132721	-0.249185	0.036171	0.01569	-0.143384	-0.259516
22879	NM_002073	GNAZ	Hs.92002	-0.123662	-0.028554	-0.268665	0.030529	-0.031875	-0.117468	-0.308365	-0.218859	-0.025872	-0.14383

## Sheet: Non_local_recurrence_training
Probe_ID	Systemic_name	Symbol	UGCluster	Average_LR_70
		LR_no_LR_label			124__1	128__1	130__1	133__1	137__1	145__1	151__1	157__1	165__2	174__1	177__1	179__1	181__2	182__1	184__1	189__1	194__2	198__2	199__1	202__1	214__1	217__1	219__1	226__1	229__1	231__1	238__2	239__1	249__1	251__1	254__1	257__2	259__1	261__1	268__1	271__1	274__1	281__1	286__1	291__1	293__1	300__1	303__1	307__1	312__1
		Non_Centralized_Pearson			-0.0789096	0.170315	0.47328	0.000748994	-0.156495	0.419726	-0.0522333	0.234046	0.381418	-0.148555	0.292479	0.119991	0.794214	-0.038351	0.463842	0.600539	-0.107342	0.612267	-0.0162531	0.579671	0.211551	0.331672	0.064615	0.475273	0.396549	0.233804	0.579085	0.217718	0.368983	0.578252	0.106782	0.556203	-0.114349	0.124131	0.523824	-0.204525	-0.079653	0.0561476	0.71497	0.303811	0.442976	-0.170835	-0.166306	0.217348	0.18023
10090	AA555029_RC		Hs.100691	0.0368881	-0.206672	-0.319737	-0.134458	-0.159539	-0.126375	-0.273482	-0.018204	-0.289743	0.002892	0.08376	0.210838	-0.044625	0.432862	-0.041336	-0.037563	-0.059567	-0.101454	0.101778	0.129226	0.282277	-0.208348	-0.235218	0.037821	0.329263	-0.293228	0.185508	-0.042913	-0.326195	-0.284004	-0.158211	-0.154223	0.349742	-0.589529	-0.226796	-0.186874	-0.240849	-0.111372	-0.104448	-0.171872	-0.053818	0.104325	-0.028613	-0.147569	0.282347	-0.124001
1701	AF201951	CFFM4	Hs.11090	-0.101888	-0.027047	0.051189	-0.315011	-0.314868	-0.129894	-0.195228	0.140187	-0.441636	-0.287603	0.162283	-0.255779	-0.348417	0.190131	0.228724	-0.261852	-0.058267	-0.006035	0.007841	-0.550397	-0.12099	-0.025956	-0.340347	-0.194885	-0.067897	-0.255305	-0.431291	-0.13838	-0.457056	0.19319	-0.31797	-0.174716	-0.267796	-0.47425	-0.252546	-0.141949	0.261176	-0.163633	-0.160582	-0.059045	0.200128	0.137654	-0.164797	0.188107	-0.089372	0.160998
10756	Contig51464_RC		Hs.118944	0.0428723	-0.091494	-0.004431	0.006056	-0.105691	0.003582	0.106681	-0.045551	-0.159017	-0.096008	-0.10452	-0.16188	-0.094989	0.055127	0.050688	-0.016516	-0.107831	-0.015274	-0.151688	-0.271774	-0.020417	-0.109536	-0.094374	-0.075637	0.261814	0.265594	-0.01523	0.313097	-0.12746	-0.094939	-0.173568	-0.177973	0.065244	-0.730648	-0.089314	0.248807	-0.092196	-0.172348	-0.0029	-0.099343	0.023721	0.087436	-0.094303	-0.055475	0.153307	-0.010088
17352	AL137718		Hs.122164	0.0426131	-0.004668	0.076615	0.061856	-0.133754	-0.196659	-0.042294	0.038285	-0.001958	0.05687	0.111339	0.08431	0.125563	-0.025568	-0.112915	0.305116	-0.023063	-0.026049	0.03738	-0.051868	0.076517	-0.14324	-0.040521	-0.177718	0.169902	-0.063632	-0.18717	0.245873	-0.081232	0.014141	0.095279	-0.18094	-0.103795	-0.435879	-0.380931	0.116833	-0.189618	-0.070427	-0.048671	0.047845	-0.074065	0.011055	0.009299	-0.23073	0.084164	-0.067767
17224	Contig28552_RC		Hs.122164	0.0433941	0.010028	0.236517	0.109816	-0.274645	-0.271565	-0.185545	0.030151	-0.007284	0.055552	0.118429	0.054565	0.182788	-0.058601	-0.334872	0.419648	-0.076591	-0.067185	0.03638	-0.042019	0.11089	-0.349486	-0.245431	-0.311657	0.193254	-0.052291	-0.199719	0.33455	-0.154235	-0.129203	0.191849	-0.144686	-0.172747	-0.261138	-0.586304	0.180194	-0.305993	-0.110077	-0.157558	0.037198	-0.095397	-0.033534	0.195634	-0.205963	0.209748	-0.194437
23213	Contig25991	ECT2	Hs.122579	-0.033069	-0.042272	0.128468	0.146476	-0.247251	-0.21569	0.017259	0.109215	-0.028213	0.263768	0.332768	-0.149636	0.04657	0.037034	-0.345605	0.295379	-0.051186	-0.066799	-0.047858	0.204408	-0.089698	-0.240286	-0.238458	-0.27429	-0.028826	0.251801	-0.139551	-0.070225	-0.14234	-0.013471	0.108524	-0.210326	-0.326106	0.045531	-0.250572	0.333459	0.035414	-0.083126	-0.157324	0.280127	-0.105894	0.028904	0.092684	-0.114622	-0.031512	0.009735
23194	Contig32125_RC		Hs.122953	0.0132438	0.211763	0.160249	-0.038093	-0.022552	0.13085	-0.003423	-0.098058	0.107747	0.408326	-0.121456	-0.063389	0.089574	-0.095515	0.119377	0.028584	0.158717	0.129433	0.057032	0.243627	-0.131439	0.03484	0.5607	-0.010158	-0.014727	-0.106084	0.088129	-0.380078	-0.288993	0.082371	-0.000655	0.057633	-0.072078	-0.001386	0.108443	-0.176557	-0.068117	-0.181427	-0.071747	0.102564	0.008828	0.09132	0.104307	0.159074	-0.136702	0.165797
16238	NM_016448	L2DTL	Hs.126774	0.0569694	0.062842	0.116359	-0.048198	-0.279751	-0.199099	-0.273525	0.004448	-0.19277	0.259632	-0.093674	0.157397	-0.285464	0.105471	-0.211771	0.182945	-0.022777	-0.137361	-0.225609	-0.096056	-0.074784	-0.077909	-0.056107	-0.219145	0.293655	0.094247	0.073833	0.130235	-0.114211	-0.041447	0.32321	0.137903	-0.015013	-0.403046	-0.378009	0.283171	-0.243437	-0.089905	-0.110827	0.098028	-0.09779	-0.001439	-0.020212	-0.227498	0.087516	-0.07506
21697	Contig35251_RC		Hs.143631	-0.0436161	-0.207829	-0.135765	0.597481	-0.043794	-0.183659	-0.077158	0.057437	-0.218515	-0.167578	0.223839	0.069685	0.485735	0.196019	-0.147076	0.021776	0.115698	-0.029425	-0.091703	0.046575	0.135552	-0.167713	-0.020707	-0.105037	0.349817	-0.102742	0.029217	0.056884	-0.36834	-0.00028	-0.052873	0.158509	-0.01413	-0.063188	-0.129348	0.061525	0.094112	-0.100288	-0.054723	0.231863	-0.091306	-0.248293	0.259789	0.092072	0.498272	0.082736
10842	NM_004994	MMP9	Hs.151738	-0.276433	-0.239993	-0.584319	-0.335503	-0.174733	-0.544621	-0.489709	-0.178166	-0.622264	-0.172219	-0.496282	-0.503217	-0.025866	-0.164947	-0.311569	0.169942	-0.192814	-0.202206	-0.531137	-0.243168	-0.34849	-0.669161	-0.522815	-0.258196	0.22484	-0.068798	0.571346	-0.41565	-1.03637	-0.20271	-0.057147	-0.082606	-0.349759	-0.07742	-0.715708	-0.24747	0.240499	-0.666344	0.033256	-0.567033	-0.05406	-0.834474	-0.292549	-0.126385	-0.250001	-0.25451
9171	AF257175	PECI	Hs.15250	0.0294282	-0.020245	0.126027	-0.004977	-0.019077	-0.166179	0.136423	-0.007473	0.049409	-0.151584	0.275243	-0.236584	-0.026023	0.150962	0.015656	-0.154704	0.182355	-0.024339	0.090252	0.027268	-0.381265	0.091551	-0.144452	0.093908	-0.408656	0.088759	-0.25162	-0.232939	0.15384	0.090041	-0.014638	0.302504	0.070419	-0.071238	-0.037426	0.051628	0.104059	0.017781	0.176495	-0.023606	-0.103571	0.270735	-0.027339	0.170597	-0.422715	0.015126
8797	NM_006117	PECI	Hs.15250	0.00226367	-0.077215	0.03641	-0.08379	-0.034878	-0.158459	0.073775	-0.050249	0.023265	-0.189206	0.234773	-0.20898	-0.040839	0.186633	-0.089534	-0.161873	0.146907	-0.122581	0.090352	-0.084459	-0.429817	0.043948	-0.22116	0.008965	-0.500753	-0.001265	-0.190514	-0.375341	-0.024504	0.030524	-0.12769	0.28498	0.085221	0.468502	0.032767	-0.061933	0.076224	-0.030157	0.20137	-0.063462	-0.084247	0.262932	-0.098064	0.074527	-0.556291	-0.432662
19709	NM_018354	FLJ11190	Hs.155071	-0.0405139	-0.238459	0.022451	0.083252	-0.133839	-0.220278	-0.094468	-0.302952	-0.0949	0.777073	-0.216435	0.103907	-0.026949	-0.095853	-0.188907	-0.219016	-0.253958	-0.141174	-0.316091	-0.185637	-0.32521	-0.265318	-0.042177	-0.037979	-0.057477	-0.284684	-0.064051	-0.18562	-0.240085	-0.127544	-0.059296	-0.214555	-0.218389	0.046879	-0.415568	0.048203	-0.338455	-0.19388	-0.130875	-0.318983	0.033052	-0.233487	-0.21396	0.018922	0.108822	-0.127545
13145	NM_005915	MCM6	Hs.155462	0.0447211	-0.149269	-0.039441	-0.089678	-0.253979	-0.09051	-0.367442	-0.102151	-0.348956	0.237418	-0.087045	0.484768	0.037954	0.082666	-0.103683	0.017247	0.078794	-0.087733	-0.164506	-0.148147	0.000828	-0.230624	-0.00232	-0.095366	0.335696	-0.131841	-0.178154	0.322509	-0.052527	-0.059022	0.050049	-0.006306	-0.034648	-1.01257	-0.374606	0.495138	-0.196991	-0.272562	-0.14824	0.02868	-0.08019	-0.117677	-0.190315	-0.093789	-0.001294	0.008796
1944	NM_001809	CENPA	Hs.1594	-0.00267422	-0.289905	-0.185306	0.150044	-0.588734	-0.414559	-0.475444	-0.429865	-0.37189	0.112911	-0.129679	0.533114	0.284161	0.16036	-0.559531	0.057635	0.140529	-0.356372	-0.190257	0.030863	-0.094674	-0.490433	0.05161	-0.451391	0.303294	-0.282713	-0.51143	0.267932	-0.466394	-0.094429	0.065967	-0.212592	-0.311223	-0.299219	-0.909167	0.806124	-0.640088	-0.324373	-0.359114	-0.11356	-0.149394	-0.008026	0.029731	-0.503727	0.362309	-0.040618
2115	Contig32185_RC		Hs.159422	0.0722316	-0.168684	-0.112744	-0.029904	-0.320258	-0.357	-0.413433	0.158448	-0.229444	0.260094	-0.125918	0.039853	0.125683	-0.017581	-0.329571	0.28146	0.132773	0.02405	0.341738	-0.323362	0.165674	-0.306947	-0.431975	-0.105322	0.070275	-0.110712	0.101188	0.050204	-0.143276	-0.029197	0.026996	-0.008535	-0.065282	-0.589829	-0.29826	0.291534	-0.204042	0.067002	-0.079022	0.136217	-0.076767	0.348296	-0.476953	-0.191099	0.023513	-0.101272
17793	NM_015984	UCH37	Hs.171581	-0.0483683	-0.195006	-0.255129	0.029619	-0.082947	-0.30373	-0.130997	0.173152	-0.109435	-0.095504	-0.024023	0.078642	0.066098	-0.049135	-0.145055	0.279509	0.026131	-0.049505	-0.055773	-0.181352	0.290895	-0.041417	-0.16286	-0.30173	0.277273	-0.039119	0.145619	0.083347	-0.166736	-0.040164	0.090938	0.224891	-0.238181	-0.5162	-0.068631	0.158764	0.094045	0.019166	0.11217	0.289149	-0.044482	0.112959	-0.110213	-0.08817	-0.010093	-0.186867
10904	AL080059		Hs.173094	-0.0778482	0.008409	0.11695	0.308217	-0.43386	0.254381	-0.226419	-0.043073	-0.391507	0.332529	-0.178961	-0.89372	-0.011873	-0.538711	-0.119816	0.043728	-0.036344	-0.109203	-0.518853	-0.515226	0.291152	-0.482518	-0.190971	-0.207515	0.22018	-0.416151	-0.590747	0.137547	-0.042024	-0.302715	-0.473444	0.150637	-0.330281	-0.44478	-0.424351	-0.08359	-0.158369	-0.080547	-0.335587	0.027399	0.136194	-0.33256	-0.330205	-0.02201	0.082104	-0.403202
21365	NM_000436	OXCT	Hs.177584	0.0903167	-0.266369	-0.212754	0.027784	-0.181913	-0.110004	-0.127097	-0.027181	-0.223425	0.23113	-0.392901	0.152982	-0.015471	0.115953	-0.008691	0.243918	0.12132	-0.054676	0.109578	-0.088167	0.281776	-0.160295	-0.010755	-0.029393	0.13218	-0.158561	0.0244	0.368988	0.182217	0.014253	0.038823	0.189254	0.028949	-0.28148	-0.203347	0.118632	-0.172845	-0.11699	0.045911	-0.093071	0.017998	-0.000896	-0.207722	-0.027789	0.013412	-0.154465
5850	AF052162		Hs.179882	0.00541122	0.05189	-0.026081	0.081808	0.061314	0.266593	0.015102	-0.12038	-0.046496	0.070009	-0.052869	0.054315	0.118252	-0.040091	0.001925	0.186538	-0.051949	-0.031538	-0.102959	-0.040145	0.106533	-0.025766	0.377754	-0.121763	0.040686	0.026785	0.146563	0.089849	0.041739	0.062422	-0.319674	-0.096435	0.015002	-0.175993	-0.026823	0.189809	-0.03701	-0.021417	-0.031681	0.18954	-0.052401	0.019329	0.021551	-0.139535	0.166716	0.048412
18906	NM_000127	EXT1	Hs.184161	-0.0150668	0.03874	-0.274306	-0.045212	0.017951	0.117939	-0.158042	0.025251	-0.040657	-0.049452	0.074489	0.135376	-0.059386	0.159146	0.175459	0.137221	-0.193192	0.039795	-0.199321	-0.060168	0.146681	-0.040497	0.115758	-0.075904	0.121611	-0.187428	0.331224	0.203216	-0.221914	0.05764	-0.101426	-0.061559	-0.025282	-0.221989	-0.295489	0.110498	-0.140522	0.014753	-0.044307	-0.184185	-0.09375	-0.289364	0.192267	0.091924	0.066301	-0.028743
14112	NM_014791	KIAA0175	Hs.184339	0.0519271	-0.096902	-0.081492	0.166749	-0.354921	-0.110706	-0.33968	-0.0064	-0.087769	0.33701	0.167756	0.250375	0.152423	0.086563	-0.21441	0.308194	0.017096	-0.062679	-0.20135	-0.070821	-0.014626	-0.288643	0.019514	-0.299867	0.13571	0.139473	-0.256683	0.244546	-0.302875	0.158624	0.146447	-0.142718	-0.165725	-1.00075	-0.446452	0.504083	-0.344703	-0.104955	-0.223717	0.073201	-0.001697	-0.030643	-0.042764	-0.066605	0.234485	0.028458
7524	NM_003882	WISP1	Hs.194680	-0.0272743	0.178223	-0.10437	-0.115149	0.057505	0.155628	-0.237975	0.175883	0.208492	-0.139348	0.276164	-0.139017	0.068272	-0.08576	0.229257	-0.260662	-0.065505	0.37553	0.043988	0.193044	0.076129	-0.017822	-0.145681	0.50226	-0.10674	-0.033536	-0.273734	-0.013593	-0.084767	0.029758	-0.092352	-0.056101	-0.024854	0.176108	-0.369535	-0.274878	0.145777	-0.02562	-0.241984	-0.125029	0.107475	-0.200996	-0.06102	0.381775	0.024563	0.138098
24348	NM_000849	GSTM3	Hs.2006	-0.118553	0.211452	-0.061747	-0.13777	0.100388	0.011791	-0.625847	-0.325529	0.064621	-0.162483	-0.228666	-0.332908	-0.064187	-0.231578	0.222438	-0.364291	-0.232342	-0.114004	-0.361919	-0.083645	-0.298614	0.124088	-0.046809	0.380773	-0.533763	-0.011427	0.22313	-0.33267	0.507921	0.018567	0.011587	0.115135	0.014795	0.213412	-0.037349	-0.574523	0.619076	-0.182033	0.264651	-0.544853	-0.39101	-0.213342	0.06728	0.240208	-0.112879	0.219194
1846	NM_003239	TGFB3	Hs.2025	-0.0661254	0.316957	-0.047963	-0.162872	0.238815	0.385966	-0.360205	-0.016075	0.016662	-0.436473	-0.45404	-0.517853	-0.038643	-0.091724	0.422587	-0.606397	-0.40099	0.181691	0.092101	0.097072	-0.40741	-0.087899	0.015753	0.39876	-0.459311	-0.372189	-0.250183	-0.103641	0.051626	0.266638	0.157683	0.035665	0.254973	-0.168007	0.087435	-0.642176	0.237219	-0.041063	-0.019034	-0.215214	0.350425	-0.297705	0.120069	0.098617	-0.504779	-0.005845
12442	Contig55377_RC		Hs.218182	-0.107344	0.20585	0.131815	-0.048082	0.055239	0.051993	0.023249	-0.052698	0.218431	-0.181128	-0.315105	-0.12261	-0.238224	0.027272	0.045715	-0.226753	-0.175802	0.013095	-0.218444	-0.227145	-0.368888	0.092301	-0.187302	0.0934	-0.305205	-0.305697	-0.002563	-0.314653	0.156975	0.006447	-0.121121	-0.093786	0.063329	-0.59055	0.280479	-0.313945	0.243537	0.067408	0.133125	-0.207657	0.058228	-0.010013	0.115235	0.007429	-0.281705	-0.009844
10658	NM_020974	CEGP1	Hs.222399	-0.506337	0.688996	0.256927	-1.01157	0.115872	0.710491	-0.839655	-0.004672	0.040986	-0.239975	0.08923	-0.387126	-0.565472	-1.09829	0.345124	-1.04351	-0.759703	0.053365	-0.449622	-0.060125	-1.01919	-0.400935	-0.922374	0.096795	-1.30814	-0.531384	-0.432483	-1.14163	0.22217	-0.167395	-0.696104	-0.660328	-0.842255	0.622833	-0.130292	-1.17365	0.712396	0.704888	-0.051743	-0.982236	-0.28116	0.337988	0.310108	0.041512	-0.855119	-0.123563
16053	Contig46223_RC		Hs.22917	-0.0772164	0.037828	0.203232	0.03135	0.147335	0.087045	-0.182753	-0.094666	0.214141	-0.182874	-0.122573	-0.400776	0.131406	-0.050188	0.026809	-0.262108	-0.106232	-0.043886	-0.210175	0.068802	-0.240905	0.115245	-0.046731	0.113043	-0.398653	-0.015623	-0.043285	-0.1765	-0.140656	0.001836	0.033047	0.096501	-0.163354	-0.003564	0.062416	0.101776	0.302567	-0.049436	-0.052385	-0.029231	-0.063514	0.018114	-0.090551	0.185141	-0.232747	0.238403
16531	AK000745	KIAA1067	Hs.243901	0.038297	-0.253575	-0.305618	-0.087772	-0.275399	-0.297622	-0.268785	-0.059896	-0.117143	0.190875	0.077757	0.017791	-0.001469	0.229058	-0.217423	0.221493	0.067355	-0.037896	0.032945	-0.002193	0.300961	-0.111555	-0.233463	-0.283582	0.248848	-0.033786	0.166224	0.029404	-0.079858	0.024003	-0.06578	0.108873	0.04723	-0.814483	0.030071	0.035707	-0.284714	-0.13326	-0.066049	-0.077499	-0.094835	0.131437	-0.356371	-0.019272	-0.037682	-0.167424
14907	NM_014889	MP1	Hs.260116	0.00114378	-0.111993	-0.220336	0.244931	-0.023733	-0.055861	0.036688	0.120467	-0.226214	-0.134857	0.058067	-0.120809	0.026103	0.002571	-0.019896	0.179001	0.062482	-0.099055	-0.248441	-0.211775	0.317846	0.070632	0.038781	-0.04631	0.020881	0.731426	0.229256	0.215495	-0.165112	0.217597	-0.025125	-0.289609	0.184149	-0.335851	0.065856	0.047215	-0.052414	-0.225662	0.141879	0.05073	-0.138676	-0.129016	0.059183	0.094192	0.186647	-0.120251
16837	AB037863	KIAA1442	Hs.274307	-0.118962	0.033002	0.232429	-0.206352	0.094378	0.222209	-0.244226	-0.108592	-0.155974	-0.014691	-0.11679	-0.301354	0.083988	-0.245338	0.080623	-0.344239	-0.156192	0.097413	-0.145798	0.160475	-0.114749	-0.171638	-0.084942	0.054993	-0.427051	-0.242181	-0.192427	-0.275621	-0.169972	-0.0886	-0.110917	-0.153487	-0.009995	-0.236521	0.301842	-0.365948	0.224444	-0.142868	0.124067	-0.499687	-0.062897	-0.334894	-0.120145	0.345511	-0.151735	0.266696
15405	NM_016359	LOC51203	Hs.279905	0.0583983	-0.115231	-0.088344	0.172818	-0.523063	-0.326967	-0.167322	0.058752	-0.11708	0.188357	-0.095738	-0.054139	0.005596	0.074417	-0.315323	0.22589	0.145154	-0.230746	-0.119374	0.020604	-0.129408	-0.367746	-0.329585	-0.349423	0.119551	-0.228227	-0.264376	0.140628	-0.176151	-0.011502	0.443685	0.170508	-0.047385	-0.643332	-0.796784	0.204067	-0.538045	-0.235226	-0.237213	0.180743	-0.071579	0.205515	0.020206	-0.316853	-0.495369	-0.331341
22739	Contig46218_RC		Hs.283127	0.0238603	-0.036269	0.077918	0.155896	-0.299561	-0.21852	-0.403062	0.061328	-0.010508	-0.041097	-0.200568	0.051604	-0.024551	0.035464	-0.29479	0.38092	-0.029023	-0.14359	-0.014893	-0.242924	-0.065082	-0.242339	-0.124831	-0.381268	0.370432	-0.189808	-0.100195	0.33847	-0.305806	0.202492	0.229683	-0.228056	-0.210272	0.009443	-0.67892	0.223531	-0.430262	-0.141904	-0.132882	-0.102784	0.04277	0.280677	0.085839	-0.500376	0.161821	-0.2145
8994	NM_004702	CCNE2	Hs.30464	0.00604822	-0.342077	-0.026721	0.003167	-0.437326	-0.483339	-0.523616	-0.213848	-0.247949	0.699726	0.088922	0.236501	-0.260795	0.175304	-0.462652	0.266475	0.003828	-0.26271	-0.014024	0.037376	-0.262741	-0.47526	-0.423589	-0.473527	0.355047	-0.341627	-0.373446	-0.095386	-0.370606	0.147958	0.032892	-0.085533	-0.278565	-0.834901	-0.437438	-0.175443	-0.429474	-0.133479	-0.305684	0.117905	-0.179999	0.240724	0.180731	-0.387424	-0.020419	-0.229213
14188	Contig38288_RC		Hs.309165	0.0212119	-0.004696	-0.087408	0.173492	-0.034275	-0.105187	-0.059127	-0.144673	-0.249137	0.160977	0.255614	0.207669	0.07231	0.195735	-0.053765	0.102697	-0.154782	-0.104699	-0.291314	-0.03253	0.146235	-0.136713	0.282994	-0.091401	0.251605	0.127824	-0.53947	0.06717	-0.118859	0.120243	-0.123667	-0.132108	0.03391	-0.352367	-0.337537	0.643067	-0.047197	-0.086989	-0.246354	-0.002258	-0.189474	-0.442338	0.213224	-0.237381	0.465521	-0.10686
20881	AF073519	SERF1A	Hs.32567	0.00690433	-0.120089	-0.174453	0.070472	-0.094863	-0.204966	-0.191412	-0.060943	-0.074608	0.046246	0.243914	0.210125	0.109125	0.133074	-0.056503	0.188689	0.097805	-0.066434	0.106889	-0.045859	-0.284286	0.089135	-0.039751	0.012172	-0.011356	-0.023997	-0.076457	0.016074	-0.052159	-0.066081	0.031473	-0.145135	-0.182438	-0.331888	-0.317451	0.256608	-0.117699	0.115428	-0.09334	-0.03723	0.13733	0.402314	0.101555	0.041704	-0.065056	-0.076743
17248	Contig40831_RC		Hs.33106	0.0327884	-0.258545	-0.23946	0.461414	-0.293405	-0.275153	-0.322695	-0.249567	-0.022053	0.040663	0.127957	-0.091248	0.109674	0.174447	-0.155063	0.151218	0.260115	-0.128592	0.044158	0.159657	0.055072	-0.163019	0.312223	-0.161519	-0.1197	-0.182953	-0.344357	0.289704	0.000756	-0.157692	0.052815	-0.177494	0.030538	-0.455763	-0.082379	0.010188	-0.216249	-0.169923	-0.093784	-0.27595	-0.048995	0.018591	0.005744	-0.207163	-0.175239	-0.036536
15318	Contig55725_RC		Hs.333893	-0.0685481	-0.739003	-0.539554	-0.265138	-0.603797	-0.666947	-0.920285	-0.308914	-0.830711	0.18204	-0.239754	0.562657	-0.222065	-0.219659	-0.473337	0.539071	0.188481	-0.327661	-0.439614	-0.172107	0.00469	-0.532647	-0.25053	-0.357403	1.04262	0.025837	-0.468245	0.545121	-0.405367	-0.054377	0.082761	-0.096135	-0.162196	0.092872	-0.775261	0.796962	-0.64428	-0.474991	-0.428982	-0.21619	-0.052666	-0.551782	-0.274706	-0.556634	0.424688	-0.613225
20726	Contig24252_RC		Hs.33818	-0.0367046	-0.480546	-0.466571	-0.046998	-0.222749	-0.35345	-0.342292	-0.304212	-0.390103	-0.047163	-0.16891	0.386023	0.11053	0.040423	-0.286613	0.39427	0.152735	-0.141863	-0.209241	-0.101643	-0.40969	-0.338876	0.101551	-0.088779	0.373735	0.049441	-0.059359	-0.078968	-0.384702	0.077361	0.020078	-0.371214	0.256578	-0.174599	0.096366	0.294069	-0.441528	-0.095369	-0.46069	0.190341	-0.005507	0.010292	0.151396	0.232749	0.38993	-0.002353
8523	NM_003981	PRC1	Hs.344037	-0.0559232	-0.09768	0.032192	0.053011	-0.402712	-0.302794	-0.189523	-0.053915	-0.17357	0.081646	-0.25098	0.021346	0.043182	-0.261453	-0.390982	0.333379	0.371533	-0.322027	-0.319949	-0.150357	-0.096491	-0.340441	0.112082	-0.322131	0.249428	-0.227514	-0.329211	0.261647	-0.140551	0.145817	0.210413	-0.141579	-0.159279	-0.468969	-0.847705	0.247794	-0.508774	-0.279824	-0.234952	0.020587	-0.011303	0.095067	0.05165	-0.363326	0.297678	-0.267178
5529	NM_002916	RFC4	Hs.35120	0.00765044	-0.223033	-0.213011	0.239288	-0.196614	-0.051306	-0.218281	-0.083345	-0.096516	0.297923	-0.220741	0.193953	-0.227493	-0.172054	-0.141257	0.278072	0.180778	-0.070244	-0.077539	-0.248947	0.002784	-0.095615	0.067364	-0.137633	0.324167	0.185461	-0.077075	0.239373	-0.068056	-0.015748	-0.023788	-0.11706	-0.211841	-0.263592	-0.231323	0.608341	-0.174827	-0.237814	-0.105897	-0.013007	0.038524	-0.051445	-0.146494	-0.251063	0.024473	0.015419
16966	NM_016577	RAB6B	Hs.352530	-0.239105	-0.222117	-0.223797	0.86482	-0.058058	-0.155758	-0.359652	-0.148009	-0.269955	-0.439662	-0.299849	0.492377	0.69019	-0.353559	-0.033189	-0.261894	-0.061213	-0.096762	-0.150077	-0.19684	0.042078	-0.211045	0.281712	-0.273229	-0.21782	-0.340329	-0.226244	0.086563	-0.357761	-0.08414	-0.362622	-0.371285	-0.159954	-0.103325	-0.326029	0.125184	-0.273569	-0.262799	-0.230709	-0.233078	-0.14284	-0.381461	-0.00922	0.078583	0.494447	-0.31434
5373	NM_020386	LOC57110	Hs.36761	-0.0447066	0.031088	-0.101253	0.283236	-0.097599	0.023924	-1.12044	0.070567	-0.015919	0.008918	-0.262338	0.386144	0.106724	-0.148697	0.041063	-0.045267	0.06522	-0.013528	-0.086769	-0.097915	0.139886	-0.055396	0.257651	-0.015221	0.320171	-0.083856	-0.271394	0.481164	-0.145126	-0.044866	-0.08398	-0.257833	0.017982	-0.171219	-0.395928	0.689747	-0.15757	-0.065554	-0.013243	-0.216235	-0.04961	-0.133756	0.073953	-0.275863	0.118783	-0.145875
22706	NM_002019	FLT1	Hs.381093	0.0207562	0.127973	0.046483	0.080847	0.124881	-0.035411	0.354887	0.004699	0.087608	-0.04648	-0.449314	0.0397	0.270398	0.251596	0.290527	-0.184088	0.111305	0.012826	-0.205724	-0.063576	-0.158657	-0.182076	0.106245	0.278408	-0.048207	-0.268683	-0.217294	0.055594	0.065612	-0.001583	0.091	0.029088	0.05043	-0.180563	0.109305	-0.221492	-0.00051	-0.007235	0.220193	-0.124291	-0.119653	0.044695	-0.140122	0.142534	0.293958	-0.291491
19059	Contig63649_RC		Hs.406513	-0.112948	-0.297355	-0.258139	0.035445	-0.226055	-0.219219	-0.507679	0.22627	-0.26789	0.597602	-0.365961	0.591132	0.214507	-0.288923	0.106699	-0.030642	-0.255996	-0.116846	-0.286247	0.109523	0.079622	-0.12079	0.403929	-0.012553	-0.211194	0.412648	-0.365081	0.132186	-0.374534	-0.159708	-0.037723	-0.405249	-0.236353	-0.097505	-0.168263	-0.326731	-0.28156	-0.229023	0.114896	0.080359	-0.41851	0.208475	0.483184	0.15076	-0.205219	-0.050115
16538	Contig20217_RC		Hs.410158	-0.00452922	-0.172461	-0.408807	0.100878	-0.266894	-0.288074	-0.157665	-0.177731	-0.140269	0.334043	0.333515	-0.052666	0.054142	0.279613	-0.117272	0.303357	-0.076294	-0.067092	-0.148806	-0.168271	-0.060099	-0.17213	-0.020168	-0.208078	-0.186107	-0.129842	-0.143761	0.005437	-0.427898	-0.161677	0.342691	-0.164595	-0.258761	-0.713503	-0.380741	-0.041803	-0.250743	-0.190495	-0.200298	-0.310821	-0.174964	-0.025715	0.061111	-0.185657	-0.128575	0.001507
12587	AF055033	IGFBP5	Hs.416739	-0.236728	-0.121452	-0.058744	-0.394928	-0.115117	-0.074561	-0.122443	0.35165	-0.178015	-0.354969	1.10366	-0.21048	-0.005831	-0.424095	-0.128404	-0.014423	-0.02429	0.081954	-0.352485	0.255381	-0.168465	-0.201637	-0.117791	-0.243576	-0.372451	0.013229	-0.279603	-0.093583	-0.340923	-0.193231	-0.21278	0.809929	-0.191908	0.187608	-0.237608	-0.295645	-0.231977	0.325984	-0.097026	-0.228988	-0.28888	-0.454574	0.24108	-0.053266	-0.00548	-0.385238
22447	NM_000599	IGFBP5	Hs.416739	-0.339355	-0.189014	-0.17018	-0.544673	-0.127358	-0.111889	-0.35023	0.439414	-0.174289	-0.527321	1.10341	-0.215489	-0.009394	-0.531129	-0.188955	0.066455	0.011539	0.114363	-0.392941	0.316983	-0.297971	-0.268635	-0.259611	-0.386365	-0.652768	-0.089759	-0.442918	-0.248847	-0.513811	-0.30626	-0.27952	0.75373	-0.297669	0.308794	-0.35189	-0.523675	-0.390377	0.304953	-0.146416	-0.433086	-0.44764	-0.639854	0.283075	-0.022037	-0.132513	-0.408904
10260	NM_007036	ESM1	Hs.41716	-0.0155497	-0.320939	-0.27083	0.061278	-0.128025	-0.260461	0.255647	0.078728	0.063603	-0.178116	-0.897198	-0.004702	0.287336	-0.09323	-0.038304	-0.129277	-0.047491	0.017057	-0.057091	-0.117654	0.225051	-0.134501	0.109578	-0.007959	-1.22235	-0.45242	-0.266721	-0.049631	-0.232665	-0.145318	0.405879	-0.30045	0.112406	-0.93483	-0.573886	-0.113323	-0.070979	-0.197278	0.359448	-0.32841	0.395313	0.382849	-0.174692	0.348477	-0.041998	-0.006481
13324	NM_006681	NMU	Hs.418367	0.0408206	0.120952	-0.428187	-0.125454	-0.131035	-0.207276	-0.199086	-0.099332	-0.311624	0.606993	0.119797	0.001191	-0.498596	0.074125	-0.200947	0.378628	0.069988	-0.068844	-0.037101	-0.447358	-0.021485	-0.101051	-0.173958	-0.075025	-0.254066	-0.372533	-0.091291	0.093328	-0.210478	0.059192	0.367752	0.055653	-0.015938	-0.511518	-0.3541	0.092913	-0.097383	-0.107856	-0.125097	-0.110058	0.105228	0.482656	-0.057779	-0.102857	-0.067136	-0.193125
12009	NM_007203	AKAP2	Hs.42322	-0.0236057	-0.034829	-0.004845	-0.144542	-0.018279	-0.065194	-0.170216	0.030786	-0.331847	-0.184909	0.167649	-0.037454	0.187227	0.028541	0.011098	0.029042	-0.076323	0.141238	-0.035921	0.154347	0.188318	-0.276745	-0.218653	0.12639	0.307643	-0.082366	-0.367993	-0.004285	-0.096735	0.046627	0.000406	-0.069504	0.056944	-0.670666	-0.066751	0.449627	-0.113523	0.101109	0.060707	-0.041181	-0.206686	-0.455039	0.073341	0.00155	0.325095	-0.189943
10936	AL080079	DKFZP564D0462	Hs.44197	-0.123701	-0.476672	-0.57278	0.558363	0.044571	-0.495219	-0.870378	-0.113656	-0.499432	0.061124	0.448755	0.414621	0.969358	-0.165184	-0.175762	0.001945	-0.011529	-0.206295	-0.101053	0.389769	0.124051	-0.141549	0.112124	-0.286403	0.256636	-0.137304	-0.436515	0.224348	-0.338239	-0.164153	-0.310515	0.632098	0.197745	-0.966132	-0.015785	-0.101671	-0.51356	-0.170841	-0.078906	-0.287125	-0.203982	-0.424935	-0.250174	-0.332233	0.298155	0.085161
5308	NM_003607	PK428	Hs.44708	-0.0901374	-0.129583	-0.301386	-0.10022	0.114703	-0.169712	-0.008766	0.047232	-0.092683	-0.076014	0.096677	0.0509	-0.043173	-0.417726	0.019323	-0.034228	-0.271246	0.034959	0.092666	-0.047125	0.129765	0.05242	-0.172643	-0.106604	-0.228866	-0.120506	0.071731	-0.082108	0.3059	0.069594	0.366206	0.171716	-0.180518	-0.15939	0.253082	-0.14471	0.153178	0.032066	-0.091389	-0.140092	-0.217024	-0.075604	-0.004543	-0.099265	-0.058204	-0.249637
7474	NM_003862	FGF18	Hs.49585	-0.133098	0.170201	-0.23622	-0.444558	0.007867	0.209654	-0.216454	0.028135	-0.044629	-0.28259	-0.278773	-0.281626	0.043583	-0.431742	-0.067562	-0.330263	-0.28471	0.235494	-0.019389	0.169633	-0.211782	-0.014697	0.23235	0.381288	-0.562458	-0.551346	-0.664271	-0.35532	-0.012147	-0.041892	-0.184897	-0.188406	0.248651	0.099684	-0.180786	-0.553841	0.024652	-0.247711	0.058116	-0.308681	0.187893	-0.365616	-0.082425	0.526814	0.481533	0.208967
10243	NM_014321	ORC6L	Hs.49760	0.0745206	-0.385878	-0.243548	0.218053	-0.464109	-0.338432	-0.494829	0.000488	-0.351894	0.183754	-0.160696	0.194425	-0.044183	0.242083	-0.418448	0.21982	0.345769	-0.255053	0.020994	-0.087552	-0.033196	-0.311417	-0.056785	-0.188284	0.17725	0.002205	-0.331374	0.233691	-0.433422	-0.289814	0.221426	-0.144716	-0.112529	-0.404344	-0.486124	0.226613	-0.448238	-0.307858	-0.302853	0.141576	-0.174588	-0.041851	-0.14228	-0.280756	0.104445	-0.079194
7504	NM_003875	GMPS	Hs.5398	-0.0426273	-0.153116	-0.402203	0.059125	-0.209356	-0.171095	-0.26254	0.115959	-0.220281	0.113402	-0.195818	0.483271	0.057915	0.181243	-0.264733	0.33841	-0.030235	-0.07021	-0.240835	-0.243891	-0.120755	0.048982	0.1831	-0.194045	0.332949	-0.146921	0.083589	-0.051572	-0.307044	-0.1279	-0.082901	-0.050386	-0.051731	-0.405339	-0.226466	0.452334	-0.122925	-0.265194	-0.110684	-0.060582	-0.275831	-0.150327	-0.189702	-0.18533	0.048009	-0.122363
18440	Contig63102_RC		Hs.55918	-0.0728698	0.1005	0.139942	-0.295075	0.034216	0.132892	0.139299	0.049203	0.063944	-0.123586	0.180428	0.178992	-0.220375	0.012991	-0.039071	0.033269	-0.044541	0.086081	0.06151	-0.012472	-0.468157	0.001141	0.118524	-0.050192	0.33082	0.078604	-0.097037	-0.161235	-0.159084	0.345236	-0.184055	-0.050762	-0.148888	-0.380951	0.079325	-0.064263	-0.097668	0.069657	0.002677	-0.090951	0.234296	-0.081064	0.253803	0.147955	0.238373	0.072181
8746	NM_006101	HEC	Hs.58169	0.0162106	0.080066	0.277333	-0.098037	0.040846	-0.022228	-0.033366	0.061026	0.059449	0.148178	0.320032	-0.046568	-0.017806	-0.04875	-0.235134	0.117604	-0.086405	-0.109916	-0.066277	0.106622	0.018353	-0.291771	-0.100459	-0.280371	0.109202	-0.039985	-0.190993	0.286071	-0.223251	0.09244	0.003964	0.258713	-0.264105	0.563797	-0.407857	0.158362	-0.226402	-0.03372	-0.118453	0.040809	0.091966	0.102899	0.050336	-0.193427	0.004498	-0.188642
20335	NM_018401	HSA250839	Hs.58241	-0.0156307	0.177743	0.086098	-0.124616	0.138758	0.256575	0.540118	-0.067584	0.019217	-0.145453	0.265884	-0.198053	-0.034411	-0.042524	0.156912	-0.01276	-0.011261	-0.014127	0.016198	-0.006341	-0.084625	0.103099	0.117554	0.151575	-0.189787	0.118826	-0.057259	-0.079315	0.359729	0.173638	0.023626	-0.119595	-0.030151	0.298725	0.264882	-0.030959	0.127729	-0.005495	0.08394	0.009627	0.260343	-0.027838	0.040712	0.153646	-0.058012	0.21852
9745	Contig48328_RC		Hs.6295	-0.178072	-0.179623	-0.254073	-0.519054	-0.246873	0.543885	-0.550828	-0.401027	-0.080152	0.13877	-0.046332	-0.777298	-0.72044	-0.610599	-0.268132	-0.46569	-0.282096	0.313939	-0.059438	-0.256629	-0.504039	0.855038	-0.513595	0.351086	-1.10967	-0.929716	0.643451	-0.614799	0.699805	-0.477212	-0.752236	-0.657995	-0.657384	-0.399473	0.236949	-0.670439	0.371999	-0.43733	0.219835	-0.724651	0.204938	-0.59805	-0.593796	0.129698	-0.593245	0.082005
20452	Contig2399_RC	SM-20	Hs.6523	-0.0199892	0.033329	-0.030023	0.099075	0.179982	-0.228025	0.02244	0.104567	-0.180613	-0.020075	-0.255392	0.04296	0.16232	0.130664	0.124283	0.406226	0.053341	0.05443	-0.011195	-0.160508	0.110493	0.097767	-0.021206	0.046533	0.162707	-0.179303	-0.230451	0.129082	0.12251	-0.110873	-0.165753	0.205787	-0.211121	-0.380256	-0.003916	-0.192573	-0.161824	0.157223	0.254179	-0.236268	-0.155884	-0.134043	-0.150952	0.055621	-0.072852	-0.241133
3476	NM_020188	DC13	Hs.6879	0.0854393	-0.300441	-0.183145	0.192034	-0.29176	-0.26596	-0.353166	-0.133351	-0.213474	0.04428	0.014489	0.29426	-0.034686	0.092162	-0.172309	-0.061149	0.224206	-0.125601	0.172778	-0.129238	0.023835	-0.166485	-0.150925	0.015043	0.032418	0.057044	-0.204063	0.444011	-0.044629	-0.071257	0.07047	-0.030305	-0.020106	-0.053888	-0.423092	0.272966	-0.222941	-0.093041	-0.093265	-0.013636	-0.028527	0.033339	-0.135076	-0.276629	-0.090657	-0.087724
23739	NM_000788	DCK	Hs.709	0.0926807	-0.155903	-0.122562	-0.013267	-0.071762	-0.163975	-0.246129	-0.020148	-0.139245	0.376508	-0.264487	0.048942	0.016688	0.346926	-0.107906	0.456306	0.364436	0.066496	0.178055	-0.123589	0.076122	-0.076334	-0.173308	-0.063881	0.217845	0.013485	-0.116513	0.030154	-0.100365	0.001466	-0.042673	0.053784	-0.205546	-0.083257	-0.147071	0.142911	-0.332415	-0.051514	-0.071187	0.139337	0.209935	0.200451	-0.126638	-0.096467	-0.0804	-0.272601
22282	NM_001282	AP2B1	Hs.74626	-0.0109159	0.331486	0.149224	0.045294	0.196981	0.108692	0.113851	0.039073	0.370009	0.024793	-0.071127	0.064689	-0.24629	-0.029781	0.20399	-0.233329	0.156219	0.180934	-0.107009	-0.192413	0.11175	0.204943	-0.251023	0.027104	-0.148267	-0.08389	0.037228	-0.067417	0.244951	0.141668	-0.125387	0.00081	-0.121057	-0.048893	0.069051	-0.260067	0.059613	-0.0283	0.161941	0.185722	0.021441	-0.076537	0.206922	0.064156	0.100137	-0.228485
2146	X05610	COL4A2	Hs.75617	-0.0106254	0.094993	0.124977	-0.05592	0.146492	-0.013984	0.228155	-0.099263	0.054008	-0.118237	0.157298	-0.149457	0.173962	0.075483	0.12437	0.3021	-0.156478	0.03532	-0.258221	0.046206	0.025256	-0.04507	0.064297	0.056488	-0.03221	-0.031675	-0.016336	0.117958	-0.207639	0.051854	0.178218	0.100947	0.058341	0.118299	-0.222093	0.1864	-0.029156	-0.135969	0.020864	-0.046859	-0.110066	-0.23815	0.171909	0.089608	0.508278	-0.095009
15609	NM_006931	SLC2A3	Hs.7594	-0.00973811	-0.220513	-0.001816	-0.041407	-0.069161	-0.013611	-0.16291	0.123413	-0.215971	-0.067501	-0.294661	0.314813	0.27736	-0.103677	0.133911	0.026734	0.120732	0.253118	-0.132722	0.01381	0.007517	-0.266825	-0.073193	0.264926	0.183869	0.05904	-0.177367	0.265721	-0.256521	-0.130321	0.078147	-0.025549	-0.125365	-0.19031	-0.228244	-0.003458	-0.176791	-0.055847	-0.082296	-0.156697	-0.017935	-0.302697	-0.150916	0.172813	0.036491	-0.103245
6556	NM_003748	ALDH4	Hs.77448	0.0627232	-0.030836	0.12525	0.368575	-0.022063	-0.052435	-0.083269	-0.185242	0.044308	-0.161192	0.053924	-0.159437	0.23782	0.19228	-0.059715	-0.167459	0.054293	-0.157762	0.078499	0.277616	-0.038903	0.082928	0.298061	0.078286	-0.317513	0.02586	-0.134554	-0.040119	-0.150156	0.034939	0.386034	0.20075	0.367739	-0.41744	-0.020539	-0.17938	-0.040995	-0.159253	0.04374	0.047954	0.06327	-0.183101	0.138312	0.124631	0.094764	0.18608
21938	Contig56457_RC		Hs.78531	0.0205072	0.102057	-0.246065	0.140463	-0.056943	-0.027078	-0.256668	-0.002186	-0.145652	0.035561	-0.221505	0.152267	0.113481	0.048739	0.240571	0.06579	-0.070246	0.021812	0.089411	-0.153117	0.239992	0.014703	0.011635	0.110029	0.065631	-0.072286	0.104824	0.329151	0.032691	0.055055	0.258078	-0.267664	0.015058	-0.101819	-0.269642	0.556039	-0.157652	-0.066307	-0.034555	-0.07026	0.021464	0.089951	0.029655	0.143919	0.151313	-0.055264
12695	U82987	BBC3	Hs.87246	-0.0864452	0.138425	0.119026	-0.297777	0.155406	0.12153	0.09896	0.087975	0.083175	-0.177054	-0.226769	-0.156115	-0.289859	-0.142351	0.018196	-0.281738	-0.211384	0.008901	0.132721	0.1209	-0.17675	0.077101	-0.23071	0.247039	-0.001401	0.034502	-0.080336	-0.249185	-0.181532	-0.080605	0.116331	-0.195457	0.036171	-0.037692	0.124386	-0.054901	0.043164	0.094009	-0.095947	0.196471	0.156175	-0.022608	0.229758	0.121229	0.106963	0.180984
22879	NM_002073	GNAZ	Hs.92002	-0.123662	-0.152601	-0.130849	-0.345813	-0.240254	-0.133519	0.26379	-0.0488	-0.006249	-0.028554	0.024014	0.045446	-0.377038	-0.268665	-0.204939	-0.142252	-0.131211	0.030529	-0.031875	0.106314	-0.183269	-0.032128	0.519608	-0.353641	0.033492	-0.015511	-0.198527	-0.117468	-0.132311	-0.213833	-0.443617	-0.282462	-0.308365	0.042833	-0.158924	-0.18477	-0.383004	-0.117494	-0.095717	-0.198026	0.17807	0.233911	0.250853	-0.003727	0.173793	0.233737
[truncated: 36 more columns]

## Sheet: Validation
Probe_ID	Systemic_name	Symbol	UGCluster	Average_LR_70
		LR_no_LR_label			123__1	125__1	129__1	131__1	132__2	134__1	140__1	149__1	156__1	169__1	172__2	175__1	178__1	180__1	183__1	186__1	190__2	193__1	195__2	200__1	212__1	215__1	218__1	221__1	227__2	228__1	230__1	233__1	241__1	246__2	250__1	252__1	258__1	260__1	266__1	269__1	273__1	277__1	283__1	290__1	292__1	295__1	301__1	304__1	309__2
		Non_Centralized_Pearson			0.286838	0.274215	-0.145317	0.396303	0.363852	-0.104659	0.353299	0.378589	-0.0532213	0.519451	0.591546	0.571784	0.174862	0.200327	0.0858133	0.633251	0.0804859	0.00133408	0.279853	-0.0655508	0.437277	0.499382	0.2121	0.165084	0.28524	0.349087	0.287181	-0.0463024	0.255323	0.198192	-0.088308	0.407888	0.0397135	-0.150265	0.249291	0.665588	0.457175	0.0552436	0.275084	0.188984	0.35294	0.306996	0.0400848	-0.168041	0.189218
10090	AA555029_RC		Hs.100691	0.0368881	-0.003365	-0.218641	-0.050672	0.00864	-0.195594	-0.113379	-0.007675	-0.025635	-0.131331	-0.450261	0.021908	0.270267	0.059642	-0.074177	-0.184742	0.111932	0.000976	-0.025743	0.263271	0.02611	0.207067	0.251338	-0.127787	-0.221814	0.342233	0.242395	0.081682	-0.029938	-0.00775	-0.283836	-0.062341	-0.366462	-0.247498	-0.143963	-0.109624	-0.033054	-0.163261	0.064795	0.37411	-0.235732	0.045208	0.022597	0.263901	-0.126823	-0.095652
1701	AF201951	CFFM4	Hs.11090	-0.101888	0.215713	0.38911	0.298918	0.07061	-0.205278	-0.144619	-0.307085	-0.274368	0.045418	-0.239866	0.098197	-0.361322	-0.291522	-0.195164	0.14527	-0.100285	-0.250389	0.330856	-0.450995	0.212476	-0.013024	-0.091344	0.06836	-0.036741	-0.379133	-0.371241	-0.227939	0.096008	-0.504308	0.057657	0.228397	0.318559	-0.552094	-0.189217	-0.066358	-0.259445	0.048287	0.06379	0.005976	-0.284894	-0.113448	-0.206469	0.297138	-0.267419	0.41737
10756	Contig51464_RC		Hs.118944	0.0428723	-0.097266	-0.182893	-0.077151	-0.229093	0.09757	-0.125835	-0.090617	-0.349735	0.021044	-0.077497	-0.079084	0.029178	-0.154525	0.136069	-0.03009	0.130026	0.227119	-0.049227	0.084891	-0.15299	0.113816	0.333821	0.148313	-0.11125	0.03787	0.427256	-0.020208	-0.174411	-0.010237	-0.008406	0.046441	0.044357	0.153183	0.060146	-0.082539	0.027153	0.127466	-0.011291	-0.252207	0.087618	0.043369	-0.079921	-0.115498	-0.027916	0.020066
17352	AL137718		Hs.122164	0.0426131	-0.104606	-0.12126	-0.006717	0.511295	0.01688	-0.054277	-0.092872	-0.008188	-0.022884	0.268588	-0.100603	0.164868	-0.125626	-0.044261	-0.035377	0.153448	-0.036696	-0.114672	0.230794	-0.031055	0.081386	0.111579	-0.05125	-0.189082	0.074802	0.267634	0.212131	-0.070323	0.389688	-0.077415	-0.171628	0.04487	-0.062757	-0.138623	0.065801	0.044841	0.060815	-0.146293	0.060908	-0.173389	-0.176353	-0.061184	-0.074867	-0.032161	0.040108
17224	Contig28552_RC		Hs.122164	0.0433941	-0.203437	-0.301185	-0.02986	0.643599	0.03225	-0.048208	-0.148042	0.009486	-0.104506	0.275818	-0.219474	0.205565	-0.192261	-0.161117	-0.110464	0.245147	-0.08743	-0.192623	0.35651	-0.13704	0.206409	0.170729	-0.011344	-0.255141	0.124092	0.295709	0.377552	-0.174202	0.511528	-0.201339	-0.293269	0.131802	-0.160608	-0.312706	0.124741	-0.090405	0.130479	-0.15758	0.086549	-0.337036	-0.346887	0.007583	-0.112644	-0.016491	-0.026006
23213	Contig25991	ECT2	Hs.122579	-0.033069	-0.013288	-0.147859	-0.014442	0.367348	-0.035435	-0.262589	-0.180162	-0.040935	-0.256052	0.37846	0.084768	0.255718	-0.164041	-0.101447	-0.163668	0.132017	-0.259916	-0.191778	0.164027	-0.21178	-3e-06	0.049276	-0.051944	-0.117229	0.119815	0.194039	0.359789	-0.225573	0.249755	0.576768	-0.288973	0.426393	-0.078669	-0.208114	0.06039	-0.10392	-0.075004	-0.027833	0.122753	-0.189173	-0.225222	0.053024	-0.145524	0.039476	-0.009815
23194	Contig32125_RC		Hs.122953	0.0132438	-0.164982	-0.113406	0.135193	-0.042961	-0.27079	-0.043216	-0.111068	-0.12908	-0.069078	-0.039156	0.244043	0.025344	0.02725	-0.125821	0.03886	-0.066499	0.084197	0.193835	0.0905	0.241881	-0.165052	-0.188497	0.122939	0.116279	0.312391	-0.273984	-0.008193	0.102948	-0.245303	-0.220342	0.352773	0.243958	0.20161	0.006491	0.034022	0.192253	0.09984	0.140725	0.27344	-0.058513	-0.039245	-0.003129	0.00845	0.237715	0.169116
16238	NM_016448	L2DTL	Hs.126774	0.0569694	-0.099226	-0.189278	0.0184	-0.031506	0.273821	0.034701	-0.101706	-0.076723	0.049814	0.408672	0.04272	0.443364	-0.245284	0.107648	-0.129605	0.137358	0.068583	-0.159379	-0.100822	-0.149603	-0.05049	0.16258	0.177753	-0.114792	0.204271	0.286546	-0.08118	-0.084367	-0.013189	-0.281381	-0.184822	0.440619	0.088597	-0.277785	-0.011287	0.10688	0.117733	-0.220858	-0.012188	0.04216	-0.280508	0.040417	-0.118335	-0.110952	-0.027766
21697	Contig35251_RC		Hs.143631	-0.0436161	-0.113799	-0.037489	-0.059921	-0.158035	-0.327247	0.096547	-0.048484	0.079777	-0.195957	-0.431094	0.084394	-0.141844	-0.243794	0.165055	-0.057333	-0.059157	-0.241792	-0.097297	0.453776	-0.140367	0.094684	0.227407	-0.214315	-0.187535	-0.157899	0.078977	0.314925	-0.177919	0.201341	0.282869	-0.060308	-0.059476	0.208386	0.103691	-0.128814	-0.215532	-0.333623	-0.079441	-0.198185	-0.269978	-0.023645	-0.210965	0.301	0.038005	-0.13393
10842	NM_004994	MMP9	Hs.151738	-0.276433	-0.529291	-0.062166	-0.348005	-0.464197	-0.580037	0.138929	-0.650846	-0.205357	-0.413534	-0.707556	-0.16289	-0.134192	-0.658515	-0.278221	0.295285	-0.229905	-0.376966	-0.34227	-0.133061	-0.538272	0.205593	0.016722	-0.412383	-0.847626	-0.53719	-0.225719	0.01847	-0.449386	0.13405	0.39751	-0.177186	-0.477643	-0.017161	-0.541401	-0.58496	-0.65891	-0.254732	-0.908659	-0.180811	-0.47039	-0.653447	-0.399301	0.196802	-0.125687	-0.511975
9171	AF257175	PECI	Hs.15250	0.0294282	-0.13555	0.086508	0.152326	0.247066	0.217921	0.071256	0.066812	-0.188077	0.135969	0.252904	0.266837	-0.090651	-0.067377	0.153123	-0.06459	-0.133279	-0.018192	0.089207	-0.40588	-0.251263	-0.096254	-0.040852	0.25034	0.145496	-0.366103	-0.207846	-0.121633	0.204569	-0.21489	-0.031473	0.024112	0.008675	0.121295	-0.005782	0.141077	0.040221	-0.19031	0.350976	-0.011791	0.038649	0.174719	0.104987	0.054642	0.235336	-0.002218
8797	NM_006117	PECI	Hs.15250	0.00226367	-0.16775	0.06761	0.085113	0.154323	0.106748	0.062658	0.014093	-0.013931	0.103145	0.238886	0.263204	-0.111768	-0.067435	0.149363	-0.085554	-0.242437	-0.058688	0.049163	-0.521896	-0.278915	-0.099911	-0.153105	0.184347	0.137124	-0.319884	-0.236929	-0.30693	0.105819	-0.202992	-0.044723	-0.001904	-0.104244	0.076954	7.6e-05	0.049091	-0.002877	-0.185526	0.310817	-0.017134	0.006688	0.165313	0.095689	0.016632	-0.031101	-0.025309
19709	NM_018354	FLJ11190	Hs.155071	-0.0405139	-0.130687	-0.26755	-0.218878	0.5396	-0.106004	-0.327287	-0.26351	0.241416	-0.239673	-0.298742	-0.28	-0.220794	-0.342584	-0.296012	-0.231612	-0.046753	-0.276691	-0.203701	0.991481	-0.239945	0.041864	0.039155	-0.081067	-0.370493	-0.413656	0.132505	-0.024377	-0.214799	0.046647	0.182388	-0.312012	-0.354987	-0.086295	-0.325305	0.074094	-0.169803	-0.025712	-0.28608	-0.195034	-0.387592	-0.217669	-0.134815	-0.01997	-0.103645	-0.229142
13145	NM_005915	MCM6	Hs.155462	0.0447211	-0.063925	-0.24465	-0.038601	0.091603	0.109275	0.036726	-0.205986	-0.172727	-0.076074	0.22182	0.021693	0.394949	-0.216164	0.109184	-0.155551	0.365002	-0.019476	-0.165149	-0.130708	-0.169636	0.069043	0.142156	0.120296	-0.189906	-0.094966	0.04902	0.019359	-0.045639	0.279758	-0.064074	-0.012946	-0.071808	-0.029987	-0.165991	-0.018425	0.251452	0.112388	-0.127058	-0.005492	-0.063586	-0.039503	-0.135915	0.0116	-0.108299	0.049025
1944	NM_001809	CENPA	Hs.1594	-0.00267422	-0.338216	-0.662897	-0.244858	0.263244	0.047136	-0.163499	-0.351409	-0.334603	-0.300722	0.023318	0.00337	0.411132	-0.469087	0.044794	-0.359336	0.416191	-0.093266	-0.272924	0.2224	-0.330141	0.047088	0.523289	0.356633	-0.421258	-0.104175	0.459795	0.033537	-0.582186	0.319774	-0.44581	-0.528093	0.219003	-0.017965	-0.253769	0.033902	0.537625	0.229797	-0.31395	0.076013	-0.386145	-0.580159	-0.273504	-0.071917	-0.492717	-0.177018
2115	Contig32185_RC		Hs.159422	0.0722316	-0.117424	-0.095272	-0.108239	-0.126831	-0.226737	-0.208335	-0.180595	0.070182	-0.205503	-0.064129	0.191556	0.206826	-0.019275	-0.008606	-0.150222	0.189613	-0.076139	-0.186234	0.400639	-0.134971	-0.024961	0.141455	-0.490344	-0.100929	-0.110167	0.231393	0.12551	-0.351644	0.130711	-0.379365	-0.166197	0.357223	-0.41803	-0.237719	-0.174224	-0.188727	-0.014185	0.175665	0.229687	0.034023	-0.07745	-0.171057	0.061872	-0.064042	-0.125104
17793	NM_015984	UCH37	Hs.171581	-0.0483683	0.056793	-0.123891	-0.056431	0.046277	0.004188	0.050403	0.01006	-0.083922	-0.033104	0.266069	0.10963	0.019363	-0.050259	0.084029	-0.062153	-0.09864	-0.087282	-0.192058	0.13228	-0.150031	0.109238	0.205322	-0.146724	0.041704	0.023799	0.100048	0.092351	-0.135824	0.137358	-0.102143	-0.133686	0.16227	-0.178092	-0.16533	-0.132083	0.099924	-0.020306	0.033225	0.132977	0.134279	0.071461	0.015778	-0.036804	-0.297631	-0.067307
10904	AL080059		Hs.173094	-0.0778482	-0.496218	-0.187528	0.104933	0.552542	-0.096435	0.088543	0.006734	0.099262	-0.168921	-0.944756	0.225332	0.313066	-0.230173	0.051644	-0.260712	0.096475	-0.433347	-0.438504	0.148765	0.186731	0.137612	0.410764	0.195768	-0.377432	0.266769	0.631674	0.179889	-0.251269	0.27185	-0.678371	-0.405124	-0.646426	-0.034515	-0.165669	0.241502	0.29681	-0.517378	-0.320221	0.277544	-0.76328	-0.345252	-0.462866	-0.013053	-0.22684	-0.570633
21365	NM_000436	OXCT	Hs.177584	0.0903167	-0.014214	-0.179943	-0.239512	-0.22165	0.12974	-0.062047	-0.142191	0.053416	-0.314393	-0.103919	0.248798	0.35909	0.009807	0.123376	-0.080684	0.239772	-0.010653	-0.101211	-0.104071	-0.001975	0.127438	0.295833	-0.052611	-0.225628	-0.010055	0.085268	0.15916	-0.265844	-0.10125	-0.145127	-0.021327	-0.27433	-0.168217	-0.122994	-0.131069	0.254594	0.010288	0.067808	0.039126	-0.071045	0.17332	-0.108159	0.128608	-0.085001	-0.211172
5850	AF052162		Hs.179882	0.00541122	-0.062412	-0.009439	0.022049	0.074486	0.118698	0.113154	0.005227	0.168269	0.068451	0.104288	-0.05944	0.326876	-0.049305	-0.014563	0.004708	0.032933	0.008054	0.006173	0.118121	-0.023238	-0.050853	0.018091	-0.177655	-0.048705	0.287568	0.235486	0.453029	0.017239	0.028919	0.058882	-0.069591	-0.24399	0.005133	0.062185	-0.099332	0.020861	0.125258	-0.05705	-0.251283	0.019279	-0.024339	0.035613	-0.103923	-0.021879	-0.160485
18906	NM_000127	EXT1	Hs.184161	-0.0150668	-0.044588	-0.229332	0.046367	0.27089	-0.18754	-0.005409	-0.014091	-0.043167	-0.039804	-0.355188	-0.066939	0.071912	-0.022989	0.03272	0.036655	0.315865	-0.090932	-0.070568	0.036642	-0.041124	0.082999	0.377587	-0.084685	-0.200697	-0.112015	0.067797	0.062839	-0.219538	0.007805	0.133832	-0.060282	0.017757	0.113785	0.218963	-0.164625	-0.10239	-0.060694	-0.030621	-0.070359	-0.093163	-0.116157	-0.058222	-0.098807	0.026901	0.057332
14112	NM_014791	KIAA0175	Hs.184339	0.0519271	-0.229296	-0.213446	-0.111722	0.287826	0.098453	0.067148	-0.095963	-0.338667	-0.02505	0.079378	0.005491	0.049679	-0.300845	0.05265	-0.16337	0.376652	-0.00037	-0.156249	0.09607	-0.16497	0.071464	0.459347	0.201453	-0.332169	-0.090414	0.299935	0.072016	-0.185917	0.325867	-0.158803	-0.256577	0.016247	0.000527	-0.100574	-0.006778	0.027948	0.072072	-0.106317	0.042479	-0.212118	-0.259517	-0.09734	0.145431	-0.107601	-0.060941
7524	NM_003882	WISP1	Hs.194680	-0.0272743	0.072648	-0.103971	-0.019753	-0.100499	-0.003369	-0.080973	-0.013969	-0.297446	0.08891	-0.295696	0.075156	-0.212767	0.1667	0.078521	0.015186	-0.082346	0.09188	0.102951	0.02953	0.224164	0.103303	-0.204957	-0.050859	0.167061	-0.173417	-0.176448	0.214182	0.300571	-0.012324	0.192368	0.345811	0.021684	0.31411	-0.24744	0.240013	-0.157016	0.157143	0.229302	0.155638	-0.097401	0.166382	0.038161	0.115862	0.375262	0.074367
24348	NM_000849	GSTM3	Hs.2006	-0.118553	-0.172679	0.189681	0.175645	-0.492955	0.494234	0.072263	-0.133122	-0.217263	0.229517	-0.395412	-0.074679	-0.508335	-0.224162	-0.090582	0.168612	-0.37047	-0.436682	0.264856	-0.087507	0.314511	-0.520722	-0.583858	-0.002872	-0.022363	-0.601933	-0.353249	-0.094301	0.445648	-0.41219	-0.191214	0.236707	-0.038329	0.058239	0.265138	0.312671	-0.541907	-0.079063	0.086898	-0.145739	-0.100752	0.372921	-0.337359	0.484499	0.073611	0.189892
1846	NM_003239	TGFB3	Hs.2025	-0.0661254	0.107346	-0.061359	0.045099	-0.433375	0.200057	0.121891	-0.024271	-0.236714	0.282643	-0.59651	0.31958	-0.702902	0.16775	0.00942	0.069783	-0.331475	0.318942	0.445714	-0.309617	0.257259	-0.294869	-0.502416	0.064173	0.193433	-0.272229	-0.41392	0.004021	0.202352	-0.52231	0.098417	0.332161	-0.128322	0.044817	-0.054401	-0.042192	-0.621881	0.258084	0.428095	-0.106452	0.03963	0.320839	0.002684	0.153765	0.290269	-0.072335
12442	Contig55377_RC		Hs.218182	-0.107344	0.058198	0.087715	0.052871	-0.305917	0.159266	0.114208	-0.004203	-0.202048	0.084049	-0.108982	0.087542	-0.4012	0.058707	0.149847	0.109201	-0.343673	0.089308	-0.039232	-0.404935	0.212979	-0.269207	-0.319855	-0.209995	-0.146845	0.219937	-0.305033	-0.392319	0.089412	-0.089749	-0.2129	0.066049	0.032348	-0.083059	0.112025	-0.135754	-0.284683	-0.042853	0.01531	-0.314778	0.082799	-0.175532	-0.040985	-0.140085	-0.179915	0.064626
10658	NM_020974	CEGP1	Hs.222399	-0.506337	0.175554	-0.530936	0.446084	-0.994451	-0.146071	0.448231	-0.067352	-0.739663	0.283622	-0.486784	-0.730168	-1.30096	0.192382	-0.67569	-0.017259	-0.932809	0.661971	0.315906	-0.861548	0.354907	-0.885259	-1.22304	-0.209141	0.123386	0.089176	-1.07909	-0.970846	0.31198	-0.977032	-0.909858	0.471788	-0.618358	-0.361223	0.107326	-0.493361	-1.16578	-0.647396	0.765764	0.137408	0.135855	-0.196786	-0.374	0.326602	0.229901	0.461076
16053	Contig46223_RC		Hs.22917	-0.0772164	-0.089046	-0.036569	-0.067016	-0.221587	0.163348	0.056949	0.198074	-0.025754	0.323148	0.02716	0.010292	-0.569276	-0.075817	-0.057014	-0.099614	0.052314	0.182982	-0.032851	-0.231909	0.0514	-0.261249	0.07463	-0.07281	-0.375129	-0.005694	-0.294943	-0.23587	0.319768	-0.243806	-0.069389	0.242067	-0.024819	0.297175	0.018304	0.12958	-0.280642	0.073178	0.219445	-0.156382	0.254721	-0.122484	-0.058249	-0.160512	-0.15704	0.319287
16531	AK000745	KIAA1067	Hs.243901	0.038297	-0.055726	-0.206421	0.11851	-0.375263	-0.096806	-0.113363	0.046787	-0.162197	-0.059603	0.034289	-0.154348	0.197336	-0.010981	0.321181	-0.115689	-0.138727	-0.07518	-0.00875	0.204311	0.066411	-0.056302	0.092533	0.443458	-0.079354	0.09347	0.21371	-0.047068	-0.252967	0.000908	-0.326263	0.053795	0.026247	-0.355705	0.165125	-0.176247	-0.080279	-0.107025	0.168034	0.148585	-0.012691	-0.079912	-0.141303	-0.025901	-0.1603	-0.003363
14907	NM_014889	MP1	Hs.260116	0.00114378	-0.018287	-0.102477	-0.198195	0.169894	0.088559	-0.049917	-0.158968	-0.009178	0.081686	0.159523	-0.042442	0.211703	-0.038794	-0.027146	-0.081673	0.090797	0.064941	-0.277133	0.213321	-2e-05	0.10384	0.494817	0.15496	0.014902	0.18478	0.251919	0.113966	-0.005313	0.073865	-0.118411	-0.161779	-0.087962	0.10448	-0.072643	-0.060794	0.166512	0.022373	-0.293505	-0.222529	-0.28817	-0.063655	0.036489	-0.148183	-0.132432	-0.043589
16837	AB037863	KIAA1442	Hs.274307	-0.118962	-0.073833	-0.154648	-0.096241	-0.3115	0.241474	-0.025841	-0.248221	-0.070279	0.423578	-0.220922	0.076982	-0.450584	0.187163	-0.227858	-0.143105	-0.442703	0.050236	0.039529	0.088082	0.403451	-0.199803	-0.372477	-0.008464	0.005081	0.193958	0.087243	0.026288	0.26716	-0.15854	0.110781	0.141912	0.396641	0.183058	0.121968	0.082673	-0.475304	-0.112678	-0.082759	-0.397362	0.4453	0.084851	0.000137	-0.161614	-0.034003	0.000319
15405	NM_016359	LOC51203	Hs.279905	0.0583983	-0.187713	-0.565829	-0.272124	-0.028769	0.101738	-0.150114	-0.106241	-0.066589	-0.152508	0.305664	0.45317	0.248465	-0.297034	0.179164	-0.281989	0.197051	-0.101738	-0.217145	-0.074887	-0.253894	0.31795	0.072696	0.363817	-0.222243	0.028437	0.045295	0.034458	-0.241193	0.079203	-0.47995	-0.552239	0.254617	-0.159453	-0.359039	0.196835	0.030865	0.286572	-0.082345	0.332294	-0.213123	-0.459372	-0.007203	0.03435	-0.207741	-0.138727
22739	Contig46218_RC		Hs.283127	0.0238603	-0.205214	-0.295141	-0.019841	0.150466	-0.058826	0.090893	-0.111903	-0.207665	-0.139547	0.229843	-0.113199	0.216527	-0.190698	-0.128604	-0.095948	0.190934	0.341521	-0.282226	0.319712	-0.227082	0.261212	0.243769	-0.041203	-0.197145	0.23735	0.338606	0.303434	-0.192114	0.488691	-0.369643	-0.305683	0.103454	-0.168355	-0.258985	0.168407	-0.067209	0.055896	-0.211099	0.091373	-0.36436	-0.332788	0.000653	0.072351	-0.069896	0.014611
8994	NM_004702	CCNE2	Hs.30464	0.00604822	-0.15884	-0.193993	-0.054464	0.247029	-0.048961	-0.176627	-0.24468	-0.11161	-0.252599	0.06428	0.22005	0.394527	-0.445607	0.329209	-0.356446	-0.067048	-0.305363	-0.336563	0.013896	-0.372596	0.003872	0.100887	-0.005046	-0.276941	0.28412	0.102489	-0.142982	-0.47378	0.145061	-0.264793	-0.420509	0.214359	-0.333345	-0.327903	-0.024726	-0.372473	-0.084397	0.038577	0.601775	-0.073267	-0.395258	-0.07801	0.180199	-0.212946	0.003068
14188	Contig38288_RC		Hs.309165	0.0212119	0.019672	-0.187785	-0.180706	0.515498	0.212049	0.042322	-0.212595	0.000222	-0.146522	-0.306706	-0.135286	0.184318	-0.21846	0.020093	-0.219066	0.196885	-0.209119	-0.25183	0.151379	-0.257584	0.243625	0.55662	0.220864	-0.129075	0.212988	0.280555	0.157759	-0.088776	0.151663	0.056791	-0.23347	-0.322705	0.608978	-0.093191	-0.077356	0.389197	-0.107559	-0.321435	-0.003212	-0.246707	-0.04154	-0.211136	-0.232471	0.135037	-0.135348
20881	AF073519	SERF1A	Hs.32567	0.00690433	-0.072461	-0.136236	0.047167	-0.025542	-0.031683	0.06296	-0.123058	-0.149006	-0.102042	-0.004628	-0.060585	0.213958	-0.186475	0.058181	-0.152316	0.148792	0.064296	-0.147155	-0.109789	-0.292034	-0.044728	0.329959	0.183201	0.059853	0.029289	0.107661	0.061145	-0.168664	0.039254	-0.196502	-0.182577	-0.057783	-0.076337	0.032423	0.004934	-0.150492	-0.101261	0.245304	0.204088	0.018714	0.089938	-0.040738	0.430606	0.098873	0.020861
17248	Contig40831_RC		Hs.33106	0.0327884	-0.065841	-0.074292	-0.11258	0.157984	0.018566	-0.142513	-0.069188	0.127555	-0.078399	-0.300721	0.494647	-0.220413	-0.225507	0.107349	-0.110191	0.051055	-0.109399	-0.126482	0.245567	-0.074708	-0.062564	0.044601	0.402198	-0.228745	-0.058141	0.020374	0.056295	-0.174017	-0.107039	-0.144638	-0.067551	0.004333	-0.020164	-0.028102	-0.023225	-0.157883	-0.264571	-0.055489	0.392088	-0.043779	-0.140101	-0.185222	0.336344	-0.183331	0.008928
15318	Contig55725_RC		Hs.333893	-0.0685481	-0.592687	-0.708102	-0.721302	0.322734	-0.342961	-0.180156	-0.659	-0.340999	-0.324861	0.205926	-0.129491	0.381313	-0.408115	0.10486	-0.545781	0.470009	-0.438362	-0.36386	0.004883	-0.663094	0.424444	0.541196	0.000177	-0.345676	0.143997	0.64446	0.190179	-0.468604	0.544303	-0.400341	-0.560235	-0.074656	0.23236	-0.334373	-0.186876	0.40251	-0.794563	-0.612191	-0.466497	-0.554104	-0.542278	-0.252647	-0.328122	-0.599839	-0.195847
20726	Contig24252_RC		Hs.33818	-0.0367046	-0.316272	-0.216478	-0.088794	0.313653	-0.583017	-0.067773	-0.398976	0.870922	-0.219895	-0.426187	-0.307391	-0.433549	-0.310124	-0.134188	-0.338946	-0.061918	-0.169957	-0.300359	0.521758	-0.090662	-0.16112	-0.322168	0.052206	-0.143077	-0.276856	-0.26421	0.331388	-0.194119	0.094707	-0.025871	-0.265898	-0.380199	-0.234384	0.160658	-0.237377	-0.321516	-0.496487	-0.048992	-0.266811	-0.166592	-0.230139	-0.27263	-0.057369	-0.210142	-0.066903
8523	NM_003981	PRC1	Hs.344037	-0.0559232	-0.36165	-0.526843	-0.286176	-0.114222	-0.126805	-0.104494	-0.129362	-0.048555	-0.098344	0.181412	0.266814	0.218326	-0.417259	0.175324	-0.296924	0.248467	-0.075479	-0.285291	0.023892	-0.110101	0.02721	0.476299	0.325304	-0.362905	-0.02198	0.31011	0.052776	-0.144999	0.539605	-0.253836	-0.398072	0.524655	0.063638	-0.270554	-0.058531	0.033889	0.270744	-0.331016	0.134717	-0.228163	-0.484825	-0.117833	-0.032521	-0.226499	-0.097602
5529	NM_002916	RFC4	Hs.35120	0.00765044	-0.011377	-0.071409	0.027118	-0.032717	0.015661	-0.12755	-0.15247	-0.111612	-0.111396	0.197409	0.2006	0.379238	-0.205946	-0.037344	-0.05291	0.368276	-0.093072	-0.048168	0.089483	-0.222988	-0.080449	0.678165	-0.043936	-0.054146	0.149449	0.427501	-0.135139	-0.00485	0.165075	-0.23007	-0.16611	-0.044824	-0.092967	-0.128676	-0.108282	0.273318	-0.060723	-0.159415	0.02044	-0.016196	-0.036205	-0.070487	0.010133	-0.03157	-0.04964
16966	NM_016577	RAB6B	Hs.352530	-0.239105	-0.155216	-0.33732	-0.226528	0.349832	0.015752	-0.147601	-0.17802	0.185722	-0.124153	-0.330641	-0.379499	-0.046815	0.039537	-0.37445	-0.23251	0.01311	-0.086751	-0.277354	0.542389	-0.10571	0.376939	-0.027249	-0.303748	-0.367216	-0.30176	0.420583	0.559003	-0.250978	0.455741	0.261342	-0.265354	-0.375575	0.055658	0.442811	-0.360788	-0.106269	-0.202024	-0.22816	-0.428446	-0.155262	-0.263726	-0.274955	-0.277113	0.101952	-0.277178
5373	NM_020386	LOC57110	Hs.36761	-0.0447066	-0.065601	-0.142759	-0.008608	-0.038918	-0.147548	-0.070935	0.031307	-0.296533	0.067895	-0.052292	-0.338431	0.448704	-0.183332	-0.172231	0.035562	-0.108228	-0.063564	-0.144153	0.221063	-0.121362	-0.125304	0.897584	-0.028132	-0.038939	0.437988	0.034584	0.226104	-0.1482	0.157066	-0.272783	0.008076	-0.167899	-0.073149	-0.01361	-0.060427	0.270576	-0.038512	-0.045	-0.145947	-0.159158	0.047386	-0.113995	-0.135738	-0.184322	-0.254606
22706	NM_002019	FLT1	Hs.381093	0.0207562	0.287423	0.029282	-0.205116	-0.15058	0.124857	0.234047	0.09189	0.034804	-0.098927	-0.16966	0.177826	-0.19214	0.085483	0.11123	0.026015	0.066632	-0.064709	0.1037	-0.0722	0.220513	0.256458	-0.027968	-0.134313	-0.063148	-0.083137	-0.035147	0.2881	-0.090486	0.104902	0.150319	0.018991	-0.193007	0.006616	-0.029436	-0.116586	-0.25945	0.184521	-0.350393	-0.016619	-0.269945	0.012915	0.085289	-0.058084	0.221239	-0.153166
19059	Contig63649_RC		Hs.406513	-0.112948	-0.334494	-0.153047	-0.136873	-0.135534	-0.037724	-0.181304	-0.218966	0.174856	0.011421	0.242413	-0.075486	-0.304709	-0.364971	0.234094	-0.103063	0.082212	-0.250448	-0.322437	0.121774	0.037902	0.05077	0.095493	0.147751	-0.169282	-0.218428	0.168464	0.290855	-0.103931	0.071299	0.243197	-0.189281	0.071028	0.025877	0.121007	0.041557	-0.336021	-0.108454	-0.047232	-0.064352	-0.093872	-0.253318	-0.152119	0.144168	0.039194	0.080913
16538	Contig20217_RC		Hs.410158	-0.00452922	-0.151404	-0.292265	-0.169653	-0.006768	-0.238719	-0.211521	-0.16949	0.276523	-0.178032	-0.086554	0.157571	0.252996	-0.222236	0.083117	-0.175314	-0.06398	0.096364	-0.150448	0.103305	-0.17646	0.177376	0.213899	-0.010177	-0.198311	0.229936	0.418478	-0.004803	-0.227949	0.137707	-0.041154	-0.199632	0.136688	0.045622	-0.025036	-0.061932	-0.132174	0.197399	-0.134042	-0.044572	0.13571	-0.103201	-0.106684	-0.10591	-0.292226	-0.113818
12587	AF055033	IGFBP5	Hs.416739	-0.236728	-0.230156	-0.120259	0.023238	-0.07339	-0.18185	-0.100504	-0.220433	-0.107216	-0.224001	-0.535081	-0.390932	-0.268508	-0.288555	0.426982	-0.269364	-0.279816	-0.308195	-0.179974	-0.18979	-0.113729	-0.31089	-0.2569	0.208501	0.107398	-0.467494	-0.125274	0.07939	-0.246643	-0.04353	-0.057426	-0.161566	0.030129	-0.010692	0.206139	0.381652	-0.358008	-0.175467	-0.256119	-0.262596	-0.254568	-0.263791	-0.037826	-0.386216	0.404019	-0.357972
22447	NM_000599	IGFBP5	Hs.416739	-0.339355	-0.304927	-0.405449	0.03333	-0.211132	-0.311592	-0.137338	-0.338295	-0.201909	-0.322167	-0.616348	-0.468649	-0.299033	-0.299631	0.460301	-0.399578	-0.451096	-0.314317	-0.230968	-0.242616	-0.185203	-0.308748	-0.399691	0.162609	-0.013488	-0.72852	-0.033451	-0.022121	-0.331704	-0.044979	-0.280843	-0.103289	-0.058197	-0.068039	0.243164	0.351474	-0.544971	-0.25612	-0.363928	-0.34112	-0.375	-0.357391	-0.039805	-0.503297	0.446097	-0.419781
10260	NM_007036	ESM1	Hs.41716	-0.0155497	-0.096632	-0.15086	-0.142498	-0.152007	0.187457	-0.096872	0.19286	-0.446788	-0.175623	0.025582	0.445966	0.099351	-0.230394	0.041764	-0.184528	-0.224983	-0.032415	-0.127012	-0.131104	-0.212879	0.217061	-0.123298	-0.163387	0.129812	-0.122338	0.109105	0.22948	0.080966	0.048817	-0.139266	-0.256505	-0.10196	-0.195905	-0.318841	-0.079556	-0.209898	0.053514	0.048824	0.307169	0.087773	0.044303	-0.014035	0.352839	-0.021352	0.101454
13324	NM_006681	NMU	Hs.418367	0.0408206	-0.149868	-0.140641	0.038035	0.161096	-0.154828	0.047408	-0.176108	-0.323455	-0.126337	0.433096	-0.093691	0.623285	-0.016241	-0.204708	-0.096219	0.272714	0.1036	-0.086322	-0.137036	-0.249843	-0.172126	0.023219	-0.068171	-0.177554	-0.377234	0.742119	0.159769	-0.22711	0.185598	-0.032417	-0.106888	-0.242994	-0.06698	-0.131057	-0.134194	0.509194	0.141626	-0.066248	-0.068169	-0.08909	-0.144515	0.05914	-0.168004	-0.23853	-0.171046
12009	NM_007203	AKAP2	Hs.42322	-0.0236057	0.18902	0.145558	-0.207189	0.350351	0.045688	0.067485	-0.257483	0.053161	0.000986	-0.658954	-0.121715	-0.092687	0.246361	-0.057594	0.057828	0.255477	-0.069888	0.102366	0.177468	0.000459	0.436936	-0.240666	-0.300019	-0.200716	-0.091501	0.217941	0.119943	-0.245543	0.342415	0.18567	-0.176196	-0.262971	-0.083077	-0.191556	-0.283775	-0.274792	0.148738	-0.243071	-0.225474	-0.223235	-0.094395	-0.019983	-0.155249	0.019535	-0.244165
10936	AL080079	DKFZP564D0462	Hs.44197	-0.123701	-0.258256	-0.266596	-0.335056	-0.414947	-0.35885	0.129924	-0.389884	0.419931	-0.082842	0.159688	-0.461449	-0.227036	-0.262936	0.723356	-0.080546	-0.208168	-0.342247	-0.158938	0.169269	0.32616	-0.044084	-0.298753	-0.291294	-0.075559	0.534633	0.444467	0.250209	-0.491173	0.216372	-0.264924	-0.171825	0.043139	-0.278509	0.0314	-0.320099	0.014112	-0.192607	-0.330047	-0.123372	0.322785	-0.393128	0.12906	-0.176454	-0.178143	-0.373259
5308	NM_003607	PK428	Hs.44708	-0.0901374	-0.05558	-0.224402	-0.014149	0.035623	0.281155	0.057106	0.164413	-0.371543	-0.064918	0.439253	-0.063657	0.228008	0.220424	0.201471	-0.155216	-0.260168	0.047212	-0.144347	0.022545	0.084429	0.10203	-0.135063	-0.136547	0.231229	0.231199	0.117978	0.120475	0.081537	-0.091465	-0.531338	-0.172304	-0.37415	-0.213052	-0.324412	0.062369	-0.102726	0.208508	-0.052042	-0.137493	0.208682	-0.071658	0.198994	-0.164789	0.021951	-0.153257
7474	NM_003862	FGF18	Hs.49585	-0.133098	0.030592	-0.316828	-0.141912	-0.30583	-0.242591	-0.056441	-0.070721	-0.248828	0.075243	-0.768181	0.007728	-0.618455	0.164055	-0.402128	0.074454	-0.456819	0.298273	0.38543	0.103936	0.458249	0.032779	-0.624344	-0.328153	0.11755	-0.087653	-0.392747	-0.382076	0.164352	-0.039773	0.197911	0.383627	-0.523414	0.146411	-0.071818	-0.024583	-0.317557	0.436003	0.243089	-0.010996	-0.030017	0.236847	0.170779	0.329593	0.16534	-0.126305
10243	NM_014321	ORC6L	Hs.49760	0.0745206	-0.336804	-0.403466	-0.213401	0.048894	0.185736	0.040435	-0.436956	0.283194	-0.293648	-0.096044	0.3744	0.626537	-0.405371	0.033592	-0.27439	0.201861	0.094232	-0.315357	0.266116	0.160021	0.204219	0.460512	0.29607	-0.449601	0.097181	0.430308	0.049988	-0.19628	-0.0644	-0.252262	-0.188716	0.301028	-0.119589	-0.036813	0.077079	0.112411	-0.049676	0.074894	0.148949	-0.255666	-0.304852	-0.336023	0.193844	-0.205504	-0.180937
7504	NM_003875	GMPS	Hs.5398	-0.0426273	-0.137034	-0.257091	0.126041	-0.120434	-0.050181	-0.2737	-0.083401	-0.372399	-0.012842	0.254735	-0.260507	0.440379	-0.09794	0.048582	-0.06249	0.295579	-0.038378	-0.092386	0.089148	-0.309014	0.139319	0.569336	0.111383	-0.179142	-0.038071	0.105409	-0.171766	-0.198818	0.258534	-0.240837	-0.0744	-0.168802	-0.219457	-0.087745	-0.110496	0.40244	-0.151784	-0.247538	-0.310997	-0.064658	-0.152449	-0.062286	-0.188644	-0.19244	-0.112963
18440	Contig63102_RC		Hs.55918	-0.0728698	0.006845	-0.144725	0.14901	-0.098937	-0.136509	0.195776	-0.214856	-0.229324	0.099996	-0.348068	0.015719	-0.522137	-0.208387	0.40131	-0.018097	-0.115934	0.083076	-0.054627	-0.02137	-0.022452	-0.220963	-0.034826	0.153423	-0.026696	-0.104401	-0.372372	-0.186883	0.070184	0.011232	0.089047	-0.0144	-0.402783	0.175308	0.102809	-0.206315	-0.271875	-0.052059	-0.083069	0.011139	-0.02234	0.012052	-0.154071	-0.101306	0.043509	-0.056122
8746	NM_006101	HEC	Hs.58169	0.0162106	-0.185442	-0.12767	-0.025308	0.422529	-0.021036	0.010804	0.023305	0.305975	0.008029	0.14043	0.182951	0.378208	-0.179675	-0.112554	-0.059383	0.223692	-0.109221	-0.145059	0.246919	-0.16665	0.183209	0.228513	0.079095	-0.206352	0.011788	0.381692	0.093299	-0.11921	0.354508	-0.056958	-0.250229	0.302945	-0.097062	-0.319942	0.126574	0.118578	0.177385	0.044945	0.215595	-0.091083	-0.178491	0.015383	0.036312	-0.11795	-0.035487
20335	NM_018401	HSA250839	Hs.58241	-0.0156307	-0.048734	0.018299	0.102283	-0.032232	0.265587	0.095739	-0.033087	0.138277	0.02109	0.008061	-0.011861	-0.070255	0.069539	-0.16326	0.068473	-0.029734	-0.053019	0.105108	-0.003386	-0.010335	-0.171994	-0.090131	-0.055153	-0.0027	-0.057918	-0.176479	-0.038904	0.204217	-0.087743	-0.072111	0.111234	-0.033979	0.082076	0.060954	0.116113	-0.053875	0.048713	0.00572	0.080976	-0.004124	0.235999	0.072194	0.003462	0.066193	-0.003228
9745	Contig48328_RC		Hs.6295	-0.178072	-0.618382	0.240776	0.628243	-0.966793	-0.531921	-0.340032	-0.525074	-0.530771	0.353951	-0.441625	-0.638305	-0.37613	-0.187765	-0.847261	0.323818	-0.712482	0.142423	0.285469	-0.3483	-0.427006	-0.570308	-0.659416	0.175958	-0.68511	-1.02591	-0.720814	-0.634427	0.719206	-0.363821	-0.473885	-0.025887	-0.582529	0.412039	0.193272	-0.21398	-0.500515	-0.524775	0.588855	0.71487	-0.373153	-0.491884	0.299021	0.425546	-0.381748	-0.407429
20452	Contig2399_RC	SM-20	Hs.6523	-0.0199892	-0.031084	-0.077762	-0.205547	-0.125069	0.016815	0.002537	0.271872	0.071095	-0.032879	0.236897	0.034865	0.13328	-0.016352	0.288864	0.141759	0.126956	0.178108	0.162332	0.155876	0.116214	-0.012384	0.080004	0.167604	0.021064	-0.203092	0.156909	0.195149	-0.166957	0.242603	-0.132829	-0.087988	0.349911	-0.243578	-0.281649	-0.114468	0.042735	0.128842	0.028981	-0.072709	0.167432	0.021844	-0.153334	-0.027117	-0.058908	-0.206151
3476	NM_020188	DC13	Hs.6879	0.0854393	-0.130152	-0.271917	-0.150299	-0.007772	0.125351	-0.228078	-0.253682	-0.125406	-0.162389	-0.025248	0.241877	0.082449	-0.165241	0.011462	-0.201003	0.199538	0.072129	-0.21145	-0.026617	-0.246929	0.127964	0.244134	0.08217	-0.09442	0.054743	0.221466	-0.012392	-0.275465	-0.054833	-0.146992	-0.195406	0.309744	-0.062837	-0.178285	-0.020015	-0.20851	0.002201	0.046239	0.197967	-0.001627	-0.019729	-0.191756	0.111462	-0.047934	-0.180538
23739	NM_000788	DCK	Hs.709	0.0926807	-0.003554	-0.090262	-0.01966	-0.347754	-0.013261	-0.078766	-0.138052	0.197974	-0.007213	0.149222	0.159472	0.285896	-0.04155	0.023708	0.102167	0.063796	0.14308	0.162335	0.019394	0.044079	-0.00192	-0.087004	0.040476	-0.095264	0.246978	0.257161	-0.067392	-0.160787	0.046732	-0.260269	-0.192671	-0.004192	-0.315846	-0.265944	-0.276155	0.071775	0.056735	0.056575	0.012284	0.037892	-0.054638	-0.144671	0.06672	0.116977	-0.057104
22282	NM_001282	AP2B1	Hs.74626	-0.0109159	0.055805	-0.006829	0.211246	-0.110401	0.212807	0.196231	0.115487	-0.126188	0.165709	-0.00909	-0.123147	-0.053822	0.165892	-0.072838	0.119927	-0.053803	0.1647	-0.071769	-0.334215	0.110138	-0.144789	-0.166539	0.041843	0.288213	0.514855	-0.146896	0.193905	0.019218	-0.398955	0.142133	0.039608	-0.132782	0.088734	0.113861	0.002187	-0.171106	0.226592	-0.060594	-0.279231	0.047401	0.210684	0.067057	-0.325684	0.169217	0.198436
2146	X05610	COL4A2	Hs.75617	-0.0106254	0.163302	-0.127033	-0.006662	0.090964	0.169	0.066975	-0.040739	0.066546	0.072802	-0.262711	-0.119892	-0.13595	-0.049997	0.034936	0.027934	0.213007	0.024069	0.006743	-0.045535	0.091587	0.156648	0.047679	0.114087	-0.152773	-0.095689	0.310573	0.31393	-0.164082	0.423485	0.181326	-0.039674	-0.130486	0.236402	-0.04722	-0.037134	0.320452	0.174069	-0.187138	-0.281279	-0.161073	-0.064865	0.046145	-0.20361	-0.033897	-0.137149
15609	NM_006931	SLC2A3	Hs.7594	-0.00973811	-0.159108	-0.091843	-0.171288	-0.103507	-0.135216	0.03523	-0.163581	0.150494	-0.067918	-0.365705	-0.138507	0.129669	-0.177405	0.005722	-0.091675	0.298192	0.053582	-0.04309	-0.052341	-0.10228	0.456491	0.031571	0.203068	-0.287003	-0.294615	0.263745	0.319707	0.031384	0.32621	0.198636	-0.033571	0.093192	0.144633	-0.200983	-0.162306	-0.15762	-0.060171	-0.131712	-0.045251	-0.320681	-0.199064	-0.203322	0.088405	-0.017448	-0.11692
6556	NM_003748	ALDH4	Hs.77448	0.0627232	-0.297981	-0.180379	0.032153	-0.279197	0.464241	-0.07758	-0.133777	0.017502	0.145197	-0.032673	0.061169	-0.288078	-0.03006	0.042388	0.014519	-0.064189	0.051911	0.030345	-0.036888	0.132912	-0.238769	-0.074936	-0.004093	-0.134874	0.039381	-0.326597	-0.300969	0.060736	-0.08029	-0.258332	0.114038	0.275953	0.06249	0.202547	0.233447	0.036592	0.070187	-0.049809	-0.161631	-0.046597	-0.073664	0.072392	-0.168908	0.00596	0.076959
21938	Contig56457_RC		Hs.78531	0.0205072	0.003515	-0.152817	-0.099655	0.288629	0.126399	0.020985	-0.117508	-0.162712	0.021835	-0.177333	-0.037852	0.364892	-0.039101	0.081154	-0.037065	0.286342	0.062573	-0.067137	0.020176	-0.087902	0.137459	0.263195	0.18477	-0.001694	0.025886	0.389163	0.259347	-0.060225	0.188676	-0.122896	-0.054462	-0.117476	0.047175	-0.181202	0.011178	0.037498	0.034684	0.066095	0.005865	-0.115085	0.006743	-0.101353	0.031373	0.115914	0.023444
12695	U82987	BBC3	Hs.87246	-0.0864452	-0.025821	0.018417	0.072152	0.19909	0.020572	-0.144136	0.069609	-0.413006	0.14849	0.273762	0.07699	-0.180362	-0.010878	-0.061927	0.025657	-0.162579	0.077476	0.090534	-0.20532	0.073363	-0.372569	-0.113753	0.014682	-0.004011	-0.032192	-0.455001	-0.304539	0.154427	-0.016103	-0.047639	0.11773	0.187089	0.06522	-0.18596	0.353965	0.008756	0.15303	-0.009034	-0.237848	0.159749	-0.060212	0.150266	-0.005896	0.165695	0.25548
22879	NM_002073	GNAZ	Hs.92002	-0.123662	-0.218315	-0.169064	0.110257	0.343628	-0.010817	-0.136599	0.074726	-0.170262	-0.096869	-0.459443	-0.380659	0.333044	0.166375	0.214746	-0.086232	0.060008	-0.029503	-0.083395	0.071438	-0.02047	0.02034	-0.384544	-0.021222	0.201985	1.06972	0.483613	-0.192135	-0.220519	0.046299	-0.207179	-0.216268	0.005058	-0.116539	-0.082938	-0.389513	-0.098584	-0.007045	-0.248102	-0.277007	-0.114522	-0.148146	-0.155997	-0.124048	0.108958	-0.212819
[truncated: 35 more columns]
