# Supplementary material for: Predicting a local recurrence after breast-conserving therapy by gene expression profiling
Source: Breast Cancer Res. 2006 Oct 30;8(5):R62. doi: 10.1186/bcr1614 (PMC1779489; doi:10.1186/bcr1614)
Supplement: Additional file 4 — An Excel file containing the expression data for the wound signature genes for all patients (training (local recurrence and non local recurrence) and validation set separately) and the calculated wound signature local recurrence centroid data and correlation values for all patients to this centroid. [file bcr1614-S4.xls]

## Sheet: BCT_LR_training
Probe_ID	Systemic_name	Symbol	UGCluster	Average_training
LR_no_LR_label					107__1	165__1	181__1	194__1	198__1	238__1	257__1	337__1	381__1
	Non centered Pearson				0.530742	0.562169	0.633738	0.059335	0.317872	0.348602	0.355218	0.404197	0.525773
9792	NM_006291	TNFAIP2	Hs.101382	-0.0699154	-0.112696	-0.179255	-0.112088	-0.027051	-0.314587	0.510054	-0.124657	-0.161293	-0.107666
15376	NM_016348	C5ORF4	Hs.10235	-0.106638	-0.142314	0.284556	-0.332536	-0.037481	0.021348	-0.318297	-0.144894	0.192763	-0.482884
7939	NM_014060	MCT-1	Hs.102696	0.000332222	0.105891	-0.004014	0.135104	-0.042814	0.088493	-0.10399	-0.047318	-0.047264	-0.081098
9071	NM_005451	ENIGMA	Hs.102948	-0.00258267	-0.193603	-0.018169	-0.042979	0.219195	-0.055201	-0.034073	0.09253	0.014703	-0.005647
20835	NM_017787	FLJ20367	Hs.10346	-0.0563849	0.026444	-0.169849	0.010008	0.18244	-0.053027	-0.15679	-0.189342	-0.038351	-0.118997
17471	NM_018048	FLJ10292	Hs.104650	-0.00220111	-0.145713	-0.0087	-0.155992	-0.14552	0.172767	0.116801	-0.098937	0.106251	0.139233
18376	NM_000076	CDKN1C	Hs.106070	0.0668578	-0.15185	0.796547	-0.343645	0.15005	0.229868	-0.331934	0.107279	0.047665	0.09774
6121	AL133577		Hs.106148	0.0975647	-0.180232	-0.030497	0.075474	-0.083769	0.571297	-0.047082	0.155756	0.088306	0.328829
551	NM_003093	SNRPC	Hs.1063	0.0193292	0.005685	-0.044666	0.095368	-0.172515	0.019504	0.097637	0.051585	0.09529	0.026075
17569	NM_016621	LOC51317	Hs.106826	0.0100728	0.110078	-0.118293	-0.095431	0.073071	-0.069095	0.031002	0.001967	0.070071	0.087285
5908	Contig51797_RC		Hs.108873	0.000873333	-0.145141	-0.187949	-0.013656	0.211502	0.069085	0.033713	0.15462	-0.025313	-0.089001
5646	NM_002949	MRPL12	Hs.109059	-0.0402533	-0.145141	0.136136	-0.006295	-0.026575	-0.151191	0.17057	-0.233349	0.04045	-0.146885
4205	AB040884	KIAA1451	Hs.109694	-0.0674023	-0.315139	-0.250152	0.094693	0.040852	0.274866	-0.150052	-0.19478	0.01109	-0.117999
5940	Contig65995_RC	ZNF262	Hs.109694	0.0191413	0.08864	0.005433	-0.007262	0.010159	-0.008919	0.025347	0.04325	0.013595	0.002029
5887	AF052183		Hs.11039	-0.00915778	0.176813	-0.101874	-0.054085	-0.091294	-0.067319	-0.066631	0.042905	0.068086	0.010979
21294	Contig51654_RC		Hs.110783	-0.0209143	-0.006274	-0.089125	-0.041455	0.064431	-0.094215	0.083559	-0.015264	-0.010653	-0.079233
15295	NM_016310	POLR3K	Hs.110857	0.029813	0.157467	0.268205	0.013207	-0.065322	-0.135753	0.080102	-0.14512	0.035917	0.059614
14071	Contig4574_RC		Hs.111099	-0.0165929	0.268291	-0.186963	-0.078665	-0.035143	-0.037775	-0.338204	-0.009367	0.016124	0.252366
11407	NM_014463	LSM3	Hs.111632	-0.0528273	-0.139469	-0.025161	-0.128561	-0.103788	0.245771	-0.133146	-0.149075	0.055374	-0.097391
13673	AL137274	MIG-6	Hs.11169	-0.0794952	-0.028318	-0.005029	-0.301608	0.00149	-0.132191	0.228609	-0.069861	-0.311911	-0.096638
24277	NM_018948	MIG-6	Hs.11169	0.0185109	0.042194	0.087085	-0.07849	0.002514	-0.07048	0.110267	0.049453	-0.009065	0.03312
10341	NM_006328	SIP	Hs.11170	0.0340722	0.116838	0.028507	0.064158	-0.070836	-0.107481	0.115872	0.038997	0.055654	0.064941
3318	NM_004107	FCGRT	Hs.111903	-0.0915406	-0.197402	-0.285269	-0.146611	-0.044461	-0.15927	-0.077156	-0.052562	-0.116383	0.255249
7842	NM_006022	TSC22	Hs.114360	0.00979833	-0.146014	-0.279108	0.099568	0.000622	0.155368	0.141015	0.106563	0.118662	-0.108491
10923	Contig43322_RC		Hs.115474	0.0200381	-0.048478	0.029153	0.019162	0.036249	-0.013514	-0.000711	0.126398	0.028668	0.003416
5527	NM_002915	RFC3	Hs.115474	0.0297288	0.07664	0.14089	0.041887	-0.091906	-0.060738	0.075724	-0.031634	-0.008197	0.124893
5517	NM_002912	REV3L	Hs.115521	-0.0246321	0.046223	-0.026331	-0.122572	-0.034947	0.105577	-0.105053	-0.000133	0.001455	-0.085908
21882	Contig20552_RC	FLJ12810	Hs.115660	0.0213887	0.067876	0.091843	0.005153	0.038464	-0.082228	0.12597	-0.09339	0.021254	0.017556
9335	Contig43868_RC	FLJ12810	Hs.115660	-0.00839233	0.089497	0.056842	-0.043344	-0.009727	-0.063246	-0.001271	-0.110714	0.09355	-0.087118
13118	NM_006638	RPP40	Hs.115823	0.0186764	0.200918	-0.204484	0.018161	0.063753	0.054779	0.131181	0.026533	-0.038279	-0.084474
6673	NM_003793	CTSF	Hs.11590	-0.0367427	-0.008161	-0.019645	0.006263	0.055213	-0.150418	-0.199898	0.021758	-0.100566	0.06477
12003	AL110255		Hs.116808	-0.020197	-0.120291	-0.005371	0.036647	0.012392	-0.034624	0.02719	-0.011729	-0.039305	-0.046682
14210	AK001163	ADE2H1	Hs.117950	0.0522322	-0.090095	0.185249	0.130702	-0.068117	0.046836	-0.083123	0.073532	-0.094184	0.36929
11449	NM_006452	ADE2H1	Hs.117950	-0.0167971	-0.070311	0.017311	-0.011196	-0.114612	-0.059195	0.11136	-0.128778	-0.007002	0.111249
2291	Contig34363_RC		Hs.118630	0.0218431	0.172668	-0.022921	-0.021833	-0.05006	0.132487	0.019611	-0.003946	0.007835	-0.037253
13364	NM_005962	MXI1	Hs.118630	-0.0582266	0.061529	-0.060873	-0.370209	-0.154463	0.24204	0.031162	-0.161131	-0.078168	-0.033926
19823	NM_000269	NME1	Hs.118638	0.187321	-0.251972	0.123686	0.235544	-0.120482	0.537592	0.131629	0.22823	0.124458	0.6772
10522	NM_004906	KIAA0105	Hs.119	0.0688316	0.289958	0.001152	0.058763	0.140572	0.028275	0.437459	-0.098773	-0.056905	-0.181017
16454	Contig53132_RC		Hs.119023	-0.001413	-0.077549	0.048953	-0.064621	-0.049229	0.102333	0.066562	-0.128218	0.052551	0.036501
11408	NM_006444	CAP-E	Hs.119023	0.0214551	-0.072981	0.146548	-0.002974	-0.034265	0.039232	0.234409	-0.14822	0.061997	-0.03065
23302	NM_002106	H2AFZ	Hs.119192	0.0111531	0.054329	0.0612	-0.014788	-0.208559	0.129709	0.105163	-0.217141	0.177974	0.012491
5303	NM_005063	SCD	Hs.119597	-0.0116634	0.143728	-0.157711	0.062259	-0.196725	0.114476	-0.199487	0.392295	-0.125356	-0.13845
19828	NM_018381	FLJ11286	Hs.12151	0.0168729	0.05322	0.025414	-0.03376	0.098826	-0.007915	-0.007351	0.038329	-0.05246	0.037553
17136	Contig3820_RC	LOC56898	Hs.124696	-0.149366	-0.528874	-0.280824	-0.27054	0.005244	0.315713	-0.075629	-0.26383	-0.072643	-0.172907
3289	NM_020139	LOC56898	Hs.124696	-0.0347826	-0.099584	-0.131331	-0.120581	0.063201	0.211539	-0.021931	-0.138603	-0.009747	-0.066006
1762	Contig43133_RC		Hs.126706	0.016295	-0.022824	0.025181	-0.047704	0.044277	-0.006357	-0.07875	0.049265	0.013053	0.170514
16816	AL049471		Hs.12702	0.0479844	-0.081281	0.01685	0.047086	0.161893	0.036204	0.188344	0.169995	-0.016182	-0.091049
4701	Contig25390_RC		Hs.12702	0.0416451	0.066499	0.065853	0.04094	0.001126	0.003564	0.06941	0.08966	0.003709	0.034045
10851	Contig57034_RC		Hs.127337	-0.001299	-0.040154	0.132608	-0.148694	0.210715	0.047071	-0.013472	0.027858	-0.042094	-0.185529
8342	NM_004655	AXIN2	Hs.127337	-0.0110348	-0.048604	0.084913	-0.029641	0.053174	-0.004678	-0.097151	-0.013353	0.004506	-0.048479
3986	AF035284		Hs.132898	-0.0321418	0.164462	0.329504	-0.328041	0.187318	-0.121053	0.213563	-0.350693	-0.229434	-0.154902
8782	NM_013402	FADS1	Hs.132898	0.029603	0.175066	0.08358	-0.020465	0.049379	-0.010947	0.060094	-0.012646	-0.05908	0.001446
14277	AF070559		Hs.13413	0.0753652	0.150598	0.44453	0.058117	-0.001912	0.077306	0.028884	0.031094	0.000668	-0.110998
19082	NM_018287	FLJ10971	Hs.13531	0.0784592	0.114326	0.131127	0.159478	-0.05356	0.23601	0.024012	-0.018505	0.047036	0.066209
1393	NM_001745	CAMLG	Hs.13572	-0.0106132	-0.04025	-0.12119	-0.110888	0.080593	0.149249	-0.076129	-0.017957	-0.116614	0.157667
22100	NM_018639	LOC55884	Hs.136644	0.0719628	0.443104	0.034766	0.349387	-0.0074	-0.030893	-0.025835	-0.168352	-0.020675	0.073563
11360	NM_014454	PA26	Hs.14125	0.0255216	0.114537	-0.07352	-0.073762	-0.018033	0.395155	-0.264364	0.246063	0.034247	-0.130629
13026	NM_006618	PLU-1	Hs.143323	-0.0720389	-0.288089	-0.198448	-0.03767	-0.037075	-0.11248	-0.059724	0.018693	0.060258	0.006185
15870	AK000685		Hs.143601	-0.0520794	-0.059571	-0.064798	-0.096804	-0.083621	0.072766	-0.179003	0.01983	-0.042279	-0.035235
19075	NM_018283	FLJ10956	Hs.144407	0.0728296	0.076591	0.028759	0.046263	0.001762	0.057054	0.250765	0.038267	0.0257	0.130305
22309	NM_018677	LOC55902	Hs.14779	0.0176673	0.036882	0.076884	0.009142	-0.008001	0.014987	0.021364	0.038522	-0.041096	0.010322
2828	NM_003374	VDAC1	Hs.149155	-0.0376429	-0.140822	0.025604	-0.041827	-0.102457	-0.186413	0.13812	0.103446	-0.028482	-0.105955
19635	Contig27451_RC		Hs.150011	0.0149366	-0.031174	0.032339	-0.019742	0.067627	0.159819	-0.021794	0.089989	-0.013284	-0.129351
7795	NM_013300	HSU79274	Hs.150555	-0.0264869	0.275201	0.193654	-0.248341	0.020119	0.053597	0.023611	-0.261434	-0.170194	-0.124595
18319	NM_000062	SERPING1	Hs.151242	0.0299511	-0.169041	0.06237	0.040799	0.306178	-0.165043	0.144632	0.099915	-0.013138	-0.037112
15335	NM_016326	LOC51192	Hs.15159	0.0542734	0.115253	0.020969	0.018303	0.134804	0.071653	0.140322	-0.050337	0.007597	0.029897
19953	NM_016951	HSPC224	Hs.15159	0.0606148	0.175662	0.010851	0.025618	0.117315	0.10977	0.220088	-0.07527	-0.034305	-0.004196
11691	NM_005796	PP15	Hs.151734	0.0747884	0.25512	-0.081004	0.066317	0.028128	-0.024734	0.2505	0.076101	-0.011976	0.114644
1907	Contig3794_RC		Hs.15220	0.0229191	0.157651	0.010294	0.016701	-0.005076	0.022121	-0.074719	0.052365	0.053858	-0.026923
482	Contig41864_RC		Hs.15220	-0.0153596	0.028369	-0.006474	-0.084939	0.021328	-0.079281	-0.138016	0.030977	0.076658	0.013142
12324	NM_005826	HNRPR	Hs.15265	0.0151329	-0.033932	0.002993	-0.011957	-0.083225	0.024326	0.002667	0.026734	0.082869	0.125721
267	AB033094	KIAA1268	Hs.152925	0.0560176	0.34919	0.058147	-0.012953	0.050419	0.063347	0.113561	-0.031789	0.025946	-0.11171
11666	NM_005785	SBB103	Hs.153639	0.0196583	0.077429	0.033722	-0.083745	-0.010692	-0.041591	-0.085314	0.078829	0.040055	0.168232
1260	NM_003174	SVIL	Hs.154567	0.00294767	-0.024546	-0.010401	0.011894	0.056464	-0.00363	0.019917	0.112926	0.057727	-0.193822
1549	Contig43506_RC		Hs.154762	0.0382747	-0.009909	-0.208707	0.023083	-0.070232	0.319269	-0.031346	0.117281	0.04119	0.163843
10288	NM_007043	HRB2	Hs.154762	-0.0465499	-0.116953	-0.219743	-0.042212	-0.136294	0.323419	-0.274041	-0.102144	0.024444	0.124575
527	D42044	KIAA0090	Hs.154797	0.032282	0.132887	-0.081039	-0.033351	-0.058149	-0.029991	0.048064	0.175346	-0.009421	0.146192
1219	NM_001706	BCL6	Hs.155024	-0.0877042	0.011727	-0.293037	-0.211123	-0.055684	-0.183191	0.062244	0.048918	-0.080149	-0.089043
15435	NM_014909	KIAA1036	Hs.155182	-0.0282497	0.04915	-0.018769	-0.069602	0.04922	-0.227231	-0.09792	0.052692	0.051197	-0.042984
2840	NM_003379	VIL2	Hs.155191	0.0300496	0.110482	0.246998	-0.184437	-0.164174	0.039745	0.030836	0.125768	0.009113	0.056115
13169	NM_014669	KIAA0095	Hs.155314	0.0385347	0.203207	-0.146843	0.267513	-0.032152	-0.304437	0.253247	0.119589	-0.062556	0.049244
10559	NM_006371	CRTAP	Hs.155481	-0.000815222	-0.105748	-0.089905	0.086992	0.125706	0.000505	-0.028967	-0.001317	-0.014316	0.019713
14793	NM_006833	MOV34-34KD	Hs.15591	-0.0384261	0.037189	-0.05713	-0.148534	-0.017701	-0.087812	0.001033	-0.04962	-0.025984	0.002724
5144	AB040969	KIAA1536	Hs.156667	-0.0540262	-0.093549	-0.114317	-0.118671	0.020911	-0.014242	-0.206792	0.086841	0.015547	-0.061964
8007	NM_005328	HAS2	Hs.159226	-0.0158281	-0.206754	0.044334	-0.087349	0.086885	-0.046847	0.192069	-0.032343	-0.007498	-0.08495
15392	Contig49757_RC		Hs.1600	0.0468612	-0.054788	0.039918	0.01719	-0.157667	0.215655	0.164236	0.061994	0.102866	0.032347
10855	D43950	KIAA0098	Hs.1600	0.0321762	0.138232	0.105402	-0.048222	-0.21206	-0.055172	0.514032	-0.059222	-0.023904	-0.0695
10776	NM_005694	COX17	Hs.16297	-0.0719567	-0.174294	-0.081497	-0.004202	-0.043525	0.300218	-0.182828	-0.170004	-0.118508	-0.17297
9253	Contig36836_RC		Hs.163725	-0.023683	-0.096246	-0.204823	-0.068219	0.098817	0.208274	-0.019629	-0.10027	-0.03043	-0.000621
12952	Contig58129_RC		Hs.163725	-0.0547341	-0.115751	-0.145302	-0.177817	0.142533	0.309504	-0.201879	-0.225981	-0.125685	0.047771
6219	NM_004408	DNM1	Hs.166161	0.0468998	0.149095	0.086214	0.019339	0.050487	0.015428	0.06036	-0.00565	0.010982	0.035843
11387	AJ225028	GABBR1	Hs.167017	0.0341089	-0.006549	0.040448	0.105403	0.060588	0.083033	-0.123481	0.168027	-0.048271	0.027782
20879	Contig36750_RC		Hs.167017	-0.0266751	-0.229563	-0.019052	0.01386	0.032027	0.025664	0.039211	-0.049097	-0.018726	-0.0344
23627	NM_001470	GABBR1	Hs.167017	0.0510091	0.083524	0.175844	0.087411	0.030614	-0.016812	0.061279	-0.00666	0.010677	0.033205
17254	S90469	POR	Hs.167246	-0.00568944	0.093199	0.105775	-0.091686	-0.119617	-0.24545	0.025089	0.21824	0.003322	-0.040077
11234	AB002340	KIAA0342	Hs.16950	0.0238402	0.01099	0.076821	0.022805	-0.012794	-0.023742	0.027468	0.058299	-0.000418	0.055133
16692	AL049435		Hs.170056	-0.0408307	-0.143962	-0.052751	-0.074337	0.003252	-0.029359	-0.018691	0.002734	0.012432	-0.066794
622	Contig35896_RC		Hs.170261	-0.0777164	0.119859	-0.049442	-0.286833	-0.268807	0.101363	-0.289096	-0.0188	-0.166889	0.159197
1258	NM_002444	MSN	Hs.170328	-0.0408763	0.124032	-0.225301	-0.034553	0.13241	-0.326887	0.208097	0.088422	-0.183962	-0.150145
5630	NM_003670	BHLHB2	Hs.171825	-0.159549	-0.306302	-0.236481	-0.2876	0.058135	-0.259379	-0.117216	-0.042719	-0.09127	-0.153112
13114	NM_007366	PLA2R1	Hs.171945	-0.0170268	-0.100491	-0.058405	-0.017054	0.007244	0.101848	-0.131143	0.062794	0.0406	-0.058634
1385	Contig58556_RC	HN1L	Hs.172035	0.0163717	-0.076803	0.157752	0.01894	-0.059302	-0.044872	0.010284	0.092404	0.000412	0.04853
9599	NM_014264	STK18	Hs.172052	-0.0244607	0.025001	0.047407	-0.108623	-0.099758	-0.010328	0.03782	-0.305728	0.140706	0.053357
13336	NM_005956	MTHFD1	Hs.172665	0.0511302	0.108891	0.213288	0.028043	-0.008679	-0.187023	0.287416	0.035691	0.045559	-0.063014
5137	AB040964	DKFZP434C211	Hs.17270	0.00488444	-0.057854	-0.021943	-0.072907	0.103743	0.054241	-0.135315	0.169308	0.00103	0.003657
17515	NM_016607	ALEX3	Hs.172788	-0.0289851	-0.097579	-0.044235	-0.19329	0.116777	0.093665	-0.231617	0.005789	0.007574	0.08205
4614	Contig52945_RC		Hs.172792	0.0872467	0.423105	0.329987	-0.278722	0.074194	0.393856	0.070256	-0.096049	-0.047188	-0.084219
7485	NM_004596	SNRPA	Hs.173255	0.00221911	0.020446	0.003184	-0.052178	-0.007987	-0.183587	0.147759	0.000562	0.012738	0.079035
15793	AK001362		Hs.173374	-0.00412433	-0.233854	0.235819	-0.263698	0.142268	0.192039	0.121813	-0.028156	0.00562	-0.20897
21069	Contig25794_RC		Hs.173374	0.0300592	-0.020753	0.291292	-0.126942	0.006499	0.304146	-0.094636	-0.088405	-0.006373	0.005705
15010	D29810		Hs.173374	0.0167239	-0.092058	0.14967	-0.045653	0.070927	0.008211	0.051468	-0.025045	0.014474	0.018521
23003	NM_001386	DPYSL2	Hs.173381	0.0356441	0.338446	0.120117	-0.14646	0.143181	0.038058	-0.076232	-0.012869	-0.006495	-0.076949
15425	NM_014904	KIAA0941	Hs.173656	-0.0243201	-0.136597	-0.04842	-0.100132	0.044089	0.162281	-0.095042	-0.032873	-0.008068	-0.004119
10257	NM_014325	CORO1C	Hs.17377	-0.0520972	0.072908	-0.122112	0.033925	-0.031651	-0.149649	0.091763	-0.160324	-0.1309	-0.072835
23668	NM_000757	CSF1	Hs.173894	0.0412441	-0.059193	0.023849	0.132661	0.028795	0.052765	-0.002284	0.112145	-0.042255	0.124714
517	NM_003089	SNRP70	Hs.174051	-0.008649	-0.001893	-0.053319	0.016293	-0.072146	-0.182475	0.114943	0.069169	0.084554	-0.052967
7456	NM_004585	RARRES3	Hs.17466	-0.058851	0.142253	-0.11373	-0.041524	0.062019	-0.184217	-0.287227	0.028838	-0.039582	-0.096489
16380	Contig58471_RC		Hs.17567	-0.0827957	-0.111352	-0.274325	-0.196089	0.054859	-0.129599	-0.032749	0.050234	-0.051433	-0.054707
21591	NM_000484	APP	Hs.177486	-0.00361433	-0.043119	-0.021382	0.105842	-0.00257	-0.219989	0.340234	0.079437	0.052544	-0.323526
10097	AB029018	KIAA1095	Hs.177635	-0.072232	-0.244658	-0.233811	-0.401653	0.243987	-0.056134	0.297128	0.160241	-0.109658	-0.30553
18771	AL161961	KIAA1554	Hs.17767	0.0357458	0.02808	0.119745	0.026975	0.041314	-0.022093	0.007119	0.093648	-0.005422	0.032346
4332	Contig34729_RC		Hs.17767	0.0101084	0.064188	0.000733	0.012622	-0.04536	-0.00781	0.008892	0.04185	-0.016628	0.032489
122	Contig37368_RC		Hs.17767	0.101664	0.429366	0.106911	0.219283	-0.011962	-0.03963	0.271125	0.062893	0.008468	-0.131475
21994	Contig38493_RC		Hs.17767	0.0565596	-0.039286	0.069507	-0.130009	0.016274	0.473825	-0.177509	-0.148492	0.213928	0.230798
3514	Contig30070_RC		Hs.177781	0.0429576	0.105129	0.080847	0.096786	-0.036786	0.066688	0.05344	-0.003981	-0.010105	0.0346
10367	NM_014350	GG2-1	Hs.17839	0.0541893	-0.0251	-0.05649	0.076137	0.026289	0.251016	0.070499	0.036282	-0.001534	0.110605
12232	NM_005805	POH1	Hs.178761	0.069186	0.068822	0.081991	0.15599	-0.056048	0.108301	0.249978	-0.037468	0.05556	-0.004452
643	NM_002388	MCM3	Hs.179565	0.0231119	-0.029243	0.200466	0.103077	-0.145525	-0.164819	0.193446	0.076394	0.08768	-0.113469
2885	NM_002659	PLAUR	Hs.179657	-0.045088	-0.187034	-0.102101	-0.068259	0.242529	-0.300996	0.258368	0.017529	-0.093378	-0.17245
12846	U09579	CPNE5	Hs.179665	-0.0288579	-0.328741	-0.075785	0.183161	0.108429	-0.14045	-0.073441	0.098499	0.079499	-0.110892
1354	NM_002466	MYBL2	Hs.179718	0.028428	0.095629	0.210592	0.055047	-0.158445	-0.17214	0.224921	-0.051246	0.029062	0.022432
6909	AL133644		Hs.179735	-0.103705	0.523793	-0.073274	-0.463851	-0.122582	-0.257307	-0.107257	-0.299047	-0.007622	-0.126196
6367	NM_005167	ARHC	Hs.179735	0.0171709	0.10749	-0.20712	-0.132705	-0.018203	-0.014199	0.190224	0.100832	0.005102	0.123117
12904	NM_016065	LOC51021	Hs.180312	-0.0124273	0.031112	0.001774	-0.122226	0.086695	0.031589	0.112226	-0.137769	0.029103	-0.14435
24039	NM_019610	LOC56267	Hs.180378	0.0269821	0.076153	0.130625	0.037042	0.050254	0.085224	-0.106419	-0.040964	-0.000589	0.011513
2377	Contig20651_RC		Hs.180403	0.0977492	0.193075	0.208227	0.145602	0.01482	0.047504	0.244394	0.020868	0.040421	-0.035168
14653	NM_016271	STRIN	Hs.180403	0.0660269	0.168172	0.230555	0.015132	0.03469	0.047612	0.273611	-0.143373	0.053895	-0.086052
4498	Contig53315_RC		Hs.180591	0.00362467	0.054859	-0.064705	0.004945	-0.018645	0.105802	-0.014897	-0.010846	-0.016663	-0.007228
23476	NM_002166	ID2	Hs.180919	0.0289007	-0.284497	-0.019956	-0.100083	0.230716	0.026385	0.228814	0.08907	-0.032366	0.122023
9601	NM_005517	HMG17	Hs.181163	0.0691543	0.289621	0.23315	-0.025302	-0.151449	-0.028513	0.010944	-0.07045	0.237875	0.126513
8692	Contig2652_RC		Hs.184164	-0.0273396	0.128982	0.084087	-0.153507	0.044894	-0.027532	0.0018	-0.367863	-0.010501	0.053584
12807	NM_016021	LOC51632	Hs.184325	0.0685857	0.219038	-0.026086	0.212021	-0.063279	-0.013718	0.186548	0.185957	-0.037812	-0.045398
15356	NM_016336	HSU93243	Hs.184325	0.0247606	0.085469	-0.044749	0.169368	0.091067	-0.04602	-0.007091	0.126636	-0.045965	-0.10587
4359	NM_004265	FADSD6	Hs.184641	-0.206096	0.652687	0.086982	-0.800119	0.070732	-0.767806	0.028968	-0.659504	0.147296	-0.614099
10580	NM_005648	TCEB1	Hs.184693	-0.0206109	0.042754	0.154518	0.001476	-0.199169	0.067811	0.108552	-0.12685	-0.239993	0.005403
1537	NM_001798	CDK2	Hs.19192	0.0144224	-0.044138	0.053261	0.025002	-0.024841	0.00747	0.085662	0.015645	-0.009162	0.020903
9137	L48692	LOC56902	Hs.193384	0.0353168	0.006737	0.001349	-0.053441	0.074851	0.103475	0.242555	-0.009436	-0.016287	-0.031952
3309	NM_020143	LOC56902	Hs.193384	0.0169222	0.093915	-0.039656	0.075153	-0.101723	0.078125	0.085898	0.050449	-0.031146	-0.058715
11353	NM_005704	PTPRU	Hs.19718	-0.00379378	-0.125338	0.055906	-0.023341	-0.018135	-0.052306	-0.049004	0.047271	0.002377	0.128426
13746	NM_016134	LOC51670	Hs.197335	-0.0149143	0.019097	-0.095268	-0.123202	0.083408	-0.065293	0.198516	0.039292	-0.129818	-0.060961
12551	NM_005887	DLEU1	Hs.20149	0.00712367	-0.045085	-0.033091	0.052201	0.006203	0.033469	0.059865	0.007519	0.027241	-0.044209
3881	Contig40852_RC		Hs.20295	-0.00395967	0.146712	-0.010571	-0.122055	-0.074285	0.149963	-0.084974	-0.146371	0.128708	-0.022764
22238	NM_001274	CHEK1	Hs.20295	0.0441693	0.317861	0.282345	-0.038326	-0.078648	-0.225466	0.19129	-0.1651	0.106927	0.006641
20738	NM_000373	UMPS	Hs.2057	-0.0990897	-0.17273	-0.132219	-0.02551	-0.117884	-0.016033	0.126776	-0.209629	-0.009959	-0.334619
11172	AL110179		Hs.208414	-0.00526022	-0.153832	-0.034119	0.008327	0.010142	0.057494	-0.036477	0.134252	0.00466	-0.037789
16370	AK002107		Hs.20843	-0.184206	-0.64541	-0.337256	0.170171	-0.020995	-0.188029	-0.14046	-0.210084	-0.093726	-0.192063
22291	NM_001286	CLCN6	Hs.211614	0.00718711	-0.0802	-0.034783	-0.06241	0.149653	0.082499	-0.042589	0.112311	0.064409	-0.124206
1078	NM_003115	UAP1	Hs.21293	0.00578544	0.150862	-0.094058	0.18089	-0.10932	-0.152456	0.055712	0.001783	-0.037236	0.055892
22130	NM_000527	LDLR	Hs.213289	0.0391406	0.02281	0.133393	-0.012366	0.088661	0.006836	-0.026944	0.02396	0.01474	0.101175
22425	NM_017975	FLJ10036	Hs.21331	0.0306823	0.081647	-0.035538	0.025227	0.007961	0.003424	0.131847	-0.101545	0.02809	0.135028
18817	AL161983		Hs.21415	0.0386629	-0.048606	0.210373	0.070563	0.103769	0.174314	-0.166269	0.020153	0.045162	-0.061493
2659	AB007916	FLJ13052	Hs.214646	0.0224214	0.125814	0.371246	-0.099141	0.034421	-0.023352	-0.407082	-0.064403	0.15555	0.10874
20575	NM_001070	TUBG1	Hs.21635	-0.0609361	0.076926	0.186296	0.08361	-0.072216	-0.393322	0.070311	-0.135722	-0.109613	-0.254695
11730	Contig45569_RC		Hs.22116	0.0311039	-0.162844	-0.148857	0.080775	0.062396	0.15711	0.238075	0.169039	0.011597	-0.127356
188	AB033052	KIAA1226	Hs.22151	0.0660662	0.158548	0.150406	0.023355	-0.035472	0.076679	0.040108	0.072742	0.006227	0.102003
7643	Contig719_RC		Hs.22350	0.064509	0.049055	0.069695	0.201295	0.044503	0.194331	-0.037591	-0.013236	0.034975	0.037554
12231	NM_006534	NCOA3	Hs.225977	0.0349513	-0.082462	0.080489	0.085832	0.11788	-0.046738	-0.067389	0.225014	-0.017435	0.019371
4991	NM_012301	KIAA0705	Hs.22599	0.0137393	-0.030984	0.11906	-0.043737	0.005151	0.058944	0.035541	-0.044076	-0.01602	0.039775
15687	NM_014977	KIAA0670	Hs.227133	-0.0148572	0.018679	0.000571	-0.058146	-0.035127	-0.015174	-0.170525	0.073196	0.038829	0.013982
19592	NM_000210	ITGA6	Hs.227730	0.0304433	0.294517	0.130015	-0.070396	-0.026865	0.181506	0.108073	-0.144646	0.041311	-0.239525
5657	NM_002950	RPN1	Hs.2280	0.00699911	0.198983	0.051737	-0.10999	-0.026639	-0.174215	0.156173	-0.073815	0.063681	-0.022923
16214	AB037784	KIAA1363	Hs.22941	0.0220583	-0.068107	-0.004319	0.618856	-0.07366	-0.058873	-0.066231	0.043667	-0.075504	-0.117304
6501	NM_004461	FARSL	Hs.23111	0.0126879	0.192706	-0.024268	-0.050665	-0.055622	-0.1923	0.180892	0.031956	-0.01388	0.045372
20046	U79458	WBP2	Hs.231840	0.0361998	-0.05709	0.056713	0.018537	0.038102	-0.117769	0.155212	0.129789	0.162187	-0.059883
23383	NM_002137	HNRPA2B1	Hs.232400	0.047456	0.091559	0.143461	0.06251	-0.140379	0.064205	0.069013	-0.076676	0.12468	0.088731
11328	AB002365	KIAA0367	Hs.23311	-0.0119917	-0.145605	0.061099	0.049613	-0.013368	-0.008069	0.007662	-0.060425	-0.012481	0.013649
19111	NM_018290	FLJ10983	Hs.23363	-0.0173684	0.068799	0.108351	-0.102342	0.086238	0.044901	0.23259	-0.259397	-0.069917	-0.265539
3836	NM_002792	PSMA7	Hs.233952	0.038883	-0.042781	0.350628	0.12131	0.024904	0.021334	0.041361	0.001951	-0.066061	-0.102699
5103	NM_012325	MAPRE1	Hs.234279	-0.0165868	-0.153298	-0.030921	0.056769	-0.114749	-0.132109	0.146219	0.044204	0.001189	0.033415
6014	NM_020401	NUP107	Hs.236204	0.0642592	0.061413	0.197953	-0.095758	-0.042301	-0.00079	-0.024808	0.563882	-0.038251	-0.043007
15030	AF097495		Hs.239189	0.0116724	-0.059772	-0.018363	-0.063303	0.094323	0.018627	0.123153	-0.000444	-0.055335	0.066166
23800	Contig8896_RC		Hs.239189	-0.0352637	-0.068023	-0.111672	-0.037158	-0.001943	-0.012411	-0.050882	0.044959	-0.021798	-0.058445
15428	NM_014905	GLS	Hs.239189	-0.095738	-0.1321	-0.273654	-0.218586	0.059696	-0.085832	0.145103	-0.088367	-0.143044	-0.124858
21442	NM_017838	FLJ20479	Hs.23990	0.00297578	-0.050747	0.072356	0.110852	-0.074919	-0.091223	0.116897	-0.14795	-0.024396	0.115912
14022	NM_006745	SC4MOL	Hs.239926	-0.00462311	-0.121519	-0.144727	-0.026273	-0.044929	-0.017984	-0.002254	0.072371	-0.09995	0.343657
14654	NM_014813	KIAA0806	Hs.24279	0.0174454	0.092008	0.051035	-0.111703	0.040306	-0.002019	0.034004	-0.026485	-0.031874	0.111737
19792	NM_017644	FLJ20059	Hs.246875	0.0132037	0.103207	-0.009815	0.007405	0.073752	0.119066	0.005633	-0.112885	-0.052502	-0.015028
3826	Contig1998_RC		Hs.24758	0.0184363	0.010044	0.232125	-0.094122	-0.142561	0.006713	-0.13359	0.060635	0.185658	0.041025
6972	NM_005204	MAP3K8	Hs.248	0.0136797	0.194333	-0.112217	-0.031536	0.03021	0.071766	0.054777	-0.100389	0.007179	0.008994
21398	Contig37066_RC	LOC56926	Hs.24983	-0.0298591	-0.152232	-0.177564	0.127298	0.031328	-0.056609	0.07811	-0.036928	-0.008034	-0.074101
16161	NM_016423	ZNF219	Hs.250493	-0.0716907	-0.179543	0.141178	-0.356455	-0.081876	0.047361	-0.274135	-0.129486	0.122137	0.065603
4349	NM_002804	PSMC3	Hs.250758	0.0481223	0.133047	0.07931	-0.067835	0.026098	-0.099674	0.232059	0.030606	0.062059	0.037431
8637	Contig49966_RC		Hs.25144	-0.027758	-0.211702	0.102832	-0.048035	0.085089	0.038792	0.002624	-0.107341	-0.005108	-0.106973
427	NM_003064	SLPI	Hs.251754	0.0711473	0.114268	0.213497	0.042229	-0.033937	-0.018898	0.295303	-0.057147	0.054339	0.030672
19973	Contig57062_RC		Hs.25253	-0.0168056	-0.117567	-0.258322	0.264707	0.244465	0.28862	-0.19852	0.059151	-0.000744	-0.43304
10666	NM_006397	RNASEHI	Hs.25292	0.0568056	0.316781	0.16666	-0.00072	-0.033951	-0.302182	0.418729	-0.150175	0.12701	-0.030902
16659	M55914	MPB1	Hs.254105	-0.0370872	0.104138	-0.014743	0.026494	-0.033412	-0.317326	0.169649	0.046167	-0.150861	-0.163891
23447	NM_001428	ENO1	Hs.254105	-0.0117356	0.136614	0.032078	0.008205	0.059162	-0.300595	0.277378	0.015424	-0.180827	-0.153059
19426	Contig37878_RC		Hs.255416	0.0955788	0.351961	-0.166515	-0.05379	0.236263	0.597238	-0.155514	0.059949	0.118963	-0.128346
14480	Contig2493_RC		Hs.256301	0.0189361	-0.075296	-0.151324	-0.030089	-0.031488	-0.035233	0.061867	-0.080661	0.152981	0.359668
10663	NM_006396	SSSCA1	Hs.25723	0.00270789	-0.117227	0.042884	0.071051	0.044686	-0.073236	-0.03391	-0.030443	0.066851	0.053715
17996	Contig705_RC		Hs.257267	-0.00269189	-0.148048	-0.071566	0.124308	0.085871	0.049344	-0.151767	0.133736	0.047665	-0.09377
11180	NM_014413	HRI	Hs.258730	0.00596556	0.055135	0.024079	-0.08407	0.024194	-0.059498	0.025448	0.059502	-0.044783	0.053683
23483	NM_019555	ARHGEF3	Hs.25951	0.0119673	0.28374	-0.032166	-0.038044	0.118216	0.089843	0.090961	-0.012312	-0.077268	-0.315264
7543	NM_003893	LDB1	Hs.26002	0.00204389	-0.043548	-0.007789	-0.033498	-0.01535	-0.028091	0.032435	0.032064	0.02151	0.060662
7243	NM_003809	TNFSF12	Hs.26401	0.0254481	0.05215	-0.007774	-0.038691	0.039371	-0.017633	0.032296	0.066431	0.021801	0.081082
22541	Contig34962_RC		Hs.26418	0.0184084	0.024496	0.096719	-0.025526	0.011135	-0.037457	0.105781	-0.042525	0.044581	-0.011528
5898	Contig565_RC		Hs.26418	-0.0273416	-0.187146	-0.007712	-0.110228	0.066042	0.128981	-0.052539	0.054541	0.004076	-0.142089
21597	Contig3695_RC		Hs.26670	0.0152393	0.053087	-0.170463	0.133217	0.158417	0.12197	-0.087105	0.132711	-0.057227	-0.147453
12170	NM_006519	TCTEL1	Hs.266940	0.00624322	0.026181	0.101487	0.0236	0.015428	0.191794	0.118841	-0.324215	-0.099005	0.002078
19890	Contig55612_RC		Hs.267120	-0.0311422	0.126191	-0.094485	-0.046079	0.009458	0.222969	-0.308452	0.137307	-0.105189	-0.222
16329	NM_016485	HSPC228	Hs.267288	0.0141849	0.115066	-0.002994	0.048974	-0.003871	0.043266	0.071899	0.049396	-0.050929	-0.143143
6425	NM_005177	ATP6N1A	Hs.267871	0.0161722	0.089961	-0.0566	0.071106	-0.04566	0.002118	0.097279	-0.012605	0.006793	-0.006842
6471	NM_004457	FACL3	Hs.268012	0.00887167	-0.287538	-0.070814	0.130484	-0.079916	0.026792	0.07128	0.123466	0.105426	0.060665
3052	Contig56768_RC	SLC5A3	Hs.268016	0.0527617	-0.277617	0.077005	-0.054834	0.204329	0.15524	0.149625	0.187645	0.006276	0.027186
20044	Contig3902_RC		Hs.26812	-0.0190224	0.063387	-0.126038	-0.07056	-0.019511	-0.195703	0.37712	0.07254	-0.077654	-0.194783
19340	AK001836	LOC51088	Hs.272239	0.00891767	-0.011034	-0.003151	-0.01678	0.120791	-0.014842	-0.085943	-0.002079	0.026839	0.066458
16479	AK002174	LOC51088	Hs.272239	-0.0255738	-0.303313	-0.162141	-0.048148	0.399157	0.030537	0.265639	-0.123609	-0.128793	-0.159493
17806	NM_015990	LOC51088	Hs.272239	0.0234822	0.015331	0.06769	-0.004873	0.008028	0.032504	-0.021846	0.065894	0.01474	0.033872
24059	NM_001503	GPLD1	Hs.272529	0.041847	0.053376	0.116208	0.055588	0.031679	0.017775	0.034425	0.002486	0.001234	0.063852
6355	NM_003707	RUVBL1	Hs.272822	-0.100972	-0.136846	-0.17467	-0.222565	-0.146267	-0.125086	0.259686	-0.122949	0.030035	-0.270083
23257	AL050353	OIP2	Hs.274170	0.0667026	0.187225	-0.01418	0.016737	0.065104	0.125873	0.307897	-0.141747	0.008408	0.045006
13884	NM_016183	LOC51154	Hs.274201	0.015694	0.233611	0.011652	-0.113079	0.01819	-0.061868	0.110085	-0.093879	-0.024309	0.060843
5080	NM_004301	BAF53A	Hs.274350	0.00951389	-0.018784	0.182102	0.022818	-0.088605	0.01655	0.226617	-0.169292	-0.115377	0.029596
2041	AB007867	PLXNB1	Hs.278311	0.00234656	-0.054206	0.008933	0.030407	0.018059	0.024513	-0.00637	0.046339	-0.020267	-0.026289
2952	NM_002673	PLXNB1	Hs.278311	0.0308982	0.041937	0.081567	0.013587	0.016589	0.049873	0.005674	0.04313	0.027989	-0.002262
14919	NM_014891	HASPP28	Hs.278426	0.00129856	0.035006	-0.126208	0.029136	-0.041677	-0.023819	0.105725	0.064206	-0.039614	0.008932
13674	NM_016103	LOC51128	Hs.279582	0.00624344	0.024809	-0.065855	0.079663	0.03771	0.005382	0.065503	-0.03312	-0.005922	-0.051979
18354	AB020681	KIAA0874	Hs.27973	-0.10631	-0.175614	-0.285062	-0.035955	-0.003014	0.321884	-0.355655	-0.302468	-0.022332	-0.09857
10818	AK000060	AK000060	Hs.27973	-0.191142	-0.560642	-0.300963	-0.194196	-0.208949	0.377982	-0.415661	-0.325388	-0.108834	0.016374
16942	NM_016567	TOK-1	Hs.279862	0.00545189	0.057029	-0.189422	0.034944	-0.120894	0.413972	0.042849	-0.165034	0.083016	-0.107393
15545	NM_016391	HSPC111	Hs.279918	0.0234483	-0.020541	-0.103831	0.078734	-0.115405	0.144622	0.159079	0.094539	-0.028938	0.002776
20509	AL049949		Hs.28264	-0.0204419	-0.174861	-0.156341	-0.163778	0.194815	0.129725	-0.129125	0.133953	0.071943	-0.090308
9145	Contig41097_RC		Hs.283077	-0.0240801	-0.1481	-0.036702	-0.048093	-0.034595	0.062617	0.040656	-0.110913	0.028048	0.030361
20553	NM_018451	BM032	Hs.283077	-0.0298676	-0.160363	0.022961	0.009204	0.017685	0.007325	-0.061353	-0.154968	0.001012	0.049689
20561	NM_018455	BM039	Hs.283532	-0.002616	0.31389	-0.178574	-0.180368	-0.178233	-0.125556	0.484985	-0.240183	-0.034896	0.115391
11476	NM_006459	KEO4	Hs.285818	-0.0177744	-0.034427	-0.104781	0.111864	-0.04109	-0.103512	0.101619	-0.00839	0.030531	-0.111784
11113	NM_007107	SSR3	Hs.28707	0.0756157	-0.037433	0.061053	0.087109	0.133418	-0.038106	-0.16342	0.113108	-0.124372	0.649184
16003	AB037726	KIAA1305	Hs.288348	-0.0361304	-0.194081	-0.126796	-0.059223	-0.020512	-0.023493	-0.038426	0.108581	0.005452	0.023324
20898	AF113007	DKFZP586A0522	Hs.288771	0.011318	-0.116562	0.053265	0.004379	-0.006336	0.182086	-0.342392	0.266007	-0.362637	0.424052
20894	Contig57494_RC		Hs.289069	-0.0364058	-0.315147	-0.074297	0.014958	-0.110795	0.136732	-0.040977	-0.017278	0.022128	0.057024
19106	NM_000177	GSN	Hs.290070	0.0159066	-0.109834	-0.123498	-0.136938	0.171756	0.037601	0.068456	0.18379	0.1579	-0.106074
749	Contig40877_RC		Hs.29088	-0.0198023	-0.071231	-0.058504	-0.020214	0.010417	-0.011407	0.020701	0.019486	-0.033131	-0.034338
19218	Contig48842_RC		Hs.29088	-0.00207144	0.014577	-0.095947	-0.111665	0.044249	-0.008269	0.236547	-0.176858	-0.001074	0.079797
3468	NM_020185	MKPX	Hs.29106	-0.02206	0.06059	-0.128254	0.031056	0.036884	-0.14274	0.036901	0.036996	-0.094489	-0.035484
17878	Contig2930_RC	DAB2	Hs.291804	-0.0136946	-0.264487	-0.20801	0.033928	0.290069	-0.012583	0.148461	-0.026418	0.083716	-0.167927
23438	NM_001424	EMP2	Hs.29191	-0.0693488	0.194511	0.189455	-0.10076	-0.097873	-0.191953	-0.355149	-0.041647	0.007289	-0.228012
10451	Contig53180_RC		Hs.293943	0.0163097	0.029329	-0.043202	0.126155	0.005512	-0.119299	0.11917	-0.090897	0.049527	0.070492
7477	NM_004593	SFRS10	Hs.30035	0.0762501	0.115007	0.137526	-0.069334	-0.082132	0.260827	0.032725	0.064294	0.043913	0.183425
3352	X66087	MYBL1	Hs.300592	-0.0303777	0.210394	0.414947	-0.23945	-0.170686	-0.191986	0.125347	-0.3537	0.09455	-0.162815
2028	NM_003289	TPM2	Hs.300772	-0.0545574	-0.468757	-0.251682	-0.146101	0.454837	0.149636	0.183377	-0.018625	-0.202236	-0.191466
11925	AL110212	PURB	Hs.301005	0.109895	0.170339	0.256858	0.302243	0.004648	0.154982	-0.250602	0.231769	0.028791	0.090023
13474	Contig56681_RC		Hs.301005	0.0371499	-0.008616	0.140794	-0.029689	0.027071	-0.012451	0.025483	0.043673	0.054701	0.093383
6148	NM_012412	PURB	Hs.301005	-0.00552422	0.044587	0.109122	0.004345	-0.111886	-0.035069	0.121923	-0.200381	0.084763	-0.067122
10246	NM_006303	JTV1	Hs.301613	0.001045	0.104961	0.051842	0.024404	-0.11999	-0.28952	0.162307	0.137516	-0.04694	-0.015175
8205	NM_005360	MAF	Hs.30250	-0.0302207	-0.005711	-0.071448	-0.023378	0.160516	-0.122011	-0.081362	0.019143	-0.084247	-0.063488
18437	NM_000099	CST3	Hs.304682	-0.00584678	-0.083109	0.037047	-0.035302	0.125685	-0.149055	-0.027205	-0.015967	0.019283	0.076002
19502	NM_018300	FLJ11015	Hs.305953	-0.0271833	-0.221115	-0.093467	-0.057963	-0.003791	0.174618	-0.095994	-0.067224	0.103074	0.017212
190	AB033054	KIAA1228	Hs.306867	0.0195106	0.095485	0.104565	-0.021356	-0.000435	0.064698	-0.055531	0.179814	-0.066504	-0.125141
17583	NM_018087	FLJ10407	Hs.30738	-0.0295427	0.022026	0.178908	-0.135492	-0.026537	-0.23434	0.172077	-0.200351	0.072526	-0.114701
20309	Contig47563_RC		Hs.30818	0.129202	0.582008	0.027184	-0.012057	-0.031669	0.344277	0.049789	-0.008822	0.018051	0.194058
8789	NM_006114	D19S1177E	Hs.30928	-0.00928356	0.021309	-0.049072	0.137403	-0.197512	-0.222203	0.073272	0.080622	-0.009061	0.08169
8713	Contig3607_RC		Hs.31297	-0.111147	-0.197462	-0.428235	-0.181934	0.045065	0.071082	-0.026835	-0.044164	-0.047219	-0.190619
14405	Contig52737_RC		Hs.31297	-0.14461	0.260102	-0.393473	-0.308417	0.11661	-0.166213	-0.193448	-0.242534	-0.142383	-0.231734
14080	NM_006764	IFRD2	Hs.315177	0.0350204	0.066208	-0.003508	-0.040173	0.022628	0.025235	0.205177	0.07518	-0.003676	-0.031887
5462	NM_003632	CNTNAP1	Hs.31622	-0.0127668	0.022768	-0.026727	0.035768	-0.012057	-0.013197	-0.060239	-0.068518	0.027636	-0.020335
19737	NM_000245	MET	Hs.316752	0.0309642	0.06279	0.029671	0.016555	0.043196	-0.035643	0.098614	0.048822	0.002832	0.011841
8110	NM_006074	STAF50	Hs.318501	0.0569467	-0.074194	-0.091152	0.384612	0.327076	0.272165	0.069843	-0.013449	-0.195439	-0.166942
17540	NM_016613	LOC51313	Hs.323583	0.0140286	0.289824	-0.067922	-0.040109	0.130372	0.180737	-0.101096	-0.137376	0.024532	-0.152705
24057	NM_002231	KAI1	Hs.323949	0.0386124	0.02094	0.134998	-0.014956	-0.015274	0.065517	0.039529	0.032743	0.03548	0.048535
19073	NM_016824	ADD3	Hs.324470	0.113214	0.151163	-0.058056	-0.064151	0.104289	0.404813	0.205176	0.047996	0.154965	0.072727
1877	NM_019903	ADD3	Hs.324470	0.100385	0.119897	-0.07272	-0.039703	0.041543	0.417935	0.185926	0.074145	0.123469	0.052973
7564	Contig31351_RC		Hs.333212	0.043506	0.076772	0.111322	0.034329	-0.005187	0.031558	-0.002798	0.023857	0.006104	0.115597
6166	NM_012417	RDGBB	Hs.333212	0.0476858	0.020607	0.158487	0.100583	0.047789	0.026903	-0.042241	-0.036903	-0.082997	0.236944
15750	Contig35186_RC		Hs.334612	0.0186019	-0.174999	0.042398	0.016424	0.067011	0.072068	-0.07461	0.046229	0.052254	0.120642
555	NM_003094	SNRPE	Hs.334612	-0.0917718	-0.226107	-0.228366	-0.07259	-0.28339	0.250335	-0.01096	-0.218322	-0.012709	-0.023837
8416	NM_003944	SELENBP1	Hs.334841	-0.079434	-0.017824	-0.06032	-0.129885	-0.229688	-0.269075	-0.006776	-0.052782	0.106515	-0.055071
3587	NM_003443	ZNF151	Hs.33532	0.00113544	-0.070556	0.036811	-0.002612	-0.025944	-0.02042	0.000619	0.063463	0.028717	0.000141
22678	NM_002004	FDPS	Hs.335918	0.000679111	0.069922	0.043438	-0.00184	-0.029913	-0.210815	0.128591	0.007606	0.046708	-0.047585
18289	NM_000059	BRCA2	Hs.34012	0.009552	-0.024547	-0.008254	-0.000471	0.029517	0.027813	0.102425	-0.121554	0.01533	0.065709
22345	NM_017955	FLJ20764	Hs.34045	0.0395443	0.167279	0.265562	0.021893	0.050161	-0.068069	0.003585	-0.16695	0.009789	0.072649
10392	NM_007066	PKIG	Hs.3407	-0.0135997	-0.025135	-0.046456	-0.077225	0.108466	-0.012465	-0.080617	0.028321	-0.038393	0.021107
3863	Contig14968_RC		Hs.34359	0.00314633	0.049663	-0.06087	0.073831	-0.061379	0.019621	0.030356	0.008248	0.010721	-0.041874
20171	Contig52675_RC		Hs.34359	0.0259649	-0.131119	-0.032425	0.089707	-0.021596	0.202109	0.05653	0.104666	0.035917	-0.070105
19072	NM_018281	FLJ10948	Hs.34579	-0.0915379	-0.386816	-0.09512	-0.202132	-0.094043	-0.049721	0.072866	-0.022822	0.161031	-0.207084
14767	NM_006824	P40	Hs.346868	0.0316377	0.150096	0.158468	-0.059506	-0.018306	-0.080773	0.167426	-0.05978	0.032486	-0.005372
22364	Contig28149_RC		Hs.350388	0.0463053	0.094454	0.104249	-0.011974	0.054035	0.08694	-0.047036	0.07392	0.071295	-0.009135
14641	Contig40105		Hs.350388	-7.77778e-07	-0.150133	-0.121252	-0.147866	0.230392	0.32671	-0.055029	-0.025242	0.042062	-0.099649
6018	AL133555	CCT8	Hs.352413	0.0567524	-0.0385	0.172841	0.044663	0.222494	0.144033	-0.166587	0.197745	-0.029232	-0.036685
23915	AL157475		Hs.35453	0.0418432	0.070707	0.431381	0.042657	0.036441	-0.053254	-0.113449	0.061324	-0.032775	-0.066443
17619	NM_016639	FN14	Hs.355899	-0.0306102	-0.33457	0.149723	-0.164503	0.035804	-0.079176	-0.030368	0.117731	-0.020046	0.049913
15292	U09848	ZNF36	Hs.356344	0.0324513	0.005644	0.284838	-0.066786	0.014147	0.031677	-0.127853	0.022859	0.025815	0.101721
4045	Contig52717_RC		Hs.356618	0.0127462	0.005072	-0.112884	0.192685	0.048379	0.063503	-0.100444	0.097139	0.036444	-0.115178
1630	Contig54898_RC		Hs.356688	0.0388843	0.158429	-0.161495	-0.034504	-0.007443	0.037211	0.222098	0.062054	0.045688	0.027921
23554	NM_002185	IL7R	Hs.362807	0.122895	0.069934	0.077778	0.423419	0.133896	0.255973	0.058186	0.009053	0.020119	0.057694
24244	NM_001551	IGBP1	Hs.3631	-0.011337	-0.015136	-0.221297	0.080314	0.130925	0.164646	-0.162067	-0.050809	-0.058325	0.029716
6753	Contig48716_RC	DUT	Hs.367676	0.0613151	0.225608	-0.025366	0.172621	-0.047621	0.028301	0.052839	0.155062	0.006601	-0.016209
2958	NM_001948	DUT	Hs.367676	-0.0863181	0.089757	-0.166662	-0.097043	-0.138054	0.016875	-0.02701	-0.275928	-0.039297	-0.139501
5302	NM_020372	LOC57100	Hs.373498	-0.142751	-0.423469	-0.357536	-0.525352	-0.09971	0.087324	-0.234845	-0.046146	0.189995	0.124981
19939	Contig49652_RC		Hs.374421	0.0642718	0.186452	0.121574	-0.014571	0.089273	0.02742	0.190798	-0.085504	0.057625	0.005379
13205	NM_005928	MFGE8	Hs.3745	-0.0444387	-0.280822	-0.181712	-0.00115	0.045593	-0.045881	0.018676	0.099324	-0.029232	-0.024744
16794	U95006		Hs.37616	-0.0695112	-0.22959	0.248277	-0.043971	-0.321068	-0.022496	-0.011954	-0.410258	0.360413	-0.194954
462	NM_001615	ACTG2	Hs.378774	-0.538395	-0.515575	-0.906763	-1.0429	-0.120538	-0.244679	-0.582748	-0.122942	-0.729081	-0.580329
18280	Contig46583_RC		Hs.380474	-0.0198152	-0.129209	-0.161042	-0.042955	-0.025687	-0.016158	0.25648	0.0891	-0.062845	-0.086021
1341	NM_002461	MVD	Hs.3828	0.0362217	0.073493	-0.012028	-0.014453	0.007508	0.024205	0.137012	0.0463	-0.020114	0.084072
1291	NM_002452	NUDT1	Hs.388	-0.0117806	0.042178	-0.111494	3.6e-05	-0.055999	-0.132822	0.133997	-0.076833	0.021296	0.073616
15012	Contig6089_RC		Hs.388212	0.00337767	0.178218	0.070537	0.01595	-0.009782	-0.117971	-0.03292	-0.038336	0.051801	-0.087098
6222	NM_012428	SDFR1	Hs.389371	0.0758822	0.149564	-0.095119	0.239802	0.205094	0.147344	-0.054203	0.125097	0.057651	-0.09229
18342	NM_017455	SDFR1	Hs.389371	0.0595179	0.091565	-0.076894	0.280054	0.181934	0.168245	-0.124595	0.103027	0.024867	-0.112542
21759	Contig1505_RC		Hs.39504	-0.0468072	-0.116543	0.006107	-0.171711	-0.133319	0.014012	0.334647	-0.1558	-0.138707	-0.059951
10044	Contig50396_RC		Hs.4094	-0.00210256	0.065096	-0.071235	-0.070199	0.036812	0.252041	-0.085936	0.011697	-0.023708	-0.133491
665	NM_000935	PLOD2	Hs.41270	0.00428611	-0.113613	0.051336	-0.074824	0.01947	0.008196	0.234027	-0.077523	0.001319	-0.009813
16348	NM_016491	MRPL37	Hs.4209	0.0466628	0.191646	0.141836	0.001531	-0.046085	-0.182526	0.298888	-0.024637	-0.035122	0.074434
5492	NM_012385	P8	Hs.424279	-0.107813	0.068706	-0.340187	-0.046341	-0.129231	0.095004	-0.293251	-0.007541	0.00648	-0.323956
18222	NM_018155	FLJ10618	Hs.42484	-0.000621889	0.045233	0.016848	-0.022973	0.010307	0.032621	0.033196	-0.099704	-0.026022	0.004897
21336	NM_017816	FLJ20425	Hs.425427	0.0125463	-3.8e-05	0.155367	-0.107765	0.002505	0.119536	0.288236	-0.162261	-3.3e-05	-0.18263
12266	NM_006541	TXNL2	Hs.42644	0.0361709	0.038731	0.053732	0.056042	-0.007231	-0.038956	0.078775	0.03662	-0.028036	0.135861
4401	NM_002816	PSMD12	Hs.4295	0.117783	-0.02258	0.335058	0.254314	-0.126061	0.317073	-0.15828	-0.059061	0.000595	0.518991
11077	AL110145		Hs.432790	0.00211567	-0.023327	0.019999	-0.002158	-0.022737	-0.019664	0.012812	0.007574	0.000872	0.04567
8140	Contig37141_RC		Hs.432790	-0.0131654	-0.183404	0.058776	-0.004432	-0.008292	0.146934	-0.296248	0.03463	0.16855	-0.035003
12879	NM_016058	LOC51002	Hs.433212	-0.0520914	-0.155114	-0.094028	-0.062508	0.011886	0.262101	-0.309932	-0.137705	-0.009949	0.026426
2789	NM_004095	EIF4EBP1	Hs.433317	0.00213989	0.298148	-0.050042	-0.024413	-0.110041	-0.202197	0.117656	-0.041274	-0.095253	0.126675
1311	NM_003186	TAGLN	Hs.433399	-0.101256	-0.465964	-0.43096	-0.275081	0.3313	0.038752	0.121514	0.109413	-0.222467	-0.117811
1208	NM_002431	MNAT1	Hs.433410	0.0182942	-0.119849	0.078732	0.117123	-0.117606	0.381246	-0.159318	-0.0587	-0.02254	0.06556
10721	NM_004953	EIF4G1	Hs.433750	0.002703	-0.042939	0.019398	0.067797	-0.028302	-0.17784	0.106332	0.057932	-0.004913	0.026862
4434	NM_004280	EEF1E1	Hs.433779	0.0296196	0.073278	-0.183839	0.103492	-0.104725	0.30841	0.030573	0.055279	-0.052252	0.03636
24464	Contig36275		Hs.43628	0.0800243	0.185112	0.054191	0.077124	-0.050278	0.062826	0.166682	0.052219	0.086174	0.086169
7838	NM_006021	DLEU2	Hs.43628	0.0449619	0.296559	0.002906	-0.053869	0.031807	0.004928	0.02429	0.049727	0.043186	0.005123
12526	AF055016	LOC57213	Hs.44235	0.0695341	0.128941	-0.01463	0.110625	0.070182	0.11096	0.025189	0.13601	-0.042798	0.101328
689	Contig40885_RC		Hs.44235	0.0388978	0.086818	-0.00417	0.070417	-0.006221	0.078852	0.043785	0.108549	-0.032818	0.004868
2984	NM_002687	PNN	Hs.44499	-0.102991	-0.086961	-0.117829	-0.195683	-0.232286	0.103284	-0.1631	-0.131561	-0.042933	-0.059851
21757	Contig54295_RC		Hs.44829	0.0499989	-0.132958	0.357766	0.280746	0.166539	0.131971	-0.367691	0.104394	0.041808	-0.132585
13727	NM_016126	LOC51668	Hs.46967	0.0123531	0.019838	0.231798	0.004279	-0.013157	0.089792	-0.030247	-0.148223	0.05589	-0.098792
22031	NM_000504	F10	Hs.47913	0.0481014	0.015656	0.042941	0.040672	0.091712	0.013806	0.11388	0.090235	0.026382	-0.002371
3301	NM_004102	FABP3	Hs.49881	0.00626344	0.031773	0.038042	0.05916	-0.045244	-0.025426	-0.034919	-0.012274	0.047278	-0.002019
20764	NM_017768	FLJ20331	Hs.50848	0.0386201	0.016741	0.021684	-0.070712	0.036856	0.274439	0.24357	-0.141093	-0.011262	-0.022642
22295	NM_001289	CLIC2	Hs.54570	0.0360497	0.100794	-0.030193	0.085567	0.059213	0.095764	0.084872	-0.068406	0.023247	-0.026411
20205	Contig42355_RC		Hs.55080	0.00144933	0.01977	0.057158	-0.022704	0.019655	-0.067777	-0.083107	0.104588	0.017655	-0.032194
7758	NM_014018	HSPC007	Hs.55097	-0.0420779	0.061341	0.084515	-0.002289	-0.089107	0.17852	-0.02696	-0.306916	-0.151908	-0.125897
9710	NM_005542	INSIG1	Hs.56205	0.0157828	0.287965	0.065103	-0.086746	0.024077	0.001262	0.011408	-0.104643	0.032272	-0.088653
23559	NM_001458	FLNC	Hs.58414	-0.0597353	-0.29459	-0.259648	0.031403	0.131391	-0.011674	-0.121448	0.022499	-0.001082	-0.034469
12380	NM_014585	SLC11A3	Hs.5944	-0.180604	-0.248503	0.083937	-0.118607	0.434233	-0.119057	-0.587459	-0.240375	0.003283	-0.832889
5837	AF052159		Hs.5957	0.0228531	-0.174817	0.203412	-0.051252	0.02078	0.198781	0.233077	0.019215	-0.049287	-0.194231
14671	Contig45316_RC		Hs.5957	-0.0159842	-0.350455	0.094021	-0.053424	0.135218	0.033872	0.203408	0.002741	0.018879	-0.228118
3071	Contig27901		Hs.60293	0.0163827	0.041301	-0.010501	-0.011518	0.013311	0.097691	0.050498	-0.025628	-0.040845	0.033135
17335	Contig56705_RC		Hs.60293	-0.0906733	-0.0934	-0.383787	-0.033926	-0.236103	0.337223	0.039796	-0.191852	-0.111401	-0.14261
3077	NM_001993	F3	Hs.62192	-0.24271	-0.670052	-0.422808	-0.300655	-0.106417	-0.126676	-0.246778	0.043955	-0.201165	-0.153795
1898	NM_003255	TIMP2	Hs.6441	-0.0888242	-0.311266	0.108863	0.008849	0.176213	-0.454392	0.017857	0.006553	-0.205599	-0.146496
10659	NM_004937	CTNS	Hs.64837	0.0419382	0.088939	-0.04003	0.048683	0.016537	-0.049403	0.095556	0.086068	0.032887	0.098207
10127	AB029032	KIAA1109	Hs.6606	-0.0509879	-0.142285	-0.119794	-0.251087	-0.003655	0.216246	-0.112534	-0.186335	0.020528	0.120025
5699	AF052100		Hs.6651	-0.0306271	-0.048083	-0.151935	0.045169	-0.030893	0.277415	-0.144715	-0.147813	-0.086613	0.011824
6606	NM_003762	VAMP4	Hs.6651	-0.0259544	-0.041854	-0.022596	-0.006636	-0.014656	0.005068	-0.032901	-0.118333	-0.039962	0.03828
14506	NM_016217	LOC51696	Hs.6679	0.0255174	0.145946	-0.071801	0.161097	-0.009927	0.14344	-0.023497	0.159032	-0.104956	-0.169677
3476	NM_020188	DC13	Hs.6879	0.0854393	0.160915	0.04428	0.092162	-0.125601	0.172778	0.444011	-0.020106	-0.046674	0.047189
10359	Contig54752_RC		Hs.69476	0.00366878	-0.149566	0.179104	0.083244	-0.04933	-0.021358	-0.037988	-0.014827	-0.053001	0.096741
633	NM_002385	MBP	Hs.69547	-0.0155256	-0.151532	-0.05717	0.036434	0.038598	-0.051653	0.002233	-0.010206	-0.039342	0.092908
1244	NM_001710	BF	Hs.69771	-0.287418	-0.155081	-0.361137	-0.581485	0.095375	-0.584909	-0.132399	-0.571973	0.052838	-0.347989
149	AB033034	DKFZp762B226	Hs.7041	0.011291	-0.091237	-0.298137	0.125224	0.022607	0.136493	0.040565	0.056981	-0.014221	0.123344
2431	Contig20635_RC		Hs.7041	-0.0706198	-0.110302	-0.247561	-0.117739	-0.091427	-0.053075	0.076585	-0.202504	-0.049962	0.160407
23739	NM_000788	DCK	Hs.709	0.0926807	0.004536	0.376508	0.346926	0.066496	0.178055	0.030154	-0.205546	-0.014747	0.051744
1102	NM_003129	SQLE	Hs.71465	0.0171384	-0.204089	0.059739	0.327273	-0.203552	-0.122725	0.272035	0.094924	-0.058209	-0.01115
10484	NM_007086	AND-1	Hs.72160	-0.00393456	-0.11321	0.154928	-0.025857	0.024407	-0.043459	0.064007	-0.086965	0.006599	-0.015861
13331	NM_005954	MT3	Hs.73133	0.0129362	0.020831	0.043737	0.03932	0.00177	0.05875	-0.105112	0.020971	-0.015589	0.051748
303	NM_003016	SFRS2	Hs.73965	0.0251001	-0.019197	0.09343	0.10049	-0.124857	-0.030666	0.114028	-0.008767	0.091036	0.010404
4285	NM_012268	HU-K4	Hs.74573	0.00860489	-0.010466	-0.005945	0.120162	0.04562	-0.115702	-0.00485	0.185755	-0.08048	-0.05665
5727	NM_002971	SATB1	Hs.74592	-0.0344931	-0.027168	-0.158035	-0.120956	-0.01637	-0.017636	0.008286	-0.058794	-0.080049	0.160284
4361	NM_002808	PSMD2	Hs.74619	0.033058	-0.010253	0.136384	0.154828	-0.033662	-0.197934	0.177606	0.084706	-0.034571	0.020418
402	NM_003051	SLC16A1	Hs.75231	0.03463	0.78118	-0.024618	-0.132231	-0.021874	-0.023312	0.275074	-0.131906	-0.067565	-0.343078
23309	Contig4324_RC	TUBA1	Hs.75318	0.0209023	0.074316	0.022101	-0.007186	0.012873	0.025921	0.127213	-0.00417	0.0164	-0.079347
23660	NM_001482	GATM	Hs.75335	-0.135781	-0.236179	-0.119461	-0.239673	0.033221	-0.083773	0.114167	-0.287046	-0.084961	-0.31832
1723	AL133074		Hs.75497	-0.0381854	-0.210298	-0.333196	0.336279	0.054676	0.096747	-0.42809	0.122553	0.100734	-0.083074
20378	NM_000301	PLG	Hs.75576	0.00151244	0.088701	0.017601	-0.026786	0.04175	-0.005412	0.00697	-0.051631	0.012862	-0.070443
603	NM_001647	APOD	Hs.75736	-0.18261	-0.820384	0.223988	-0.278483	-0.429414	0.280887	-0.342869	0.089481	-0.093079	-0.273615
14727	NM_006813	B4-2	Hs.75969	-0.0940814	-0.150579	-0.19125	-0.052152	0.019405	-0.159121	-0.140916	0.055431	-0.096741	-0.13081
7108	NM_004508	IDI1	Hs.76038	0.0725287	0.107969	0.100091	0.192729	-0.052623	0.223877	0.130461	0.031022	-0.11022	0.029452
3118	M94362	LMNB2	Hs.76084	-0.0129366	-0.170117	0.11003	0.006828	-0.085872	-0.224436	0.138569	-0.007968	0.074293	0.042244
1119	NM_003132	SRM	Hs.76244	0.0567747	0.318349	-0.098698	-0.031924	0.050024	-0.099878	0.28302	0.062127	-0.000209	0.028161
22231	NM_000542	SFTPB	Hs.76305	0.0385978	0.015408	0.119581	0.037924	0.104087	0.000136	-0.022083	0.045443	-0.018698	0.065582
5086	NM_012321	LSM4	Hs.76719	0.0303369	0.349741	0.074348	-0.11477	-0.161758	-0.14245	0.211373	-0.087556	0.013489	0.130615
23479	NM_002167	ID3	Hs.76884	0.0491659	0.060832	0.03366	0.063921	0.028448	-0.011182	0.067837	0.095121	0.021086	0.08277
11885	X69111	ID3	Hs.76884	0.00486156	-0.025095	-0.138967	-0.090315	0.299829	-0.020361	0.047208	0.086033	-0.065636	-0.048942
18455	D55716	MCM7	Hs.77152	-0.0157898	0.107939	0.076564	-0.123158	-0.130861	-0.188991	0.22769	-0.086941	0.064741	-0.089091
14695	NM_006807	CBX1	Hs.77254	0.0275433	-0.244276	0.108468	0.142021	-0.048899	0.606111	-0.043907	-0.033561	0.072675	-0.310742
16615	M31212	MYL6	Hs.77385	-0.0268881	-0.03557	0.062891	-0.145707	0.121067	-0.057409	-0.178266	-0.21765	0.080034	0.128617
4863	NM_021019	MYL6	Hs.77385	-0.0399657	-0.019664	0.027826	-0.101217	-0.026257	-0.048228	-0.187957	-0.166531	0.028504	0.133833
20694	NM_000366	TPM1	Hs.77899	-0.0160874	0.396177	-0.290653	-0.14602	0.154776	-0.06518	0.367402	-0.035164	-0.224529	-0.301596
23371	NM_002130	HMGCS1	Hs.77910	0.0261251	0.126583	-0.001862	-0.007541	0.027092	-0.073398	0.015333	0.048931	0.01747	0.082518
13181	NM_005920	MEF2D	Hs.77955	-0.0251423	-0.038986	0.034093	0.100333	0.017406	-0.306559	-0.047199	0.041977	-0.062049	0.034703
5169	NM_012333	MYCBP	Hs.78221	0.0681289	0.188983	0.201776	0.070071	-0.06199	0.064784	-0.030757	0.011155	0.10332	0.065818
6388	NM_004441	EPHB1	Hs.78436	0.00145444	0.13527	0.027118	-0.014714	-0.007981	0.061544	-0.043605	-0.117247	0.015101	-0.042396
7508	NM_003878	GGH	Hs.78619	0.106023	0.696445	0.572209	-0.008791	-0.392964	-0.109296	0.266173	-0.24991	0.266264	-0.085925
24028	NM_002221	ITPKB	Hs.78877	0.0298442	-0.000385	0.022481	0.057814	0.040715	-0.008617	0.072935	0.036848	-0.004724	0.051531
7624	Contig493_RC		Hs.79	-0.00715867	-0.003494	-0.069163	0.057996	-0.006666	0.010424	-0.066067	0.041896	0.035016	-0.06437
11156	AB002321	KIAA0323	Hs.7911	-0.0399421	-0.142016	-0.09532	0.039694	-0.083948	0.024335	-0.077359	-0.038167	0.027574	-0.014272
21305	NM_001152	SLC25A5	Hs.79172	0.0536659	0.203947	0.114869	0.275558	-0.032048	-0.066408	0.168898	-0.092973	0.025535	-0.114385
466	NM_002345	LUM	Hs.79914	-0.159688	-0.730166	-0.231786	-0.572028	0.094571	0.602276	-0.27419	0.022047	-0.070012	-0.277907
7535	Contig56840_RC		Hs.8026	-0.0153949	0.093535	-0.182027	-0.048295	0.016599	-0.15087	0.076944	0.175443	0.100067	-0.21995
539	NM_003090	SNRPA1	Hs.80506	0.000868889	-0.014234	0.258819	-0.149786	-0.342294	-0.101899	0.160408	0.015857	-0.00426	0.185209
7011	NM_020524	HPIP	Hs.8068	0.0115252	0.018201	-0.035638	0.021444	0.022966	-0.012106	0.080048	0.079687	0.011661	-0.082536
18929	U00952	HPIP	Hs.8068	0.0333791	0.019156	0.099229	0.063278	-0.0044	0.040626	0.01229	0.084648	-0.022985	0.00857
15210	D80010	LPIN1	Hs.81412	-0.0185498	0.053874	-0.114195	0.01409	-0.093181	0.060199	0.130562	0.088525	-0.114825	-0.191997
19645	NM_000222	KIT	Hs.81665	-0.0978341	-0.35974	-0.458872	-0.112795	0.012294	0.108353	0.038253	-0.082822	-0.006331	-0.018847
6320	NM_021199	CGI-44	Hs.8185	0.000457	0.089922	-0.103118	0.171859	0.015336	-0.199385	-0.038312	0.255279	0.018591	-0.206059
23552	NM_002184	IL6ST	Hs.82065	-0.0810843	-0.089958	-0.193396	-0.177769	0.021138	0.05995	-0.214884	-0.315301	0.075658	0.104803
5786	NM_002997	SDC1	Hs.82109	-0.0861853	-0.316	-0.208004	0.420982	0.238609	-0.363483	-0.19084	0.311364	-0.292735	-0.375561
24449	NM_000877	IL1R1	Hs.82112	-0.0408296	-0.389365	-0.113548	-0.102402	0.239299	0.18405	0.154253	0.028796	-0.164527	-0.204022
15746	NM_006988	ADAMTS1	Hs.8230	-0.0837017	-0.130715	-0.157646	-0.160174	-0.011017	-0.082837	0.184413	-0.071618	-0.090566	-0.233155
244	AB033080	KIAA1254	Hs.82506	0.0377759	0.09192	-0.138146	0.074839	0.076277	0.177581	0.025596	0.162694	-0.016976	-0.113802
23734	NM_000784	CYP27A1	Hs.82568	-0.112137	0.193958	-0.041946	-0.154009	-0.203974	-0.420644	0.25905	-0.312602	-0.124867	-0.204195
387	NM_002318	LOXL2	Hs.83354	-0.169735	-0.280803	-0.422213	-0.202398	0.244292	-0.595427	-0.037708	0.1059	-0.087147	-0.252107
3397	NM_004126	GNG11	Hs.83381	-0.00125811	-0.064129	-0.234837	-0.113894	0.186816	0.345617	-0.121082	-0.065817	0.119823	-0.06382
9432	X59405	MCP	Hs.83532	-0.0561621	0.035817	-0.02815	0.144318	-0.176128	0.024828	-0.332272	-0.160937	0.077182	-0.090117
541	NM_003091	SNRPB	Hs.83753	0.0142074	-0.055003	0.153846	0.063611	-0.178694	-0.219391	0.091921	-0.0046	0.17462	0.101557
23753	NM_000791	DHFR	Hs.83765	0.0658927	0.086826	0.381049	0.298499	-0.294158	0.083171	-0.315202	0.003277	0.130417	0.219155
19693	NM_000235	LIPA	Hs.85226	0.0196271	0.174944	-0.107059	0.260761	0.08652	-0.134663	0.233187	-0.073643	0.006832	-0.270235
15626	NM_006938	SNRPD1	Hs.86948	0.0929607	0.209741	0.147334	0.079319	0.019075	0.097964	0.122756	-0.008683	0.064746	0.104394
12695	U82987	BBC3	Hs.87246	-0.0864452	-0.259516	-0.177054	-0.142351	0.008901	0.132721	-0.249185	0.036171	0.01569	-0.143384
14010	Contig48249_RC		Hs.8768	-0.033877	-0.272021	-0.18346	-0.240183	0.338367	0.158276	-0.182964	0.012093	0.052889	0.01211
18917	NM_018243	FLJ10849	Hs.8768	-0.0218507	-0.091071	0.119972	-0.211969	0.167886	-0.068031	-0.027313	-0.109147	0.07899	-0.055973
3975	AL079279		Hs.8963	-0.00352111	-0.174747	-0.069324	0.014816	0.09871	0.011273	0.025046	0.073976	0.053178	-0.064618
7482	NM_004595	SMS	Hs.89718	0.0183218	0.004538	-0.060246	-0.127616	-0.161076	0.274724	-0.13175	0.095427	0.16103	0.109865
2853	Contig24856_RC		Hs.9028	-0.0378088	-0.034335	0.001048	-0.17838	-0.063208	0.027138	0.015776	-0.032942	-0.064998	-0.010378
9154	NM_005474	HDAC5	Hs.9028	-0.00602922	-0.029528	-0.014488	-0.097499	0.010558	-0.035771	0.101964	-0.030854	-0.022158	0.063513
20921	AF113020	PRO2463	Hs.90421	0.024994	0.005141	0.206352	0.036516	0.009992	0.164742	0.005615	-0.191313	0.005299	-0.017398
9200	NM_004760	STK17A	Hs.9075	0.009661	-0.091215	0.149143	0.016135	-0.040104	0.051771	-0.041815	0.042648	-0.02686	0.027246
13305	AK001025		Hs.9081	0.0331707	-0.028138	0.229799	0.046731	-0.005316	-0.005425	-0.147369	-0.042356	-0.041081	0.291691
10738	NM_005687	PheHB	Hs.9081	0.0290831	0.021277	0.051401	0.039946	-0.004552	-0.059139	0.212422	-0.01833	-0.001079	0.019802
19597	NM_000214	JAG1	Hs.91143	-0.000907444	-0.002153	0.188511	-0.242022	0.210878	-0.01359	0.118738	0.002581	-0.080862	-0.190248
17409	AF054996		Hs.91579	-0.0422692	0.033667	-0.222846	-0.023234	-0.050702	-0.169385	0.08892	0.042986	0.032458	-0.112287
2666	NM_002611	PDK2	Hs.92261	0.0545401	-0.024315	0.01423	0.076137	0.016228	0.026673	0.055691	0.058829	0.095975	0.171413
450	NM_002340	LSS	Hs.93199	0.0114226	0.028605	-0.076572	-0.010476	-0.084688	-0.027582	0.106257	0.097477	0.022656	0.047126
10553	NM_004911	ERP70	Hs.93659	-0.051383	0.030297	-0.448557	-0.024824	-0.014989	-0.174508	-0.215243	0.156241	0.104424	0.124712
10215	NM_007021	DEPP	Hs.93675	-0.00608089	-0.105755	-0.033603	-0.018166	-0.04565	-0.042621	0.248583	-0.042163	-0.006367	-0.008986
7714	AB036063	p53R2	Hs.94262	-0.018041	0.091904	-0.040725	0.112593	-0.031131	0.059189	0.003678	-0.087414	-0.028016	-0.242447
20962	AL050002		Hs.94795	0.00406011	0.039772	-0.010825	0.007046	0.266226	-0.26997	-0.234757	0.112541	0.128423	-0.001915
12159	Contig8054_RC		Hs.94795	0.0128438	0.038198	-0.072946	0.017123	-0.062696	0.014392	0.078723	0.018673	-0.011564	0.095691
4988	Contig47710_RC		Hs.98133	0.0739388	0.354336	0.124364	-0.055766	-0.052122	-0.040145	0.106919	0.032453	0.192932	0.002478
16894	NM_016546	LOC51279	Hs.98571	-0.021692	-0.16932	-0.113956	-0.178535	0.09739	0.089701	0.232644	0.002244	0.020304	-0.1757
10438	NM_006347	USA-CYP	Hs.9880	-0.0609369	-0.118624	-0.047026	-0.084596	-0.161325	-0.152207	0.129072	-0.141632	0.111557	-0.083651
23080	U47101	NIFU	Hs.9908	0.0124747	0.076254	-0.258722	0.294645	0.058354	0.224614	-0.05453	-0.065721	-0.005848	-0.156774
3006	NM_002692	POLE2	Hs.99185	0.0495898	0.469346	0.240946	-0.010291	-0.087965	-0.086152	0.126107	-0.166388	-0.04666	0.007365
721	D25328	PFKP	Hs.99910	-0.28913	-0.545613	-0.078794	-0.527183	-0.096362	-0.489498	-0.05782	0.050906	-0.280146	-0.577664

## Sheet: BCT_no_LR_training
Probe_ID	Systemic_name	Symbol	UGCluster	Average_training
LR_no_LR_label					124__0	128__0	130__0	133__0	137__0	145__0	151__0	157__0	174__0	177__0	179__0	182__0	184__0	189__0	199__0	202__0	214__0	217__0	219__0	226__0	229__0	231__0	239__0	249__0	251__0	254__0	259__0	261__0	268__0	271__0	274__0	281__0	286__0	291__0	293__0	300__0	303__0	307__0	312__0	320__0	328__0	334__0	336__0	339__0	342__0
					0.66558	0.641819	0.340848	0.638596	0.499871	0.70811	0.254031	0.614402	0.502255	0.240167	0.0405864	0.137094	-0.111452	-0.213011	0.484244	-0.0668279	0.254245	0.474305	0.182746	0.162461	0.304921	0.238668	-0.000109176	0.0966797	0.0199478	0.182954	0.418965	0.381352	0.0479118	0.432293	0.255594	0.0980345	0.199716	0.136363	0.0891879	0.636398	0.270304	0.059313	0.254473	0.0913173	0.321422	0.337662	-0.0642677	0.443301	0.00175732
9792	NM_006291	TNFAIP2	Hs.101382	-0.0220006	-0.108208	0.305137	-0.147044	-0.032767	0.159122	0.280032	0.086697	-0.158401	-0.582573	0.525851	-0.104256	0.127527	-0.025304	0.094722	-0.080585	-0.236032	-0.450306	-0.025941	0.189125	0.499677	-0.224094	-0.129523	-0.344714	-0.313367	-0.082541	-0.164218	-0.425705	-0.158064	0.495121	0.01933	-0.100137	-0.206378	-0.190963	0.018883	-0.399785	0.420742	-0.120837	-0.21864	0.059417	-0.397	0.036483	-0.430986	-0.286354	0.211934	0.001211
15376	NM_016348	C5ORF4	Hs.10235	-0.0610262	0.652174	0.42992	-0.555521	0.180605	-0.08453	-0.391679	-0.273109	-0.357302	-0.149794	-0.722891	-0.126326	-0.035567	-0.375187	-0.031689	-0.26314	-0.330947	0.273402	-0.459214	-0.167028	-0.413994	-0.001638	-0.011986	0.103428	-0.228649	-0.162859	-0.3758	-0.317185	0.322512	-0.215727	0.708882	0.332295	0.105635	-0.399131	-0.062497	0.283263	-0.221213	-0.222819	-0.206185	-0.066242	-0.4821	0.494414	-0.150103	-0.156931	-0.047522	-0.304405
7939	NM_014060	MCT-1	Hs.102696	-0.000608333	-0.140434	-0.202256	0.028946	0.056994	0.011836	0.076987	0.020713	0.047558	0.094181	0.03178	0.00711	-0.065174	0.01422	0.008201	-0.103682	-0.009323	0.006957	-0.062417	-0.11232	0.056225	-0.063515	0.173718	-0.15418	-0.004496	-0.132753	0.120923	-0.042394	-0.139653	0.152255	-0.002737	-0.074143	0.065143	-0.00396	0.091359	0.17476	-0.093099	0.091739	-0.126984	0.135761	-0.080027	0.059396	0.237505	0.075484	-0.068614	-0.076772
9071	NM_005451	ENIGMA	Hs.102948	0.0127611	0.029659	-0.174589	-0.109829	0.047958	0.163628	-0.032585	0.046554	0.050028	0.094026	-0.167998	0.175721	0.277959	-0.002646	-0.132576	0.075752	0.024821	0.036166	0.03247	0.13525	-0.094255	0.055878	0.043946	-0.233981	0.021063	0.005004	0.010415	-0.260238	-0.098841	-0.054882	0.027901	-0.038888	-0.020937	-0.061943	-0.027746	-0.185563	0.006819	0.158015	0.110338	0.210486	-0.010047	0.091241	-0.216732	0.11866	-0.017597	-0.026179
20835	NM_017787	FLJ20367	Hs.10346	0.138809	0.324246	0.014992	-0.112417	0.318533	0.135308	0.185918	-0.061391	0.124465	0.319624	0.168861	0.086385	0.17335	-0.031986	-0.085215	0.331364	0.013535	-0.070537	0.045648	0.142634	-0.106647	0.091071	0.075157	-0.117201	0.117062	-0.134731	-0.053211	0.170318	0.042153	-0.099732	0.145387	-0.127065	-0.171097	-0.042325	0.017396	0.104794	0.118392	0.188244	0.079456	0.135656	-0.117176	-0.14252	0.058148	0.020489	0.161851	0.110154
17471	NM_018048	FLJ10292	Hs.104650	-0.160008	-0.161305	-0.135006	-0.10727	-0.255716	-0.386382	-0.277166	0.062138	-0.180193	0.000831	0.101852	0.065076	-0.293613	0.104128	0.195216	-0.044244	0.314386	-0.294772	-0.391322	-0.240427	0.051303	-0.250179	-0.056025	-0.04661	-0.106929	-0.014531	-0.018618	-0.338346	-0.168645	0.153631	-0.107667	0.079986	-0.227556	0.107993	0.013637	0.214811	-0.234677	-0.131561	-0.115737	-0.018192	0.196255	-0.017622	-0.112977	-0.072428	0.138846	0.015005
18376	NM_000076	CDKN1C	Hs.106070	-0.0443159	-0.036728	0.108643	-0.013438	-0.077335	0.186542	-0.249406	-0.01187	0.037338	-0.342589	-0.132473	-0.020707	0.083015	0.553417	0.016373	0.132738	-0.129841	-0.292895	0.115759	-0.049779	0.057552	-0.273311	-0.616382	-0.126217	-0.187521	-0.30206	-0.375352	-0.285107	0.248456	-0.492404	-0.305073	-0.134835	0.201913	-0.293381	0.068472	-0.414493	-0.168625	-0.125672	0.035267	0.237345	0.039488	-0.246895	0.156122	-0.029918	0.106476	-0.072102
6121	AL133577		Hs.106148	-0.0988749	-0.115936	-0.167408	0.008634	-0.083947	-0.228362	-0.300863	-0.20019	0.018235	0.179963	0.40088	-0.168308	-0.096752	-0.160443	0.074708	-0.06948	-0.052006	0.014058	-0.371588	0.161839	-0.188081	-0.271591	-0.296499	0.261906	0.015203	0.297509	-0.014021	-0.329207	-0.101927	0.001145	-0.10652	0.178947	0.015298	0.087684	0.010154	0.019587	-0.083805	-0.349837	-0.101732	-0.077801	0.028678	0.159175	-0.183121	0.216007	-0.110511	0.101071
551	NM_003093	SNRPC	Hs.1063	-0.0452498	-0.104376	-0.084095	-0.05573	-0.077327	-0.20828	-0.067684	0.007838	0.068272	0.114134	0.129266	-0.125226	-0.096714	0.049625	-0.07938	-0.046372	0.068578	-0.009322	-0.104213	-0.133221	0.07174	0.107911	-0.074594	-0.201569	-0.120345	-0.019596	0.287823	-0.337437	-0.112592	0.224309	-0.049567	-0.059585	-0.093602	0.016689	-0.004109	-0.021663	-0.093281	-0.14974	0.217469	0.056185	0.165088	0.074203	-0.201757	-0.001224	0.036586	0.025689
17569	NM_016621	LOC51317	Hs.106826	0.0854618	0.106057	0.029298	-0.107808	0.109977	0.144298	0.199121	0.091932	-0.040147	0.236428	0.018761	0.041703	0.103484	0.042796	-0.059684	0.077308	0.000987	-0.03659	0.031262	0.029519	-0.007552	0.051151	-0.068093	-0.07157	0.05825	-0.022219	0.076543	-0.224239	0.105131	0.047269	-0.071002	0.063662	-0.08496	0.0602	-0.000952	-0.07681	0.042248	0.037684	-0.016807	0.055374	0.082506	-0.023772	0.004341	0.020647	0.037675	-0.094844
5908	Contig51797_RC		Hs.108873	-0.0584586	-0.023252	-0.110082	-0.123072	0.033578	0.05593	-0.397924	0.031312	-0.080738	0.088121	-0.258961	0.220257	0.434924	-0.160844	0.042215	-0.071419	0.168745	-0.079765	-0.182063	0.265798	-0.038509	-0.123445	0.109188	-0.048475	0.00441	0.21619	-0.117381	0.0419	-0.290344	-0.229645	-0.069784	0.002398	-0.076093	-0.193814	0.088203	-0.156842	-0.082721	0.15537	-0.026486	0.113726	0.011001	0.018831	-0.333163	0.128637	-0.027066	-0.04117
5646	NM_002949	MRPL12	Hs.109059	-0.00494356	-0.164333	0.014307	0.102911	-0.046623	-0.047751	0.086696	-0.219014	-0.039837	0.269152	0.206155	-0.042819	-0.143662	0.215923	-0.31034	0.002813	0.045852	-0.010681	0.337344	-0.208721	-0.031474	0.186355	0.071275	-0.299971	-0.036024	0.323937	0.05928	-0.206009	-0.18534	0.188116	-0.0776	-0.153424	-0.006356	-0.044823	-0.036431	-0.045361	0.102221	0.007864	0.053806	0.040951	-0.002886	0.058263	-0.032323	-0.023244	-0.139184	0.098455
4205	AB040884	KIAA1451	Hs.109694	-0.220964	-0.142196	-0.165419	-0.281879	-0.032718	-0.328586	-0.459549	0.038429	-0.153609	-0.463145	-0.33865	0.121996	-0.127579	-0.052991	0.107641	-0.335236	0.007655	-0.043944	-0.654993	-0.279525	-0.309089	-0.314957	0.008765	0.931985	0.108429	-0.153838	0.074785	-0.54636	0.053968	-0.20928	-0.279828	0.144969	0.001362	-0.096241	0.017116	0.610713	-0.585398	-0.211359	-0.36949	-0.309405	-0.085146	0.252155	-0.059327	0.169329	-0.387671	0.180259
5940	Contig65995_RC	ZNF262	Hs.109694	-0.0235421	0.010853	0.024956	4.5e-05	-0.015112	0.029987	-0.298576	0.032281	0.092675	-0.088988	-0.043328	0.070911	0.02223	-0.055919	0.030637	0.032557	0.092534	-0.005316	-0.024684	-0.005895	-0.044995	0.008553	-0.034525	0.400387	0.028408	0.076644	0.033061	-0.103822	-0.091843	0.061312	0.007412	0.071388	0.028333	0.065852	-0.003902	0.081162	0.026552	-0.028222	-0.031716	-0.025503	0.103151	0.186118	-0.110887	-0.022101	-0.059887	0.170808
5887	AF052183		Hs.11039	0.100424	-0.033697	0.011041	0.197391	-0.011977	0.084805	0.473213	-0.147724	0.306665	0.024101	0.024715	-0.019395	-0.114551	-0.140581	0.065855	0.021333	-0.096212	-0.03027	-0.136657	-0.11531	-0.094596	-0.008075	0.013833	-0.039379	0.116953	0.044826	0.031835	0.673792	0.025799	0.026081	0.070322	-0.021682	0.047674	0.065559	0.008981	0.139143	0.015984	0.009798	-0.012041	0.039131	0.076326	0.029876	-0.003868	0.017577	0.057044	0.194978
21294	Contig51654_RC		Hs.110783	0.0531366	0.29146	-0.173238	-0.04417	0.051298	0.136878	-0.017767	0.031747	0.05519	0.146831	-0.080861	0.055925	0.168982	0.045535	0.007828	0.05935	0.071714	0.071142	0.157741	0.137503	-0.031133	0.111338	0.063891	0.066044	-0.031755	0.054327	0.041792	0.127398	0.071968	-0.064072	0.099715	-0.01667	0.094315	-0.042512	-0.006129	-0.097042	0.065378	0.090603	0.110557	-0.01943	-0.103361	0.105556	0.382666	0.040789	-0.059259	0.025429
15295	NM_016310	POLR3K	Hs.110857	-0.0269493	-0.16818	0.112647	-0.005326	-0.055573	-0.125019	0.055473	-0.135803	0.109685	-0.030448	-0.111665	-0.183096	-0.154867	-0.031461	-0.061763	-0.018984	-0.1847	0.094122	-0.037002	-0.110181	0.083983	-0.000374	0.091053	0.033581	-0.125117	-0.180962	0.150171	-0.157633	-0.033895	0.001114	0.050918	0.043631	-0.095927	-0.136962	0.062999	0.179306	-0.043966	0.021802	-0.114022	0.220005	0.255367	0.292182	0.036146	0.009547	0.174736	0.312921
14071	Contig4574_RC		Hs.111099	0.0815274	0.11389	0.116778	-0.218707	0.016117	0.137062	0.306714	-0.048327	0.069494	0.240726	-0.27892	-0.216341	-0.069599	-0.013586	-0.181193	-0.102451	-0.253923	0.082959	-0.376687	-0.169985	-0.183381	-0.166465	0.05032	-0.266367	-0.163227	-0.131288	-0.052326	-0.000138	-0.00758	0.018393	0.041369	-0.048214	0.0438	-0.078453	0.167294	0.157068	-0.154771	0.001038	-0.147834	0.08377	0.193267	0.122726	0.080405	-0.086492	-0.024194	-0.023534
11407	NM_014463	LSM3	Hs.111632	-0.11945	-0.261045	0.017629	-0.023221	-0.169927	-0.293973	-0.30908	-0.130704	0.04215	0.053117	-0.01325	-0.101374	-0.156209	0.013867	-0.033041	-0.073677	-0.176256	-0.08612	-0.066524	-0.00469	-0.073172	-0.026487	-0.173471	0.095966	-0.20756	0.007248	-0.00114	-0.427411	-0.156217	-0.010867	-0.115857	0.080127	-0.075576	0.061424	0.029357	0.425136	-0.201551	-0.202811	-0.142127	0.016742	0.249702	0.077344	0.000648	0.016157	0.054094	0.019054
13673	AL137274	MIG-6	Hs.11169	-0.0562766	-0.158649	-0.172295	-0.020176	0.103212	-0.199185	0.58276	-0.377067	0.114373	-0.379462	0.356441	-0.104851	0.167973	0.114496	-0.128074	-0.113731	0.047964	-0.053536	0.105725	-0.011089	0.231123	-0.404286	-0.066161	0.711086	-0.292549	-0.279494	-0.220937	-0.833791	-0.39131	0.169912	-0.288372	-0.243508	-0.105693	-0.329658	-0.008359	0.118504	0.150493	-0.176102	0.103402	-0.110718	-0.298126	0.529281	-0.324523	0.036722	-0.287538	0.148771
24277	NM_018948	MIG-6	Hs.11169	0.00611722	-0.012519	-0.07462	0.056595	-0.046468	-0.027712	0.390404	-0.046533	-0.105526	-0.078566	0.119397	-0.001415	0.017746	-0.003648	-0.024692	0.010598	0.006708	0.002862	0.125388	-0.031918	0.187474	-0.010872	0.075093	0.257738	-0.032252	0.030672	-0.117633	0.298709	-0.075751	0.056133	-0.026346	-0.047633	-0.014484	-0.023264	-0.036261	-0.031722	0.078804	0.049928	0.003901	0.020383	-0.108925	0.391544	-0.107103	-0.094382	0.01616	0.093315
10341	NM_006328	SIP	Hs.11170	-0.0207179	0.02108	0.044138	-0.019506	-0.009553	0.000478	-0.267933	0.015072	0.058334	-0.028571	0.056707	-0.032481	0.045352	0.101065	-0.003221	0.056829	0.011606	0.021003	0.16352	0.020684	0.090482	0.08623	-0.050714	0.034395	0.035517	-0.014093	0.182441	-0.455984	0.029172	0.122367	0.036071	-0.003028	0.03245	0.06774	-0.086594	-0.074207	-0.032087	-0.002422	0.053847	0.009502	-0.050935	0.034121	0.067942	-0.01532	0.011032	0.008647
3318	NM_004107	FCGRT	Hs.111903	-0.0656468	-0.000935	0.225219	-0.46136	-0.082434	0.063066	-0.048177	0.023695	-0.121863	-0.188032	-0.235681	-0.198854	-0.101532	-0.082335	-0.239248	-0.048489	-0.211918	-0.102935	-0.256087	-0.148248	-0.237172	0.331286	-0.206624	-0.052177	-0.067228	-0.266369	-0.050686	-0.050761	-0.150293	-0.216072	-0.151909	-0.126085	-0.122164	-0.206784	0.55348	-0.181228	-0.116874	-0.036457	-0.021569	0.075475	-0.179002	-0.241715	0.045323	-0.165295	-0.167058	0.026787
7842	NM_006022	TSC22	Hs.114360	-0.0130187	-0.176565	-0.014028	0.23643	0.13049	0.00884	-0.126971	0.094009	0.199125	-0.468498	0.16182	-0.031254	0.22454	-0.220615	-0.019164	-0.240203	-0.15352	-0.027571	-0.030009	0.134087	-0.401641	-0.08459	-0.080554	0.32026	0.119466	-0.130798	-0.082301	-0.589942	-0.040964	0.167796	0.087578	0.161439	0.171277	-0.005689	0.131904	0.108089	-0.23697	-0.066374	0.014014	-0.050097	-0.092933	0.192733	0.088615	0.276131	0.118568	-0.136884
10923	Contig43322_RC		Hs.115474	0.0365093	0.055124	-0.048549	0.055952	0.060841	0.062239	-0.045448	0.060875	0.046737	0.080813	0.065259	-0.060842	0.049988	-0.01024	0.040171	0.090705	0.042108	0.010151	0.05129	-0.011218	0.025924	0.029968	0.082779	-0.002926	0.017376	0.040248	-0.059112	-0.412743	0.076894	0.010153	0.083809	0.06058	0.002888	0.128569	0.008321	0.003245	-0.045569	-0.011468	-0.033646	0.184627	-0.008597	0.058881	0.095071	-0.091896	-0.014587	0.046615
5527	NM_002915	RFC3	Hs.115474	-0.0858831	-0.069493	-0.087671	0.23294	-0.147045	-0.071159	-0.110122	-0.072472	-0.026026	-0.4219	0.196116	0.080135	-0.097438	0.053697	0.087713	0.063214	-0.03639	-0.021457	-0.016997	-0.008695	0.234217	0.058443	-0.101776	0.299791	0.153341	0.159531	0.023886	1.21558	0.004293	0.304758	-0.035281	0.002379	-0.126411	0.031804	-0.016731	0.032423	0.012073	-0.108882	0.162541	-0.154956	-0.075425	-0.136053	-0.142796	-0.131295	-0.036804	-0.040213
5517	NM_002912	REV3L	Hs.115521	-0.0576819	0.002239	-0.071298	-0.046203	-0.047564	-0.187848	-0.207217	-0.076347	0.000623	0.114478	-0.021705	0.044526	0.007412	0.055646	0.179028	0.023639	0.028475	-0.163445	-0.166972	0.085307	-0.008673	-0.0988	-0.062172	0.099687	0.073577	0.355829	0.166887	-0.107862	0.096233	0.007694	-0.039526	0.116046	0.033164	-0.067919	0.019624	0.22129	0.010736	-0.122272	-0.003172	-0.089542	0.086624	0.177304	-0.012389	0.28891	0.013866	-0.02334
21882	Contig20552_RC	FLJ12810	Hs.115660	0.115301	0.124187	0.142588	0.017498	0.052193	0.04115	0.182175	0.073252	0.125831	0.278833	0.107539	0.029022	0.08407	0.052698	-0.082907	-0.018025	-0.058858	0.050801	0.088851	-0.13984	0.160405	0.169823	0.076262	-0.147332	0.03804	-0.199294	0.02233	0.252898	-0.06013	0.137661	-0.08087	-0.059238	-0.013013	-0.063218	-0.008163	-0.12168	0.058651	0.051866	0.126474	0.155553	0.093092	0.081397	0.048442	-0.128716	0.056675	-0.114794
9335	Contig43868_RC	FLJ12810	Hs.115660	0.0411032	-0.021384	0.127024	0.064737	-0.082724	-0.005308	0.047036	0.040521	0.14888	0.051147	0.102727	-0.098563	-0.014769	0.051104	-0.032759	-0.018413	-0.079297	-0.101186	0.062424	0.076361	0.367737	-0.120662	0.009359	0.019757	0.029655	-0.114612	0.079175	-0.392481	-0.170268	0.079658	-0.092883	-0.044958	-0.062973	0.105533	-0.003741	-0.114316	-0.057284	0.00641	-0.13658	-0.004104	-0.061383	-0.142145	-0.241329	0.088974	0.165926	-0.113779
13118	NM_006638	RPP40	Hs.115823	0.00423711	0.016997	-0.021136	0.082821	0.003967	-0.03283	-0.100724	0.052728	0.013328	0.022983	0.012198	0.02063	-0.017699	0.022047	-0.005027	0.041799	0.139775	0.062166	0.046862	-0.002027	0.24517	-0.066013	-0.023902	0.04607	-0.035561	0.071438	0.265908	-0.577875	-0.357266	0.296	-0.094263	-0.008702	0.100862	0.009325	0.060573	-0.032452	-0.036343	0.007079	0.17873	0.116172	0.10611	-0.054192	0.304857	0.20156	-0.167574	-0.133352
6673	NM_003793	CTSF	Hs.11590	0.00236122	0.001564	-0.148976	-0.366034	0.038177	0.239605	0.353401	0.103805	-0.122041	-0.07825	-0.299365	-0.185519	-0.035312	-0.43556	-0.055311	-0.163901	-0.192449	0.039867	0.079	-0.035484	-0.466425	-0.053849	-0.188188	0.215565	-0.253929	-0.341624	-0.017259	-0.237837	-0.06516	-0.484609	-0.012983	-0.075237	-0.042723	-0.086975	0.086398	-0.068214	-0.141488	0.053906	0.22003	0.045826	0.14018	0.068096	0.412763	0.016704	0.136921	0.043115
12003	AL110255		Hs.116808	-0.0185954	0.027449	0.017941	0.053438	0.046173	0.092517	-0.486186	0.033665	-0.033564	0.081208	0.211205	-0.097256	0.057894	0.11124	-0.096847	-0.020999	0.00882	0.040009	-0.074416	0.061998	-2	-0.14182	0.105465	-0.11336	-0.019501	-0.048881	0.230841	-0.461785	0.080283	0.062684	0.024637	0.062418	0.047318	0.075754	0.011099	-0.003378	0.147334	0.047078	-0.001843	-0.019626	0.026705	0.082673	-0.006647	0.011127	0.114445	-0.132891
14210	AK001163	ADE2H1	Hs.117950	-0.123611	-0.226524	-0.121025	-0.183678	-0.171328	-0.272966	-0.148382	-0.134467	-0.125018	0.270892	0.130042	-0.268207	-0.171148	0.267287	0.146754	0.118477	0.154779	0.202798	0.086933	0.063019	-0.07546	0.159188	0.062053	-0.001338	0.069525	0.356085	0.050454	-1.06731	-0.284312	-0.098522	0.114231	-0.029406	-0.144109	0.144384	-0.223558	-0.03277	0.125499	-0.224259	-0.099816	0.01545	-0.203866	-0.065759	-0.091908	0.152517	-0.190639	0.213904
11449	NM_006452	ADE2H1	Hs.117950	0.00687367	-0.056517	0.03613	-0.013283	0.035561	-0.042735	0.006263	-0.061135	0.007089	0.15049	0.214832	0.03519	-0.064916	0.213661	0.044669	-0.004347	0.09321	0.062158	0.112656	-0.177417	0.194209	-0.095148	-0.057011	-0.160826	0.174756	0.016903	0.192201	-0.12321	-0.167175	0.177202	-0.016413	0.013514	-0.027121	0.001473	0.018441	0.143714	0.014456	-0.160391	-0.073045	-0.076725	0.168068	0.12373	0.068605	0.085826	-0.03721	0.01022
2291	Contig34363_RC		Hs.118630	-0.0606308	-0.156887	-0.129134	-0.023886	-0.008915	-0.174519	-0.322935	0.058643	0.058657	0.153299	0.158319	0.013927	0.067303	-0.094004	0.029645	-0.086307	0.045842	0.088818	-0.015489	-0.051257	-0.037318	-0.048415	0.094219	0.0317	-0.119588	-0.02278	0.148195	-0.245719	0.230893	0.163952	-0.011329	-0.021829	0.033818	0.007996	0.013017	0.091979	-0.07625	-0.080509	-0.027272	0.138957	0.296259	0.007676	0.229494	0.082384	-0.058712	0.12098
13364	NM_005962	MXI1	Hs.118630	-0.0809077	-0.297725	-0.103116	-0.245409	-0.016886	-0.181149	-0.224807	0.001049	0.192325	0.147549	0.063186	-0.029733	0.004263	-0.333785	0.151216	0.138425	0.016869	0.108237	0.081017	0.013462	-0.182713	-0.483889	-0.05721	-0.037024	-0.089065	-0.200862	0.140098	-0.292945	0.058087	0.046567	0.121515	-0.015202	0.108457	-0.319969	0.102519	0.23639	0.311706	-0.027231	-0.154265	0.030657	0.288186	0.230698	0.415723	0.079854	-0.220678	0.17195
19823	NM_000269	NME1	Hs.118638	-0.153411	-0.351137	-0.428019	-0.175394	-0.107246	-0.336439	-0.176695	-0.253684	-0.106495	0.554414	0.144923	-0.174927	-0.27603	-0.036777	0.004971	-0.089015	-0.330013	-0.070552	-0.222738	-0.193856	-0.035395	0.046483	-0.01205	-0.266668	-0.168232	0.284624	-0.160811	-0.281967	-0.337	0.010904	-0.13685	-0.26612	-0.058159	0.38763	-0.091913	-0.024631	-0.221472	-0.100995	-0.119226	-0.065632	0.036852	-0.04275	-0.025265	0.007861	-0.248898	0.165587
10522	NM_004906	KIAA0105	Hs.119	-0.0667031	-0.033334	0.018338	-0.184787	0.078651	-0.011317	-0.308966	0.126859	0.049573	-0.335345	-0.003578	-0.002589	0.318516	0.187605	0.040723	-0.063565	0.238397	0.066998	-0.080811	0.058018	0.19943	-0.09051	-0.10857	0.162409	0.086779	-0.421881	-0.000834	-0.296399	-0.09101	0.116188	-0.041511	-0.167128	0.059412	0.03019	0.329169	0.13181	-0.311046	0.021801	0.152022	0.223582	-0.078659	0.132008	-0.026536	0.185381	0.052867	-0.080522
16454	Contig53132_RC		Hs.119023	-0.00950711	0.009115	0.128338	-0.009378	-0.010686	-0.133454	-0.119113	-0.069897	0.064815	0.054696	-0.058307	-0.084318	-0.159713	0.016379	0.094432	-0.007362	-0.036936	-0.136793	-0.126072	-0.126056	-0.04013	-0.188701	-0.119051	0.270654	-0.106129	0.263961	-0.049761	0.070788	-0.126694	0.165202	0.037683	0.04819	-0.026269	0.003625	0.040744	0.277024	0.04759	-0.18191	-0.116084	-0.127517	0.201957	0.064733	0.071629	0.108534	0.025114	0.125894
11408	NM_006444	CAP-E	Hs.119023	-0.0906803	-0.041088	-0.025208	-0.002389	-0.067653	-0.118035	-0.672802	-0.109636	0.0273	0.193388	-0.015844	0.064631	-0.106586	0.01809	0.185908	-0.031232	-0.04428	-0.258422	-0.310732	-0.176546	0.101374	-0.107085	-0.070192	0.176457	0.042367	0.364023	0.016352	-0.268249	-0.313157	0.32007	-0.104385	0.069461	0.001145	-0.081033	-0.056643	0.240602	-0.091333	-0.108061	0.05948	-0.142498	0.019414	-0.045218	-0.018541	0.12642	-0.008398	0.079018
23302	NM_002106	H2AFZ	Hs.119192	-0.149211	-0.326121	-0.081679	0.095314	-0.343226	-0.293213	-0.295169	-0.113394	-0.152952	0.16754	0.088419	-0.034183	-0.274422	0.146386	0.251437	0.017947	0.043086	-0.224263	-0.088269	-0.326877	0.103267	-0.082487	-0.122682	-0.093094	0.036173	0.12012	0.050337	-0.311161	-0.353905	0.187972	-0.219721	-0.211065	-0.125009	0.207647	0.186809	0.139415	-0.086799	-0.1571	-0.137993	0.019423	0.216391	-0.172585	-0.320425	-0.136854	0.039898	0.038285
5303	NM_005063	SCD	Hs.119597	-0.0730134	-0.394745	0.198595	0.325794	0.027921	-0.160803	0.042013	-0.16219	-0.111816	-0.42189	-0.214969	0.044443	-0.282651	-0.110226	-0.042533	-0.199302	-0.303716	-0.457104	0.191803	-0.499833	-0.357184	0.253065	0.095779	-0.354221	0.214121	-0.628237	0.017958	-0.445028	-0.764801	0.217405	-0.032789	-0.480302	-0.02943	0.278896	-0.509714	-0.370986	-0.288532	0.355143	-0.083083	-0.173169	0.232998	-0.228674	-0.629566	-0.219239	0.166795	0.1136
19828	NM_018381	FLJ11286	Hs.12151	0.0643337	0.089687	0.0486	-0.039298	0.025655	0.078437	0.110092	0.164095	-0.033566	0.135301	0.031946	-0.033273	0.063829	0.176085	0.141144	0.078616	-0.034458	0.019281	0.095086	-0.014943	0.15709	0.284556	-0.051353	-0.020107	-0.0079	-0.010535	0.016437	0.277551	-0.026418	0.072394	0.002147	-0.008256	-0.046655	0.099762	0.058049	-0.098853	0.109978	0.12469	0.011395	0.005548	-0.042176	0.004527	-0.100342	-0.119559	-0.031322	-0.010135
17136	Contig3820_RC	LOC56898	Hs.124696	-0.0846921	-0.11372	0.106344	-0.03923	-0.009027	-0.022842	-0.330522	-0.116163	-0.007303	-0.229766	0.269895	0.028521	0.076982	-0.231837	0.291227	0.012011	-0.009899	0.071745	-0.234222	0.340016	-0.317618	-0.211136	-0.132587	0.373094	-6.9e-05	0.053638	-0.119554	-0.194888	0.02007	-0.006541	-0.05536	0.360145	-0.035534	-0.126981	-0.011208	0.219742	0.006574	-0.008688	-0.307364	-0.098265	0.143922	0.360967	0.133854	0.199677	0.062892	0.136158
3289	NM_020139	LOC56898	Hs.124696	-0.0191266	-0.06521	0.131651	-0.036699	0.002827	0.031755	-0.170975	-0.087401	0.05417	-0.032257	0.163064	0.027428	0.01664	-0.053649	0.120704	0.050208	0.049366	0.05492	-0.115419	0.103854	-0.055223	-0.05768	0.038286	0.179824	0.010972	-0.016395	0.03045	0.499971	0.058595	0.003192	0.02419	0.170599	0.048923	-0.041047	0.038042	0.149424	0.065272	-0.003736	-0.035717	0.037833	0.240206	0.279626	0.08204	0.219872	0.097927	0.12114
1762	Contig43133_RC		Hs.126706	0.003073	-0.009346	-0.061439	0.03826	-0.000973	0.138923	-0.068613	-0.036822	0.11521	-0.087543	0.122468	-0.042091	-0.037146	-0.052123	0.00965	0.067079	0.068502	0.221613	0.058887	0.134223	-0.043178	0.018286	0.058134	0.100469	-0.03668	0.080829	0.056653	0.126463	0.145546	0.081336	0.027123	0.072335	0.034765	0.055504	0.093742	0.016995	0.074959	-0.066153	0.075105	-0.134871	0.038274	0.01439	-0.021529	-0.035451	0.014757	-0.069329
16816	AL049471		Hs.12702	-0.138796	-0.18743	-0.239497	-0.1477	0.002923	0.033075	-0.541166	0.035426	-0.022373	-0.182422	0.149571	0.185478	0.139484	0.062921	0.214197	-0.002591	0.116853	0.045114	0.028621	0.221317	-0.234487	-0.09944	-0.003149	-0.041418	-0.016177	0.01222	-0.007531	-0.585857	0.261049	0.124352	0.074121	0.081333	0.167197	-0.218462	-0.18136	-0.498964	-0.374213	0.084493	-0.151626	-0.085251	-0.049287	0.089158	-0.454871	0.14431	-0.131488	-0.163355
4701	Contig25390_RC		Hs.12702	-0.00435033	-0.042164	0.018433	0.037979	0.077432	0.016732	-0.182425	0.046616	0.065018	-0.076774	0.098749	0.04244	0.004452	0.058394	-0.024075	-0.074552	-0.019162	0.132697	-0.03092	-0.073303	0.122114	-0.142651	-0.022371	-0.044335	-0.148293	0.325535	-0.001238	0.398603	-2	0.008061	-0.094062	0.008486	-0.004398	-0.008006	0.026581	-0.005352	-0.184124	0.040355	0.038057	-0.120817	-0.356288	0.066448	-0.022803	0.085398	0.043223	0.108498
10851	Contig57034_RC		Hs.127337	0.0546854	0.283361	0.004924	-0.230387	0.106617	0.166359	0.244706	0.009807	0.102424	-0.195642	-0.117249	0.023683	0.347187	-0.229806	-0.052739	-0.005254	-0.099766	0.060355	-0.13511	0.250866	-0.330033	-0.247688	-0.466377	0.26374	-0.017645	-0.167683	-0.142734	-0.483693	0.249212	-0.084091	-0.127297	0.060884	0.089947	-0.267572	0.257529	0.046009	0.15568	0.006239	-0.113565	0.036335	-0.067139	0.403356	-0.147861	0.041112	0.169887	-0.171221
8342	NM_004655	AXIN2	Hs.127337	0.0156401	0.022755	-0.115033	-0.088223	0.016841	0.115565	0.126818	-0.018526	0.032985	0.047579	0.035129	0.036744	0.082464	0.001825	-0.019311	0.046807	0.022542	0.051045	0.007343	0.076808	0.028488	-0.00814	-0.036844	0.023525	0.028229	-0.034764	-0.041998	-0.252725	0.145676	-0.020079	0.061296	-0.02995	0.033027	-0.115449	0.13605	-0.003193	0.029851	0.015013	-0.062425	0.108169	0.158246	0.143399	0.005391	0.07923	0.086531	-0.077351
3986	AF035284		Hs.132898	-0.132338	-0.126221	-0.049719	-0.448723	-0.049086	-0.071729	-0.038015	0.083207	-0.224806	-0.265948	0.101172	0.061494	0.161147	0.136693	-0.147637	0.346453	0.108978	-0.285428	-0.140838	0.010531	0.061647	0.194496	-0.260448	-0.06311	0.241652	-0.290818	-0.371273	0.031385	-0.481484	0.15445	-0.023297	-0.355727	-0.115614	0.249178	-0.210214	0.114361	-0.218844	0.122762	-0.282221	-0.12757	0.151659	-0.237196	-0.359353	-0.211344	-0.024721	0.334604
8782	NM_013402	FADS1	Hs.132898	-0.0543806	-0.077083	-0.113592	-0.031973	-0.083905	-0.061087	-0.033539	0.052018	-0.04387	-0.096394	0.005255	0.046247	0.062784	0.045244	0.004562	-0.030061	0.075053	0.009116	-0.034744	0.009046	0.245211	-0.021199	0.056476	-0.052152	0.078689	-0.005625	-0.006172	-0.325694	-0.122326	0.027107	-0.002952	-0.039867	-0.069109	0.072817	0.043123	0.187349	0.034767	0.11529	-0.050568	0.108532	0.088344	-0.055321	0.04413	0.038269	0.000228	0.155808
14277	AF070559		Hs.13413	0.00563756	-0.113314	-0.172838	0.168427	-0.094595	-0.096604	-0.014833	0.031181	0.035999	0.307315	0.028961	-0.104296	-0.012096	0.135283	0.012139	-0.192852	-0.088444	-0.119641	-0.19768	-0.057825	0.135976	-0.1324	-0.013471	0.046018	-0.010127	0.137338	0.03466	-0.776172	-0.312851	0.317087	0.026938	-0.075932	0.003604	0.008882	0.144483	0.137371	-0.153379	0.046575	-0.010183	0.03496	0.378762	-0.031385	0.007926	0.068635	0.008053	0.064072
19082	NM_018287	FLJ10971	Hs.13531	-0.0153347	-0.098184	-0.065342	0.18382	0.057891	-0.041092	-0.16578	-0.031538	0.134538	-0.112325	-0.236082	0.142895	-0.113827	-0.007943	0.221563	-0.197701	0.326606	-0.11713	-0.125462	-0.097395	-0.113617	-0.057726	-0.137038	0.175943	0.299464	0.065809	0.013173	-0.301282	0.216895	-0.146333	-0.107419	0.395498	-0.034154	-0.058122	0.173421	0.176597	-0.121356	0.022476	-0.087066	-0.121635	-0.091598	0.312134	0.023829	-0.007448	0.080676	0.127691
1393	NM_001745	CAMLG	Hs.13572	0.00468533	-0.025559	-0.115237	-0.170472	-0.045562	0.137127	0.197403	-0.051257	0.207057	-0.091332	-0.070791	-0.11148	0.040355	-0.241466	0.105446	-0.200085	-0.206749	0.181489	-0.044646	0.06085	-0.147926	-0.04527	0.076443	0.175945	0.067388	-0.12127	-0.173349	-0.150537	-0.064538	0.193794	0.079767	0.13666	0.0394	-0.068514	0.229963	0.435135	-0.054821	-0.05089	-0.106445	-0.011034	0.00036	0.097241	0.102924	0.070152	-0.022772	0.149061
22100	NM_018639	LOC55884	Hs.136644	0.0231548	0.082622	-0.000762	0.236037	-0.038677	-0.028384	-0.038538	0.00911	-0.167021	0.154006	0.211916	0.036364	0.198184	-0.000896	-0.028984	-0.029628	0.13943	0.045668	0.248667	0.048034	-0.015538	0.131464	0.114523	0.016698	-0.02837	0.147028	-0.023308	-0.267853	-0.147544	0.014771	-0.257683	0.018197	-0.109598	0.142727	0.036323	0.297385	0.086964	-0.009367	-0.019943	-0.115287	0.100712	-0.115211	0.075507	-0.073244	0.036477	-0.215019
11360	NM_014454	PA26	Hs.14125	-0.125056	-0.18342	-0.013742	-0.324344	0.058264	-1.8e-05	-0.265431	0.036655	-0.218189	-0.215277	-0.155586	-0.080122	0.001887	-0.070353	0.115804	-0.083012	-0.033773	0.321366	-0.154947	0.215474	-0.356555	0.7202	-0.033032	-0.000486	0.186208	0.030425	-0.078	-0.870968	0.003059	-0.147876	-0.139364	0.059733	0.193254	-0.172067	0.131826	0.098992	-0.332272	0.161383	-0.278353	0.031678	-0.350272	0.108761	0.139994	0.224462	-0.270884	-0.059178
13026	NM_006618	PLU-1	Hs.143323	0.0444968	0.219494	-0.10868	0.132604	0.074496	0.026761	-0.232159	0.214003	0.125055	-0.051103	0.183513	-0.012839	0.095242	-0.186302	-0.083611	-0.034402	0.191698	0.221593	0.077543	0.059072	-0.056444	0.053561	0.030863	-0.009407	-0.014973	0.11305	0.164065	-0.358682	0.148969	0.085123	0.124378	0.039501	-0.002908	0.409678	-0.30693	-0.224599	0.008308	-0.007059	0.029383	-0.027535	0.052048	-0.149406	-0.124915	0.004256	-0.00438	-0.235795
15870	AK000685		Hs.143601	-0.0786843	-0.119739	-0.192133	0.144918	-0.12749	-0.038435	-0.091476	-0.043189	-0.05646	-0.184155	0.286083	-0.191682	-0.044243	-0.110894	0.457574	0.026416	-0.197961	-0.023115	0.078136	0.447199	-0.161537	-0.097147	-0.15767	0.036994	0.046837	0.140076	-0.027416	-0.561426	-0.098867	-0.065503	-0.015212	0.010023	-0.143728	0.095245	-0.069001	0.162492	-0.015832	-0.132508	-0.20827	0.096648	-0.282046	0.267746	-0.108535	0.128987	-0.183082	-0.074024
19075	NM_018283	FLJ10956	Hs.144407	-0.00628544	0.001485	-0.162394	0.284119	0.02478	-0.014449	-0.108414	0.04601	-0.027244	-0.100462	-0.181958	0.074448	0.043056	0.218909	0.023938	-0.063018	0.078055	0.036244	-0.085844	-0.014494	0.013825	0.02864	0.012697	-0.069643	-0.263299	-0.006703	0.046641	-0.057448	0.011548	0.089938	-0.079687	-0.029047	0.022036	-0.063586	-0.017899	0.082595	0.015578	-0.029757	-0.03061	0.012691	-0.095861	0.047029	0.192142	0.135874	-0.046457	0.076654
22309	NM_018677	LOC55902	Hs.14779	-0.00684856	-0.010302	-0.127551	0.050096	0.024941	-0.002431	0.113071	0.031698	-0.069731	-0.071428	0.023136	0.049152	-0.018611	-0.021218	-0.038429	-0.037412	-0.005033	-0.005367	0.083752	-0.097892	-0.08779	0.066479	-0.055658	-0.027721	-0.049473	0.064331	-0.019431	0.291311	0.060261	-0.037875	-0.036096	-0.040383	-0.049852	-0.082849	-0.047165	-0.01153	-0.046138		-0.035311	0.134246	-0.0141	0.075736	0.139062	0.078978	0.02335	0.063852
2828	NM_003374	VDAC1	Hs.149155	0.0665494	0.000778	-0.177414	0.33299	0.02624	0.100533	-0.107031	0.21224	0.142409	0.0682	0.118072	-0.176132	0.097186	-0.119617	0.093525	0.003152	-0.126699	0.114341	0.230351	-0.221479	0.130673	-0.030906	0.147028	-0.200797	0.100833	-0.095593	-0.101586	-0.282652	-0.024097	0.239902	0.024941	-0.174676	0.189553	0.163438	-0.008759	-0.16345	0.136858	-0.093821	-0.08967	-0.122963	0.016244	0.07883	-0.005077	0.06062	0.023252	0.100013
19635	Contig27451_RC		Hs.150011	-0.103468	-0.072696	-0.074803	-0.055218	-0.023061	0.041252	-0.763623	0.071787	-0.088717	0.033867	-0.13301	0.199294	0.044527	0.079333	-0.015671	-0.04	0.037698	-0.101962	-0.146811	-0.10156	-0.769954	-0.126249	-0.01731	0.160743	0.029341	0.281237	-0.032489	0.003046	-0.105381	-0.120331	-0.119352	0.025228	0.117199	-0.01281	-0.031997	-0.083084	-0.169522	0.156504	-0.116426	-0.168207	0.134449	-0.040443	-0.151376	0.043894	-0.138658	0.144193
7795	NM_013300	HSU79274	Hs.150555	-0.104158	-0.194432	-0.178383	-0.22928	-0.128703	-0.108161	0.128278	-0.133347	-0.094962	0.001572	0.055549	-0.076873	0.025157	0.068482	0.098106	0.04928	-0.154454	0.03582	-0.014205	0.050165	0.158545	-0.108957	0.181974	0.029954	-0.023767	-0.167751	0.172313	-0.484989	-0.037821	0.303817	-0.255994	-0.183849	-0.010071	-0.284123	0.184778	0.260139	0.35149	0.03099	0.279039	0.064231	0.096271	-0.085622	0.299079	0.183998	-0.145478	0.297825
18319	NM_000062	SERPING1	Hs.151242	-0.0122451	0.023068	-0.133468	-0.178195	0.010803	0.113438	-0.186923	0.361718	-0.143915	0.023268	-0.046697	0.169255	0.279923	0.079517	-0.030632	-0.005536	0.052522	0.060617	0.130676	0.129516	0.171844	0.356485	-0.058197	-0.14986	0.088254	-0.060824	-0.044688	0.157198	-0.060487	-0.099718	-0.069958	-0.284512	-0.000253	0.08856	-0.006393	-0.499872	-0.167632	0.217407	0.120991	0.137172	-0.102117	-0.229857	-0.226429	-0.05203	-0.113269	-0.135465
15335	NM_016326	LOC51192	Hs.15159	-0.0354617	-0.171038	-0.024812	0.396703	-0.029057	-0.11532	-0.092071	-0.006447	-0.143956	-0.133157	0.119972	0.002246	-0.013357	0.064512	0.10477	-0.045154	-0.077358	-0.041165	-0.143108	-0.0102	-0.004793	0.04283	0.00274	-0.025672	-0.010798	0.002164	-0.126387	0.106263	-0.201048	0.133636	-0.14427	-0.098963	-0.129089	0.078122	0.133678	0.085255	-0.08975	0.00407	0.035191	0.047033	0.093652	0.08505	-0.093825	-0.055327	0.001985	0.027517
19953	NM_016951	HSPC224	Hs.15159	-0.07624	-0.288096	-0.070673	0.466359	-0.046968	-0.138808	-0.175256	0.010925	-0.218856	-0.224787	0.146939	0.003417	0.057277	0.11068	0.111479	-0.119319	-0.102828	-0.052508	-0.277974	0.040754	-0.09259	0.118115	0.044689	0.013351	0.049116	0.070635	-0.114706	-0.43858	-0.318113	0.159926	-0.270368	-0.104931	-0.126968	0.059866	0.192479	0.106755	-0.165532	0.053469	0.03924	0.049965	0.079483	0.020717	-0.130381	-0.100068	-0.007855	0.037421
11691	NM_005796	PP15	Hs.151734	-0.0390081	-0.071495	-0.158012	0.150881	-0.08347	-0.040013	-0.086753	-0.032686	-0.03235	0.002825	0.183146	-0.022472	-0.071548	0.090883	-0.078576	-0.057893	0.189103	-0.061653	0.018834	-0.117345	0.021013	0.036188	0.044303	-0.249988	-0.146724	-0.132907	0.033882	-0.549296	-0.225298	0.195453	-0.024959	-0.076093	-0.05462	0.10538	-0.026556	-0.122949	-0.154753	0.127401	0.009387	0.057154	0.120465	-0.038434	-0.051152	0.076838	-0.049049	-0.087906
1907	Contig3794_RC		Hs.15220	-0.0141083	0.118131	-0.111034	0.006564	0.038223	0.030321	-0.04139	-0.041383	0.062575	-0.188982	-0.203336	0.010432	0.066957	-0.029924	-0.039418	-0.086801	0.011941	0.062445	0.006916	0.036089	0.103043	-0.111349	0.108939	0.167303	-0.06819	0.039114	0.094561	-0.229775	0.136224	0.017354	-0.076823	0.013498	0.112304	-0.009411	-0.081757	-0.008857	-0.138767	-0.097713	-0.102359	-0.105108	-0.304268	0.067581	0.1143	0.192449	-0.020898	0.085224
482	Contig41864_RC		Hs.15220	0.143042	0.208356	0.195849	0.000922	0.173331	0.101986	0.270552	-0.034538	0.142102	0.22882	-0.290079	0.01123	-0.064363	-0.094865	-0.222373	0.166115	-0.109578	-0.000433	-0.047153	0.021031	-0.005109	-0.037919	-0.140414	0.122025	0.026402	-0.041119	-0.014737	0.29205	0.130123	-0.055654	0.126944	0.068877	0.038861	0.099845	-0.182843	-0.325348	0.278871	-0.113343	-0.139486	0.013481	-0.103139	-0.071463	0.051096	-0.108285	0.072187	-0.019815
12324	NM_005826	HNRPR	Hs.15265	-0.0747947	-0.066167	-0.086909	-0.070902	-0.094147	-0.125724	-0.041928	0.020062	-0.034045	-0.173392	0.011037	-0.04974	-0.13606	0.080674	0.092468	-0.002772	-0.028886	-0.031831	0.00764	-0.063344	0.052844	-0.133846	-0.043817	0.066036	-0.028969	0.167263	0.114457	-0.301683	0.071405	-0.058755	0.16155	-0.265124	-0.033178	0.042764	-0.006715	-0.072797	-0.112258	-0.14564	-0.147311	-0.048805	0.114796	0.048793	0.032548	0.162273	-0.032716	0.107572
267	AB033094	KIAA1268	Hs.152925	0.110571	0.094003	0.030464	0.075119	0.106239	0.173796	0.19963	0.070011	0.032928	0.212953	0.104704	0.009186	0.04767	0.001055	0.079287	0.058408	0.000876	0.131865	0.220816	0.062553	0.062777	0.176071	0.111076	0.179433	0.088266	0.115887	0.171156	0.177931	-0.098376	0.063556	0.002018	0.034551	0.066025	0.024307	0.076457	0.078822	0.098969	-0.078745	0.115813	-0.124506	0.063624	-0.048537	-0.027997	0.050532	0.108982	-0.019792
11666	NM_005785	SBB103	Hs.153639	0.0541248	0.050441	-0.056837	0.177269	0.016196	0.131342	0.000527	-0.082482	0.203888	0.046779	0.199708	-0.129663	0.007448	-0.036682	-0.072355	-0.050737	-0.076911	0.016897	0.415473	0.051634	-0.136545	0.008824	-0.072441	-0.052055	0.021004	-0.010269	-0.085712	-0.408789	0.054104	0.126783	-0.038449	-0.043432	-0.125205	-0.032206	-0.125491	0.133884	-0.050457	0.036992	-0.078195	0.049655	0.413026	0.142744	0.143227	0.03231	0.133664	0.187336
1260	NM_003174	SVIL	Hs.154567	-0.0743113	0.068183	-0.052559	-0.016962	0.019098	0.079207	-0.410764	-0.069095	-0.087411	-0.198499	0.205394	0.12002	0.203405	0.113668	0.029516	0.067105	0.276429	0.020733	0.191778	0.156162	0.061093	0.023941	0.05028	0.138982	-0.116964	-0.033035	-0.111416	-0.32237	0.289145	-0.020595	-0.139459	0.008257	0.078338	-0.007682	-0.050648	0.146848	0.08316	-0.183015	0.306251	0.008366	-0.190258	-0.046115	-0.179473	0.088279	0.030309	-0.082549
1549	Contig43506_RC		Hs.154762	-0.108731	-0.147203	-0.019859	-0.203784	-0.15339	-0.166169	-0.10226	-0.01114	0.027807	-0.202579	-0.303723	-0.141516	-0.261835	0.085669	0.205873	-0.115973	-0.089646	-0.127103	-0.182296	-0.284257	-0.106505	-0.152749	0.035503	0.603042	0.010085	0.069232	0.203819	0.537109	0.043276	-0.268488	-0.16037	0.071463	0.042179	-0.180114	0.044171	0.289328	-0.163775	-0.19312	-0.233649	-0.086105	0.039504	0.014451	0.132826	0.061104	0.078246	0.248609
10288	NM_007043	HRB2	Hs.154762	-0.0783028	-0.192811	0.03089	-0.232214	-0.21275	-0.360493	0.013834	0.005236	0.118618	0.124965	-0.295216	-0.122389	-0.402573	-0.058848	0.115527	-0.093535	-0.236012	-0.407098	-0.388648	-0.268222	-0.22888	-0.399734	-0.198564	0.391102	0.149507	0.016935	0.051774	0.555727	0.078149	-0.276418	-0.066751	0.173994	-0.095374	-0.055866	-0.048379	0.266888	-0.165002	-0.298703	-0.399816	-0.192686	0.162004	0.033375	0.026138	-0.021985	0.200051	0.079393
527	D42044	KIAA0090	Hs.154797	0.0410114	0.075945	-0.043524	0.020207	0.042989	0.035076	0.038802	-0.023283	0.104316	0.118575	-0.096341	-0.062284	0.048503	-0.082321	-0.09757	0.000167	-0.120889	0.142391	0.08306	0.082485	0.005966	0.091146	0.100796	-0.078309	-0.00309	0.052847	0.137394	-0.037069	0.019274	-0.270368	0.102821	-0.035362	0.042441	-0.059973	0.007186	0.031679	0.192057	-0.09464	0.150766	-0.174237	-0.25217	0.058	0.101846	-0.067713	0.059595	0.059551
1219	NM_001706	BCL6	Hs.155024	0.0123418	0.119665	-0.078318	0.056208	-0.019588	0.298741	0.162256	-0.140977	-0.112025	-0.174886	0.205806	0.091495	0.014566	-0.094723	0.114852	0.146968	0.039676	-0.180584	0.140771	-0.02134	-0.1283	0.297099	-0.02659	0.091408	-0.1747	0.002892	-0.028648	-0.33336	0.190546	-0.154643	-0.110196	-0.028177	0.020583	-0.034784	0.038495	-0.105762	0.051016	-0.120612	0.166727	0.142174	0.166562	0.220312	-0.045085	-0.029718	0.164499	0.15195
15435	NM_014909	KIAA1036	Hs.155182	0.0198831	0.194982	0.059182	-0.101218	0.093312	0.271141	-0.110015	-0.030617	-0.007796	-0.190023	-0.07734	0.06729	0.429883	-0.089544	-0.214539	0.048468	-0.20215	-0.154732	-0.032416	0.170613	-0.007861	-0.015137	0.289111	-0.170161	0.034445	0.06616	-0.020609	0.024435	0.006981	0.013582	-0.08354	0.021123	-0.040664	-0.025634	0.115627	-0.229158	0.062142	0.247442	-0.021856	0.013934	-0.208515	0.081087	0.08604	0.068251	-0.060988	0.069838
2840	NM_003379	VIL2	Hs.155191	-0.0783084	-0.220232	-0.118039	0.058549	-0.015522	-0.140069	-0.197477	0.045234	-0.207508	0.090288	0.105219	0.11798	0.192045	-0.109343	0.015561	-0.177717	0.187716	-0.055226	-0.345928	0.014794	-0.297348	-0.014366	0.227264	-0.228126	0.009692	-0.269591	0.113239	-0.282599	-0.006186	-0.029393	0.079743	-0.463462	-0.080626	0.11942	0.119791	-0.185464	-0.274391	0.046838	-0.28322	0.132273	-0.222617	0.203557	0.193674	-0.313239	0.326016	-0.0754
13169	NM_014669	KIAA0095	Hs.155314	-0.09967	-0.151487	-0.263383	0.244993	-0.150105	0.04514	-0.252484	0.025131	-0.205861	-0.188974	-0.023115	-0.013759	0.069926	0.097124	-0.036491	-0.232133	0.169907	-0.127442	0.076921	-0.147626	0.248873	-0.09879	-0.177617	-0.063427	0.310684	-0.017512	0.034702	-0.890092	-0.172566	0.178821	-0.186097	-0.305985	-0.060224	0.117141	-0.079763	-0.535668	-0.341082	0.051434	0.275485	0.025872	-0.029998	-0.121346	-0.007617	-0.152175	0.125345	0.117325
10559	NM_006371	CRTAP	Hs.155481	-0.000818333	0.127429	-0.072459	-0.085696	0.037282	0.124667	-0.043436	-0.059571	0.036191	-0.071772	0.001895	0.04098	0.204547	-0.002089	-0.022772	0.002393	-0.035219	0.059516	-0.048135	0.158912	0.063323	0.089656	0.040171	-0.003062	-0.035353	0.023774	0.016881	-0.116164	0.056562	-0.065217	0.098632	0.035147	0.102917	0.076451	-0.019406	0.066559	-0.034445	0.133239	-0.028848	-0.026803	0.039556	0.06815	-0.020432	0.077666	-0.065635	0.027408
14793	NM_006833	MOV34-34KD	Hs.15591	0.0345383	-0.035076	-0.053141	0.304343	-0.058699	0.138094	0.166351	-0.028732	-0.074651	-0.047644	0.060836	0.024092	0.006528	0.027629	-0.132449	-0.027513	-0.009826	-0.050383	0.100403	-0.140247	-0.054201	0.043844	0.003816	-0.097897	-0.148633	0.091007	-0.108838	-0.374094	-0.0008	0.290701	0.129384	-0.215396	0.099509	0.080696	0.046102	-0.044814	0.001926	0.141383	0.124786	0.04939	0.146786	-0.012959	0.082689	-0.045329	0.164223	-0.037373
5144	AB040969	KIAA1536	Hs.156667	0.0273933	0.00526	0.051605	-0.019347	0.07743	0.089982	0.008905	0.011816	0.167591	-0.146702	0.017454	-0.04425	0.036228	-0.127242	0.082539	0.006978	-0.005296	0.03112	-0.028223	0.101484	-0.093284	-0.007801	0.105453	0.118543	-0.084623	-0.00326	0.010563	0.126542	0.153498	-0.049421	0.100834	-0.05679	0.021768	-0.007198	-0.077687	-0.04554	0.096732	-0.021266	-0.026596	0.054969	-0.056572	0.144415	0.053254	0.049263	0.024427	-0.025533
8007	NM_005328	HAS2	Hs.159226	-0.0147129	0.186747	-0.117806	-0.062855	0.065059	0.038269	-0.272164	0.063538	0.10301	-0.136214	-0.122687	-0.00548	0.068438	0.254516	-0.110112	-0.031812	-0.006578	-0.02638	-0.048171	0.019016	0.043025	-0.134587	0.043935	-0.131266	0.235608	-0.056116	-0.033059	-0.087297	-0.15796	-0.009145	-0.017168	0.000714	0.183178	-0.119959	0.111102	-0.033335	-0.021593	0.097753	-0.089706	0.070703	0.0002	-0.011225	-0.068638	0.073209	-0.021974	0.07315
15392	Contig49757_RC		Hs.1600	0.043167	0.083937	-0.128104	0.14947	0.026502	0.303709	-0.026971	-0.110546	0.09624	-0.005734	-0.034004	-0.046567	-0.072284	-0.084438	-0.027893	-0.038781	0.151297	-0.110352	0.235421	-0.041795	-0.222508	-0.151561	0.003498	0.123069	-0.130353	0.197047	0.181126	-0.777499	-0.161195	0.081847	0.126826	-0.068357	0.106589	-0.043363	0.068539	-0.045726	-0.030077	-0.04495	-0.042256	-0.033945	-0.009592	-0.074819	0.150302	-0.006689	-0.038905	0.231846
10855	D43950	KIAA0098	Hs.1600	-0.00537667	-0.105862	-0.276394	0.108948	-0.160324	0.286657	0.181928	-0.051869	-0.020547	-0.010927	0.18154	0.097634	-0.077909	0.061959	-0.042144	-0.153493	0.335759	-0.115864	0.142365	-0.129586	-0.062027	0.005376	-0.105964	-0.023281	-0.066952	0.00774	0.153026	-0.550291	-0.229164	0.30997	-0.039779	-0.272073	-0.034011	-0.1281	0.002795	-0.296658	-0.103677	-0.228902	0.2252	0.005064	0.023832	-0.153129	-0.110179	-0.111353	-0.112264	0.015994
10776	NM_005694	COX17	Hs.16297	-0.0722774	-0.226115	0.141298	0.179547	-0.225378	-0.299232	-0.149614	-0.043407	-0.021871	-0.005725	-0.169544	-0.074947	-0.285758	-0.271248	0.136581	-0.063384	-0.25945	-0.205386	-0.308341	-0.148084	-0.078449	0.011466	-0.199668	0.103378	-0.225104	0.039026	-0.001839	0.047535	-0.280459	-0.046582	-0.051819	0.019308	-0.191463	0.02108	-0.004519	0.484088	-0.0314	-0.251693	-0.217711	-0.15943	0.352884	0.081171	0.251244	-0.110091	0.102362	0.174794
9253	Contig36836_RC		Hs.163725	-0.0453232	0.005455	-0.025715	-0.121252	0.022171	-0.046021	-0.01863	0.031662	0.019271	-0.27485	-0.180473	-0.053898	0.015304	-0.138233	0.175449	-0.123785	0.00574	-0.164899	-0.111757	0.02924	-0.009515	-0.081108	-0.015347	0.470215	-0.014004	-0.092147	0.059387	-0.351844	0.079164	-0.041997	0.092434	0.165553	0.095493	0.035979	0.009566	0.23724	-0.059699	-0.093868	-0.07648	-0.082612	-0.069636	0.310884	0.023604	0.011778	-0.09296	0.189922
12952	Contig58129_RC		Hs.163725	0.0130684	0.04001	0.112286	-0.251876	0.034301	-0.106636	0.282912	0.01254	-0.032439	0.026518	-0.334241	0.108521	-0.149616	-0.09921	0.194489	0.032987	0.012075	-0.209308	-0.407677	-0.066942	-0.118537	-0.224782	0.010359	0.605651	-0.256133	-0.056845	-0.032705	-0.736038	0.116065	-0.090119	0.301537	0.21469	0.125525	0.062848	0.04514	0.111258	-0.104408	-0.179991	-0.101703	-0.302925	-0.055721	0.129377	-0.06209	0.026695	-0.119172	0.238084
6219	NM_004408	DNM1	Hs.166161	0.010482	-0.001682	-0.005374	0.054587	0.010369	0.118963	-0.195526	0.063975	0.081072	-0.032046	0.022718	0.050011	0.119503	-0.083126	0.029677	0.072888	0.096372	0.008891	0.06373	0.165193	0.095637	0.081221	0.055788	0.080415	0.064951	0.008627	-0.124579	0.339922	0.018705	0.081571	0.071589	0.023452	0.034981	-0.02447	0.024755	-0.013777	0.025188	-0.076832	0.076383	0.067312	0.271143	0.054058	0.233575	0.029021	-0.016168	0.047585
11387	AJ225028	GABBR1	Hs.167017	0.0415489	-0.014687	-0.072121	0.034017	-0.00922	0.008085	0.09647	0.03577	-0.050616	0.346242	0.115151	0.049803	-0.067163	-0.037841	-0.02508	0.056897	0.028196	-0.057657	-0.008831	0.001707	0.204578	0.02459	0.029833	-0.028034	0.006168	-0.005226	0.02285	0.057416	0.017311	-0.018634	0.074039	0.019158	0.019387	0.068533	-0.033087	0.00727	0.02399	-0.081063	-0.0816	0.010118	0.026966	-0.135921	-0.039821	-0.198016	-0.050782	-0.056135
20879	Contig36750_RC		Hs.167017	-0.0781652	0.00962	-0.024948	-0.007476	-0.01731	-0.096535	-0.350516	-0.008983	-0.032162	-0.175177	-0.120385	-0.015138	0.012885	-0.00918	0.013897	0.005708	-0.04077	0.066328	-0.018345	0.062169	-0.040022	0.057493	-0.015309	0.079729	0.04874	0.06966	0.11375	0.257038	-0.051548	-0.014466	-0.028225	0.080415	0.062947	-0.022313	0.015752	0.223555	-0.023614	0.055859	-0.065817	0.017427	0.030768	0.156535	0.054332	0.131335	-0.02978	0.24963
23627	NM_001470	GABBR1	Hs.167017	-0.00785733	0.049673	0.024499	0.023589	-0.066976	0.043116	-0.011164	0.039309	-0.066428	-0.106334	0.19869	0.07381	0.068077	0.034805	0.037421	0.08389	-0.008719	0.057853	0.083452	0.037422	-0.170839	-0.010501	0.035469	0.071545	0.011884	0.16354	-0.014485	0.255495	0.120535	-0.010225	0.030656	0.033954	0.009958	0.09838	0.005712	0.031269	0.102893	0.105796	-0.020745	-0.013645	-0.151896	-0.056699	0.112142	-0.158382	-0.020457	0.079813
17254	S90469	POR	Hs.167246	0.0351069	-0.011279	0.024776	0.272452	-0.078447	0.040165	-0.145343	-0.004102	0.010716	0.207024	0.306388	0.395266	-0.02812	0.00637	0.081112	-0.033148	0.267502	-0.186658	0.462538	-0.178279	0.192806	-0.06963	-0.093087	-0.301808	0.072652	-0.153747	0.01343	-0.234734	-0.004663	0.155519	0.067574	-0.278564	-0.014474	-0.015411	-0.221148	-0.36882	0.155006	0.172557	0.293846	-0.026506	-0.137052	-0.10575	-0.176239	-0.237675	0.259549	-0.16987
11234	AB002340	KIAA0342	Hs.16950	0.039361	0.0309	-0.03833	-0.02501	0.026416	0.035343	-0.032094	0.086896	0.130937	0.139191	0.062636	0.055155	0.01722	0.02531	0.065806	0.041279	0.001861	0.007881	0.048696	0.033755	0.108696	0.070232	0.017818	-0.087324	0.017081	0.03041	0.140117	-0.235783	0.116664	0.061674	0.044429	0.020573	0.067668	0.032294	0.011585	0.015208	-0.00677	0.006968	-0.016554	-0.141634	0.26815	0.013397	0.06718	-0.090574	0.020982	0.098564
16692	AL049435		Hs.170056	0.0932479	0.149611	0.102438	-0.118783	0.137786	0.129019	0.119978	0.051529	0.160139	0.107514	-0.147021	-0.05828	-0.049769	-0.009069	-0.05911	-0.001589	-0.016425	-0.149926	-0.061525	-0.016084	0.063162	0.081664	0.450256	-0.061298	0.050063	-0.175257	0.080813	-0.154769	-0.13422	-0.053617	0.265356	0.020348	-0.006203	-0.152003	0.461432	-0.053391	0.008738	0.017811	-0.052328	0.198437	-0.000769	-0.010673	-0.028628	0.070661	-0.097466	-0.127544
622	Contig35896_RC		Hs.170261	-0.2839	-0.280356	-0.069977	-0.51345	-0.269103	-0.176576	-0.01882	-0.4834	-0.097623	-0.645799	-0.713994	-0.468294	-0.095197	-0.581465	-0.250991	-0.215422	-0.159159	0.216077	-0.0924	-0.09703	-0.608935	-0.493321	0.37959	0.066861	-0.322017	0.006595	-0.136093	-0.661246	0.503104	-0.620841	-0.348246	-0.361638	0.237874	-0.281352	-0.137253	0.335145	-0.247962	-0.202797	-0.248371	-0.121512	-0.607039	-0.101556	0.200481	-0.112775	-0.07589	0.094148
1258	NM_002444	MSN	Hs.170328	-0.143568	-0.093099	-0.284603	-0.132099	-0.00482	0.080069	-0.155364	0.0612	-0.36519	-0.398203	-0.037052	0.125495	0.203697	0.345871	-0.086413	-0.137748	0.199342	-0.135818	-0.275785	-0.006649	0.276874	0.056962	0.043062	-0.393402	0.007592	-0.146472	0.062807	-0.452311	-0.222806	0.227452	-0.158333	-0.395546	0.012882	-0.155556	0.003594	-0.376382	-0.198188	-0.047842	0.435869	0.089171	-0.147926	-0.200439	-0.117565	-0.093721	-0.145596	-0.115922
5630	NM_003670	BHLHB2	Hs.171825	-0.025384	0.218208	-0.108335	-0.334166	-0.006861	0.231913	-0.191759	-0.344299	0.237308	0.069535	0.124538	-0.070215	0.119656	-0.345129	-0.341764	0.05009	-0.310133	0.03932	0.162812	0.124251	-0.427707	-0.027032	0.081533	-0.111194	-0.092749	-0.162055	-0.160005	-0.221425	-0.159005	-0.331782	0.229054	-0.253467	0.145359	-0.157177	-0.113846	-0.121853	0.031801	0.030941	-0.105002	0.015707	-0.043415	-0.090017	0.060546	0.167286	-0.022715	-0.098879
13114	NM_007366	PLA2R1	Hs.171945	0.13035	0.111649	0.261523	0.055215	0.180886	0.150186	0.109444	-0.021242	0.127139	0.198348	-0.008358	0.009245	-0.027084	0.048442	-0.079317	0.141758	0.037246	0.089944	0.034119	0.014204	-0.029019	0.004086	0.203871	0.02284	0.002765	0.003154	-0.090875	0.175505	0.058684	-0.080943	0.281133	0.051403	-0.04098	0.145121	-0.004911	-0.012215	0.152598	0.071276	-0.10082	0.158602	-0.068273	-0.130406	0.116668	-0.108796	0.122262	-0.140623
1385	Contig58556_RC	HN1L	Hs.172035	0.0316744	0.051684	0.127896	-0.01412	0.01584	-0.089448	-0.023505	-0.002177	0.276853	-0.057953	0.029669	-0.184387	0.055062	-0.173938	-0.071707	0.024749	-0.038378	0.198072	0.07597	0.02058	0.042136	-0.053391	-0.028752	-0.022369	-0.062333	-0.03207	0.160106	-0.121731	0.055457	-0.282432	0.089723	0.013895	0.004013	-0.00863	0.046027	0.073995	0.067301	-0.000147	-0.150485	0.088785	-0.107478	0.303422	0.028584	0.158587	-0.039675	0.167113
9599	NM_014264	STK18	Hs.172052	-0.0302101	-0.119994	0.14065	-0.009233	-0.044994	-0.115127	-0.210595	-0.055883	0.022369	0.120916	0.181889	-0.004925	-0.164274	-0.022099	0.132439	0.111504	0.023537	-0.146916	-0.075043	-0.125206	0.023107	-0.04597	-0.140563	-0.063793	0.053297	0.087582	-0.002484	0.127577	-0.045801	0.295935	-0.177293	0.060674	-0.098902	0.093524	-0.052987	0.125261	0.122054	-0.17702	-0.015525	0.027992	0.067398	0.03932	-0.228478	-0.125998	0.075676	-0.123552
13336	NM_005956	MTHFD1	Hs.172665	0.0583371	0.118636	0.12102	0.064959	-0.047529	0.056731	0.129607	0.024534	-0.018074	0.07515	0.016801	-0.072887	0.004193	0.108244	-0.138924	0.021942	-0.084848	0.024211	0.212867	-0.024966	0.184319	0.222956	0.014935	0.012912	0.121062	0.062248	0.17807	-0.301713	0.018288	0.075113	-0.041625	-0.083205	0.124549	0.061033	-0.040172	-0.256886	0.249796	0.073357	0.148118	0.117448	-0.034574	-0.056813	0.052035	0.048579	-0.069536	0.211241
5137	AB040964	DKFZP434C211	Hs.17270	-0.026963	-0.004879	-0.065488	-0.096064	-0.03099	0.054896	0.084355	0.011984	-0.057556	-0.138925	-0.007196	0.15897	0.217353	-0.14258	-0.061095	0.079102	0.002062	-0.104375	-0.010304	0.146873	-0.159634	-0.047917	-0.013666	0.008699	-0.02025	0.063595	0.034834	0.073014	0.119959	-0.101882	0.033823	-0.105411	0.040915	-0.064486	-0.069342	-0.180354	-0.004425	0.046151	0.024681	0.094548	-0.076066	-0.174323	-0.09788	0.122439	-0.050478	0.040958
17515	NM_016607	ALEX3	Hs.172788	-0.00518656	-0.068206	-0.242799	-0.036322	0.022166	-0.028253	-0.090449	0.121528	0.213553	0.062103	-0.10084	-0.006625	-0.058507	0.018713	0.039966	-0.165609	0.112696	0.110723	-0.252067	-0.081182	-0.009491	-0.111726	-0.02767	0.036146	-0.026323	0.001361	-0.037054	-0.483572	-0.009129	0.038233	0.079147	-0.032204	0.02524	0.033043	-0.040391	0.219366	-0.144251	0.096957	-0.243564	0.017775	-0.18302	-0.070571	-0.163528	0.109694	0.284423	-0.001317
4614	Contig52945_RC		Hs.172792	-0.291162	-0.402723	0.09149	-0.326205	-0.217974	-0.320186	-0.30278	-0.281039	-0.350613	-0.510427	-0.027975	-0.056978	-0.003094	-0.35026	-0.016446	-0.44778	0.168208	-0.255432	-0.55106	-0.067441	-0.421577	-0.421335	-0.188881	0.251277	0.000956	0.204978	-0.232773	-0.233961	-0.321174	0.164305	-0.088148	-0.146856	-0.003242	-0.534184	-0.060101	0.083756	-0.700585	0.177765	0.048643	-0.250302	-0.294737	-0.591226	0.225787	0.146065	-0.136808	0.27752
7485	NM_004596	SNRPA	Hs.173255	0.0307207	0.044972	-0.04836	0.040766	0.020304	0.10215	0.075525	-0.036984	0.017576	0.060537	0.041123	-0.082892	-0.04564	0.161935	-0.035617	0.053881	0.024858	0.019984	0.179095	-0.120464	0.117717	0.032496	0.083238	-0.2056	0.006497	0.008085	0.066979	-0.036705	-0.000225	0.194671	0.044502	-0.129459	0.04545	-0.036037	0.00537	-0.147811	0.141216	-0.00014	0.108039	0.075109	0.16711	-0.062007	-0.032964	0.004156	-0.041287	-0.06795
15793	AK001362		Hs.173374	-0.182396	-0.219233	-0.300792	-0.037342	-0.133365	0.024046	-0.166705	0.051903	-0.196355	-0.663717	-0.45712	-0.002735	0.219943	-0.080821	-0.009931	-0.384125	0.021422	-0.028929	-0.162062	0.107123	-0.454886	-0.16172	0.101497	0.12384	0.206069	0.113603	-0.421312	-0.802126	0.013426	0.213318	-0.214483	-0.096095	0.335556	-0.020545	-0.224353	0.013961	0.014881	-0.053801	-0.230322	-0.288046	-0.214195	0.051369	-0.207329	-0.011976	-0.248905	0.031203
21069	Contig25794_RC		Hs.173374	-0.0757896	0.000203	-0.027668	-0.037323	-0.120927	-0.085248	0.016472	-0.047647	-0.178606	-0.201362	-0.080374	0.028274	-0.03755	-0.007903	0.246991	-0.122247	-0.033886	-0.086422	-0.200548	0.098632	-0.355384	-0.080307	0.015622	0.292399	-0.072653	0.480243	-0.234909	-0.157158	0.079946	0.060486	-0.006411	0.022814	0.086128	0.034774	-0.068169	-0.116391	-0.005621	-0.058047	-0.181495	-0.256934	0.036088	-0.113953	-0.183183	-0.12345	-0.06067	-0.099629
15010	D29810		Hs.173374	0.12244	0.1272	0.169648	0.088583	0.164269	0.144566	0.234244	0.06354	0.113188	-0.003274	-0.016988	0.077352	0.120871	0.046965	-0.064026	0.089802	0.072631	0.014527	0.049026	-0.010501	-0.102521	0.020092	0.039965	0.008057	0.004302	-0.014756	-0.070505	-0.031401	0.050441	0.075311	0.024043	0.008619	0.047429	0.05155	-0.01553	-0.066914	0.132204	0.035652	-0.027577	-0.114039	0.108904	0.0529	-0.101597	-0.11923	-0.003302	-0.056904
23003	NM_001386	DPYSL2	Hs.173381	-0.202348	-0.09746	-0.042096	-0.417386	-0.103166	0.140804	-0.206733	-0.003712	-0.4086	-0.682785	-0.217092	0.063629	0.092759	0.304716	-0.008324	-0.126346	0.039008	-0.15966	-0.428045	0.066117	-0.095706	-0.264376	-0.040055	0.057048	-0.179073	-0.102254	-0.051759	-0.02811	0.092263	0.00917	-0.127753	-0.20118	0.211943	-0.236019	0.1587	0.017454	-0.397946	0.279156	0.087922	0.013179	-0.033319	-0.424674	-0.284006	-0.019409	-0.322763	0.019005
15425	NM_014904	KIAA0941	Hs.173656	-0.0317557	-0.011643	-0.078543	-0.108743	0.016483	-0.064552	-0.082106	0.026504	-0.055995	0.072794	-0.143848	0.051735	0.013778	0.02587	0.079919	-0.112302	-0.017402	-0.037224	-0.080456	0.011392	-0.029732	-0.247349	0.133155	0.173722	0.059184	0.024438	0.053608	-0.865437	0.154817	-0.049238	-0.06118	-0.000524	0.06275	-0.120259	-0.078023	0.178541	-0.027804	0.060355	-0.104764	-0.166421	0.036275	0.235455	0.196876	0.231928	-0.044601	0.153383
10257	NM_014325	CORO1C	Hs.17377	-0.112952	-0.062166	-0.313197	0.036787	-0.05736	-0.032473	-0.437447	0.203647	-0.220559	-0.1338	0.124303	0.134577	0.100898	0.182942	0.027024	-0.054324	0.048246	-0.061545	0.17219	-0.09788	0.146246	0.087928	0.049887	-0.388547	0.1622	-0.171585	-0.118625	-0.624842	-0.273582	0.276952	-0.212826	-0.169882	-0.09778	-0.035848	-0.099077	-0.104155	-0.13932	0.047977	0.303906	0.100314	0.485279	0.177169	-0.383967	-0.064121	-0.002875	-0.206711
23668	NM_000757	CSF1	Hs.173894	0.0363969	0.015223	0.032286	0.081706	0.006739	0.001264	0.076881	0.086962	-0.014313	0.040824	0.13383	-0.013471	0.036914	-0.057753	0.246116	0.080982	-0.072126	0.083367	0.048538	-0.00144	0.10059	0.020428	0.071343	0.007544	0.021495	0.131459	-0.041113	0.445172	-0.004334	0.025305	0.116769	-0.069345	0.022927	0.067111	0.002995	-0.035916	0.06302	0.117686	0.11285	0.03145	0.051249	-0.004962	0.055251	-0.12391	-0.068666	-0.095986
517	NM_003089	SNRP70	Hs.174051	0.0110507	0.151487	-0.067737	0.114585	-0.068446	-0.007384	-0.021789	-0.064874	0.057467	0.006147	0.037837	-0.088299	0.024309	-0.064204	0.049528	0.036945	-0.161994	0.088929	0.160918	0.216853	0.022606	0.160346	-0.009133	-0.196669	0.071389	0.13463	0.101289	-0.028489	0.002162	0.137345	0.128408	0.017796	0.021502	0.142342	-0.080418	-0.123617	0.077027	-0.142039	0.104962	-0.016689	0.058013	0.004625	-0.12466	-0.057221	-0.053507	-0.140957
7456	NM_004585	RARRES3	Hs.17466	0.0530487	-0.068252	-0.044753	-0.191477	-0.09955	0.222896	0.030417	0.217689	0.171943	0.238525	0.313008	-0.328057	-0.021925	-0.30548	0.077683	0.112384	-0.392246	-0.286107	0.683957	-0.094356	-0.177056	0.416572	-0.037268	-0.269492	-0.116845	-0.634736	0.564719	-0.245212	-0.102334	-0.20705	0.109776	-0.069272	-0.100921	0.452532	0.035483	-0.116018	-0.122802	0.054351	-0.477474	0.187261	0.562282	0.295072	-0.197736	-0.094458	0.021742	0.021716
16380	Contig58471_RC		Hs.17567	0.0341218	0.223472	0.011519	-0.265025	0.049271	0.170135	0.269772	-0.016994	0.057724	-0.192778	-0.135737	0.03497	0.114695	-0.095222	-0.189992	-0.065905	-0.065505	0.148807	-0.167066	-0.004237	-0.222082	0.084355	-0.021847	-0.08919	-0.020182	-0.131208	-0.100872	-0.202221	0.215006	-0.288396	0.078343	0.050429	0.157933	-0.088203	0.000309	-0.270993	0.179805	0.199754	-0.165244	0.02397	0.015191	0.00487	0.129672	0.041967	0.063879	-0.046487
21591	NM_000484	APP	Hs.177486	-0.0509864	0.096091	-0.272504	0.112103	0.252363	0.008138	-0.400202	0.016954	0.05988	-0.331701	0.186475	0.057006	0.209803	0.115068	-0.183289	-0.18979	-0.038581	-0.019877	-0.187452	-0.025746	0.002677	-0.34588	-0.054734	0.170926	0.218723	-0.034532	-0.307716	-0.181845	0.22887	-0.263842	-0.231126	-0.026604	0.115912	0.131727	0.084662	-0.169918	-0.11539	-0.011013	-0.273545	-0.308995	-0.11513	-0.131901	0.056844	0.00557	0.064796	-0.194732
10097	AB029018	KIAA1095	Hs.177635	-0.0925037	0.086448	-0.276569	-0.364986	0.026194	0.328359	-0.346478	0.149411	-0.041014	-0.393898	-0.381813	0.174777	0.521619	0.495854	-0.196336	-0.238216	-0.019765	0.218472	0.089311	0.415925	-0.101287	-0.422058	-0.243685	0.100542	-0.068438	0.174117	0.03984	-0.365069	-0.067326	-0.143209	0.437859	-0.244435	0.173657	-0.258475	0.054845	-0.652875	-0.147641	0.078876	-0.051723	-0.105423	-0.278396	0.414227	-0.133926	0.347262	-0.20228	-0.22359
18771	AL161961	KIAA1554	Hs.17767	0.0221956	0.066886	0.084646	0.052548	-0.016341	-0.024225	0.061498	0.086165	-0.009835	-0.101582	0.197673	0.045257	0.016244	-0.023203	0.009638	0.095135	-0.002349	-0.022784	0.245147	-0.049971	0.02287	0.053589	0.074021	0.035658	0.01296	0.113161	0.117307	0.144988	-0.240438	0.086871	0.012503	0.042128	-0.029935	0.20234	-0.004461	-0.013214	0.025388	0.060737	-0.078734	-0.192943	-0.05334	0.016341	-0.073556	-0.200777	-0.022968	0.062743
4332	Contig34729_RC		Hs.17767	0.0168863	-0.025505	0.060072	0.064008	-0.017802	0.004298	-0.033365	0.048048	0.059026	-0.006803	0.1008	0.032774	0.000762	-0.10718	0.044202	0.057113	0.007993	0.077076	0.011568	0.018968	0.066618	0.113048	-0.014758	0.008417	0.023604	0.056961	0.117569	0.030436	-0.01191	0.038059	-0.015832	0.030432	0.053916	0.067403	0.01372	0.075437	0.055594	-0.062574	0.021684	0.117073	0.002739	0.031388	-0.002032	-0.063555	-0.013855	0.027067
122	Contig37368_RC		Hs.17767	0.0392456	-0.158544	-0.014273	0.165739	-0.016014	-0.005603	0.314545	-0.150776	-0.06092	0.279056	0.092488	0.048106	-0.04083	-0.081608	-0.034328	-0.084206	0.098449	-0.099988	-0.232236	-0.008746	-0.032925	0.05435	-0.006385	0.106229	-0.068741	0.316551	-0.004584	-0.263958	-0.06968	0.073926	-0.167878	0.004135	0.006872	-0.03002	0.006826	-0.00095	-0.050825	-0.039626	-0.001527	0.145043	-0.058222	-0.071825	0.045187	0.089381	-0.07147	0.278501
21994	Contig38493_RC		Hs.17767	-0.12379	-0.007232	-0.013777	-0.24285	-0.180096	-0.236729	-0.20122	0.179492	-0.129622	-0.282077	-0.205905	-0.261444	-0.068003	-0.163014	-0.0307	-0.198414	-0.215234	-0.138124	-0.146468	-0.055307	-0.052469	0.006933	-0.127882	-0.229546	0.206364	0.378126	0.276684	0.228715	0.00189	-0.268416	0.148341	0.596136	-0.19177	0.009953	-0.010304	-8.5e-05	-0.225444	0.283806	-0.237292	-0.297153	-0.158079	-0.116264	-0.423954	0.082203	-0.056522	-0.078311
3514	Contig30070_RC		Hs.177781	0.0428771	-0.033163	0.038958	0.048766	0.03129	-0.015658	0.024205	0.083128	0.069616	0.138752	-0.007412	-0.029819	0.071943	0.185608	0.022737	0.057513	0.057109	0.022114	0.084358	0.002988	-0.007552	0.012782	-0.025404	0.022304	0.051236	0.181923	0.220656	0.768391	-0.119673	-0.010888	0.045908	0.041959	-0.082649	-0.004543	0.089347	0.254138	0.04508	0.033624	0.099106	0.106307	0.092431	-0.003909	0.078278	-0.054469	0.036316	0.076789
10367	NM_014350	GG2-1	Hs.17839	-0.106757	-0.251674	-0.133072	-0.042354	0.063479	-0.107881	-0.414558	0.149451	-0.32499	0.100785	-0.059255	-0.004801	-0.061375	0.318406	0.156478	-0.055959	-0.02101	-0.085021	-0.172979	-0.025299	0.362181	0.090481	0.107623	-0.208935	0.249964	-0.178506	0.183497	-0.147505	-0.000864	0.190699	-0.229849	-0.013182	-0.054585	0.105001	0.267165	0.031209	-0.184838	-0.126965	-0.097932	0.024143	0.154829	0.079154	-0.140607	0.058416	-0.185544	0.019255
12232	NM_005805	POH1	Hs.178761	-0.104649	-0.140529	-0.088152	0.071116	-0.113192	-0.111906	-0.279223	-0.111985	-0.057658	-0.110309	0.022933	0.055319	-0.085975	0.007629	0.068078	-0.196097	0.007983	-0.066481	0.031555	-0.172516	0.190494	-0.089091	0.075296	-0.085426	0.120523	-0.014355	-0.026488	-0.592778	-0.118445	0.333245	-0.078528	-0.070671	0.058392	0.052355	0.05231	0.161919	-0.255813	-0.176859	-0.074983	0.048476	-0.075549	0.050031	-0.016283	0.084051	0.015035	0.104475
643	NM_002388	MCM3	Hs.179565	-0.0471634	-0.049721	-0.110341	0.051181	-0.057099	-0.126763	-0.081484	-0.031419	-0.0242	0.005375	0.383106	0.000828	-0.029456	0.073811	-0.077543	-0.06163	0.021753	0.006427	-0.111111	0.021422	0.205614	0.04887	-0.06583	-0.014678	0.023373	0.107425	0.19981	-0.195368	-0.058284	0.195312	0.015261	-0.074573	-0.055835	0.0044	-0.07957	-0.089475	-0.153304	-0.172017	0.142141	0.005597	0.081246	0.032103	-0.111314	-0.01525	-0.040152	0.006932
2885	NM_002659	PLAUR	Hs.179657	0.00938511	0.175418	-0.043337	-0.097396	0.119201	-0.015808	-0.186475	0.134064	-0.074927	0.073726	0.024829	0.153634	0.252486	-0.036552	-0.215965	-0.004622	0.041654	-0.063855	0.231535	0.182818	0.31463	0.013962	0.041459	-0.413067	0.054504	0.115851	-0.165194	0.155346	-0.239336	0.013162	-0.038271	-0.206392	-0.035454	-0.000253	-0.101161	-0.159029	-0.151446	0.259301	0.290234	0.187385	-0.000579	0.124077	-0.497744	0.057931	0.028409	-0.169465
12846	U09579	CPNE5	Hs.179665	-0.132201	-0.089086	0.017449	-0.1784	-0.023213	-0.148515	-0.297155	-0.086814	-0.31819	-0.065889	-0.156341	0.007121	0.135058	-0.087237	-0.135516	-0.134093	-0.09298	-0.195063	-0.102826	0.061817	0.065242	0.178603	0.239673	-0.411043	-0.066954	0.166554	-0.171722	-0.582729	-0.26525	-0.227451	-0.092392	-0.288537	0.069235	0.118357	-0.282601	-0.172173	-0.351869	0.282386	-0.084847	-0.105866	0.096102	0.155773	-0.013147	0.151637	0.195898	0.035475
1354	NM_002466	MYBL2	Hs.179718	-0.0580978	-0.054326	-0.061888	0.081459	-0.184242	-0.072467	-0.106324	-0.044324	-0.116791	0.036023	0.212626	0.083079	-0.233739	0.245247	-0.086512	0.027598	0.040194	-0.133437	0.11791	-0.188286	0.242625	0.066242	-0.084852	-0.194621	0.013903	-0.072969	0.019131	0.384696	-0.108935	0.287759	-0.14157	-0.160484	-0.21453	0.024557	-0.082914	-0.14253	0.021639	-0.165896	0.044247	0.039737	0.096405	-0.249235	-0.179069	-0.281455	0.166835	-0.151266
6909	AL133644		Hs.179735	0.133941	0.010844	0.640538	-0.625597	0.158509	-0.05439	0.080782	-0.015922	0.462515	0.548189	-0.225677	-0.327772	-0.023704	-0.349021	-0.355479	0.034339	-0.606322	0.312079	-0.291885	-0.036486	0.015117	0.173753	-0.313085	-0.022688	-0.113707	-0.392483	0.278635	-0.408688	-0.203086	-0.04895	0.14787	-0.311051	0.161001	-0.683397	0.05331	0.305671	0.427758	0.081776	-0.035484	0.064336	0.261373	0.190501	0.179152	-0.042222	0.07153	0.348352
6367	NM_005167	ARHC	Hs.179735	0.135195	0.07409	0.184031	0.11064	0.070991	0.138791	0.096693	-0.02902	0.125067	0.445472	-0.260791	-0.125076	0.091941	-0.341621	-0.156119	-0.013149	0.004324	0.047686	0.178795	-0.069299	-0.134482	0.176756	-0.121647	-0.160563	-0.028599	0.07769	0.142245	0.095848	0.064025	-0.229063	0.020912	-0.188044	0.002558	0.096429	0.006396	0.13347	-0.010218	0.244427	-0.032351	0.077686	0.262362	-0.031244	-0.241791	-0.016683	0.006911	0.015417
12904	NM_016065	LOC51021	Hs.180312	0.0750791	-0.0756	-0.010216	0.316609	0.027371	0.064781	0.116351	-0.048306	0.048124	0.236598	-0.073362	-0.076805	-0.048244	-0.110698	-0.054503	-0.091083	-0.191922	0.05906	0.323065	-0.041404	-0.011764	0.562415	0.146669	0.068733	0.016371	0.024455	0.064662	-0.341044	0.049829	0.2897	0.033416	-0.02872	0.008792	-0.017723	0.138679	0.257002	0.144412	0.082195	0.186768	0.073562	0.43376	0.091248	0.03221	-0.000748	0.014958	0.047507
24039	NM_019610	LOC56267	Hs.180378	-0.00822756	0.02961	-0.007056	0.036226	-0.00146	0.005531	-0.100446	0.020864	-0.022597	-0.03472	0.025871	0.111667	0.10593	-0.054883	0.032663	-0.043407	-0.216437	0.225306	-0.042696	0.051613	0.220463	0.088126	0.074317	0.143923	-0.007107	0.180724	-0.022954	0.353403	0.020608	0.034847	0.066143	-0.085418	0.030558	-0.024854	0.041776	0.121265	-0.09616	0.186581	-0.031023	-0.053898	-0.065651	0.139773	-0.080015	0.169802	-0.060826	0.243673
2377	Contig20651_RC		Hs.180403	-0.168976	-0.168127	-0.113977	-0.205737	-0.189972	-0.261915	-0.056813	-0.25005	-0.078082	-0.196112	-0.231012	-0.085606	-0.138069	0.204892	0.143783	0.09745	0.051649	-0.01461	-0.12144	-0.122947	0.157797	-0.121485	-0.061284	0.265185	0.037001	-0.090553	0.195454	-0.37379	-0.02247	0.3034	-0.204335	-0.03659	0.09871	0.117894	0.241947	0.100486	-0.298597	-0.212142	0.053483	-0.020508	-0.043232	-0.105598	-0.03005	0.078885	-0.168472	0.090259
14653	NM_016271	STRIN	Hs.180403	-0.112018	-0.117281	-0.1396	-0.146535	-0.131933	-0.218139	-0.034925	-0.145758	-0.052325	-0.021667	-0.105986	-0.060344	-0.129509	0.212823	0.165342	0.030183	0.126026	-0.056615	-0.04215	-0.119651	0.141713	-0.088465	-0.160913	0.222572	-0.103364	0.011531	0.156177	-0.780103	0.030671	0.49087	-0.14478	-0.031536	0.028334	0.04722	0.155902	0.039573	-0.238693	-0.110178	0.079001	0.01621	0.051853	0.055227	-0.111547	0.038319	-0.066977	0.014915
4498	Contig53315_RC		Hs.180591	-0.0733484	-0.104701	-0.165965	-0.042828	-0.146094	-0.057237	0.03127	-0.136911	-0.074252	0.036582	0.132078	0.004815	-0.123532	0.127121	0.051729	-0.011369	-0.079663	0.045354	-0.185956	-0.040213	0.049687	0.014819	0.093082	0.138552	-0.025164	0.009292	0.037756	0.390467	0.038426	0.154696	0.027891	-0.03056	0.050586	-0.062549	0.036894	0.146856	-0.092179	-0.173725	0.03106	0.145724	-0.009656	0.100704	0.022399	0.108048	-0.008508	0.081754
23476	NM_002166	ID2	Hs.180919	-0.013381	-0.204556	0.066045	0.155166	-0.060948	-0.100819	-0.178345	0.075981	-0.039694	0.166741	-0.101577	0.076538	0.014301	0.07405	0.004954	0.117417	0.195021	-0.022905	0.364861	0.038345	-0.117629	-0.10502	-0.278133	-0.12693	0.076435	0.04183	-0.064887	-0.115973	0.061526	0.163973	-0.050639	0.071976	-0.051761	-0.047784	-0.003934	-0.053627	0.081615	0.088884	0.325555	0.246509	0.129062	-0.058415	-0.240829	-0.037119	-0.027857	-0.280717
9601	NM_005517	HMG17	Hs.181163	0.0220734	0.046194	0.235243	0.021203	-0.098761	0.079638	0.115069	-0.102764	0.017782	-0.114943	-0.106477	-0.178462	0.037059	0.163066	0.054977	0.063907	-0.30886	-0.041692	0.081763	-0.083076	-0.08385	0.031681	-0.348793	0.147592	0.113406	0.142667	0.16329	0.221379	-0.029716	-0.048735	-0.032222	-0.230814	-0.038132	0.09201	0.167663	0.112878	0.026986	0.033314	-0.05556	-0.045529	-0.058718	-0.172091	-0.063035	-0.173821	-0.057814	0.082813
8692	Contig2652_RC		Hs.184164	-0.0491826	-0.085925	0.07961	-0.298125	-0.092665	0.019211	0.1107	-0.280598	0.336712	-0.231563	-0.127342	-0.197439	-0.15798	-0.003182	0.106012	-0.369864	-0.156889	-0.372377	-0.58209	-0.356341	0.114281	-0.290992	-0.078875	-0.011457	0.111878	-0.216039	0.019992	-0.349602	-0.139013	-0.096148	-0.165511	-0.171382	-0.066872	-0.213783	0.314092	0.885363	-0.275811	-0.203856	-0.253618	-0.003375	0.182337	0.007234	0.020789	0.110895	0.1628	0.64448
12807	NM_016021	LOC51632	Hs.184325	-0.0644581	-0.042005	-0.107216	-0.061362	-0.069607	-0.232141	-0.235602	0.037973	-0.08335	0.213187	0.015404	0.038162	0.071272	0.026429	0.108331	-0.202543	0.080073	-0.017661	-0.145499	0.08569	0.621592	-0.000992	0.001793	0.160452	0.097154	-0.145762	0.213575	-0.553026	-0.230527	0.11504	-0.004659	0.02808	0.031195	0.061061	0.064451	0.044917	-0.117481	0.022413	0.066477	0.051911	-0.109298	-0.041968	0.123925	0.234165	-0.033921	-0.02224
15356	NM_016336	HSU93243	Hs.184325	-0.056874	-0.02341	-0.230472	-0.0683	-0.071192	-0.078913	0.092292	0.03501	0.009215	-0.176096	-0.034376	-0.01938	0.050903	0.151494	0.037105	-0.118276	0.097261	0.000291	-0.075896	-0.044056	0.523902	-0.090564	0.121255	-0.124952	-0.052756	-0.10138	0.074423	-0.399919	-0.218552	0.083009	-0.162507	-0.082557	-0.030192	0.00798	0.080333	-0.013064	-0.095684	0.053567	0.057753	0.067253	-0.065493	0.006489	-0.007725	0.054364	0.095705	-0.012436
4359	NM_004265	FADSD6	Hs.184641	-0.364724	-0.558585	-0.271891	-0.483737	-0.596803	-0.361861	-0.729316	-0.100907	-0.062669	-0.116745	-0.370413	0.117876	-0.31597	0.325595	0.114482	0.311466	0.277044	-0.478322	0.219106	-0.558964	-0.321511	0.329111	-0.591426	-0.101971	0.424456	-0.771284	-0.526196	-0.502996	-0.565311	0.316457	-0.430933	-0.830198	0.109715	0.869458	-0.742796	-0.13406	-0.570285	0.211225	-0.487615	-0.27789	0.451556	-0.847313	-0.103435	-0.439408	-0.872022	0.125755
10580	NM_005648	TCEB1	Hs.184693	-0.110842	-0.338459	-0.215919	0.025464	-0.28447	-0.248511	-0.096241	-0.012638	-0.08073	0.253925	0.115722	-0.045195	-0.269368	-0.019878	0.147117	0.146128	0.063084	-0.191224	-0.177804	-0.186516	0.020541	-0.032988	-0.044767	-0.216023	-0.414697	-0.106532	0.077181	-0.574753	-0.186812	-0.146303	-0.216176	-0.1545	-0.116762	-0.030507	0.048166	0.152286	-0.027598	-0.134853	0.129604	-0.067101	0.236305	-0.073274	-0.019583	-0.044784	-0.070425	0.308186
1537	NM_001798	CDK2	Hs.19192	0.0768426	0.032654	0.124756	0.071479	0.023536	0.069218	0.107306	0.04963	0.065593	0.147411	0.059486	-0.003381	-0.040244	-0.022829	0.010612	0.101104	0.000562	0.035344	0.121084	0.015672	0.041111	0.128793	0.07076	-0.015844	0.023922	0.006978	0.220382	0.147426	0.006315	0.117597	0.029975	0.018613	0.002527	0.043397	0.020913	-0.010151	0.044255	-0.036361	0.089284	0.057801	0.199047	0.105287	-0.048117	-0.005239	0.011506	0.066281
9137	L48692	LOC56902	Hs.193384	0.00639678	-0.07015	0.052077	0.13312	-0.069949	-0.192288	0.004159	-0.019735	-0.006014	0.226351	-0.016437	0.155394	0.023821	-0.070556	-0.001903	0.025813	0.162522	0.035903	0.116863	-0.099821	0.075594	0.037281	-0.155246	-0.063074	-0.126264	-0.110287	-0.146579	-0.553192	-0.238351	0.283171	-0.039876	-0.09032	-0.112766	-0.043531	-0.04773	0.274894	-0.062807	-0.084772	0.184931	0.027445	-0.056643	0.107697	0.017576	0.131562	0.034976	0.003442
3309	NM_020143	LOC56902	Hs.193384	-0.15867	-0.317591	-0.370257	0.133728	-0.254461	-0.246349	-0.211714	-0.020065	-0.15824	0.016922	-0.063704	0.144744	-0.108834	0.007514	0.024743	-0.207339	0.160967	0.06693	0.019203	-0.103967	0.154274	-0.103565	0.093841	-0.350759	-0.045088	-0.0302	-0.070876	0.005336	-0.232655	0.276537	-0.063748	-0.247397	-0.051728	-0.044227	-0.001128	0.349911	-0.175886	-0.262793	0.114417	0.058045	0.000627	0.132721	-0.01405	0.176361	-0.015818	0.041311
11353	NM_005704	PTPRU	Hs.19718	0.076076	0.084747	0.174216	0.072355	0.022574	0.098295	0.148646	-0.016328	0.068916	0.031263	0.038067	0.047554	0.016673	-0.031079	0.010221	0.214611	0.084831	0.039924	0.076124	0.054313	-0.022891	0.078722	0.059061	-0.003328	-0.149605	0.00329	-0.04536	0.518762	0.047821	-0.023232	0.089657	0.018987	0.008345	0.018884	-0.013184	-0.033652	0.10957	0.043038	0.060401	-0.010767	-0.114237	-0.050899	-0.000252	-0.077346	0.018384	-0.063023
13746	NM_016134	LOC51670	Hs.197335	-0.0531482	-0.080331	-0.241093	-0.283185	-0.035633	0.129507	0.033084	0.046111	-0.071812	0.025018	-0.201526	-0.102221	0.196758	-0.024536	-0.122577	-0.245787	0.402259	0.097432	-0.27957	0.040294	0.025894	-0.199494	0.040864	0.012836	-0.037885	-0.22466	-0.145707	-0.691999	-0.022543	-0.260421	-0.221788	-0.243018	0.008227	-0.016613	0.065423	0.112772	-0.102709	0.160612	-0.158506	0.057925	-0.101356	-0.170728	0.326355	0.134608	0.052369	-0.008575
12551	NM_005887	DLEU1	Hs.20149	0.0219784	0.029587	0.113533	-0.014745	0.007387	0.018471	0.069389	0.076051	-0.009927	-0.09194	0.079612	-0.045642	-0.042432	0.045373	0.021821	0.088621	-0.059243	0.077186	0.03794	-0.004945	0.19452	0.047948	0.178489	-0.096052	0.043352	0.045552	0.034976	-0.051488	0.007051	0.00556	-0.013176	0.057484	0.047866	0.014763	0.028093	0.11006	0.061049	-0.021604	-0.153104	-0.122854	-0.271541	-0.208885	0.480078	-0.071808	-0.058686	0.054118
3881	Contig40852_RC		Hs.20295	0.0300054	-0.004789	-0.002716	-0.043403	-0.098269	0.139353	0.477642	-0.166452	-0.04139	0.010073	0.148075	-0.023506	-0.035186	-0.045519	-0.031187	0.089919	0.038771	0.015742	0.296459	0.103104	-0.197153	0.033208	-0.145154	0.213659	-0.157438	0.283377	0.074448	0.44136	0.23236	-0.140823	0.052297	0.18679	-0.150533	0.004761	0.139298	0.387315	0.240271	-0.036853	-0.011402	-0.010019	0.125446	0.252167	0.316211	0.030158	-0.122063	-0.114528
22238	NM_001274	CHEK1	Hs.20295	-0.104155	-0.26337	-0.222507	0.037107	-0.179792	0.067846	-0.054231	-0.048051	-0.227446	-0.046955	0.283585	-0.054647	-0.159538	0.288661	0.042695	-0.127588	-0.027947	-0.148767	0.040877	-0.228311	0.372402	-0.040092	0.037723	-0.206307	-0.037256	0.203053	-0.026084	0.222074	-0.370918	0.422317	-0.227712	-0.235797	-0.166127	-0.010627	-0.003417	-0.102812	-0.202445	0.013887	0.165157	0.051093	0.385424	-0.314759	-0.251508	-0.150176	0.045936	-0.218567
20738	NM_000373	UMPS	Hs.2057	-0.076108	-0.170482	-0.099653	0.161799	-0.053115	-0.143031	-0.424386	0.092299	0.052697	-0.1011	0.280392	-0.08234	-0.118177	0.064255	0.002452	-0.188474	-0.206513	0.043723	-0.131557	-0.133928	0.197672	-0.172252	-0.033496	0.087035	-0.010982	-0.1223	0.028308	-0.25038	-0.137904	0.1451	-0.034993	-0.087796	-0.046307	-0.190068	-0.000322	0.059704	-0.105882	-0.11083	0.075515	-0.013123	0.33838	-0.014911	0.005917	0.020218	0.096423	-0.160435
11172	AL110179		Hs.208414	0.0366071	0.153579	-0.18207	-0.010167	0.092461	0.052444	0.171637	0.040017	-0.09705	0.108613	0.056213	-0.158396	0.042316	0.033506	0.072998	-0.062421	-0.160996	0.024835	0.006949	-0.004079	-0.016004	-0.276011	0.082594	0.059704	0.066344	-0.066362	0.050654	-0.171823	-0.112958	0.017797	0.187921	-0.011642	0.011982	0.07811	0.022712	0.024273	-0.009864	0.071246	-0.075403	-0.048214	-0.11913	-0.084748	0.150869	0.068851	0.070231	0.044839
16370	AK002107		Hs.20843	-0.0660991	-0.286576	-0.085538	0.352434	0.166891	-0.229628	-0.505173	0.054001	0.061876	-0.123179	-0.330985	0.767203	-0.166825	-0.188354	-0.098193	-0.144781	-0.050651	0.02152	-0.133638	0.049974	-0.275535	-0.298413	0.141177	0.444543	-0.102717	0.391998	0.156618	-0.621949	-0.501429	-0.272492	-0.270314	-0.181304	-0.141468	-0.159938	-0.224179	-0.235664	-0.196519	0.26073	-0.220665	0.228265	0.416466	0.866174	-0.470956	0.712004	-0.350867	0.232189
22291	NM_001286	CLCN6	Hs.211614	-0.0336712	0.116957	-0.098377	0.118011	0.052406	0.103503	-0.044535	0.023402	-0.142127	-0.432281	0.101382	-0.000656	0.198864	0.119138	0.23384	-0.00421	-0.323778	-0.046493	0.20778	0.315303	-0.018156	-0.049911	-0.253815	0.191278	-0.08562	0.182023	-0.073464	-0.462199	-0.018356	-0.145839	-0.059596	-0.069857	0.105323	-0.011023	-0.060159	-0.109466	0.003354	0.07726	-0.056161	-0.059772	-0.276183	0.233633	0.13816	0.183604	-0.068551	-0.014676
1078	NM_003115	UAP1	Hs.21293	-0.0954023	-0.084561	-0.217468	0.041117	-0.015247	-0.201182	-0.185274	0.002212	-0.035954	-0.162264	0.032062	-0.06502	-0.130564	-0.026566	-0.062332	-0.272755	0.180434	0.416199	-0.101973	-0.167511	0.270382	-0.006276	0.082269	0.019488	0.077381	-0.125077	-0.064633	-0.401125	0.168706	-0.061341	0.13712	0.028173	-0.020056	0.272864	-0.173108	0.079861	-0.15251	-0.114236	-0.07278	-0.014493	0.22959	0.0958	-0.263096	-0.097899	-0.10469	-0.143488
22130	NM_000527	LDLR	Hs.213289	0.00727644	0.04574	-0.032414	0.054929	-0.036367	-0.048328	0.177316	0.049434	-0.147557	0.002735	0.045148	0.048351	-0.072591	0.039268	-0.064334	0.001254	0.005595	0.013588	0.159558	-0.024436	0.249142	0.10788	0.081055	-0.017979	0.031495	0.144525	-0.049929	0.232154	0.001483	-0.020765	0.05226	-0.064326	-0.012009	0.13588	-0.019038	-0.066649	0.02559	0.07919	0.002564	-0.072744	0.067912	0.112711	-0.052003	-0.100006	0.013818	-0.008252
22425	NM_017975	FLJ10036	Hs.21331	0.00410567	-0.081177	0.026197	0.113053	-0.023795	-0.052624	0.062253	-0.026941	-0.042382	0.062367	-0.077055	0.033775	-0.086104	0.065391	0.000535	0.018904	0.183544	-0.029601	0.060442	-0.087872	0.120694	0.03646	-0.00762	0.006457	0.020119	0.096127	0.190957	0.175722	-0.153612	0.141525	-0.054673	-0.032281	-0.063909	0.04479	-0.032679	0.04491	0.079144	0.240592	0.114604	0.067246	0.070123	-0.03307	-0.153519	0.03014	0.066939	-0.038329
18817	AL161983		Hs.21415	0.0599174	0.190074	0.019689	-0.070423	0.079252	-0.03973	0.011998	0.072106	0.032905	0.243386	-0.222121	-0.084656	0.076148	-0.00044	0.077654	-0.108864	-0.125754	0.039388	-0.280224	-0.012908	0.171007	-0.192533	0.003922	0.078771	0.044095	0.050431	-0.165989	-0.199181	-0.049087	-0.146623	-0.100313	-0.100386	0.057694	-0.011989	-0.015271	0.189556	0.015875	0.047843	-0.166578	-0.224323	-0.081066	0.176962	0.202093	0.129089	0.054414	0.116244
2659	AB007916	FLJ13052	Hs.214646	-0.0399502	0.039906	-0.101668	0.032347	-0.009315	0.107784	-0.077314	-0.257187	0.278559	-0.372664	-0.071944	-0.181825	0.029753	-0.1685	-0.036914	0.016876	-0.108083	0.209364	0.093795	0.150147	-0.099913	-0.278333	0.15443	0.139399	-0.021416	0.000988	0.133019	-0.343814	0.065388	-0.179474	0.138	-0.515985	0.150412	-0.024787	0.133986	-0.08362	0.043649	-0.132743	-0.316311	-0.022911	-0.343201	0.052517	0.238594	0.11474	-0.018246	0.076891
20575	NM_001070	TUBG1	Hs.21635	0.0644987	0.089458	0.196119	-0.037037	-0.122126	0.061838	0.167061	0.117788	0.084537	0.02285	0.152775	-0.132666	-0.026147	0.009259	-0.237015	-0.064482	-0.172509	0.016436	0.105567	-0.111982	0.078812	-0.003507	-0.041629	-0.129095	0.12306	-0.209573	-0.017302	-0.108033	-0.060065	-0.052646	0.149482	-0.066235	0.094721	-0.132006	0.023101	-0.068956	0.32848	0.004282	0.073217	-0.117209	-0.023378	-0.080459	-0.012681	-0.077537	0.131096	0.267681
11730	Contig45569_RC		Hs.22116	-0.0565559	0.059756	-0.103816	0.031024	0.103033	0.059043	-0.4117	-0.048951	-0.069178	-0.128214	0.319002	-0.031612	0.098054	-0.011212	-0.015709	-0.138978	0.168702	0.044309	-0.044043	0.281275	-0.061787	0.018543	-0.035353	0.340239	-0.140266	0.044581	-0.093822	-0.380513	0.03833	0.157924	-0.045537	0.04815	0.060292	-0.107669	-0.120689	0.045952	-0.13946	0.201763	0.063342	-0.080792	-0.30161	0.222071	-0.20906	0.192299	-0.079012	0.037441
188	AB033052	KIAA1226	Hs.22151	0.0279637	-0.046659	-0.080234	0.130596	-0.021483	0.093797	0.082642	0.097488	-0.020698	0.016224	0.08833	-0.142385	-0.038963	-0.09172	0.0081	0.073287	0.02594	0.069494	0.069689	0.07873	-0.003462	-0.001237	0.131661	0.010303	-0.06763	0.359424	-0.004113	-0.070728	0.075564	-0.024519	0.132954	-0.02006	0.050026	0.08627	-0.041244	0.033353	0.058425	-0.183896	0.03137	-0.214273	-0.093457	-0.036847	-0.015218	-0.064412	-0.015471	0.030226
7643	Contig719_RC		Hs.22350	-0.0205381	0.197355	0.000572	-0.07338	0.093564	0.150193	-0.243811	0.041811	-0.033646	-0.317501	-0.124561	-0.122505	0.261908	-0.15723	-0.086828	-0.084444	-0.048447	0.114317	0.066848	0.206021	-0.0877	-0.284157	-0.023914	0.326179	-0.010831	-0.067505	0.037594	-0.882844	0.102354	-0.134192	0.089753	-0.050395	0.098403	-0.064608	0.091582	0.057069	-0.23903	0.092989	-0.105908	-0.106993	-0.172079	0.040659	-0.021891	0.167552	-0.072137	0.164298
12231	NM_006534	NCOA3	Hs.225977	0.0150357	0.021464	-0.111586	0.072098	-0.091767	0.041966	-0.007076	0.046995	-0.022399	0.185626	0.176544	0.251715	-0.062757	0.034626	0.033175	0.311811	0.012205	-0.198191	-0.042438	0.125105	0.122772	-0.085079	-0.160862	-0.011898	-0.097757	0.174874	0.127862	-0.766434	0.03545	-0.025344	-0.10715	-0.052471	-0.032251	0.051025	-0.096055	-0.202461	0.116369	-0.106918	0.063557	0.11895	-0.205086	-0.217231	-0.242104	-0.096572	0.022346	0.090512
4991	NM_012301	KIAA0705	Hs.22599	0.00229944	-0.266293	0.033716	0.01766	-0.02843	-0.015351	0.20776	0.020928	-0.02036	0.071065	0.036945	0.043962	0.024134	-0.046254	-0.037355	-0.029652	0.063489	-0.053984	-0.039054	-0.018233	-0.031851	0.085594	0.001711	0.039469	-0.007552	0.131781	-0.147123	-0.088888	0.239381	-0.032571	0.121791	0.002414	0.091531	-0.026806	0.014414	0.019551	-0.046456	-0.049816	0.063623	0.063047	-0.006478	0.156066	0.03564	0.057312	-0.056106	0.151659
15687	NM_014977	KIAA0670	Hs.227133	0.06142	0.109555	0.015358	0.027642	0.073289	-0.016507	0.079952	0.016365	0.139848	0.107278	0.197943	-0.036875	-0.001467	0.04853	0.183206	0.125011	-0.061036	0.027927	0.073412	0.109322	-0.081857	-0.060926	0.049907	-0.143166	-0.076146	0.055509	-0.022433	-0.233794	0.11985	0.029826	0.065787	-0.003432	0.002985	0.069992	-0.190706	-0.131471	0.144131	0.016077	-0.025033	0.061738	0.0011	0.066001	0.037888	0.089602	0.023261	0.019164
19592	NM_000210	ITGA6	Hs.227730	-0.108007	0.147305	0.075656	-0.113765	-0.14391	-0.163635	-0.188219	-0.126295	-0.128781	-0.330422	-0.061696	0.076985	-0.210019	0.748987	-0.110992	-0.150125	0.505044	-0.085163	-0.231387	-0.068778	0.347728	-0.267104	0.186263	0.27358	-0.004525	0.110197	-0.263087	-0.381683	-0.230292	0.096125	0.220356	0.089799	0.007669	0.041853	-0.241185	-0.217738	-0.633345	-0.091212	0.164622	-0.100468	-0.049883	-0.082143	0.219439	-0.096481	-0.103272	0.038041
5657	NM_002950	RPN1	Hs.2280	-0.015132	-0.044991	0.050512	0.211181	-0.219636	0.161823	-0.130702	-0.008757	-0.135157	-0.020461	-0.016456	-0.026418	-0.084973	0.267739	-0.210967	-0.049	0.118016	-0.108707	0.023707	-0.220758	0.128852	0.01686	-0.085636	0.006446	0.168968	-0.267972	-0.109987	-0.44946	-0.134134	0.19324	0.053267	-0.183766	-0.073337	0.067169	-0.125795	-0.255791	0.116494	-0.095001	0.096262	-0.039462	0.112876	-0.242363	-0.046154	-0.276954	0.167662	-0.17871
16214	AB037784	KIAA1363	Hs.22941	-0.0189102	-0.190337	-0.181965	0.278411	-0.132761	-0.057953	0.034884	0.079136	-0.132467	0.13286	0.108831	0.075135	-0.009275	-0.070324	0.167832	-0.062161	-0.158423	-0.020295	-0.120704	-0.038866	0.23188	0.219143	0.065702	-0.123293	0.015458	-0.04211	-0.022421	-0.159151	0.176108	0.051606	-0.116217	0.026035	-0.058328	0.099531	-0.134875	0.123279	-0.119291	-0.178608	-0.064441	0.027225	0.095438	-0.081087	-0.1425	-0.042133	0.061444	-0.14057
6501	NM_004461	FARSL	Hs.23111	0.0643801	0.087027	0.110854	-0.055363	-0.037815	0.074711	0.172896	0.005625	0.045433	0.176053	-0.110003	-0.00868	-0.000174	0.071971	-0.147401	0.041916	-0.009517	0.008565	0.079892	-0.150625	0.131358	0.220273	0.102653	-0.122151	0.016685	0.003338	0.140575	0.181764	-0.011005	0.104557	0.049152	-0.13687	0.035977	-0.013874	0.025646	-0.106713	0.088117	-0.030124	0.064312	0.142153	0.015567	0.011459	0.179004	-0.098791	0.068089	0.111036
20046	U79458	WBP2	Hs.231840	0.00648544	0.019793	-0.002251	0.131234	-0.015622	-0.028745	0.026987	0.046664	0.000461	-0.120152	-0.002466	-0.103362	0.014091	0.071592	-0.114892	-0.071136	0.008329	-0.012474	0.075302	-0.120055	0.009834	0.148407	0.13301	-0.017779	0.263352	0.08095	-0.060128	-0.014532	-0.007055	0.088467	0.071924	-0.107701	0.00974	0.085722	-0.053269	-0.067974	-0.046283	0.118353	-0.021474	-0.11045	-0.197202	0.008805	0.142059	-0.098589	-0.081104	0.161374
23383	NM_002137	HNRPA2B1	Hs.232400	-0.0778467	-0.025461	-0.177927	0.006666	-0.030073	-0.242376	-0.191527	0.130974	-0.061101	-0.109795	0.102151	0.017656	-0.099981	0.117683	0.115086	-0.082847	-0.092181	-0.093881	-0.208237	-0.195141	0.107979	0.001773	-0.041976	-0.120532	-0.001994	0.173283	0.132398	0.02936	0.02027	0.042357	0.033151	-0.113638	-0.011544	-0.037233	-0.043008	-0.12657	-0.082515	-0.013161	-0.118655	-0.080628	0.006004	-0.083361	-0.034696	0.071865	0.095148	0.077351
11328	AB002365	KIAA0367	Hs.23311	0.0993694	0.445555	-0.009712	0.034829	0.068911	0.030664	0.059663	0.032749	0.091129	0.140537	-0.305642	0.047502	0.064835	0.011837	-0.030199	0.064384	-0.009703	-0.037696	-0.012059	0.049587	0.2658	-0.04664	0.043095	-0.079732	-0.095083	-0.133685	-0.084153	0.008439	-0.093903	0.074006	0.068876	0.019664	0.046901	0.039071	-0.00653	0.124893	0.143265	0.094796	-0.001532	0.007219	-0.100225	0.059841	0.447758	0.032829	0.028412	0.040971
19111	NM_018290	FLJ10983	Hs.23363	0.0399049	0.047957	0.096592	-0.06914	0.22754	-0.071375	0.02613	-0.011153	0.194582	-0.081989	0.08839	0.029329	0.049858	0.260735	-0.078677	-0.008538	0.101937	0.119023	-0.171715	-0.047347	0.123861	-0.078021	0.140649	-0.008354	0.071601	-0.226678	0.017205	-0.323645	0.002908	0.229353	-0.012788	-0.045177	0.065945	-0.178761	0.089722	0.188503	-0.110391	-0.00986	0.131872	0.033892	0.08085	0.182267	0.282323	0.181786	0.056905	0.013613
3836	NM_002792	PSMA7	Hs.233952	0.0108001	-0.063738	-0.047297	0.202808	-0.093476	-0.021236	-0.012276	-0.083359	0.05254	0.163235	0.135618	0.168415	-0.148539	-0.017932	0.267065	0.022674	-0.104714	-0.193415	0.177746	-0.152439	0.007436	-0.185424	-0.225161	-0.255905	0.058846	-0.149559	-0.014054	-0.194741	-0.203606	-0.011969	-0.130478	-0.105772	-0.084147	-0.04361	0.14083	0.036005	0.130959	-0.10864	-0.061914	-0.279889	0.008425	-0.028929	-0.017804	-0.09016	0.150552	0.015624
5103	NM_012325	MAPRE1	Hs.234279	0.00561767	0.05318	-0.090617	0.057266	-0.049894	0.102718	-0.138822	0.023086	0.074512	0.01913	0.082186	-0.062812	0.093016	0.081482	-0.02117	-0.138259	-0.047811	-0.05412	-0.292879	-0.122905	0.104802	-0.1268	-0.103339	-0.05473	0.122567	-0.189455	0.116567	-0.223712	-0.127099	0.167679	-0.054981	-0.147064	0.02694	-0.104148	0.015755	-0.164951	-0.159892	-0.087405	-0.052953	0.000379	0.011666	-0.000242	0.095935	-0.02034	0.148697	0.169316
6014	NM_020401	NUP107	Hs.236204	-0.158618	-0.199971	-0.160991	-0.110763	-0.115028	-0.239033	-0.205416	-0.106357	-0.092058	-0.197948	0.150024	-0.160446	-0.066434	0.078291	0.108249	-0.191545	-0.092942	0.043142	-0.062981	-0.009812	0.021926	-0.042329	-0.228715	0.546049	0.100648	-0.00361	0.001101	-0.590915	0.018704	0.086726	-0.05668	-0.069534	-0.090831	-0.114251	0.356249	-0.071013	-0.225418	-0.161524	0.085714	-0.014283	0.234836	0.008718	-0.247833	-0.016297	-0.02635	-0.067051
15030	AF097495		Hs.239189	-0.014191	-0.081484	-0.124318	-0.085621	-0.048014	-0.040408	0.124072	-0.022719	0.04809	0.102683	-0.057674	0.106963	0.020246	0.298076	0.002642	0.039539	0.053324	-0.040311	-0.089503	0.08595	0.172547	0.019155	-0.04935	-0.06697	-0.113121	-0.198148	0.024212	-0.644472	-0.0497	0.060907	-0.086637	-0.003514	-0.067099	0.091502	0.011241	-0.135841	-0.085381	0.045944	-0.08153	-0.080259	-0.118286	-0.220737	-0.168649	-0.182724	-0.041168	-0.145531
23800	Contig8896_RC		Hs.239189	-0.0912229	-0.094447	-0.178032	-0.005421	-0.057791	-0.074421	-0.23995	-0.02542	-0.231427	0.085903	-0.055202	0.018184	0.002613	0.005554	-0.040549	-0.077235	-0.159625	0.088165	-0.08962	-0.028653	-0.138018	0.002919	-0.107523	-0.154095	0.046059	-0.052176	-0.156011	0.135921	-0.231668	0.053872	-0.032089	-0.064902	-0.038199	-0.045526	-0.06213	-0.072245	-0.091585	-0.189905	0.004176	-0.024748	0.372385	0.040206	-0.027246	0.058356	-0.031111	-0.019464
15428	NM_014905	GLS	Hs.239189	-0.105036	-0.097114	-0.224348	-0.174257	0.00769	0.054562	-0.104063	0.1227	-0.231026	-0.299468	-0.132941	0.215459	-0.140431	0.3841	0.148376	-0.047825	0.142612	-0.02199	-0.341455	0.32175	-0.070579	0.139373	0.129585	0.330246	-0.088434	0.118571	0.032499	0.291724	-0.087716	-0.251114	-0.240189	-0.142737	0.135544	-0.040715	-0.166727	-0.016854	-0.21729	0.133914	-0.103671	-0.127286	-0.312877	-0.021719	0.150916	0.069814	-0.193344	-0.013747
21442	NM_017838	FLJ20479	Hs.23990	0.0221964	0.029199	-0.216543	-0.004811	0.003471	-0.009365	0.043405	0.07546	0.090809	0.188143	-0.042618	-0.142179	-0.07199	0.006007	-0.050469	-0.047674	-0.131068	0.079469	0.187595	-0.292177	-0.020891	0.162298	0.086511	-0.075828	0.03028	-0.120714	0.137014	-0.130883	-0.03587	0.262949	0.08376	-0.253052	0.082015	-0.151569	0.106685	0.039066	-0.056372	-0.040097	0.010735	-0.102219	0.052885	0.15131	0.221428	0.12072	-0.0997	0.156485
14022	NM_006745	SC4MOL	Hs.239926	-0.162501	-0.228879	-0.231343	-0.081972	-0.093909	-0.134649	-0.397482	-0.123694	-0.102914	-0.067664	-0.137879	-0.137258	-0.026417	0.090771	0.048267	-0.028382	-0.268904	-0.050991	-0.218463	-0.043302	-0.523975	0.03487	-0.059029	-0.338351	-0.197494	-0.149887	-0.097343	-0.941939	-0.232835	-0.16844	0.00686	-0.040571	0.025254	0.072512	0.016799	0.412229	0.005086	0.097421	-0.073324	0.061744	-0.091588	0.007809	-0.036621	-0.03743	0.056505	-0.06223
14654	NM_014813	KIAA0806	Hs.24279	0.0353461	0.010381	-0.031	-0.088754	-0.016522	0.069358	0.017658	-0.008194	0.057046	0.308142	0.082997	-0.048525	-0.004306	-0.054214	0.109831	0.084706	-0.084503	0.021785	-0.025484	0.119362	0.088786	0.044471	-0.201858	0.068746	-0.064275	0.029414	0.042663	-0.444913	0.083593	0.107316	0.115003	0.001004	-0.08862	-0.071806	-0.061836	-0.068149	0.06291	0.098779	-0.023958	0.122893	0.404614	0.087828	-0.164042	0.001626	-0.01629	0.078046
19792	NM_017644	FLJ20059	Hs.246875	0.043995	0.098987	0.01582	0.010102	0.058247	-0.053057	0.315047	-0.103445	0.057342	-0.003088	-0.0772	-0.038157	-0.072932	-0.002057	0.081019	0.087788	0.043632	0.014066	-0.091871	0.109607	-0.027296	-0.031512	-0.074634	0.293721	-0.119693	-0.078833	-0.143159	0.182077	-0.011094	0.204144	0.041262	0.034056	-0.026273	0.055856	-0.011388	-0.153052	0.069054	-0.139674	0.096714	0.100917	0.251288	0.023918	-0.234823	-0.006496	0.035467	-0.039429
3826	Contig1998_RC		Hs.24758	0.0124164	0.204589	-0.127188	-0.007768	0.091752	-0.235786	0.108979	-0.09199	0.131038	0.038122	0.002417	-0.028698	0.007605	-0.238768	-0.018228	-0.064409	-0.055026	0.019161	-0.177247	0.058276	-0.327663	-0.370303	-0.109066	0.456974	0.091486	0.191407	-0.156535	-0.5692	0.190674	-0.149491	-0.029649	0.180416	0.133071	0.033753	-0.003413	-0.098989	0.079098	-0.108694	-0.362312	-0.216364	-0.148415	0.044167	0.252931	0.159957	0.250886	-0.065384
6972	NM_005204	MAP3K8	Hs.248	0.014306	-0.105149	0.085216	0.014223	0.028052	0.036928	0.055546	0.000313	0.060238	-0.046613	0.183506	0.093192	-0.009027	0.055559	0.125112	0.093634	0.262794	-0.065423	-0.008049	0.183452	0.275779	0.081907	-0.001659	0.114465	-0.009864	-0.172771	-0.234559	0.008183	-0.063028	-0.052021	0.030562	0.083769	0.048394	0.069822	0.034082	0.512917	0.174607	-0.084173	0.088431	0.146472	0.164874	0.085363	0.084411	0.106624	-0.050787	-0.081722
21398	Contig37066_RC	LOC56926	Hs.24983	0.133168	0.084399	0.16391	0.067842	0.039766	0.006153	0.315433	0.057316	0.210233	0.253462	-0.05612	0.065336	0.025692	0.014797	0.00987	-0.071311	0.032936	0.031996	0.069812	-0.055034	0.122487	0.084772	0.061295	-0.003026	0.050636	-0.105074	0.002331	0.212034	-0.027326	0.109634	0.021738	-0.140091	-0.05095	-0.044287	-0.020373	0.067669	0.114867	0.182729	0.207779	0.062791	0.018108	0.025335	0.124782	-0.024377	-0.081371	-0.165807
16161	NM_016423	ZNF219	Hs.250493	0.0511622	0.294526	0.20119	0.142461	0.035252	0.104949	-0.156346	-0.221877	0.14989	-0.089585	-0.031941	-0.113306	0.085284	-0.33399	-0.215669	-0.012018	-0.228836	0.138422	-0.133715	0.004922	-0.563142	0.128594	0.011354	0.195447	0.149528	-0.058557	-0.082265	-0.229448	0.298212	-0.056397	0.131828	0.033723	0.13494	-0.35219	-0.001321	-0.243732	0.219588	0.286944	-0.199128	0.06011	0.00238	0.17881	0.188234	-0.002086	-0.024549	0.204331
4349	NM_002804	PSMC3	Hs.250758	-0.0629913	-0.09472	-0.162575	-0.037015	-0.096591	0.014644	-0.034768	0.049781	-0.062565	-0.143113	-0.141778	-0.117571	0.046229	0.014632	-0.24063	-0.106918	-0.035324	-0.077985	0.016246	-0.189335	0.227404	0.025544	0.010846	-0.121148	0.096814	-0.024003	0.241237	-0.502742	-0.083683	0.154121	-0.004813	-0.160672	-0.015273	-0.017385	0.058729	-0.020353	-0.188918	-0.005494	0.026825	0.139374	0.162801	0.095462	0.031732	0.106943	0.037227	0.12673
8637	Contig49966_RC		Hs.25144	-0.0583666	0.025538	-0.187781	-0.034195	0.080891	0.000645	-0.053749	-0.08322	0.002606	-0.276034	-0.084976	0.083532	0.103974	0.111991	-0.057871	-0.052394	-0.002447	-0.048276	-0.256833	0.195134	-0.062679	0.019782	-0.02264	0.083095	-0.042507	-0.072426	-0.046627	-0.36321	-0.051731	-0.047245	-0.080296	0.106681	0.102126	-0.048557	-0.068667	0.036174	-0.132015	0.218453	-0.038388	0.05988	0.116842	-0.036452	0.090448	0.254706	-0.112089	0.114594
427	NM_003064	SLPI	Hs.251754	0.108302	0.018589	0.108826	0.596692	0.056249	-0.003938	0.043588	-0.032253	0.025724	0.16124	0.093491	0.321288	-0.095972	-0.177068	-0.054638	0.008507	-0.01994	0.019056	-0.011237	-0.298842	0.039886	0.092188	0.043936	0.05148	0.012795	-0.021126	-0.052331	0.203469	-0.007654	-0.013083	0.017928	0.085266	0.018826	0.05187	0.048251	0.011612	0.04971	-0.111787	0.19318	-0.078882	0.006563	0.07722	-0.090529	-0.182838	0.02539	-0.030786
19973	Contig57062_RC		Hs.25253	-0.120107	-0.24018	-0.181795	-0.193012	0.130967	-0.164395	-0.077327	0.01057	-0.109027	-0.256767	-0.23168	0.134587	-0.009136	-0.001086	0.10648	-0.157719	-0.099542	-0.102537	-0.655654	0.129428	0.126633	-0.233022	0.420982	-0.054692	-0.022625	0.066201	0.093933	-0.388192	-0.286602	-0.530193	0.16655	0.113493	0.241646	0.119458	0.011488	0.030646	-0.692612	0.03441	-0.369752	-0.154878	-0.357881	-0.184486	0.019656	0.265399	-0.150868	0.054323
10666	NM_006397	RNASEHI	Hs.25292	0.0962651	0.088776	0.188042	0.003989	-0.036191	0.066054	0.081848	0.094306	0.017333	0.362229	-0.073524	-0.15275	-0.121698	0.214628	-0.119085	-0.011696	-0.072584	-0.106262	-0.047285	-0.214225	0.137191	0.306354	-0.165547	-0.142755	-0.113332	-0.115744	0.084467	-0.143851	-0.127545	0.385714	-0.104966	-0.126142	-0.077508	-0.017309	-0.035703	-0.035221	0.031249	-0.053371	-0.008874	0.088062	0.405042	-0.055081	-0.121717	-0.114354	0.080295	0.046643
16659	M55914	MPB1	Hs.254105	-0.0272166	-0.125447	-0.211044	0.174053	0.029057	0.066881	-0.182199	0.140904	-0.050088	-0.087066	0.086314	0.065382	0.113506	0.312995	-0.105039	0.001572	0.121877	-0.121479	0.357215	-0.334109	0.134245	0.025105	0.13962	-0.420195	0.023625	-0.121762	-0.112418	-0.320132	-0.14739	0.009727	-0.087582	-0.533673	0.065379	0.004494	-0.153131	-0.178468	0.088941	0.193366	0.157418	-0.002782	0.060343	-0.008627	-0.115754	-0.167444	-0.10537	-0.159301
23447	NM_001428	ENO1	Hs.254105	-0.0275256	-0.119533	-0.194724	0.161144	-0.004404	0.087122	-0.124121	0.161505	-0.078332	-0.136387	0.103389	0.069977	0.073176	0.406362	-0.142935	0.034905	0.106965	-0.049193	0.406174	-0.335661	0.15613	0.123189	0.116068	-0.386339	0.010999	-0.109884	-0.116073	-0.219695	-0.167513	0.036219	-0.116388	-0.551135	0.067175	0.001849	-0.145662	-0.182739	0.080601	0.146613	0.13398	-0.003957	0.113545	-0.05353	-0.231783	-0.180164	-0.036386	-0.140076
19426	Contig37878_RC		Hs.255416	-0.0897254	-0.053268	-0.057756	-0.328883	-0.13203	-0.306684	0.672752	0.134395	-0.272515	-0.46354	-0.23851	0.111986	-0.10141	-0.127979	0.288335	-0.356859	-0.080508	-0.257619	-0.501491	-0.149692	-0.287439	-0.315828	-0.290364	0.431825	-0.051893	0.014688	-0.007901	-0.28107	0.02635	-0.192354	-0.324851	0.222891	0.020175	0.251003	0.251018	-0.170104	-0.464098	0.036931	-0.279122	-0.377189	-0.345216	-0.340474	-0.101608	0.148544	-0.266211	0.216532
14480	Contig2493_RC		Hs.256301	0.0506874	0.070864	-0.010165	0.011115	0.034148	0.079541	0.162638	-0.087217	0.110522	0.084741	0.015062	-0.033313	-0.06895	0.093309	-0.124063	-0.005865	-0.057609	-0.049479	0.237675	-0.151086	-0.072778	0.08161	0.037236	-0.243974	0.052988	-0.017451	0.025771	-0.003884	-0.118815	0.124556	-0.101732	-0.025394	-0.274705	0.056806	0.164841	0.148402	0.033992	0.052724	0.095706	0.087656	0.30581	0.246035	0.027525	0.097125	0.00073	0.004134
10663	NM_006396	SSSCA1	Hs.25723	0.0474687	-0.008638	-2.6e-05	0.007671	0.018095	0.025799	0.158982	0.069591	0.014607	0.141137	-0.045805	-0.094447	0.03923	0.059062	-0.084623	0.070834	-0.128035	-0.052289	0.275696	-0.121798	0.023721	0.166677	-0.03171	-0.070186	0.05997	-0.056619	-0.068247	0.074694	-0.000712	0.102511	0.064001	-0.000452	-0.054276	-0.037912	0.032144	-0.008642	-0.008433	-0.003843	0.1952	0.163745	0.050974	0.117537	-0.121928	0.03157	0.025185	0.028405
17996	Contig705_RC		Hs.257267	0.10131	0.220466	0.001482	0.018529	0.178152	0.13644	-0.061938	0.045285	0.207323	0.166047	-0.0092	0.020751	0.120201	-0.046523	-0.085981	0.10985	0.013986	0.033998	0.201707	0.085317	-0.22716	-0.021836	0.027767	0.240642	0.16007	0.106062	0.019852	-0.228576	0.202215	-0.184313	-0.013395	0.016216	0.0735	0.21676	-0.159726	0.073509	0.089776	0.208763	-0.124559	-0.01858	-0.112004	0.178746	0.066235	0.177686	0.045881	0.095158
11180	NM_014413	HRI	Hs.258730	-0.0186832	-0.107644	-0.076206	0.01095	-0.118923	-0.049306	0.110837	-0.096889	-0.082907	0.241939	-0.087865	-0.107681	0.118708	0.053085	0.029424	0.151348	-0.033598	0.192965	0.397677	0.122693	-0.206528	-0.066003	-0.105353	0.151123	0.060146	0.236858	0.342913	-0.539797	0.270074	-0.083127	0.087453	0.04405	0.061116	-0.12425	-0.056305	-0.05827	0.128477	0.076308	0.123153	0.199392	0.019874	-0.039373	0.056747	0.102683	-0.015326	0.091967
23483	NM_019555	ARHGEF3	Hs.25951	-0.0890877	0.061043	-0.157231	-0.334147	-0.064472	0.146893	-0.254561	0.105183	-0.176289	-0.128208	-0.193103	-0.051466	0.140477	0.053536	0.040252	-0.140536	-0.249721	0.18965	-0.099734	0.076894	0.293494	-0.048708	-0.232556	0.277336	-0.046017	0.172152	0.079266	-0.192379	0.118408	-0.134478	-0.105743	0.069448	0.181295	0.051928	0.150739	-0.128638	-0.279604	0.071133	0.081536	0.010913	0.087609	-0.06536	0.12541	0.326826	-0.063788	0.02763
7543	NM_003893	LDB1	Hs.26002	0.0578142	0.016081	0.071441	0.007307	0.041954	0.041979	0.120648	0.019733	0.105638	0.095547	0.187092	-0.021926	-0.030263	-0.051016	-0.040821	0.103711	0.085545	0.050209	0.221608	0.074287	-0.048576	0.210549	-0.026482	-0.05164	-0.023967	0.064346	0.1014	0.35364	0.09504	0.100814	0.095895	0.035879	-0.141044	0.01127	-0.034874	-0.010568	0.148507	0.049188	0.034449	0.067112	0.063227	0.103262	0.02006	-0.010524	0.053614	-0.042149
7243	NM_003809	TNFSF12	Hs.26401	-0.0293581	-0.030528	-0.050384	0.04427	-0.057175	0.053242	-0.138082	0.036661	0.003267	-0.125494	-0.042476	0.044901	0.141052	-0.050503	-0.036391	-0.005229	0.106863	0.049319	0.043006	-0.002459	0.024333	0.065201	0.06368	-0.065625	0.060728	0.024078	0.145668	-0.256107	0.114515	-0.001108	0.030772	0.017699	0.027039	0.019996	0.037628	0.035978	0.013259	0.112101	0.044054	0.105386	-0.033625	0.036657	0.083709	0.074021	-0.00643	0.042413
22541	Contig34962_RC		Hs.26418	0.0584539	0.010664	0.082658	0.035216	0.060955	0.029934	0.147038	0.055335	-0.027412	0.131697	-0.00566	0.021014	-0.000293	0.065294	0.014765	0.042268	0.000774	0.030548	0.106289	-0.038326	0.00744	0.107094	0.07333	-0.059116	-0.013941	0.110886	-0.013384	0.203586	-0.048462	-0.044804	-0.072148	0.028394	0.020108	0.018183	0.028373	0.020249	0.198787	-0.111541	0.045068	0.076201	0.266844	0.03408	0.023185	0.004817	0.064699	-0.079372
5898	Contig565_RC		Hs.26418	-0.0897124	-0.125557	-0.197285	-0.041477	-0.086548	-0.083773	-0.111757	-0.040895	-0.055524	-0.064596	-0.236423	0.006074	0.038437	0.0208	0.075187	-0.32838	0.014059	0.043618	-0.301577	0.243948	-0.004784	-0.331762	0.125357	0.165161	-0.145562	0.015346	-0.049563	-0.401757	-0.097845	-0.066379	-0.109416	-0.166518	0.190903	-0.145984	-0.06429	0.042846	-0.227298	0.21774	-0.093107	-0.004876	-0.452183	-0.070067	0.098955	0.307899	-0.094107	0.193581
21597	Contig3695_RC		Hs.26670	-0.0620069	-0.127964	-0.016186	-0.15837	0.120606	0.078044	-0.031201	0.139279	-0.204104	-0.358166	-0.089518	0.106204	0.089919	0.126745	0.325219	0.052554	0.232572	-0.006107	-0.131491	0.072602	0.05338	-0.194947	-0.269453	0.068288	-0.001288	0.028252	0.180835	-0.371616	0.073258	-0.204441	-0.356619	0.151202	-0.032619	-0.045193	0.219163	-0.146073	-0.09902	-0.002734	-0.241512	-0.018579	-0.26574	-0.178505	0.120086	0.060032	-0.275413	0.069703
12170	NM_006519	TCTEL1	Hs.266940	-0.0603296	-0.333535	-0.005753	0.017997	-0.088269	-0.291357	-0.329607	0.068715	0.10928	0.309563	0.274634	0.06946	-0.070849	-0.053253	0.096095	0.179768	0.240497	0.074788	-0.186455	0.155327	0.01511	-0.036135	-0.299604	0.247811	-0.031784	-0.274786	-0.022837	-0.330806	-0.264674	-0.10587	-0.143432	-0.089385	-0.133598	0.211817	0.140903	0.312953	0.023595	-0.023888	-0.201711	0.074529	0.213524	0.107143	-0.048648	0.078279	0.111841	-0.212058
19890	Contig55612_RC		Hs.267120	-0.0650697	-0.069884	-0.098639	-0.274511	-0.001387	-0.048149	0.102145	0.077929	-0.084318	-0.188813	0.053126	0.016094	0.065703	0.069489	0.23612	-0.160343	0.158875	0.012028	-0.038907	0.08697	0.054429	-0.348625	-0.077623	-0.017078	0.04228	-0.160352	-0.004939	-0.329748	-0.03641	0.019584	-0.030748	-0.074285	0.002889	-0.021881	0.123591	0.065342	-0.230612	0.11589	-0.099897	0.110133	-0.078511	0.095119	0.025346	0.177092	0.105595	0.003101
16329	NM_016485	HSPC228	Hs.267288	-0.0681561	-0.131927	-0.3114	0.194413	-0.137019	-0.166777	-0.047828	0.011253	-0.141451	0.117331	0.034934	0.339386	0.007406	0.116968	0.138078	-0.227414	0.084095	0.126892	-0.011925	-0.081969	0.170253	-0.10564	0.104922	-0.230618	0.1169	-0.112895	0.062435	-0.465925	-0.218537	0.052018	-0.053879	-0.161546	0.02641	-0.039437	0.055623	0.110725	-0.137897	0.153977	-0.005191	0.159913	0.110035	0.04507	0.012639	0.16761	0.048197	-0.038962
6425	NM_005177	ATP6N1A	Hs.267871	0.0148732	-0.016775	-0.040534	0.010337	0.003961	-0.02729	0.010482	0.166143	0.025009	0.002526	0.034062	0.000566	-0.013601	-0.007565	-0.347148	-0.06	0.174993	0.066997	-0.003897	-0.058055	0.42918	-0.009562	0.026671	-0.106117	0.027375	-0.102176	0.140885	0.125425	0.027466	0.133091	0.096855	0.007693	-0.021316	0.168774	-0.010111	0.058362	-0.033609	-0.019538	0.016304	0.01727	-0.099006	-0.023718	0.124474	-0.033092	-0.052237	-0.034427
6471	NM_004457	FACL3	Hs.268012	-0.135238	-0.147964	-0.129055	0.230135	-0.199007	-0.224111	-0.35214	-0.176671	-0.166689	-0.051641	-0.070513	0.233968	-0.189052	-0.036189	0.009232	-0.192653	-0.015849	-0.199825	-0.153859	0.218221	-0.1997	0.001409	-0.203654	0.162903	0.049087	0.055192	-0.048977	-0.226902	-0.101493	-0.029204	0.150201	0.0132	0.029022	0.142403	-0.129507	0.066422	-0.319806	-0.000769	-0.13784	-0.109642	0.051755	-0.025864	0.142185	0.227116	0.040326	0.07168
3052	Contig56768_RC	SLC5A3	Hs.268016	-0.0981283	-0.080573	-0.269533	0.054158	-0.26448	-0.037292	-0.19304	0.160577	0.145657	-0.398629	0.178283	0.227966	-0.101835	-0.139737	-0.00152	-0.149426	0.065888	-0.08889	-0.428866	-0.064474	-0.170454	-0.101293	-0.047512	0.265514	-0.154504	0.118444	-0.22308	-0.35025	-0.058046	-0.174495	0.118496	-0.038592	-0.111	-0.077009	-0.176136	-0.130609	-0.327805	0.122983	-0.189457	-0.043931	-0.06576	0.072896	-0.155668	-0.106246	-0.129256	-0.161529
20044	Contig3902_RC		Hs.26812	-0.0539934	-0.061145	-0.209144	0.222843	0.093352	-0.00334	-0.285912	0.098456	-0.154606	-0.186445	-0.122598	0.110663	0.082743	0.170292	-0.112787	-0.015562	0.33975	0.086643	0.088728	-0.158353	-0.091627	-0.061505	0.181507	-0.236077	-0.113173	0.035656	-0.001114	0.038708	-0.063909	0.220784	-0.129514	-0.069531	0.02196	-0.282164	-0.209895	-0.033229	0.044812	0.23585	0.321727	0.145497	0.037321	0.043677	-0.222063	0.005576	-0.071171	-0.172723
19340	AK001836	LOC51088	Hs.272239	0.067859	0.24867	0.054995	0.020495	0.028505	0.104953	0.15169	-0.027533	0.081444	-0.052488	0.084286	-0.011334	0.021681	0.092038	-0.053403	-0.052975	-0.026313	0.16557	-0.008839	-0.082059	0.003045	-0.033017	0.155537	0.000134	-0.030814	0.071729	-0.016578	-0.101845	-0.087584	-0.048538	0.137148	-0.031554	0.005344	-0.102627	0.042814	-0.086762	0.027734	0.094862	-0.001877	0.00523	-0.005091	0.113653	0.0119	0.065344	0.172449	0.038417
16479	AK002174	LOC51088	Hs.272239	-0.0251017	0.380287	-0.05971	-0.375348	-0.15969	0.172306	-0.048462	-0.129904	0.260795	-0.266189	-0.114873	-0.121823	0.119133	-0.054654	-0.183173	-0.158098	-0.129798	-0.009635	-0.161168	0.049675	0.189728	-0.12941	0.120152	0.475019	0.095578	-0.177619	-0.10437	-0.073383	-0.286122	0.084985	0.219388	-0.067628	-0.015383	-0.277798	0.537923	-0.122109	-0.292253	0.171129	-0.077188	0.048605	-0.216097	0.362281	-0.011084	0.127079	0.20213	0.231892
17806	NM_015990	LOC51088	Hs.272239	-0.0497584	-0.068922	-0.111014	0.038097	-0.041683	-0.080193	0.04763	0.020288	-0.035327	-0.216702	-0.027719	0.052548	-0.00855	0.154371	0.012214	0.022569	0.116468	0.034479	-0.108214	-0.127048	-0.035436	-0.053346	0.084309	0.055337	-0.005557	-0.097375	-0.076114	-0.161802	-0.0002	-0.013623	0.043405	0.020937	-0.036775	-0.087309	0.012917	0.16914	-0.080916	-0.041706	0.063278	0.177059	0.226569	0.16212	0.091915	0.105529	0.004463	0.052401
24059	NM_001503	GPLD1	Hs.272529	0.0317393	0.096298	0.07049	0.035036	-0.025465	0.061399	-0.011825	0.102912	-0.061491	0.0183	0.106592	0.054702	0.047406	0.020214	-0.00473	0.108918	-0.001389	0.035945	0.088726	0.036941	0.071107	0.063017	0.088353	0.026025	-0.016057	0.078335	-0.015658	0.488901	0.069612	0.024026	0.078821	0.025543	0.035888	0.088005	0.017544	0.018942	0.14325	0.13188	0.020226	-0.030272	-0.105615	0.029499	0.001985	-0.157249	0.016229	0.031173
6355	NM_003707	RUVBL1	Hs.272822	-0.0207668	-0.106838	-0.029649	0.187617	0.02674	0.005587	-0.291204	-0.112846	0.147389	-0.013697	0.08949	-0.068541	0.048171	-0.045741	-0.211215	-0.005062	-0.226716	0.14975	0.221559	-0.068486	0.114804	0.083998	-0.038991	-0.17863	0.150464	0.023421	0.144369	-0.533459	0.013809	0.499022	0.112031	-0.022153	0.056057	-0.187474	-0.076097	-0.025337	0.17203	-0.041209	0.087988	0.030321	0.304361	0.124911	0.209905	0.021905	0.225001	-0.02118
23257	AL050353	OIP2	Hs.274170	-0.0787812	-0.135488	-0.189326	0.194791	-0.123677	-0.145515	-0.086492	0.159433	-0.105932	-0.276825	-0.019029	0.032336	0.030229	0.172178	0.155077	-0.136493	-0.051524	0.016485	-0.164329	0.036733	0.313474	0.088659	-0.039553	0.199255	0.061122	0.133342	0.036792	-0.376823	-0.081442	0.275738	-0.0619	-0.014659	-0.007492	0.089087	0.182699	0.043796	-0.189037	0.132108	-0.01372	0.023193	-0.195715	-0.0343	-0.049035	0.115659	-0.069589	0.037349
13884	NM_016183	LOC51154	Hs.274201	0.00134867	-0.142669	0.00756	0.04033	0.026638	-0.086067	0.198059	-0.058713	0.019643	0.007357	0.011244	-0.007113	0.119761	0.202065	-0.049981	0.012552	-0.077901	0.100107	0.192047	0.008203	0.208102	0.125637	0.152298	-0.163005	0.001503	-0.017605	0.196229	-0.195097	-0.069329	0.033985	0.081823	-0.128438	0.017336	-0.059314	0.121448	0.059076	0.283725	-0.013376	0.042946	0.145237	0.135028	0.133688	0.106949	0.029944	0.008844	0.150527
5080	NM_004301	BAF53A	Hs.274350	-0.0736351	-0.204481	-0.209344	0.173127	-0.090675	-0.123697	0.010065	-0.07107	0.004175	-0.150816	-0.028536	-0.047767	-0.00232	0.145133	0.019383	-0.17752	-0.193773	0.054991	-0.14563	-0.117152	0.206818	0.126059	-0.238456	0.122196	-0.028399	-0.046022	-0.016814	-0.450042	-0.189777	0.498547	-0.091078	-0.02652	-0.058595	-0.077776	0.233247	0.112091	-0.110999	-0.189135	-0.053867	0.124574	0.067539	-0.093882	-0.083559	-0.02151	-0.005028	-0.071718
2041	AB007867	PLXNB1	Hs.278311	0.0179927	-0.000144	0.045323	-0.007443	-0.009261	0.023592	-0.047309	-0.000731	0.125661	0.032246	0.105663	-0.01307	-0.073055	-0.090793	-0.04276	0.111037	0.027931	0.089304	0.167568	0.143181	0.404466	0.157154	0.024196	0.111747	-0.030126	0.055546	0.09332	0.07576	0.036786	-0.089421	0.05022	-0.036881	-0.011557	0.057746	0.025644	0.09437	0.019498	-0.033536	-0.03631	0.082552	-0.126149	0.168023	0.082444	0.041778	-0.027384	0.02534
2952	NM_002673	PLXNB1	Hs.278311	0.0224257	-0.015827	-0.025917	0.024456	0.008052	0.068253	-0.021439	0.000706	0.106157	0.05739	0.054458	-0.031658	-0.049672	-0.051864	-0.067127	0.176795	0.033078	0.095929	0.175504	0.002599	0.201774	0.143332	0.086653	-0.019163	-0.038778	0.106337	0.102911	0.199728	0.116695	-0.07062	0.074834	-0.06576	0.018395	0.052625	-0.04285	0.056745	0.010767	-0.057336	0.034795	-0.028349	0.100537	0.155025	0.08475	0.128609	0.027168	0.056912
14919	NM_014891	HASPP28	Hs.278426	0.0287508	-0.041422	0.019099	0.105195	0.079715	-0.003456	0.055394	0.003756	0.075377	-0.034901	0.107505	0.062649	-0.008692	0.019006	-0.071485	0.037499	-0.055097	-0.036499	0.093153	-0.095155	0.06406	0.018255	0.076728	-0.10763	-0.007373	0.001447	0.011722	0.333368	-0.048139	0.170366	0.032774	-0.080388	-0.02933	0.045329	-0.131298	-0.007728	0.084228	0.081726	-0.002705	0.0679	0.040152	0.101088	0.132636	0.173011	0.033467	0.032493
13674	NM_016103	LOC51128	Hs.279582	0.0461138	-0.013335	0.015943	0.351605	-0.188097	-0.052123	-0.025345	0.171096	0.167603	-0.012323	-0.139027	-0.178735	-0.077854	0.023982	0.373942	-0.282402	-0.337345	-0.075386	0.017521	-0.084084	0.089193	0.112311	-0.189424	0.142503	-0.111336	-0.240677	-0.298621	-1.04435	-0.331691	0.472374	0.07798	0.344486	0.039509	-0.053896	0.07355	0.212845	-0.004416	0.006105	0.009719	-0.022543	0.17539	0.069948	-0.116836	-0.079584	0.072741	0.12038
18354	AB020681	KIAA0874	Hs.27973	-0.0451474	0.092338	-0.098155	-0.22113	0.02253	-0.231664	-0.023477	-0.029065	0.048754	0.033542	-0.36126	-0.090312	-0.168593	-0.037179	0.260579	-0.063577	-0.19194	-0.303168	-0.38056	-0.176849	-0.355224	-0.585161	0.057924	0.25949	-0.119791	0.178396	0.196976	-0.253423	-0.000291	-0.281507	0.01217	0.189572	0.036324	-0.08059	-0.158228	0.455878	-0.025024	-0.125441	-0.311241	-0.275825	-0.031545	0.340508	0.300971	0.169363	0.044811	0.165451
10818	AK000060	AK000060	Hs.27973	-0.125354	0.111085	0.122155	-0.443054	-0.165976	-0.312107	-0.194516	-0.087253	-0.015801	-0.142717	-0.397898	-0.126464	-0.382629	-0.288157	0.214536	-0.175596	-0.387258	-0.539307	-0.461448	-0.344567	-0.500967	-0.596792	0.064611	0.105655	-0.03302	0.366431	0.261194	0.888442	0.084081	-0.448964	-0.094323	0.310043	-0.00236	-0.146471	-0.330268	0.255736	-0.249257	-0.388467	-0.454609	-0.855616	0.305478	0.168192	0.291951	-0.218632	-0.026763	-0.068956
16942	NM_016567	TOK-1	Hs.279862	0.00630933	-0.094879	0.192101	0.111905	-0.059143	-0.151468	0.079784	-0.033319	-0.012513	0.024316	0.016955	-0.133292	-0.127663	0.061366	0.037521	0.053765	0.034051	-0.186704	0.302668	-0.192791	0.004906	-0.133789	-0.166359	0.088792	0.118713	0.180649	0.135288	0.156778	0.049557	-0.038085	-0.058335	0.13917	-0.267895	0.200859	0.061189	0.267125	-0.084798	-0.132194	-0.209898	-0.007138	0.003001	0.027367	-0.00508	0.039119	-0.123855	0.262207
15545	NM_016391	HSPC111	Hs.279918	-0.0219891	-0.108413	-0.07857	0.144566	-0.118652	-0.035579	0.032504	-0.039962	0.056407	-0.050203	0.031004	-0.160264	0.009906	0.085701	0.108261	-0.015833	-0.153846	0.052064	0.262238	-0.054019	0.11107	-0.079164	0.066203	-0.081257	0.028807	-0.00594	0.233746	-0.713069	-0.191067	0.308982	0.046838	-0.060906	0.017884	-0.042632	0.027762	-0.052746	0.130196	-0.085367	0.142325	-0.051781	0.172808	0.217503	0.044052	0.124777	0.012195	0.026643
20509	AL049949		Hs.28264	0.0145283	0.309079	0.157732	-0.112309	0.114945	0.15569	-0.235188	-0.030768	-0.007058	-0.221368	-0.360833	0.1692	0.331596	-0.117359	-0.12418	0.052891	-0.185579	-0.15329	-0.252568	0.288496	-0.453456	-0.313747	-0.177678	0.051046	-0.083502	0.006624	-0.227753	0.101617	0.143423	-0.344967	-0.041244	0.056958	0.101415	-0.134831	0.063733	-0.311824	-0.06491	0.208955	-0.219152	0.001573	-0.059846	-0.275869	-0.075355	0.254641	-0.049541	0.073325
9145	Contig41097_RC		Hs.283077	-0.0928897	-0.019594	-0.047595	0.21447	-0.129993	-0.173678	-0.212742	0.006086	0.014054	-0.487015	0.102917	-0.018204	0.051589	-0.006729	0.199812	-0.151482	-0.056841	-0.239494	-0.145588	0.159141	0.266623	-0.170351	-0.162241	0.327087	0.087802	0.188457	-0.063797	-0.421991	-0.193526	0.215904	-0.160396	0.045437	-0.041713	-0.030216	-0.048076	0.115266	-0.078669	-0.111326	0.03367	-0.084609	-0.155852	0.043652	-0.101627	0.134411	-0.001406	-0.127875
20553	NM_018451	BM032	Hs.283077	0.179598	0.114762	0.346099	0.082054	0.258506	0.073594	0.192373	0.070576	0.112111	0.366309	-0.015855	0.057198	-0.061222	0.171398	0.015906	0.182115	0.043541	-0.022352	0.008922	-0.033384	0.0509	0.078588	-0.031589	0.185589	-0.009841	0.070281	-0.042416	0.469494	-0.064392	0.06689	-0.029609	-0.004258	-0.055981	0.067865	0.00381	0.008129	0.187312	-0.01215	0.059041	0.061064	0.15529	0.012365	-0.167669	-0.011395	0.052593	-0.193245
20561	NM_018455	BM039	Hs.283532	-0.219779	-0.279859	-0.092023	-0.125379	-0.278979	-0.362738	-0.417862	-0.11266	-0.269971	-0.038541	0.169038	0.014773	-0.31052	0.022018	0.115262	-0.174952	-0.001318	-0.197855	-0.145837	-0.343268	0.233878	-0.03474	-0.343794	-0.099241	0.030559	-0.083115	0.078239	0.008046	-0.68014	0.495249	-0.327071	-0.226479	-0.243487	-0.127313	-0.117888	-0.098541	-0.042256	-0.231279	0.114769	-0.105759	0.134372	-0.376336	-0.208666	-0.248384	0.192143	-0.243745
11476	NM_006459	KEO4	Hs.285818	0.0247961	0.047718	0.096572	-0.036731	-0.027939	0.093692	0.042132	-0.036293	0.019067	0.024947	0.00113	-0.047129	0.022292	0.053065	-0.015599	0.098059	0.075643	0.142254	0.133499	0.003161	0.194729	0.051186	0.149472	-0.110569	0.046902	-0.13039	-0.020981	-0.056755	0.025394	0.192872	0.08118	0.03805	0.064846	0.000395	0.057362	0.054617	0.14209	0.099918	0.123156	0.076776	-0.021364	0.02921	-0.000568	0.148974	0.045972	-0.041921
11113	NM_007107	SSR3	Hs.28707	-0.0885209	-0.206783	-0.154054	-0.066218	-0.116125	-0.086337	-0.128075	0.029418	-0.021043	-0.047471	-0.271289	-0.158592	-0.212491	0.58156	-0.030447	0.068047	0.170252	0.310227	-0.129569	-0.033454	0.002984	0.309921	0.186255	-0.034111	-0.168619	-0.016663	-0.108969	0.304742	-0.173388	-0.13443	0.189981	-0.020359	-0.197804	-0.140262	-0.261637	0.00467	-0.174326	-0.043694	0.072351	0.05035	-0.074589	-0.244546	-0.197961	-0.11782	0.021331	0.08752
16003	AB037726	KIAA1305	Hs.288348	-0.0465846	-0.016066	-0.060781	-0.125118	-0.033873	0.016383	0.016129	0.022366	-0.149252	-0.089049	0.064644	0.196787	0.061079	0.120931	-0.022588	-0.083655	0.214882	-0.008658	-0.159433	-0.079082	-0.021584	0.012091	0.11797	-0.090527	-0.001352	0.085059	-0.165282	-0.466586	0.10461	-0.015575	-0.010866	-0.09627	0.01289	-0.020387	-0.110426	-0.149642	0.145632	0.044266	0.083716	-0.068369	-0.167199	-0.291155	-0.085535	-0.096847	0.046828	0.016963
20898	AF113007	DKFZP586A0522	Hs.288771	-0.212143	-0.452707	-0.294982	-0.381826	-0.456078	-0.163164	-0.128549	-0.276242	-0.363337	0.607596	-0.415742	-0.507635	-0.458838	0.212298	0.382899	0.22578	0.081986	0.228179	-0.560103	-0.121536	-0.248147	0.145856	-0.035338	-0.437263	-0.318212	-0.024244	-0.44415	-0.294507	-0.448949	-0.385252	0.452617	-0.351081	-0.480202	-0.606288	-0.512118	-0.38726	0.340551	-0.138144	0.490088	0.290197	-0.578371	-0.734303	-0.448342	-0.184823	-0.214506	0.203633
20894	Contig57494_RC		Hs.289069	-0.102578	0.141112	-0.269006	-0.037936	-0.038171	-0.208772	-0.230129	0.03673	-0.073465	-0.243563	0.195108	-0.021839	-0.096931	-0.060624	0.203881	-0.091442	0.11642	0.054517	-0.22998	0.066756	-0.22419	-0.212738	0.11178	0.113695	-0.120469	0.333178	0.03475	-0.150375	0.120653	-0.308914	-0.020771	0.189725	0.018393	-0.064885	-0.280441	0.101266	-0.220767	-0.02607	-0.140457	-0.246116	0.071678	-0.214792	-0.114966	0.181334	-0.070115	-0.095519
19106	NM_000177	GSN	Hs.290070	-0.0488494	0.137107	0.102496	-0.26239	0.105903	0.172417	-0.156209	-0.027727	-0.200006	-0.311236	-0.07438	0.047576	0.184229	0.026844	-0.051481	-0.11023	0.095475	-0.140758	-0.234883	0.127767	-0.221236	-0.090811	-0.01492	-0.070457	0.048967	0.068505	-0.1791	0.096862	0.042113	0.177548	-0.044554	-0.109475	0.16098	-0.038712	0.07682	-0.267364	-0.20051	0.137114	0.174858	-0.124045	-0.256003	-0.230587	-0.170397	0.014642	-0.117843	-0.099991
749	Contig40877_RC		Hs.29088	0.105056	-0.017712	0.222879	-0.005108	0.087206	0.027037	0.261752	-0.040057	0.143729	0.265774	0.000842	-0.020933	-0.01958	-0.028302	0.000229	0.013392	0.023124	0.034186	0.006198	0.022488	0.007967	0.132453	0.070118	0.130513	0.037563	-0.023485	0.137142	0.074247	0.035515	-0.140827	-0.009119	-0.034199	0.018602	-0.014684	0.149352	0.035057	0.003313	0.003968	0.020228	-0.044109	-0.129073	0.032407	0.034134	0.166734	0.067997	-0.063285
19218	Contig48842_RC		Hs.29088	-0.0713923	-0.119283	-0.173148	-0.119591	-0.133189	-0.176434	0.029639	0.038135	-0.035341	0.046681	0.16732	-0.12993	-0.034052	0.118485	-0.078126	-0.112427	0.273845	0.000842	-0.144157	-0.176544	0.383977	-0.007388	-0.05269	-0.090184	0.056004	-0.080515	-0.136908	-0.204147	-0.121973	0.21958	-0.14899	-0.013263	-0.113244	-0.026706	-0.022233	-0.160544	-0.078592	0.064869	0.016009	-0.007902	0.147042	-0.079098	-0.222273	-0.148279	0.01818	0.275742
3468	NM_020185	MKPX	Hs.29106	-0.0178826	-0.038256	-0.014273	0.053303	0.093088	-0.04706	-0.146089	-0.013171	-0.07268	0.024195	-0.049312	-0.203983	0.103863	0.042271	0.106192	-0.013614	0.142083	-0.025091	-0.123839	-0.047412	0.080965	0.081869	-0.192844	0.126335	0.047016	-0.099216	-0.007122	0.322716	-0.064124	0.103943	-0.022252	-0.003115	0.086663	0.006134	0.001146	-0.055372	-0.04374	-0.04352	-0.03411	0.021598	0.088806	0.065953	-0.137558	0.059312	-0.117741	-0.038626
17878	Contig2930_RC	DAB2	Hs.291804	-0.0469791	0.088407	0.056252	-0.237339	0.129515	0.214706	-0.251937	0.17257	-0.173077	-0.421909	-0.142845	0.240326	0.33455	-0.05726	0.068912	-0.219967	0.088301	-0.195931	-0.133455	0.294846	-0.082343	-0.206463	-0.325181	0.011808	0.138721	-0.048495	-0.00146	-0.411093	-0.232402	-0.10201	0.134875	0.020136	0.147123	-0.107236	-0.063831	-0.427613	-0.354038	0.347135	-0.139248	0.005004	-0.220782	-0.299643	-0.239832	0.082355	-0.16078	-0.108856
23438	NM_001424	EMP2	Hs.29191	0.12957	0.045966	0.263835	0.283544	0.078519	-0.114145	0.099362	0.04159	0.31237	0.155088	0.061255	-0.133034	-0.113287	-0.320003	-0.137176	0.359168	-0.217581	-0.00347	0.017713	-0.055595	-0.134435	-0.059113	0.154359	-0.017861	0.105802	0.019814	0.036564	-0.141338	0.206259	-0.253401	0.165994	-0.159112	0.111109	-0.039454	-0.336284	-0.217857	-0.098597	0.195767	-0.217397	0.229683	0.12716	0.447277	-0.243346	-0.014712	0.110232	0.103403
10451	Contig53180_RC		Hs.293943	-0.0114938	0.026138	0.072944	0.094318	-0.058327	-0.040909	-0.194285	-0.062333	0.012451	0.046559	0.123245	0.032202	0.024903	-0.043876	-0.01195	0.055201	0.074863	-0.051033	0.065887	-0.018881	0.089038	-0.00432	-0.047349	-0.056651	0.072624	0.047284	0.026478	-0.248601	-0.153416	0.309833	-0.047219	0.008484	-0.052441	0.049215	-0.074893	-0.002137	0.15005	-0.027702	0.040791	0.015349	0.211306	-0.1424	-0.047436	-0.073863	0.134858	-0.03131
7477	NM_004593	SFRS10	Hs.30035	-0.203442	-0.243433	-0.305172	-0.035985	-0.180649	-0.181055	-0.482508	-0.012041	-0.113846	-0.276287	0.010984	-0.13341	-0.111267	0.07356	0.118295	-0.116005	-0.125859	0.015827	0.044496	0.024988	-0.016284	0.025256	-0.012914	0.044244	-0.038805	0.104219	0.01164	-0.52519	-0.101239	0.129614	-0.129747	-0.232597	-0.027786	-0.012165	-0.073294	0.035462	-0.292783	-0.183904	-0.134044	0.026859	-0.022813	0.01338	-0.051516	0.060675	-0.049478	0.106113
3352	X66087	MYBL1	Hs.300592	-0.197413	-0.243812	-0.051938	-0.299405	-0.355433	-0.217513	-0.522059	-0.067233	-0.244677	0.225357	-0.358517	-0.338745	-0.297953	0.244768	0.139953	-0.035998	-0.153343	-0.300477	-0.440396	-0.281856	0.208291	-0.276411	-0.174943	0.130809	-0.181409	-0.229014	0.080799	0.403485	-0.44327	0.047997	-0.38937	-0.205888	-0.105507	-0.227181	0.151162	0.056731	-0.220393	-0.324075	0.858871	-0.252769	-0.072101	-0.230502	-0.303975	-0.114425	-0.29958	0.666071
2028	NM_003289	TPM2	Hs.300772	-0.0195458	0.011456	-0.099175	-0.309087	0.124975	0.347533	-0.129782	0.127666	-0.195298	-0.0542	-0.24546	0.254891	0.462761	-0.104783	-0.293121	0.058448	0.2629	0.142005	-0.016184	0.135053	-0.487313	0.217709	-0.085925	-0.180284	0.094891	-0.057509	-0.236425	0.261716	-0.309168	-0.525528	0.015524	-0.232665	0.006848	-0.207874	-0.082648	-0.322563	-0.119646	0.24291	0.342896	0.110878	0.294252	0.033131	-0.515426	0.037661	-0.090495	-0.263543
11925	AL110212	PURB	Hs.301005	-0.0535451	-0.138581	-0.047423	-0.026108	-0.045234	-0.124705	0.094042	0.042145	0.007572	-0.243614	-0.184055	-0.089764	0.080201	0.084921	-0.003117	-0.000447	-0.20999	-0.061855	-0.236878	0.075399	-0.074446	-0.352588	-0.071454	0.20737	-0.101933	0.03439	0.064248	-0.590677	0.011523	-0.176467	0.006105	-0.126245	0.099359	0.052248	-0.040862	0.183414	-0.100302	-0.076391	-0.208852	-0.057064	-0.231502	-0.097734	0.062237	0.154233	-0.073341	0.067053
13474	Contig56681_RC		Hs.301005	0.148459	0.064829	0.403552	-0.004489	0.128794	0.051158	0.199533	-0.000682	0.159441	0.333992	0.014229	0.034498	0.008502	0.011105	-0.009345	0.026065	-0.011023	-0.074961	0.005674	0.018404	0.057589	-0.126019	-0.061125	0.103602	-0.013332	-0.126977	-0.050305	-0.269012	-0.125717	0.009612	0.070063	-0.012406	-0.069119	0.130196	-0.047893	0.012277	0.153185	0.087638	-0.023253	0.085115	0.259534	0.009405	0.051439	0.003794	-0.010504	0.005357
6148	NM_012412	PURB	Hs.301005	-0.078811	-0.112353	-0.111782	0.192411	-0.160763	-0.188107	-0.16213	0.012013	-0.178512	-7.6e-05	0.088386	-0.021974	-0.092447	0.119724	0.074946	-0.107569	0.110267	-0.092888	0.071586	-0.113086	0.143845	0.004593	-0.301926	-0.18881	-0.005945	-0.081808	0.116071	-0.449552	-0.123339	0.198759	-0.020667	-0.142478	-0.093371	0.042827	-0.049852	0.098552	-0.029814	-0.023432	0.071959	0.083717	0.243749	-0.118894	-0.258458	-0.133226	0.139859	-0.12737
10246	NM_006303	JTV1	Hs.301613	0.0229786	-0.07	-0.186435	0.054245	-0.036907	0.02945	0.278834	0.070176	0.066662	0.000782	-0.010427	0.130673	-0.066518	0.163462	-0.147163	-0.059016	-0.060772	0.072521	0.183928	-0.108884	0.127863	0.106569	-0.075299	-0.121643	0.086724	0.080042	0.14036	-0.261224	-0.230844	0.209869	0.153913	-0.296561	0.106578	-0.1068	0.001225	-0.184796	0.20178	0.033906	0.178565	0.095455	0.025284	-0.008559	0.085153	-0.072245	0.104809	-0.067867
8205	NM_005360	MAF	Hs.30250	-0.038393	-0.020756	-0.014809	-0.208399	-0.023344	0.075856	0.038763	0.107006	-0.113951	-0.185903	-0.078881	0.074205	0.09899	0.114167	0.024566	-0.094591	-0.025945	-0.134788	0.333031	0.035972	0.077542	-0.027131	-0.373575	0.252622	-0.006802	0.392317	-0.122826	-0.506256	-0.286202	-0.077888	-0.188074	-0.1734	0.033801	-0.045515	0.084302	-0.400388	-0.220983	0.336568	-0.016748	0.063136	0.059896	-0.384809	0.043195	-0.037558	-0.047345	0.024327
18437	NM_000099	CST3	Hs.304682	0.0847032	0.31472	0.132375	-0.220657	0.091853	0.150361	0.269229	-0.012862	-0.00395	0.04126	-0.33246	-0.118427	0.016732	0.240533	-0.155022	-0.016953	-0.110194	-0.042741	-0.215393	-0.088945	-0.175469	0.086756	0.180323	0.148436	-0.027539	-0.291844	-0.024734	0.343253	-0.081041	-0.232312	0.159506	-0.041315	0.016098	-0.124488	0.092062	-0.114458	-0.211894	0.147112	0.079	0.025019	-0.211576	0.179151	0.257615	-0.05282	0.022234	0.142815
19502	NM_018300	FLJ11015	Hs.305953	0.101443	0.004257	0.218033	0.005894	0.213831	0.003786	0.217552	-0.08478	0.091098	0.243316	-0.183283	-0.039291	-0.031326	0.089198	-0.038938	0.00827	0.012861	-0.084601	-0.02955	-0.066579	-0.121235	0.108567	-0.108865	0.208175	0.026857	0.125865	-0.076513	0.349713	0.074657	-0.021501	-0.053424	0.119327	-0.03751	-0.082956	0.131131	0.217844	-0.022981	-0.064071	-0.074994	-0.023102	-0.014412	0.104469	0.024618	0.097117	0.021389	0.020939
190	AB033054	KIAA1228	Hs.306867	-0.0752324	-0.012474	-0.322005	0.016438	0.039949	-0.073136	0.011694	-0.101742	-0.097981	-0.137835	0.169749	0.105495	0.155737	-0.070723	-0.049344	-0.025373	0.029993	-0.133494	-0.101298	0.196025	0.058035	-0.120004	-0.062258	-0.118089	-0.125521	0.020937	0.011339	-0.638022	-0.019067	-0.187221	-0.063548	-0.0516	0.004142	0.036117	-0.107255	0.005234	-0.111972	-0.074678	0.251069	-0.034966	-0.203121	0.090842	0.057557	0.029987	-0.074692	-0.101317
17583	NM_018087	FLJ10407	Hs.30738	0.02706	0.019357	-0.25077	0.149059	-0.092867	0.051419	0.189985	0.088807	-0.000237	0.088787	0.011112	0.116883	-0.138989	0.084972	-0.052486	-0.061647	-0.002	0.024294	0.046921	-0.218581	0.083027	0.140115	0.128349	-0.148158	-0.058934	-0.049171	0.128	-0.657173	-0.151217	0.402544	-0.002395	-0.230281	0.023854	-0.104167	-0.140358	-0.121782	-0.086384	-0.060222	0.169187	0.176465	-0.180124	0.109947	-0.311317	-0.03764	-0.018249	0.079034
20309	Contig47563_RC		Hs.30818	-0.138508	0.106196	-0.047049	-0.264751	-0.599044	-0.171172	-0.242584	0.173352	-0.209721	0.008199	0.042343	-0.154241	-0.251838	-0.106189	0.35265	-0.401612	-0.23653	-0.224632	-0.335064	-0.264468	-0.082033	-0.082929	0.083445	-0.059794	0.223048	0.110575	0.284014	-0.429758	-0.242258	-0.250909	-0.354982	0.152961	-0.08432	0.098498	0.14669	-0.232712	-0.467575	-0.413579	-0.224297	0.086806	-0.380954	-0.124945	-0.111802	-0.237287	-0.012397	0.27273
8789	NM_006114	D19S1177E	Hs.30928	0.00151956	0.025889	0.087563	0.171369	-0.185196	-0.122664	0.000295	-0.194119	0.115174	0.115365	-0.095937	-0.126176	-0.227508	0.200088	-0.055819	0.030722	-0.10255	-0.092571	0.231439	-0.178931	0.104772	0.054749	-0.011929	-0.32466	0.030173	-0.044974	-0.023148	-0.158344	-0.050676	0.260569	0.012863	-0.180284	-0.034282	-0.063375	0.014526	-0.255211	0.193145	-0.169601	0.3225	-0.017623	0.081233	-0.108816	-0.002226	-0.174332	0.034947	-0.147732
8713	Contig3607_RC		Hs.31297	-0.025845	0.198565	0.073266	-0.357842	0.203084	0.382836	-0.452947	-0.091904	0.124197	-0.31186	-0.308736	-0.128453	0.258568	-0.368988	-0.065432	-0.25411	-0.166046	-0.043082	-0.145245	0.038258	-0.254892	-0.24177	0.249378	0.295136	-0.022184	-0.100191	-0.140291	-0.356718	0.129155	-0.249797	0.469679	0.293031	0.117372	-0.496027	0.016198	0.619719	-0.157381	0.273256	-0.196267	0.175188	-0.125838	0.574561	-0.335629	0.280194	-0.128505	0.406509
14405	Contig52737_RC		Hs.31297	-0.0386081	0.073405	-0.030306	-0.27269	0.023269	0.550229	-0.455986	-0.274121	0.167686	-0.128959	-0.174543	-0.177051	0.150977	-0.180723	-0.368543	-0.157477	-0.226968	0.248183	0.186191	-0.038763	-0.350317	0.236946	0.417318	0.118394	-0.137102	-0.273426	-0.190541	-0.317329	-0.049171	-0.105675	0.40769	0.197725	-0.048683	-0.477667	-0.051963	0.554134	-0.094027	0.19443	-0.181041	0.448047	0.300693	0.585381	-0.604611	0.198049	-0.012569	0.573855
14080	NM_006764	IFRD2	Hs.315177	0.0453569	0.07116	0.020081	-0.005575	0.051552	0.047402	0.162132	0.030397	0.06258	-0.031517	-0.026968	0.01363	0.050106	0.057053	-0.06408	-0.011744	0.0536	-0.027	0.146014	-0.024111	0.104561	0.221165	0.142334	0.027846	0.074137	0.047524	0.085836	-0.228391	0.006717	0.108962	0.029625	0.048555	0.080651	-0.00028	0.032326	0.066128	-0.0675	0.021693	0.137393	0.100838	-0.074788	0.21035	0.236017	0.116184	-0.065044	0.177045
5462	NM_003632	CNTNAP1	Hs.31622	0.138648	0.039684	0.249937	0.00222	0.231083	0.198246	0.23897	0.042848	0.156377	0.088466	-0.024741	0.058853	-0.033905	0.120203	-0.098171	0.132315	0.026301	0.079601	0.04282	-0.006581	0.285287	0.105474	0.112258	-0.119495	-0.013332	-0.070781	0.028071	0.384871	-0.015552	0.010091	-0.020081	-0.020916	0.01593	-0.015537	0.120093	0.05928	0.144558	0.007233	0.083159	0.173932	0.042057	0.173195	-0.027867	0.034334	0.124088	-0.050891
19737	NM_000245	MET	Hs.316752	-0.000424	-0.061977	-0.063071	-0.008432	-0.004398	-0.031146	0.036187	0.024096	-0.002098	0.107023	0.074628	0.094063	0.007906	-0.011039	-0.051577	-0.019714	0.050724	0.065338	-0.008557	5e-05	0.050453	0.035577	0.098148	-0.029687	0.037054	0.007415	0.029581	0.129768	-0.088513	0.039293	-0.042155	-0.020755	0.060714	0.062021	-0.046167	-0.027634	0.042897	0.005835	0.107851	0.097037	0.043668	0.167449	0.263907	-0.043438	-0.030844	0.026752
8110	NM_006074	STAF50	Hs.318501	-0.14139	-0.160893	-0.122545	-0.150806	-0.132265	0.061928	-0.530427	0.301466	-0.353399	-0.185569	0.321772	-0.11602	-0.063652	0.307374	0.573571	-0.135792	-0.241912	-0.41689	-0.239194	0.261211	0.694553	0.217407	-0.636134	-0.026814	0.077422	-0.344005	-0.116242	-0.075793	-0.410726	-0.017475	-0.542389	0.085347	-0.264465	-0.056519	0.217832	-0.556118	-0.253867	-0.23908	-0.019048	-0.218864	-0.45437	-0.468654	-0.361124	-0.231314	-0.447755	-0.185785
17540	NM_016613	LOC51313	Hs.323583	0.0469912	0.082755	0.079848	-0.129136	0.057692	0.038638	0.32881	-0.045731	-0.019742	0.029787	-0.232535	0.050408	-0.022884	-0.079987	0.046129	-0.066448	-0.113868	0.12603	-0.200838	0.129375	-0.159536	-0.122591	0.251851	0.528769	0.035955	-0.161233	-0.029551	-0.134783	0.130853	-0.153298	-0.097019	0.156574	0.00855	-0.103801	0.194183	0.323341	0.010862	0.065666	-0.124353	-0.052149	-0.242948	0.325586	0.054314	0.108762	0.399595	0.429356
24057	NM_002231	KAI1	Hs.323949	0.0109384	-0.064337	0.012866	-0.009272	0.005326	0.013324	0.126917	0.024282	-0.092221	0.081561	0.184539	0.096837	-0.024115	-0.008888	-0.011599	0.046643	-0.007062	0.0157	0.116486	-0.055508	0.019269	0.137584	0.023723	-0.063527	0.048991	-0.000215	-0.092241	0.475531	0.078812	-0.047431	0.07295	-0.001083	0.052368	0.031661	0.005151	-0.026499	0.00829	0.063845	0.047928	0.00416	0.01676	-0.108498	0.018606	-0.217867	0.059882	-0.063185
19073	NM_016824	ADD3	Hs.324470	-0.0703396	-0.226213	-0.094094	-0.252572	-0.138077	-0.110889	-0.264391	0.348657	-0.336996	0.441519	-0.504916	0.042391	0.184632	0.059422	0.317939	0.104245	0.026353	-0.255702	-0.211165	0.214911	-0.066827	-0.358095	-0.522238	0.170472	0.146576	-0.029459	0.240625	-0.313765	-0.225376	0.130688	0.196808	-0.045485	0.027251	0.02804	0.068835	-0.48909	-0.112489	0.064341	-0.0909	-0.054568	0.016794	-0.69106	-0.135677	-0.012588	-0.366275	0.097619
1877	NM_019903	ADD3	Hs.324470	-0.0890243	-0.209037	-0.073775	-0.205739	-0.144901	-0.065628	-0.366035	0.264088	-0.330758	0.330566	-0.437483	0.004649	0.117424	0.021727	0.274597	0.095212	0.057149	-0.228601	-0.229846	0.226731	-0.0495	-0.288111	-0.345824	0.118547	0.028243	-0.136313	0.272388	-0.35311	-0.192249	0.131082	0.16792	-0.051291	0.041206	0.039746	0.118631	-0.41826	-0.044651	-0.042222	-0.107871	-0.038637	0.162929	-0.642439	-0.150837	0.035514	-0.383506	0.095354
7564	Contig31351_RC		Hs.333212	0.00260844	-0.012755	-0.017585	0.067302	-0.010183	0.025728	-0.05506	0.056958	0.061029	-0.091958	0.07401	0.12916	0.059683	0.017771	0.026268	0.076273	0.06155	0.013132	0.108928	0.004428	0.147117	0.091143	-0.013053	0.011813	0.028375	0.082974	0.0053	-0.243341	-0.033183	0.052521	-0.071469	0.061451	0.019844	0.178026	0.238018	-0.023517	0.013042	-0.040467	-0.020044	0.104725	0.113735	0.216052	-0.115256	-0.057051	-0.059621	0.004474
6166	NM_012417	RDGBB	Hs.333212	-0.0254558	-0.044288	-0.172574	0.102427	-0.022483	-0.006683	-0.010634	-0.095479	-0.086912	0.107524	0.072341	0.126124	0.000611	-0.008302	-0.066343	-0.095049	0.167912	-0.185717	0.258183	-0.038895	-0.13577	-0.035948	0.036044	-0.126197	0.011644	0.084056	-0.106045	-0.225666	0.008234	-0.060431	-0.27403	-0.016142	-0.116927	0.155061	0.226293	-0.325903	0.016099	-0.050438	-0.107402	0.141988	0.137923	-0.062753	-0.15906	-0.110242	-0.026554	-0.086601
15750	Contig35186_RC		Hs.334612	-0.0152931	-0.055086	-0.094867	-0.037954	0.074055	-0.068737	0.006709	-0.019859	-0.050622	0.108723	-0.145097	-0.145697	0.021002	0.034508	-0.076125	0.013976	-0.015079	0.124548	-0.141704	-0.049841	-0.404617	-0.173632	-0.079186	0.127573	0.042172	-0.035006	0.124715	-0.608826	0.09181	-0.058572	-0.052032	0.007686	0.037105	0.263979	0.100215	0.16838	-0.090765	-0.051137	-0.233857	0.007145	0.098015	0.124469	0.142934	0.279427	-0.006441	0.0337
555	NM_003094	SNRPE	Hs.334612	-0.115347	-0.083465	-0.240053	-0.019179	-0.048078	-0.514308	-0.236131	0.104045	-0.095523	0.094568	0.005958	-0.151555	-0.34933	-0.221129	0.035441	-0.198608	-0.037513	0.077971	-0.264929	-0.294893	-0.125308	0.057616	0.108706	-0.06994	0.050998	0.261008	0.199576	-0.391454	-0.065195	0.108238	0.027547	0.17992	-0.129171	0.308248	-0.053901	0.303657	-0.204392	-0.350022	-0.252189	-0.152427	0.427437	0.103808	-0.132579	-0.019535	-0.115643	-0.023737
8416	NM_003944	SELENBP1	Hs.334841	0.0483443	0.183282	0.024882	-0.127311	0.000784	-0.049907	0.110593	0.257575	0.134982	-0.099781	0.246204	-0.272728	-0.065414	-0.184325	-0.155394	0.019085	-0.195246	0.038927	0.090909	-0.139747	-0.115241	-0.010421	0.186638	-0.028164	-0.047395	-0.291077	0.107479	-0.193184	0.220144	-0.159732	0.247575	0.15931	0.051051	0.107997	-0.31833	-0.351774	-0.05127	0.244721	-0.254414	0.094606	0.44394	0.03643	0.110972	0.095036	0.071784	-0.068888
3587	NM_003443	ZNF151	Hs.33532	0.0650629	0.054681	0.163279	0.143259	0.026247	0.038507	0.101709	-0.038847	0.088565	0.008166	0.029842	-0.031568	0.063327	-0.025072	-0.005889	0.072148	0.075126	0.008933	0.201986	0.025475	0.046449	0.071686	0.062053	0.000958	-0.074322	0.018526	0.023255	0.627314	0.107135	-0.009993	0.066144	0.011695	0.01492	0.044382	0.012966	-0.022903	0.078135	-0.001999	0.052665	0.125878	0.156644	0.196413	0.103571	0.050377	0.012343	0.050177
22678	NM_002004	FDPS	Hs.335918	-0.106148	-0.062697	-0.10692	-0.014102	-0.058032	-0.061372	-0.180876	-0.023233	-0.150551	-0.297549	0.102878	-0.213878	0.024571	0.205098	-0.125722	-0.273055	-0.045734	0.032591	-0.130038	-0.146285	0.284647	0.006322	0.115699	0.013077	0.010371	-0.174604	-0.137895	-0.244015	-0.065246	-0.009839	-0.108843	-0.243966	0.05565	0.489484	0.00293	-0.02038	-0.216201	0.170916	0.146671	-0.096732	0.06486	-0.157269	-0.007018	0.130297	0.101984	0.048467
18289	NM_000059	BRCA2	Hs.34012	-0.0267254	0.019929	0.094738	-0.014792	0.034961	-0.089623	-0.165034	0.015412	-0.010473	-0.125647	-0.025838	-0.007466	-0.049542	0.00841	0.002127	-0.038223	-0.015947	-0.062831	-0.051241	-0.036799	-0.09913	-0.252529	-0.032622	0.103424	0.136166	0.079214	-0.086985	-0.104119	-0.058999	0.08107	-0.031803	0.022743	-0.019144	0.076819	0.010906	0.138838	0.1188	-0.201988	-0.03506	0.003698	-0.011964	0.028203	-0.033105	0.097424	0.005429	0.239894
22345	NM_017955	FLJ20764	Hs.34045	0.0800014	0.172213	0.364038	0.151267	-0.056084	0.003977	-0.027137	-0.01532	0.146317	-0.019258	0.17473	-0.027639	-0.010153	0.127618	0.010218	0.07318	-0.047803	-0.010316	0.042483	-0.138988	0.025255	-0.014873	-0.087102	-0.106567	-0.030766	0.063662	-0.06243	0.096058	-0.115453	0.124528	-0.115451	-0.090749	-0.099801	0.118811	-0.00077	0.112006	0.133457	0.154001	0.041861	-0.020348	0.179296	0.001514	-0.329472	-0.049467	0.192833	0.13063
10392	NM_007066	PKIG	Hs.3407	0.0624883	0.062115	0.094653	-0.06864	0.095769	0.161672	0.217819	-0.057979	0.04658	0.010406	-0.169484	-0.017268	0.188831	-0.054718	-0.011024	0.055466	0.040578	-0.032868	-0.144765	0.027052	-0.001749	-0.041568	0.002932	-0.161231	0.017659	-0.159518	0.058044	0.241337	0.037338	0.048281	-0.02128	0.042529	-0.007709	-0.066977	0.162238	0.114229	0.146577	0.082447	0.063443	0.138619	0.095032	0.330904	-0.001665	0.025728	0.000205	0.154493
3863	Contig14968_RC		Hs.34359	0.105189	0.087214	0.136744	0.071931	0.062108	0.029045	0.195837	0.081665	0.145667	0.136493	0.058439	-0.094606	-0.073819	-0.066572	0.108632	0.033714	0.052423	0.039923	-0.032075	0.095567	0.02819	0.005216	0.020322	0.239642	0.058423	-0.075017	0.099035	0.562402	0.025595	0.160305	0.143543	0.0307	0.047013	0.085518	0.160299	0.221707	0.166539	-0.05993	-0.015599	0.070706	-0.303422	0.091066	-0.038762	0.115162	-0.011108	-0.130273
20171	Contig52675_RC		Hs.34359	0.0163098	0.085897	-0.119164	-0.040494	-0.027883	-0.076143	0.099586	0.001033	0.082003	0.141953	-0.136627	-0.063051	-0.084883	-0.032135	-0.060464	0.026751	0.09302	-0.121731	-0.226375	-0.107061	-0.120859	-0.208767	-0.033635	0.246894	-0.05096	0.013387	-0.040377	-0.025847	0.036926	-0.205631	-0.015034	0.092234	0.060588	-0.060077	-0.057358	0.360336	0.078078	0.01175	-0.124988	-0.235123	0.009912	0.008839	0.121097	0.114377	-0.007604	0.101982
19072	NM_018281	FLJ10948	Hs.34579	0.0773838	0.052092	0.210821	0.266466	0.185881	0.025118	0.088346	-0.016559	0.16069	-0.276401	0.023126	0.071369	0.075109	-0.234914	-0.064605	0.02441	0.076303	0.099964	-0.071127	0.105188	-0.371189	0.135748	-0.204895	0.211012	-0.03128	-0.00463	0.128453	-0.030058	0.012992	-0.148983	0.157378	-0.002687	0.116679	0.045653	0.074615	0.053141	-0.111132	0.061531	-0.114945	-0.139095	-0.086806	0.103095	-0.150789	0.358127	0.168909	-0.020156
14767	NM_006824	P40	Hs.346868	0.00360956	-0.092562	-0.015479	0.083028	0.032423	-0.063318	-0.01212	-0.068429	0.069984	0.098959	-0.079963	-0.109729	0.012144	0.084932	-0.08356	-0.096875	-0.115368	0.04485	0.067164	-0.159462	0.151014	-0.01285	-0.022257	-0.065175	0.180016	-0.02399	0.208219	-0.813153	-0.088177	0.224737	-0.034972	-0.063957	-0.01341	-0.091376	0.022498	0.13408	-0.011626	-0.077906	-0.095379	-0.056852	0.4638	0.164543	0.06003	0.104761	0.107033	0.16471
22364	Contig28149_RC		Hs.350388	0.0368254	0.027263	-0.030327	0.018296	-0.071032	0.102015	0.269623	0.045674	-0.120446	0.090363	-0.130124	-0.00045	-0.039431	0.150692	-0.055257	0.016517	-0.046655	0.012342	0.002019	0.017942	-0.032803	0.125997	0.40927	0.01138	0.044783	0.100008	0.0165	0.202165	-0.13655	-0.130883	-0.052895	-0.117993	0.009832	-0.068512	0.06155	-0.112856	0.12097	0.229047	0.075586	0.122954	-0.018268	0.007084	0.068018	0.099929	0.08772	0.00848
14641	Contig40105		Hs.350388	-0.0702737	0.0313	0.095894	-0.238488	0.062576	0.067293	-0.114921	0.110927	-0.129465	-0.517579	-0.442267	0.137404	0.140212	0.082156	0.017161	-0.168211	-0.04505	-0.267978	-0.358269	0.291226	-0.298019	-0.126579	0.49781	0.205518	0.19262	0.129396	-0.084965	-0.610792	-0.111784	-0.243462	-0.152438	0.123761	0.046643	-0.254968	0.271424	-0.21831	-0.205606	0.30892	-0.044855	0.059341	-0.073586	0.198784	-0.043893	0.069757	-0.146402	0.063228
6018	AL133555	CCT8	Hs.352413	-0.00925011	0.04491	-0.168984	0.061298	0.064339	-0.021765	-0.036678	-0.049182	-0.02531	0.048121	-0.069403	0.053814	0.108275	-0.013278	0.01607	0.053086	0.055779	0.206361	0.629711	0.113062	-0.239288	-0.051521	-0.071561	-0.004224	-0.231223	0.084914	0.019031	-0.622568	0.013347	-0.16959	-0.092541	-0.174609	0.20385	-0.244862	0.036981	0.09432	-0.071904	-0.042676	0.199569	0.32994	0.279583	-0.020741	0.146659	0.075999	-0.034353	0.028835
23915	AL157475		Hs.35453	0.0883283	0.071827	0.245836	0.105682	0.14344	-0.080347	0.443688	0.003184	0.071261	-0.209616	0.110699	-0.063822	0.09816	-0.093386	-0.080872	-0.0478	-0.204152	0.033845	0.011672	-0.058276	-0.028929	-0.172774	0.500144	0.039259	-0.096769	0.110752	0.018796	0.060001	0.335296	0.025076	0.013202	0.069278	-0.090228	-0.079015	-0.057504	0.171911	-0.035696	0.268186	-0.041207	0.034983	0.108073	0.210548	0.480377	-0.069409	-0.05381	-0.245116
17619	NM_016639	FN14	Hs.355899	0.0415306	0.004359	0.148095	0.182773	-0.020294	-0.043568	-0.059039	0.085533	0.031954	0.043962	0.011599	-0.017565	0.082102	-0.105104	-0.231735	0.014467	-0.006154	-0.071231	0.108446	0.0855	-0.033526	-0.159122	-0.028567	-0.557624	0.021744	0.018808	-0.286254	0.369189	-0.112063	-0.077215	0.016526	-0.151022	-0.047109	-0.039783	-0.131164	0.113296	0.242761	0.205594	-0.055303	0.205367	0.045507	0.362094	-0.243519	-0.016424	0.141665	0.013933
15292	U09848	ZNF36	Hs.356344	0.0982614	0.149293	0.043765	0.047403	0.095387	-0.096025	0.328489	-0.028791	0.117749	0.227083	-0.0127	-0.043219	-0.023634	-0.138079	-0.011334	0.11939	0.052786	0.076153	-0.051701	0.103077	-0.26789	-0.117295	-0.167454	0.352044	-0.182895	0.139436	-0.178536	-0.591906	0.111019	-0.018915	0.16262	-0.012946	-0.005573	0.092886	-0.031264	-0.135849	0.196516	0.083759	-0.133516	-0.049608	-0.009785	-0.048272	0.123417	0.077707	0.092387	-0.066538
4045	Contig52717_RC		Hs.356618	-0.079816	-0.022895	-0.068185	-0.121557	-0.036864	0.009796	-0.225778	0.091218	0.054959	-0.399038	-0.089076	0.004697	0.150223	0.040795	0.067829	-0.320881	-0.080422	0.077574	-0.143195	0.088574	0.145368	-0.033351	0.2306	0.154119	0.190635	0.00073	-0.064441	-0.598935	-0.108209	0.091055	-0.023892	0.069183	-0.028502	0.014449	0.083821	0.091798	-0.146549	-0.003621	-0.072186	0.024188	-0.391676	0.027594	-0.077091	0.041321	0.027918	-0.159132
1630	Contig54898_RC		Hs.356688	0.0667784	0.065322	0.135763	0.080866	0.089638	0.051021	-0.038645	-0.03605	0.224195	0.028896	-0.38138	-0.077356	0.210752	-0.089181	-0.090723	0.072098	-0.23236	-0.007996	0.078909	0.062709	-0.126127	-0.217533	-0.085828	-0.011587	0.044058	-0.007396	-0.071796	-0.266142	0.065495	-0.306769	0.018955	0.091457	0.081493	0.257904	0.137381	0.238197	0.184483	0.06005	-0.292143	-0.084557	-0.26675	0.207407	0.244591	0.190183	-0.113825	0.109881
23554	NM_002185	IL7R	Hs.362807	-0.0594929	-0.159135	-0.174635	0.07952	-0.060315	-0.084952	-0.326673	0.242437	-0.347632	0.295949	-0.057518	0.145404	-0.019635	0.349888	0.555738	0.229948	-0.30374	-0.322576	-0.272034	0.080494	0.184207	0.029669	-0.16522	-0.289381	0.248455	-0.153227	0.218782	-0.151778	-0.208282	0.305289	-0.133901	0.046255	-0.172121	0.152859	0.056222	-0.526791	-0.160057	-0.083645	-0.084302	-0.103732	-0.2622	-0.552201	-0.10665	-0.074372	-0.237712	-0.121402
24244	NM_001551	IGBP1	Hs.3631	0.158361	0.376837	0.165587	0.001483	0.310722	0.155979	0.322894	0.018787	0.27778	-0.204822	-0.053331	-0.041585	0.187865	-0.037418	0.036185	-0.176661	-0.150534	0.299057	0.042554	0.013233	-0.141711	-0.008469	0.273564	0.189386	0.127271	0.00587	0.05273	-0.067951	0.073745	-0.12095	0.093293	0.126954	0.184027	-0.093787	0.114419	0.04804	-0.086527	0.338263	-0.2392	0.002782	-0.117603	0.237771	0.190819	0.059793	-0.009525	0.085277
6753	Contig48716_RC	DUT	Hs.367676	-0.0890964	-0.103312	-0.063382	-0.013452	-0.057727	-0.080992	-0.010528	-0.16241	-0.118491	-0.191574	-0.23234	-0.156277	-0.038235	0.141299	-0.04604	-0.066231	-0.033893	0.006724	-0.0418	-0.060393	0.166958	-0.182967	0.037079	0.019218	0.065053	0.035129	0.106053	-0.233818	-0.065578	0.049064	-0.119492	-0.053976	-0.02757	0.027783	0.016778	0.216827	-0.065706	-0.07729	-0.144819	-0.034073	-0.09956	-0.095684	0.200977	0.045522	-0.009459	0.10604
2958	NM_001948	DUT	Hs.367676	0.0209151	-0.157208	0.118177	-0.05953	-0.010994	-0.140012	0.376783	-0.210663	-0.075945	0.347628	-0.193128	-0.030646	-0.210781	0.000656	-0.121455	0.209325	0.018619	-0.140627	-0.25709	-0.062254	-0.010013	-0.19262	-0.247507	-0.113401	0.027614	0.031294	0.051244	0.225959	-0.045183	-0.021731	0.065264	0.087879	-0.046174	0.039971	0.114672	0.218431	0.4028	-0.14459	-0.327328	0.003523	0.189995	0.053917	0.169152	-0.040031	0.061855	-0.031052
5302	NM_020372	LOC57100	Hs.373498	-0.106565	0.107072	0.019904	0.273162	-0.261489	0.330799	-0.574494	-0.255838	-0.157523	-0.440679	-0.339662	-0.141421	-0.069246	-0.160675	-0.143774	-0.055091	-0.188211	-0.378024	0.110186	0.158545	-0.647912	-0.268062	0.204509	-0.049629	-0.131283	0.078204	-0.082761	-0.212181	-0.152449	-0.576549	0.570208	-0.172769	0.100892	-0.30706	0.11961	-0.247685	-0.341729	0.365095	-0.461112	0.005786	0.140205	-0.065786	0.55161	-0.069242	-0.083024	0.61191
19939	Contig49652_RC		Hs.374421	-0.0794219	-0.014333	0.02991	-0.018129	-0.088016	0.018251	-0.317011	-0.052911	-0.018312	-0.254246	0.166417	-0.006803	0.027132	0.214431	-0.008238	-0.09684	0.025914	0.067128	-0.289432	-0.10283	0.001317	-0.106436	-0.1847	0.06081	0.053162	-0.034646	-0.055459	-0.17067	-0.015279	0.285736	-0.055895	0.029291	-0.041188	-0.120234	0.021193	0.136105	-0.061663	0.217251	-0.004206	0.056346	-0.012283	0.008541	-0.200059	0.090157	0.07794	-0.080887
13205	NM_005928	MFGE8	Hs.3745	-0.0739573	-0.087352	-0.199879	-0.153989	-0.040902	-0.10147	-0.153318	0.027758	-0.144423	0.187959	-0.003985	0.058683	0.077322	0.20918	-0.028998	-0.128369	0.061698	-0.100274	-0.124511	-0.032727	-0.032428	-0.041837	0.030427	-0.184429	-0.067908	-0.03443	-0.042628	-0.473178	-0.048728	-0.005001	0.017817	-0.118904	0.007045	-0.137288	-0.051044	-0.009105	-0.229232	0.156078	0.672617	0.023589	-0.028079	-0.157225	-0.034787	-0.073169	-0.05571	-0.085863
16794	U95006		Hs.37616	-0.00934356	-0.238188	0.153309	0.677433	-0.098256	-0.104415	-0.066592	-0.269832	-0.104144	-0.033407	-0.007975	-0.273442	-0.195458	-0.012065	-0.357592	-0.058548	-0.360149	-0.030734	0.463048	-0.102448	-0.194659	0.180863	-0.262849	-0.255486	-0.126178	0.433048	-0.093623	-0.181398	-0.24839	-0.020601	-0.103203	0.026245	0.011682	0.122868	0.137284	0.104106	0.117179	0.006789	-0.297916	-0.028095	-0.051536	0.01488	-0.117065	-0.190536	-0.084938	0.053973
462	NM_001615	ACTG2	Hs.378774	-0.550472	-0.560666	-0.500462	-0.570895	-0.422825	0.066636	-0.871922	-0.861417	-0.372216	-0.860478	-1.1544	-0.498483	0.747545	0.363698	-0.768238	-0.21949	0.015137	0.534256	-0.760415	-0.58216	-0.851745	-0.080371	-0.568157	-0.27418	-0.180193	-0.385196	-0.737333	-0.324333	-0.522475	-0.517735	-0.439715	-0.78618	-0.11243	-1.00536	-0.677293	-1.07357	-0.75809	-0.373381	1.15316	-0.142309	-0.405928	-1.04528	-0.844304	-0.264349	-0.391691	-1.18598
18280	Contig46583_RC		Hs.380474	0.0319367	0.150884	0.043154	-0.106945	0.105187	0.187222	0.123792	0.132399	0.032374	-0.380637	0.066161	-0.218279	0.136811	0.074842	-0.168166	-0.156755	-0.04752	0.161672	-0.419471	0.070781	-0.167464	-0.212464	-0.021047	0.293205	-0.109057	-0.054122	0.058598	-0.31273	0.173407	-0.197477	0.075377	-0.076238	0.120735	-0.198529	-0.103524	-0.12209	0.077239	0.015346	0.16749	0.629689	-0.153686	0.097201	0.172883	0.000765	-0.009722	0.141286
1341	NM_002461	MVD	Hs.3828	0.04001	0.016342	0.054323	0.117485	0.007542	-0.032887	0.103817	-0.052936	0.057249	0.089155	0.038549	0.029364	-0.039905	-0.027602	-0.009844	0.02006	0.05958	-0.037665	0.075123	-0.039133	-0.044061	0.126291	0.01587	-0.153727	-0.082601	-0.015795	0.067642	0.10184	0.049161	0.020792	0.003556	-0.037692	0.040576	0.115367	-0.011455	-0.019701	0.039071	-0.06268	0.10066	0.041601	0.024313	0.003694	-0.002273	-0.091504	0.047777	-0.040709
1291	NM_002452	NUDT1	Hs.388	0.00337389	-0.08007	0.068336	0.211678	-0.065123	-0.052193	0.014878	0.065651	-0.017538	-0.115254	0.116365	0.065571	-0.06127	0.008306	-0.09692	-0.104638	0.055506	-0.154619	0.028672	-0.136051	0.002161	-0.078732	-0.122608	-0.015469	0.05947	0.098304	0.071908	-0.029016	-0.0824	0.24915	-0.03822	0.003033	-0.059722	-0.11125	0.080909	0.016067	-0.059759	-0.027846	-0.091741	0.004704	0.204836	-0.100204	-0.137379	-0.102188	0.127995	0.020364
15012	Contig6089_RC		Hs.388212	-0.0272036	0.03151	-0.229667	-0.055835	-0.046726	-0.048578	0.24683	-0.02519	-0.033874	-0.083302	-0.031009	0.04491	-0.025593	0.038575	-0.066192	0.01346	-0.036657	-0.059325	0.054443	0.062382	0.084975	-0.060359	0.020155	-0.143482	0.06367	-0.067548	0.086369	-1.17228	0.014118	0.05609	0.028065	-0.033553	-0.101905	-0.067	-0.036896	-0.026392	0.04673	0.010294	-0.005332	0.027071	0.219842	-0.133773	-0.025224	-0.077433	0.055293	0.116168
6222	NM_012428	SDFR1	Hs.389371	-0.0413794	-0.14843	-0.059958	-0.101171	-0.073204	-0.016531	0.125047	-0.001759	0.071127	-0.167536	-0.247037	0.029282	0.105017	-0.260717	0.326522	0.021841	0.000723	0.116556	0.027577	0.131041	-0.131573	0.228307	-0.251358	0.199255	0.065455	0.023946	-0.020364	-0.360349	-0.125165	-0.360123	-0.151611	0.076775	-0.027412	0.100527	0.058207	0.040185	-0.203754	0.000653	0.247871	0.012288	-0.034881	-0.06582	0.036902	0.037607	-0.065134	0.109803
18342	NM_017455	SDFR1	Hs.389371	-0.00740444	-0.088622	-0.081638	-0.075869	-0.015271	0.005682	0.092268	0.069147	0.167808	-0.140145	-0.179915	0.042144	0.086243	-0.210688	0.403879	0.009025	-0.020101	0.028661	-0.058133	-0.032067	-0.164122	0.060896	-0.127549	0.110755	0.175277	0.052045	-0.127745	-0.511878	-0.096085	-0.371725	-0.194674	0.084203	-0.034609	0.083795	0.013357	0.087692	-0.161456	0.006342	0.10465	-0.015098	-0.134281	-0.039457	0.075061	-0.037684	-0.042141	0.092096
21759	Contig1505_RC		Hs.39504	-0.0310894	-0.094173	-0.051955	0.084222	-0.072043	-0.14316	-0.101191	0.033988	0.01759	0.046917	0.017914	-0.041112	-0.175374	-0.020829	0.119924	-0.096502	-0.046123	-0.108158	-0.206118	-0.266942	0.056864	0.017132	-0.111446	0.052512	0.137023	0.010034	-0.048695	-0.191574	-0.233852	0.453398	-0.118173	-0.216817	-0.054529	0.023011	-0.078659	0.180131	-0.081232	-0.091422	0.103501	-0.055762	0.281147	0.093751	0.10841	0.023979	-0.056501	0.001676
10044	Contig50396_RC		Hs.4094	-0.0488117	0.042208	-0.135902	0.045867	0.141695	-0.105345	-0.16282	-0.054089	0.022448	-0.233367	-0.089243	0.039401	-0.047394	0.014779	0.192074	-0.066481	0.156482	-9.9e-05	-0.483999	-0.086968	-0.010154	-0.127344	0.035591	0.097935	-0.183332	-0.088002	-0.13936	-0.647688	0.068135	0.040032	-0.111242	0.183722	0.012289	-0.082316	0.014233	-0.019256	-0.121971	-0.257058	-0.137278	-0.079683	0.188914	0.140352	0.051066	0.123635	-0.031579	-0.013954
665	NM_000935	PLOD2	Hs.41270	-0.0655359	-0.180599	-0.105596	-0.031499	-0.052325	-0.096218	-0.209956	0.082445	-0.143082	0.147007	0.089879	0.162724	0.001839	-0.014923	-0.066651	-0.144353	0.016559	0.132389	-0.175152	-0.018654	-0.029758	-0.056185	0.097783	-0.043964	0.083424	0.204222	-0.109146	-0.992598	-0.315351	0.027685	-0.088106	-0.047213	-0.024972	-0.016224	-0.092103	0.070255	-0.141024	-0.071534	-0.159412	-0.084411	0.354927	0.089667	-0.285994	0.110229	-0.111446	0.005064
16348	NM_016491	MRPL37	Hs.4209	-0.0124118	-0.053298	-0.147602	0.033836	0.003845	0.049617	0.087258	-0.078658	-0.061101	0.054397	-0.008672	0.058635	0.04281	0.121025	-0.099233	-0.078051	-0.043011	0.116106	0.379381	-0.087398	0.042988	0.157782	0.155474	-0.085266	-0.033946	-0.057093	0.08175	-0.46186	-0.087721	0.276663	-0.063769	-0.285302	0.004893	0.037689	-0.040037	0.011355	-0.123018	-0.027721	0.017883	0.136244	0.540519	-0.03875	-0.131077	0.043846	-0.050829	-0.006768
5492	NM_012385	P8	Hs.424279	0.00651256	-0.178394	0.234422	0.193979	-0.050306	-0.089763	-0.038304	-0.077181	-0.028986	0.093146	0.019471	0.102168	0.05221	-0.308877	-0.09765	0.284219	0.030572	-0.113367	0.387006	-0.029044	-0.160456	-0.196113	-0.335911	-0.159805	-0.184823	-0.011803	0.180278	0.382491	-0.083866	-0.44952	-0.047198	0.247895	-0.183777	-0.035437	-0.119075	0.123329	0.41628	0.100001	-0.086723	0.293572	0.375063	0.131544	-0.165081	-0.025817	0.083268	-0.170294
18222	NM_018155	FLJ10618	Hs.42484	0.0127889	0.024979	-0.03302	0.00049	-0.028203	0.042159	-0.04983	0.058741	0.034854	0.06493	-0.064869	0.022156	-0.050123	0.164378	0.061735	0.008526	-0.004407	0.023502	0.023638	-0.034162	-0.014575	0.020899	-0.029538	0.154451	-0.024213	-0.021165	0.09598	-0.130272	-0.110769	0.212592	-0.001716	0.024209	-0.028434	-0.01766	-0.047471	-0.009582	0.031068	-0.02951	0.066931	0.030876	0.102352	0.086798	-0.021646	0.023106	0.065525	0.053798
21336	NM_017816	FLJ20425	Hs.425427	-0.0705871	-0.120748	-0.130013	-0.065877	-0.056047	-0.183545	-0.180799	0.045838	-0.166247	0.222154	0.144643	-0.051064	-0.089184	0.151086	0.130165	-0.044197	-0.147915	-0.072925	0.136912	-0.145516	0.288293	-0.030818	-0.087461	0.048034	0.066378	0.048963	0.134343	-0.022076	-0.043471	0.255857	-0.183382	0.03364	-0.099655	-0.15311	0.178877	-0.148605	-0.009999	-0.050615	-0.063399	-0.017749	0.036381	0.067241	-0.054885	0.076236	-0.020111	0.103179
12266	NM_006541	TXNL2	Hs.42644	0.032829	-0.013561	0.10227	0.022425	0.068771	-0.089332	0.017791	0.066285	0.030463	0.090349	0.056122	-0.013314	-0.024761	-0.051714	0.013338	-0.026843	-0.006973	-0.063018	0.070194	-0.022259	0.201529	0.205902	-0.239666	0.03333	-0.03755	-0.073307	0.051788	0.195937	-0.34033	0.082157	0.070114	0.071676	-0.285287	0.080955	-0.030978	0.09728	-0.016916	0.013408	-0.034122	-0.171731	-0.173996	-0.14188	0.142102	0.006223	-0.070544	0.100689
4401	NM_002816	PSMD12	Hs.4295	-0.22741	-0.286871	-0.308671	-0.252	-0.220882	-0.344892	-0.411071	-0.292515	-0.152078	0.222287	-0.248305	-0.279606	-0.214933	-0.002392	-0.06954	-0.174059	-0.004698	-0.113685	-0.051833	-0.008523	-0.352101	-0.161527	-0.111185	0.061727	0.02265	0.268654	-0.102781	-0.265268	-0.264112	-0.218702	-0.081458	-0.074463	-0.026891	0.149828	-0.052472	0.09191	-0.055463	-0.309649	-0.246173	-0.202291	-0.349707	-0.134798	0.027146	-0.115734	-0.291876	0.129488
11077	AL110145		Hs.432790	0.0890914	0.083405	0.073633	-0.001431	0.082065	0.064674	0.095149	0.10209	0.082994	0.219244	-0.009988	0.044125	0.092875	0.025117	0.004051	-0.041893	0.041343	-0.050314	0.084026	0.068023	-0.070662	0.118496	-0.15336	0.155244	0.012157	0.070503	0.04776	0.171474	-0.073991	0.118058	0.02263	0.083957	-0.251426	0.099355	0.039623	0.184506	-0.039395	-0.051785	0.008404	-0.152484	-0.385256	-0.088956	0.148655	-0.023564	-0.050369	0.112439
8140	Contig37141_RC		Hs.432790	0.0134247	0.309357	0.040108	-0.32102	0.093555	0.181941	0.020989	-0.12523	0.034308	-0.113186	-0.179019	0.043823	0.171156	0.152796	-0.170094	-0.019748	0.050668	0.010044	-0.018506	0.155874	-0.167869	-0.133511	0.007822	0.001143	0.180618	0.083898	-0.06535	-0.283071	0.172581	-0.143874	0.147572	-0.046446	0.154303	0.262038	-0.176462	-0.188939	0.028052	0.044623	-0.281343	-0.196503	-0.329139	-0.069079	-0.003565	-0.015872	-0.038893	-0.043088
12879	NM_016058	LOC51002	Hs.433212	-0.213188	-0.174133	-0.125557	-0.264607	-0.390073	-0.318321	-0.115455	0.094913	-0.245041	-0.380421	-0.10915	-0.022764	-0.391601	-0.033916	0.179627	-0.36545	0.206518	-0.084408	-0.277951	-0.160138	-0.228592	-0.274349	-0.144418	0.086978	0.066258	0.198935	0.036784	-0.447656	-0.039993	0.140548	-0.02697	0.256605	0.057537	-0.035429	0.160647	0.562033	-0.047062	-0.173007	-0.38879	-0.072287	0.391968	0.138594	-0.02704	0.143994	-0.229381	-0.06711
2789	NM_004095	EIF4EBP1	Hs.433317	-0.0461333	-0.167076	-0.079847	0.206492	-0.126493	-0.161081	0.104515	-0.149654	-0.035746	-0.00631	0.34484	0.066498	-0.06482	-0.089479	-0.124395	-0.130047	0.033429	-0.047294	0.129246	-0.077697	0.014839	-0.055254	0.034891	-0.117131	-0.173876	-0.071882	-0.129913	-0.056909	-0.06138	0.29152	-0.118422	-0.107526	-0.060658	-0.087763	-0.039448	-0.061573	0.119669	-0.057992	0.163771	0.662572	0.367157	-0.092963	-0.21282	-0.048194	0.357413	-0.20731
1311	NM_003186	TAGLN	Hs.433399	-0.0894277	-0.254856	-0.254028	-0.287315	0.078127	0.360296	-0.234736	0.142951	-0.148198	-0.20709	-0.280908	0.214217	0.536029	-0.202403	-0.292121	-0.009542	0.129229	-0.068237	-0.116454	0.085543	-0.562426	-0.100274	-0.064485	-0.430847	0.098484	-0.05747	-0.131142	-0.18282	-0.333548	-0.48111	-0.035483	-0.296509	-0.071542	-0.312303	0.011125	-0.380928	-0.301571	0.154959	0.336832	0.174315	0.205047	0.143873	-0.422852	0.201791	-0.112193	-0.179239
1208	NM_002431	MNAT1	Hs.433410	-0.0828692	-0.149804	0.019412	0.109083	-0.207079	-0.252574	-0.015147	-0.232722	0.00616	-0.023152	-0.090794	0.086788	-0.255356	-0.140722	0.126439	-0.132072	-0.176732	-0.096921	-0.109919	0.007571	-0.164598	-0.078917	-0.205097	0.113665	-0.027517	0.108967	0.031328	-0.383583	0.128846	-0.09185	-0.184807	0.180287	-0.09187	-0.094671	-0.024932	0.276724	-0.128942	-0.215048	-0.195063	-0.087789	0.044937	-0.089086	-0.020699	0.113487	-0.007462	0.280472
10721	NM_004953	EIF4G1	Hs.433750	0.0384742	0.055712	-0.02097	0.215064	0.013845	0.022108	0.071569	-0.027155	0.051892	-0.035797	0.037913	-0.050792	0.001673	0.052056	-0.043324	0.064054	0.028647	0.037232	0.232148	-0.061229	0.161625	0.29227	0.084522	-0.24214	0.1486	-0.030659	0.017362	-0.143609	-0.005606	0.214243	0.044152	-0.067922	0.048089	0.026374	-0.051435	-0.237016	0.09958	-0.059647	-0.020889	0.030364	0.153622	0.034946	0.001281	-0.014758	0.164901	-0.107983
4434	NM_004280	EEF1E1	Hs.433779	-0.107417	-0.171538	-0.111664	-0.073144	-0.116052	-0.355352	-0.127573	-0.019213	-0.029034	0.036814	-0.027497	-0.097199	-0.095628	-0.066561	0.190758	-0.107227	0.019854	-0.095894	-0.274927	-0.1327	-0.02362	-0.139294	0.045805	0.152623	-0.049287	0.153339	0.324839	-0.190049	-0.356181	0.069959	-0.208775	0.045956	-0.025441	-0.154924	0.134379	0.456217	-0.240953	-0.228738	-0.079898	0.002999	-0.041738	0.229203	0.249591	0.136776	0.001909	0.131333
24464	Contig36275		Hs.43628	0.026053	0.130037	-0.08608	0.05919	-0.023563	0.090035	0.028754	0.003897	-0.193607	0.225814	0.038628	0.055686	-0.00255	-0.056241	0.032391	0.058688	-0.156174	0.020874	0.075646	-0.026406	0.005257	0.040852	0.124169	0.022483	0.072694	0.167017	-0.011645	0.485423	0.033728	-0.011019	-0.033764	0.004471	0.00218	0.039253	-0.001388	0.062449	0.093749	0.068797	0.051557	-0.000722	-0.230086	-0.104943	-0.007351	-0.105565	0.148491	-0.074524
7838	NM_006021	DLEU2	Hs.43628	-0.0373634	0.004384	-0.015238	-0.002209	0.031846	-0.022197	-0.566435	0.044787	0.092403	0.096388	0.042077	0.031347	0.004632	0.233108	-0.024093	0.014678	0.065916	-0.10095	0.033196	-0.004371	0.236658	0.057819	0.074684	0.011861	-0.003202	-0.248651	-0.035501	-0.214334	-0.17613	0.176044	-0.013969	0.054377	0.057877	0.114478	0.031312	0.273518	0.081574	-0.016957	0.052128	0.138341	-0.128002	-0.001187	-0.209788	0.179712	0.016729	-0.035482
12526	AF055016	LOC57213	Hs.44235	-0.0696452	-0.040476	-0.108087	0.130699	-0.052076	-0.173758	-0.120729	0.006695	-0.049128	-0.219947	-0.05439	0.045802	-0.017237	0.170003	-0.065918	-0.147936	-0.121167	-0.05817	-0.152974	0.052892	0.009508	0.032891	0.039654	0.145025	0.022125	0.059086	-0.010218	-1.01929	-0.415141	-0.037913	0.054922	-0.107204	0.048292	0.145472	0.069446	0.139406	-0.111527	0.058163	-0.1066	-0.028053	-0.193009	0.03321	0.108726	0.092795	-0.074971	0.192338
689	Contig40885_RC		Hs.44235	-0.0294534	-0.034072	-0.113698	0.017047	-0.091384	-0.135556	-0.056863	-0.030238	0.037954	0.141729	0.046022	-0.122899	-0.086303	0.005764	0.049619	0.011641	-0.04917	0.046227	-0.072762	0.058344	-0.015231	0.051947	0.103195	0.097106	0.090238	0.112173	-0.085609	-0.606248	-0.068404	-0.070315	0.116877	0.027889	0.029395	0.063144	0.006907	0.182578	0.142785	-0.098164	0.020584	-0.053055	-0.056737	-0.080549	-0.031489	-0.006834	-0.042692	0.108929
2984	NM_002687	PNN	Hs.44499	-0.0994118	-0.091239	-0.134876	-0.059866	-0.090256	-0.198238	-0.088994	-0.099905	-0.138012	0.00668	0.018761	-0.053253	-0.206722	-0.120046	0.532705	-0.262861	-0.174273	-0.316098	-0.216767	-0.157407	0.007913	-0.269467	-0.031395	0.076057	-0.012972	0.286451	-0.002265	0.181326	0.026807	-0.085693	-0.029755	-0.000465	-0.099485	-0.120943	-0.128709	0.123987	-0.216004	-0.283295	-0.224954	-0.037583	-0.127821	0.087812	0.070607	0.24096	-0.076054	-0.023163
21757	Contig54295_RC		Hs.44829	-0.046185	-0.064416	-0.087921	-0.405233	0.255018	-0.090002	-0.046699	-0.13479	0.069703	0.088675	-0.615385	-0.342665	0.093311	-0.435694	-0.177821	0.099558	-0.403917	0.18953	0.142019	-0.037438	-0.438353	-0.21762	0.243181	0.041917	-0.144747	-0.146028	0.154975	-0.370728	0.229912	-0.779231	0.366111	0.103577	0.202291	0.063672	-0.339441	0.594408	-0.105033	0.021874	-0.453439	0.091156	-0.217758	0.211892	0.022912	0.324243	0.017979	0.148106
13727	NM_016126	LOC51668	Hs.46967	0.0680237	-0.066703	0.143089	0.059445	0.045889	-0.049031	0.10336	0.02309	0.121377	0.231697	-0.023466	-0.02841	-0.106623	0.151956	-0.089075	0.022312	-0.046196	-0.098005	0.028625	-0.158303	0.092595	2.3e-05	-0.058261	-0.008935	-0.130536	0.033917	-0.008276	0.145834	-0.17648	0.129252	-0.111791	-0.05584	-0.075395	0.027959	0.108693	0.347836	-0.046658	-0.04392	-0.25489	-0.004513	0.562236	0.185517	-0.210749	0.145549	0.03941	0.204488
22031	NM_000504	F10	Hs.47913	0.0207929	-0.040485	-0.005842	0.077466	-0.031605	0.038926	0.152525	0.034807	-0.120265	0.081609	-0.145997	0.114129	0.048434	0.097431	0.065267	0.01424	-0.068916	0.046962	-0.017417	-0.077868	-0.172541	0.086898	0.105016	0.312279	0.080975	0.146788	0.015111	0.189153	-0.000108	-0.042213	-0.099867	-0.067425	0.067535	-0.078601	0.083611	-0.003801	0.039272	0.08283	0.036852	0.158818	0.031519	-0.049617	-0.001127	0.142481	0.061597	-0.001168
3301	NM_004102	FABP3	Hs.49881	0.0844578	0.04357	0.217445	0.039361	0.149722	0.047087	0.153246	0.020504	0.083318	0.005867	0.077325	0.036393	-0.103086	-0.083218	-0.047628	0.132615	-0.030261	0.060251	0.024968	-0.015416	0.060139	0.079683	0.09556	-0.040749	-0.007904	0.027481	0.097551	0.80847	0.07479	-0.012508	0.085323	-0.014547	-0.011887	0.003454	0.073932	0.111015	0.061237	-0.026116	0.089804	0.072021	-0.021369	0.072693	0.004139	-0.155813	0.065157	-0.029424
20764	NM_017768	FLJ20331	Hs.50848	-0.114053	-0.202327	-0.119023	-0.018851	-0.1645	-0.209045	-0.03395	0.072325	-0.120769	-0.230338	-0.153207	0.012856	-0.10669	0.161917	0.193684	-0.150604	0.081169	-0.048776	-0.125653	-0.056425	0.150161	-0.102673	0.066083	0.26796	0.079112	0.08785	0.192079	0.033614	-0.125019	0.027379	-0.095348	-0.018261	0.081183	0.016425	0.14715	0.239014	-0.167434	-0.024678	0.164275	0.073082	-0.303034	0.078546	-0.094069	0.170434	-0.108353	0.009065
22295	NM_001289	CLIC2	Hs.54570	0.0549707	-0.008057	0.090211	-0.011441	0.100953	0.157538	0.023946	0.052247	0.024387	0.064952	-0.053282	0.048843	0.03363	0.089133	0.063359	0.096047	-0.0631	0.01155	0.026238	-0.058845	0.217201	0.062607	-0.018732	-0.058126	0.048208	-0.008186	0.085349	0.339657	-0.025485	0.030879	-0.073544	0.009884	0.010318	-0.044001	0.10117	-0.043458	0.054159	-0.1088	0.048801	0.051466	-0.017803	-0.044784	0.073344	0.135295	-0.033848	0.052364
20205	Contig42355_RC		Hs.55080	-0.148366	-0.236043	-0.282768	0.071323	-0.11416	-0.102755	-0.293841	-0.083495	-0.103037	-0.190522	-0.260925	-0.011617	0.02615	-0.010818	0.292634	-0.037509	-0.155438	0.196645	-0.096456	-0.045863	-0.332689	-0.09523	0.251911	-0.168009	0.079503	0.179567	-0.004568	-0.122355	0.128467	-0.097856	0.080784	-0.072351	-0.003042	0.004038	-0.161505	-0.086504	0.04961	0.545852	-0.089427	0.174333	-0.007886	0.295751	-0.439964	0.26878	-0.06357	0.023126
7758	NM_014018	HSPC007	Hs.55097	-0.0967316	-0.349078	-0.015868	-0.088573	-0.214015	-0.20945	-0.056837	-0.130476	-0.045236	0.238949	0.097736	-0.010928	-0.101231	-0.006364	0.093554	0.166799	-0.099323	-0.240154	-0.125718	0.066963	-0.082522	-0.097253	-0.169016	-0.021178	-0.221094	-0.061284	0.09322	-0.845482	-0.084805	-0.114184	-0.129105	-0.040714	-0.033077	-0.045004	0.032387	0.356716	-0.011452	-0.056972	0.014604	-0.006176	0.279532	0.243779	-0.032176	0.064729	-0.200615	0.407357
9710	NM_005542	INSIG1	Hs.56205	-0.103455	-0.061622	-0.188009	0.0458	-0.024206	-0.067748	-0.329224	-0.089686	-0.081007	-0.135389	-0.038553	-0.06985	0.076546	0.072344	-0.053772	-0.039038	-0.037518	-0.13984	-0.103256	-0.028895	0.091179	-0.034976	-0.101643	0.120198	-0.013391	-0.24234	-0.106794	-0.402117	-0.463212	0.097911	-0.019931	0.005114	0.041866	0.305208	0.007163	-0.017105	-0.063111	0.096453	-0.009711	-0.026021	0.023336	-0.012444	-0.171553	-0.079755	-0.010686	0.029766
23559	NM_001458	FLNC	Hs.58414	0.0718482	0.151435	0.158495	-0.011871	0.093771	0.18289	-0.028438	0.088091	-0.001003	0.013264	0.011611	0.203079	0.21047	-0.03726	0.010457	0.058694	-0.061035	0.002279	-0.096617	0.046405	-0.103036	-0.209891	-0.046314	0.030943	0.088978	0.036795	-0.109925	0.556579	-0.081923	0.011268	0.015956	-0.120188	0.179732	0.005739	0.003654	-0.139488	0.049628	0.224426	0.299527	0.089729	0.093286	0.078858	-0.244595	0.014991	-0.00146	-0.289546
12380	NM_014585	SLC11A3	Hs.5944	-0.182964	-0.462847	-0.087885	-0.357837	0.131258	0.020466	-0.894116	0.05788	0.129495	-0.183089	-1.10207	-0.329437	0.525308	-0.2756	0.092653	-0.250637	-0.567998	0.531615	-0.394506	0.328413	-0.475236	-0.309204	0.132741	0.437721	-0.151598	-0.325005	0.248784	-0.519435	-0.634794	-0.690112	0.204287	0.177312	0.13845	-0.357661	0.123113	0.320911	-0.104358	0.127404	-0.600569	0.148378	0.108755	0.044487	-0.652411	0.71714	0.312373	-0.26664
5837	AF052159		Hs.5957	-0.0557344	0.040796	-0.09326	0.313985	0.033517	-0.255911	-0.329172	-0.033308	-0.078046	-0.100211	0.291855	0.301163	-0.13179	0.020715	0.043696	-0.056191	0.137271	-0.138017	-0.233929	-0.168178	-0.187565	-0.073457	-0.054904	-0.090938	-0.032299	-0.022246	0.047872	-0.949773	-0.059097	0.052171	-0.241819	-0.107478	-0.086381	0.055666	-0.367211	0.047259	-0.271429	-0.120823	-0.020998	-0.092665	0.075372	0.02725	-0.142059	-0.123187	-0.145894	-0.003195
14671	Contig45316_RC		Hs.5957	0.0279101	0.033407	0.106987	0.301322	0.032037	-0.211798	-0.124228	-0.025829	-0.069385	0.208678	0.229489	0.249407	-0.212491	-0.051545	0.002905	0.099528	0.116248	-0.0802	-0.213953	-0.119266	-0.138411	-0.037805	-0.062603	-0.032082	-0.211166	-0.157246	-0.023083	-0.609301	-0.115888	-0.014103	-0.046408	-0.131759	-0.124508	0.005982	-0.419366	-0.039328	0.075393	0.041818	0.140925	-0.058366	0.215473	0.021815	-0.060209	-0.12102	0.000859	-0.009223
3071	Contig27901		Hs.60293	0.0160879	-0.051824	0.064544	0.081177	0.005947	0.074316	-0.01402	-0.015911	0.036194	-0.035632	-0.011779	0.002581	-0.080199	-0.02347	0.130834	0.142836	0.154381	0.013084	-0.041614	-0.092361	0.003921	0.017132	0.070785	0.019375	-0.044998	0.017756	-0.002142	0.278362	0.104899	-1.6e-05	0.073537	0.08349	0.034726	-0.013761	0.039937	0.141296	-0.001169	-0.171592	-0.008848	0.098354	-0.014562	-0.007978	0.162049	0.082582	-0.085464	0.186063
17335	Contig56705_RC		Hs.60293	-0.106676	-0.198547	0.111874	-0.064819	-0.164218	-0.212716	-0.391604	0.05751	-0.03684	-0.060725	-0.0959	-0.109475	-0.130331	-0.252161	0.33732	-0.273167	0.100719	-0.192147	-0.522459	-0.370672	-0.018035	-0.414178	0.085896	0.33141	-0.10803	-0.143568	-0.215188	-0.39373	0.240608	-0.380147	-0.091367	0.390425	0.041409	-0.267058	0.037582	0.464963	-0.204325	-0.059423	-0.152127	-0.334996	-0.190254	-0.003911	0.251839	0.008398	-0.238465	0.259986
3077	NM_001993	F3	Hs.62192	-0.167304	0.131726	-0.320758	-0.19249	0.34322	-0.23411	-0.434718	-0.308225	-0.134266	-0.356117	-0.458447	0.498337	-0.08596	-0.244951	-0.178355	0.095838	0.085562	0.35945	-0.37353	0.131278	-0.378083	-0.098535	-0.285155	-0.420009	-0.103514	-0.046844	0.240617	0.372416	-0.305665	-0.123202	0.058298	-0.213619	-0.146671	-0.180692	-0.288051	-0.418861	-0.460354	-0.209149	-0.478797	0.015895	0.733933	0.238637	-0.40056	0.509316	-0.301931	-0.434379
1898	NM_003255	TIMP2	Hs.6441	-0.0356469	0.053585	0.024982	-0.393581	-0.062684	0.323078	-0.168876	0.117389	-0.217011	0.002296	0.061894	-0.015212	0.225236	0.03171	-0.39522	-0.242988	0.00873	-0.212854	0.022335	-0.079918	0.003627	0.029201	0.19297	-0.532246	0.166454	-0.096383	-0.175627	-0.096032	-0.15017	-0.108763	-0.095197	-0.312435	-0.178668	-0.075322	-0.082982	-0.513177	-0.086017	0.104204	0.393204	0.210661	0.008322	-0.068989	-0.07451	-0.251138	0.166159	-0.261034
10659	NM_004937	CTNS	Hs.64837	-0.0292732	0.014208	0.005161	-0.07299	0.035452	-0.054647	-0.172192	0.050032	0.049574	-0.118057	0.01649	0.047044	0.082826	-0.013992	-0.020981	-0.072828	0.011694	-0.088002	0.035562	0.030835	-0.006552	0.148034	-0.160579	0.192371	-0.023011	0.117266	0.070096	0.015841	0.162549	0.156286	0.123322	0.024215	-0.012627	-0.015271	0.006059	0.118658	-0.160148	0.051978	-0.00772	0.091711	-0.0238	0.072447	0.086038	-0.062703	-0.009702	0.2647
10127	AB029032	KIAA1109	Hs.6606	-0.0373991	0.059987	-0.092358	-0.16816	-0.016971	-0.087738	0.009985	-0.14246	0.104787	-0.003664	0.117002	-0.002536	-0.164124	-0.426911	0.301542	-0.075215	0.062525	-0.291874	-0.369593	0.052025	-0.276568	-0.16957	-0.224569	0.327839	0.143125	0.172825	0.067984	0.614698	0.071744	-0.078348	0.074552	0.300509	0.020479	-0.039176	-0.159384	0.100619	-0.054148	-0.190922	-0.190896	-0.156066	0.104995	0.156226	0.081049	0.136312	0.121149	0.080526
5699	AF052100		Hs.6651	-0.124011	-0.090323	-0.162487	-0.100808	0.068735	-0.300926	-0.03809	0.066256	-0.225016	-0.333437	0.158937	-0.048385	-0.065342	-0.259537	0.199241	-0.268178	0.006359	-0.054053	-0.459575	0.057424	-0.085705	-0.170267	0.064807	0.246	-0.198811	0.032781	-0.026308	-0.22187	0.064533	-0.32706	-0.082365	0.31141	0.048818	-0.220306	-0.051323	0.299397	-0.205115	-0.265717	-0.084026	-0.226212	-0.117259	-0.041422	0.012125	0.127257	-0.077005	0.075081
6606	NM_003762	VAMP4	Hs.6651	0.0738042	0.036703	0.060273	0.004035	0.144411	0.054969	0.000908	0.076629	0.092442	0.193868	0.066193	-0.012035	0.03822	0.096591	-0.132494	0.113369	0.056751	0.078667	0.018104	-0.05891	0.192589	0.016941	0.150941	-0.185903	-0.024033	-0.106351	-0.029118	0.48421	0.092158	-0.05339	0.032336	0.106136	0.052715	-0.062618	0.042118	0.130092	0.147119	0.047733	0.031019	-0.023749	0.195535	0.099806	-0.007369	0.070007	0.054885	-0.035119
14506	NM_016217	LOC51696	Hs.6679	-0.179851	-0.132	-0.33101	-0.192103	-0.06475	-0.27766	-0.349317	0.079489	-0.228422	-0.122885	0.107234	0.252015	-0.024789	0.129079	0.252845	-0.271222	0.331644	-0.061866	-0.317239	0.093146	0.165416	-0.284954	0.210153	-0.251739	-0.160818	-0.029773	0.030304	-0.736252	0.026446	-0.016125	-0.201781	-0.082077	-0.006077	-0.07811	0.074133	0.081943	-0.604103	-0.145588	-0.098609	0.011332	-0.063691	0.004052	-0.000458	0.18457	-0.136467	0.027014
3476	NM_020188	DC13	Hs.6879	-0.17053	-0.300441	-0.183145	0.192034	-0.29176	-0.26596	-0.353166	-0.133351	-0.213474	0.014489	0.29426	-0.034686	-0.172309	-0.061149	0.224206	-0.129238	0.023835	-0.166485	-0.150925	0.015043	0.032418	0.057044	-0.204063	-0.044629	-0.071257	0.07047	-0.030305	-0.053888	-0.423092	0.272966	-0.222941	-0.093041	-0.093265	-0.013636	-0.028527	0.033339	-0.135076	-0.276629	-0.090657	-0.087724	0.125459	-0.101114	0.085395	-0.054474	0.037155	-0.016953
10359	Contig54752_RC		Hs.69476	0.00896756	0.035457	0.186654	-0.198201	-0.040074	0.04487	0.062203	-0.055186	0.015551	0.029434	0.147363	0.141992	-0.081524	-0.038354	0.2079	0.105874	-0.022253	-0.113095	0.004689	-0.064086	0.037077	-0.018439	-0.045316	-0.078634	0.00436	0.200814	-0.023931	0.926937	0.001684	-0.113283	0.005827	0.03553	-0.070966	0.045977	0.025344	0.015114	0.04653	-0.040213	0.023842	-0.153746	0.049131	-0.056738	-0.046928	-0.133979	0.005177	0.00757
633	NM_002385	MBP	Hs.69547	0.0645969	-0.011307	0.097693	0.078569	0.076986	0.067683	0.020091	0.007759	0.142535	0.101363	0.186207	0.016172	-0.048798	0.032745	0.002719	-0.037616	0.038419	0.088837	-0.058426	0.064425	0.078371	0.082169	0.059846	0.126881	0.057461	0.048534	0.009187	0.203857	0.027807	-0.029191	-0.029052	-0.043193	0.059696	0.056639	0.102804	0.049565	0.049889	0.003803	0.166442	-0.065468	0.270012	0.060741	0.065402	0.098489	0.302561	-0.103771
1244	NM_001710	BF	Hs.69771	-0.066597	0.004691	0.323292	-1.05011	0.195092	0.17288	-0.036613	-0.250519	0.409259	-0.367342	0.244463	-0.731389	-0.023081	-0.488629	-0.366125	-0.176248	-0.817362	0.183226	-0.499903	-0.320039	0.129215	0.156765	0.666685	-0.245217	0.137047	-0.919465	-0.065634	-0.18924	0.241075	-0.219659	0.681681	0.319931	0.134497	0.015694	-0.372325	-0.38903	0.14935	0.272616	-0.35262	0.279758	-0.32073	0.201918	0.039696	-0.364677	0.283703	-0.343248
149	AB033034	DKFZp762B226	Hs.7041	-0.148543	-0.192279	-0.347486	0.037663	-0.027428	-0.131217	-0.388562	0.260748	-0.439016	-0.109306	-0.001696	0.10608	0.001182	-0.123049	0.134097	-0.166904	0.246946	-0.151939	-0.332477	0.115084	0.024065	0.106117	0.288164	-0.400066	-0.184705	0.057298	0.145326	-0.741666	0.031518	-0.079051	-0.378011	0.028049	-0.058849	0.084302	-0.134677	0.017765	-0.37695	-0.174581	-0.115262	0.002298	0.01105	0.250904	-0.215597	-0.089374	-0.157799	0.123333
2431	Contig20635_RC		Hs.7041	-0.00687756	0.203095	-0.043891	-0.151557	0.08426	0.265109	-0.165315	-0.121363	0.06835	-0.200586	-0.143137	-0.086854	0.097493	0.051678	-0.121887	0.011136	-0.100992	0.030109	-0.142841	0.024606	-0.009367	-0.141474	0.000491	0.315504	0.006432	-0.169208	0.120436	0.041162	0.093978	-0.075898	0.17467	-0.008902	-0.046636	-0.103933	-0.070582	0.047405	-0.011309	-0.088238	-0.216791	-0.325214	0.17274	0.005284	0.082532	0.23389	-0.062871	0.318632
23739	NM_000788	DCK	Hs.709	-0.133053	-0.155903	-0.122562	-0.013267	-0.071762	-0.163975	-0.246129	-0.020148	-0.139245	-0.264487	0.048942	0.016688	-0.107906	0.456306	0.364436	-0.123589	0.076122	-0.076334	-0.173308	-0.063881	0.217845	0.013485	-0.116513	-0.100365	0.001466	-0.042673	0.053784	-0.083257	-0.147071	0.142911	-0.332415	-0.051514	-0.071187	0.139337	0.209935	0.200451	-0.126638	-0.096467	-0.0804	-0.272601	-0.138724	-0.148624	-0.166239	0.004999	-0.013267	0.163311
1102	NM_003129	SQLE	Hs.71465	-0.226482	-0.332309	-0.328647	-0.11366	-0.379195	-0.327334	-0.343979	-0.035093	-0.36753	0.189405	-0.043307	-0.171149	-0.134639	0.116376	0.201149	0.063322	-0.071089	-0.146557	-0.341432	-0.299996	-0.118128	0.220599	-0.320131	-0.298718	0.100228	-0.208008	-0.282477	-0.843165	-0.228237	-0.035824	-0.267841	-0.273618	-0.019068	-0.149763	-0.137223	-0.096149	-0.171568	-0.11626	0.124414	-0.122673	-0.137831	-0.1994	-0.497597	-0.284986	-0.213869	0.164901
10484	NM_007086	AND-1	Hs.72160	-0.226039	0.015021	0.049605	0.003785	-0.052465	0.031389	-0.11522	0.012003	0.021528	-2	0.243758	0.098331	-0.037655	0.09014	-0.030237	0.015904	0.033022	-0.051197	-0.035762	-0.054854	0.177912	-0.092755	-0.069614	-0.033818	0.019402	-0.049488	0.012151	-0.177882	-0.281064	0.052124	0.038625	0.029888	-0.157032	0.033008	0.040324	0.01156	-0.080205	-0.006349	-0.034969	0.020744	0.072257	-0.145816	0.053431	-0.12913	0.03712	0.073048
13331	NM_005954	MT3	Hs.73133	0.0312764	0.029461	-0.062779	0.010159	-0.00393	0.016037	0.100808	0.06847	-0.03358	0.156842	0.11798	0.062761	-0.007518	-0.045564	-0.054435	0.054393	0.0136	0.010502	-0.025005	0.016535	0.14261	-0.045075	0.081894	-0.062187	0.002702	-0.014546	0.043089	0.002648	-0.00183	0.043071	0.046279	-0.06224	-0.012321	0.04086	0.168615	-0.030468	0.004904	-0.011576	-0.016091	-0.011972	0.028023	-0.073733	0.010364	-0.080834	-0.012668	-0.015732
303	NM_003016	SFRS2	Hs.73965	-0.10234	-0.037809	-0.271714	0.03257	-0.137215	-0.084286	-0.177358	-0.05557	-0.069915	-0.119766	0.19942	-0.130638	0.069031	0.033377	0.163442	-0.065705	-0.092631	0.028148	0.04703	0.249339	0.084809	0.170466	-0.045747	-0.058317	0.039613	0.326508	0.073281	-0.197781	-0.01224	0.030013	0.001111	-0.08562	0.013969	0.055125	-0.014371	-0.095556	0.02489	-0.101182	0.11879	0.055091	-0.075297	0.022125	-0.406831	0.01523	-0.10598	-0.083595
4285	NM_012268	HU-K4	Hs.74573	0.0575226	0.034432	-0.028301	0.077826	-0.002002	0.077436	0.270528	-0.044421	0.047698	0.084507	-0.072827	0.012194	-0.056313	0.006491	-0.080772	-0.027113	0.062662	0.041133	0.002868	-0.071584	0.176532	0.146403	0.126099	-0.160465	0.065866	0.015591	0.10262	0.542867	0.042378	-0.05167	0.078326	-0.091752	0.01031	0.041697	0.017451	-0.129837	-0.023754	0.026593	0.131737	0.184457	-0.500637	0.005787	0.079161	-0.013889	0.019496	0.000121
5727	NM_002971	SATB1	Hs.74592	0.0376139	-0.078101	0.032944	-0.064239	0.19403	0.106568	0.266633	-0.02237	-0.092794	-0.004146	0.236978	0.039177	0.131805	0.107959	0.066852	0.051128	0.229211	-0.122067	-0.181284	0.158488	0.084104	-0.041724	-0.152115	-0.145018	0.053357	-0.010659	-0.195027	-0.049435	-0.026384	0.156996	-0.087571	0.035024	-0.059951	0.177901	0.086211	0.291771	0.065871	-0.104876	-0.106032	-0.0944	-0.135242	0.290647	0.22806	0.109007	-0.066049	-0.225223
4361	NM_002808	PSMD2	Hs.74619	-0.012392	0.035806	-0.163829	0.211353	-0.064403	0.105393	0.0675	-0.059189	0.04503	-0.289189	-0.020341	-0.155695	0.018945	-0.005795	-0.14062	-0.137964	-0.001276	-0.036591	0.133622	-0.191192	0.152307	0.28904	0.013993	-0.235907	-0.117773	-0.025933	-0.068967	-0.564499	-0.115969	0.385154	-0.08938	-0.238822	0.034776	-0.153124	0.044932	-0.161585	-0.186879	-0.075056	-0.014845	0.083098	0.055924	-0.141976	0.085272	-0.08953	0.174084	-0.060557
402	NM_003051	SLC16A1	Hs.75231	-0.173338	-0.026375	-0.290357	-0.165809	-0.112801	-0.075269	-0.478108	-0.105876	-0.237279	-0.06817	-0.162101	-0.074768	-0.111236	0.251972	-0.032219	-0.219382	0.076291	0.498515	-0.12581	-0.028779	0.180691	0.102821	-0.025211	-0.116806	-0.044198	0.021755	-0.196941	-0.392952	-0.410659	0.580827	-0.199027	-0.143989	-0.058163	-0.207854	-0.02225	-0.265998	-0.257426	-0.11818	0.057519	-0.199548	0.018683	-0.318248	-0.25887	-0.151245	-0.005037	-0.202109
23309	Contig4324_RC	TUBA1	Hs.75318	0.024718	0.001529	0.03108	0.024813	0.006433	-0.019613	0.26049	0.021877	-0.069212	-0.034935	0.020664	0.051528	0.021338	-0.083067	0.033199	-0.094589	-0.087977	0.029725	0.115747	-0.039952	-0.15396	0.154883	-0.026977	-0.066347	0.002652	-0.02778	0.084014	0.406113	-0.125301	-0.064558	0.023012	0.048933	-0.063328	-0.027345	0.066798	0.140215	-0.132153	0.127053	0.050881	0.125945	-0.307778	-0.068213	0.10387	-0.056364	0.141638	0.010339
23660	NM_001482	GATM	Hs.75335	-0.0506782	-0.081858	0.123059	-0.314146	0.049441	0.265067	-0.448866	0.139302	-0.400132	0.212029	-0.151578	-0.181515	-0.052428	0.027342	-0.04199	-0.271433	0.212159	-0.105636	0.077498	-0.102751	-0.038902	0.227697	0.021365	0.128042	0.243723	0.054312	0.135616	0.018094	0.036164	-0.125546	-0.181263	0.355417	-0.000145	0.258761	0.079056	-0.249142	-0.005433	0.153543	-0.353364	-0.012757	-0.275795	-0.446377	0.025015	0.047041	0.045423	0.120258
1723	AL133074		Hs.75497	-0.0579827	0.006337	-0.181736	-0.061237	0.100848	-0.195692	-0.539511	-0.11637	0.180757	0.28476	-0.216345	-0.304744	-0.080411	-0.338301	0.017901	0.162129	-0.131525	-0.007889	-0.55534	0.091696	-0.081672	0.104076	-0.186818	0.212552	-0.114185	-0.030137	0.010642	-0.368019	0.386875	-0.686995	-0.080148	0.239458	0.069234	0.286065	-0.358923	0.107698	-0.127005	-0.109637	-0.529569	-0.194821	-0.210641	0.288898	-0.28341	0.120667	-0.108992	0.419161
20378	NM_000301	PLG	Hs.75576	0.0268563	-0.099031	-0.03847	0.023398	0.056532	-0.092633	0.263233	0.091173	0.04027	-0.002765	-0.06544	0.049224	0.022177	0.08508	-0.036029	-0.051946	-0.015627	0.080501	0.007904	-0.053062	-0.041722	0.108988	0.045695	-0.134004	-0.049355	0.049809	-0.028173	0.163981	0.236536	0.006048	-0.076353	0.052822	0.073542	-0.020582	-0.008818	-0.056005	0.083303	0.093801	0.0403	0.070244	0.18516	0.122163	-0.115548	0.091601	0.134747	0.12863
603	NM_001647	APOD	Hs.75736	-0.0906876	-0.171433	0.377574	0.982113	-0.143988	-0.082794	-0.257521	-0.378511	-0.350036	-0.791592	-1.03549	0.306587	-0.457594	-0.236475	0.271893	-0.420053	-0.806082	-0.782576	-0.961276	-0.372081	-0.694721	0.13969	0.199562	-0.161027	-0.247887	-0.588951	-0.387411	0.049558	0.046733	-0.483814	-0.245625	0.196396	0.514618	-0.331472	0.070489	-1.03603	-0.555925	-0.505266	-0.488781	-0.346132	-0.334682	-1.22006	-0.065735	-0.037727	-0.648613	-0.275389
14727	NM_006813	B4-2	Hs.75969	-0.107585	-0.117178	-0.174236	-0.229268	0.04673	0.028812	-0.178693	0.042877	-0.238021	-0.149287	-0.024368	0.142564	0.246641	0.349423	0.08586	0.004363	0.45819	0.197889	-0.190841	0.007282	0.246747	-0.243244	0.130087	-0.077405	-0.110727	-0.31776	-0.135593	-0.397403	0.05676	0.179376	-0.066005	-0.199855	0.124238	-0.009791	0.169297	-0.235836	-0.211253	-0.091353	0.052486	0.124035	0.042784	-0.101865	0.085265	-0.01887	-0.247254	-0.195475
7108	NM_004508	IDI1	Hs.76038	-0.138132	-0.36831	-0.104397	0.487556	-0.261473	-0.38715	-0.310253	0.067183	-0.204848	-0.161492	-0.006784	0.684701	-0.205698	0.420938	0.215312	-0.051466	0.03872	-0.053486	-0.065056	-0.003485	0.052211	-0.295116	-0.130407	0.040939	0.116581	-0.075969	-0.064923	-0.837461	-0.225985	0.138385	-0.272787	-0.124755	0.028205	0.204284	0.060714	0.065293	-0.34518	-0.133222	-0.025747	-0.103227	-0.030082	-0.213926	0.02472	-0.048196	-0.283222	0.117239
3118	M94362	LMNB2	Hs.76084	-0.0430719	0.09415	-0.156949	-0.090526	-0.020494	-0.045065	-0.155889	-0.111568	0.035754	0.06294	0.116675	0.086524	0.070127	0.081024	-0.074233	0.126732	-0.102045	-0.040037	0.085129	-0.072801	0.254187	-0.162306	-0.087354	-0.309083	-0.034865	0.307111	0.05566	-0.07572	-0.119332	0.261706	0.017178	-0.041125	-0.103069	0.116908	-0.099512	-0.062165	0.377576	-0.077751	0.099564	-0.010368	-0.18084	-0.040046	-0.279263	-0.013673	0.061488	-0.127095
1119	NM_003132	SRM	Hs.76244	-0.0163709	-0.087607	-0.1852	0.225296	-0.003795	-0.149111	-0.019497	-0.051479	-0.135104	0.259159	-0.21369	-0.070528	-0.039901	0.33561	-0.031328	0.306991	-0.00248	0.120694	0.5032	-0.052904	0.195069	0.337816	0.219743	-0.199443	-0.009668	0.166661	0.310187	-0.362907	-0.080762	0.104362	0.050301	-0.288616	0.16012	0.160641	-0.083184	-0.144195	-0.023718	0.052504	0.153147	-0.046262	-0.073914	-0.032999	0.06033	0.157967	-0.168765	-0.049726
22231	NM_000542	SFTPB	Hs.76305	0.0581581	0.060235	0.104198	0.07654	-0.020011	0.06688	0.131149	0.082429	0.021744	0.000259	0.077043	0.031112	0.009648	0.074405	0.018815	0.132943	0.0061	0.001551	0.065806	-0.055725	0.14721	0.113835	0.091323	-0.053361	0.035631	0.102302	0.036211	0.422739	0.054295	0.031023	0.047772	-0.014446	-0.014904	0.083882	0.004564	-0.047454	0.083451	0.101786	0.08584	-0.009371	0.034136	-0.051111	-0.015045	-0.148743	0.024158	-0.046163
5086	NM_012321	LSM4	Hs.76719	0.00873167	-0.068805	-0.088381	0.27008	-0.115716	0.079462	-0.00632	-0.121979	0.013125	0.117119	-0.085404	-0.094667	-0.090669	0.140009	-0.132058	0.040228	0.197256	-0.036764	0.066636	-0.203362	-0.024943	0.300785	-0.107682	-0.070187	0.045156	-0.035472	0.085801	-0.207521	-0.138825	0.172981	-0.055576	-0.125778	-0.042317	-0.013424	-0.05275	0.111026	0.076549	-0.160321	-0.111085	0.109387	0.408867	0.076471	0.093701	-0.018609	0.070879	0.031547
23479	NM_002167	ID3	Hs.76884	0.0444259	0.053277	0.059503	0.031021	0.039309	0.064702	0.051448	0.053301	-0.013383	0.060655	0.056877	0.001067	0.005276	0.012158	0.048621	0.115452	0.021602	0.123699	0.114318	-0.021475	0.092776	0.15256	0.075596	0.027905	0.022067	0.106614	-0.138378	0.467888	0.054539	0.157725	0.067955	-0.008069	0.038931	0.067549	0.01028	0.07172	0.204356	0.181617	0.079599	0.012283	0.160729	0.030849	0.123439	-0.077607	0.02338	-0.018591
11885	X69111	ID3	Hs.76884	-0.019997	0.065091	-0.153702	-0.109566	0.124503	0.079965	-0.00094	0.120415	-0.129534	-0.176205	-0.176009	0.170838	0.180676	0.169617	-0.047838	0.108799	-0.038949	0.0498	0.142454	0.095335	-0.240654	-0.266828	-0.231174	-0.369338	0.135911	-0.033791	-0.065122	-0.321336	-0.073348	-0.126874	-0.132168	-0.134176	-0.070847	-0.168504	0.165337	0.209367	-0.075808	0.194165	0.050629	0.157347	0.08401	0.246093	-0.090216	0.065599	-0.166318	0.047019
18455	D55716	MCM7	Hs.77152	-0.0619383	-0.066317	0.004779	0.237535	-0.17113	-0.094045	-0.162294	-0.122642	-0.137783	-0.045548	0.270555	-0.046579	-0.152717	0.229332	0.00265	-0.012737	0.016607	-0.216895	0.073554	-0.196805	0.114259	-0.017823	-0.06717	-0.131621	0.010954	0.137334	-0.128177	-0.409032	-0.312414	0.52806	-0.164481	-0.192075	-0.151247	0.01532	-0.081432	-0.188561	-0.14305	-0.061751	0.094491	-0.051537	0.159434	-0.058517	-0.147224	-0.005085	0.072364	-0.033106
14695	NM_006807	CBX1	Hs.77254	-0.105898	-0.049258	-0.223426	-0.103603	-0.127789	-0.166393	-0.155613	-0.026364	0.10545	-0.206082	0.443612	-0.143803	-0.171225	-0.22542	0.130786	-0.129012	-0.205328	-0.117592	-0.390358	-0.157723	-0.188549	-0.059843	-0.209618	0.087259	0.01562	0.697108	-0.08731	-0.4751	-0.001514	-0.092912	-0.121606	-0.004706	-0.012477	-0.010367	-0.053381	-0.139009	-0.364414	-0.10447	-0.186684	-0.137255	0.118371	-0.068095	-0.006906	0.121051	0.053093	0.171893
16615	M31212	MYL6	Hs.77385	0.112819	0.131389	0.128158	-0.05499	0.163135	0.247894	0.271797	0.064551	0.162252	-0.098817	-0.119112	0.022264	0.03695	-0.189527	-0.080441	0.155166	0.158585	0.028072	0.023957	-0.033398	-0.181295	0.168983	-0.150802	0.003929	0.009547	-0.03085	-0.14975	0.415186	-0.044589	-0.184213	-0.021754	0.039794	-0.095503	0.038824	0.111745	-0.00886	-0.242692	0.144695	0.09867	0.097426	0.275834	-0.07738	-0.031087	-0.191014	0.090456	-0.369999
4863	NM_021019	MYL6	Hs.77385	-0.032823	-0.169195	0.066304	-0.142157	-0.060511	0.146432	-0.041216	0.113359	-0.080812	-0.127611	-0.120348	-0.11957	0.011398	-0.316407	-0.115206	0.087991	-0.08784	-0.015993	-0.021354	0.04751	-0.230069	0.130612	-0.050731	-0.018143	0.063585	-0.058291	-0.102775	0.223829	-0.054336	-0.169137	-0.223954	-0.155043	-0.143438	-0.036612	0.086727	-0.005895	-0.154594	0.048153	0.058559	0.062481	0.142791	-0.073317	-0.077455	-0.21444	0.058735	-0.369833
20694	NM_000366	TPM1	Hs.77899	0.00378178	-0.084724	-0.20596	0.221091	0.04628	0.372877	-0.157725	0.142633	0.067187	-0.367623	-0.254972	0.091675	0.49953	0.032251	-0.180258	-0.028605	0.242558	0.120567	0.302073	0.197332	-0.118347	-0.25594	-0.001154	0.119621	0.01743	0.049571	-0.136601	0.452146	-0.278618	-0.264161	0.102696	-0.306175	0.138509	-0.339035	0.117753	-0.145248	-0.306246	0.23707	0.309564	-0.010911	0.07721	0.206783	-0.429192	0.219226	-0.241131	0.159266
23371	NM_002130	HMGCS1	Hs.77910	0.0468527	-0.060974	-0.001112	0.009909	0.009152	0.037248	0.215933	-0.064482	-0.136448	0.412448	0.123334	0.159302	-0.064483	0.051067	-0.120447	-0.061953	0.0022	0.070708	-0.008255	-0.023147	-0.035924	0.166722	-0.197803	-0.094808	-0.010316	-0.10159	0.101063	0.354873	0.143367	0.092973	-0.048008	-0.104261	-0.184385	-0.090834	0.000863	-0.008948	0.000127	0.241353	-0.085672	0.026557	0.225481	0.044414	-0.041938	0.077877	-0.033523	-0.038067
13181	NM_005920	MEF2D	Hs.77955	0.013003	0.137763	-0.098018	-0.094848	0.133972	-0.06406	0.08356	0.110748	-0.161454	0.069364	0.035383	-0.000667	0.030754	-0.108118	-0.075145	0.082567	-0.058388	0.051979	0.066836	-0.086023	0.142344	0.168305	0.345399	-0.155122	0.032975	-0.08207	0.042432	-0.47024	0.157761	-0.002369	0.191161	-0.055995	0.018433	-0.069672	-0.242158	-0.23123	0.193226	0.05536	0.314295	0.010797	0.086425	0.035168	-0.161254	0.014286	0.07819	-0.129949
5169	NM_012333	MYCBP	Hs.78221	-0.00107822	-0.150875	-0.062676	0.01761	0.050868	-0.06888	-0.069609	-0.095066	0.28073	0.088194	-0.139037	-0.204083	0.058884	-0.13736	0.03967	-0.08831	-0.261894	0.184343	0.013467	0.003275	0.13417	-0.110265	0.005679	0.184686	0.069915	-0.143667	0.16803	-0.18204	0.083717	0.102519	0.152349	0.313828	0.138615	-0.001602	0.14075	0.342903	-0.063426	-0.133627	-0.223593	-0.019256	0.32375	0.156216	0.126717	0.114417	0.099424	0.044141
6388	NM_004441	EPHB1	Hs.78436	0.0244851	-0.020456	0.056759	0.025739	0.017913	0.01529	-0.027404	-0.010265	0.095838	0.066952	-0.230905	0.048686	0.014081	0.38614	0.020282	0.077552	0.09409	-0.015386	0.118514	-0.014534	0.143386	0.226355	0.029649	-0.19658	0.01078	0.020487	0.108731	-0.394556	0.116593	0.037951	-0.105536	0.021698	0.129517	-0.023001	-0.004085	-0.027616	0.11251	0.025121	0.196022	-0.105438	-0.018708	0.061748	-0.137336	0.062206	0.027008	-0.044256
7508	NM_003878	GGH	Hs.78619	-0.367352	-0.68006	-0.87819	-0.183828	-0.469846	-0.174706	-0.55326	-0.163508	-0.124517	-0.078249	0.102415	0.090381	-0.480817	0.304047	0.293053	-0.12414	0.448737	-0.462591	-0.536681	-0.512928	0.158988	-0.234447	-0.321543	-0.519336	-0.291106	-0.02	-0.055169	-0.510493	-0.412879	0.182821	-0.336252	-0.559795	0.102903	-0.345891	0.021284	0.082494	-0.328087	-0.172191	0.193434	-0.198162	0.260449	-0.573105	-0.310407	0.143694	-0.298199	0.215535
24028	NM_002221	ITPKB	Hs.78877	-0.0176298	0.037802	-0.106987	0.007309	0.020399	-0.026288	-0.110942	0.125275	-0.154403	0.049167	0.070372	-0.018582	0.040702	0.05988	-0.02241	0.070098	0.088542	0.073842	0.092761	-0.004512	0.090402	0.101784	0.108959	0.005183	-0.045191	0.165352	0.007399	0.084074	0.013374	0.073853	0.083061	-0.06309	0.050602	0.07126	-0.079023	-0.093133	-0.005664	0.130134	0.327451	-0.021436	0.077552	-0.209463	-0.116864	-0.080968	-0.033153	0.061653
7624	Contig493_RC		Hs.79	0.0216151	-0.023574	-0.182017	0.018459	0.027446	0.061603	0.193087	0.04838	0.014233	0.036919	-0.016371	-0.027733	-0.023008	-0.060153	-0.104466	-0.071638	-0.04605	0.0447	-0.025471	-0.051051	0.048185	-0.0465	0.184018	-0.104681	0.00518	0.050985	0.041838	0.012155	-0.056895	-0.009617	0.201887	0.008529	0.107785	0.015405	0.007828	0.014232	0.10813	0.038259	0.028183	0.065204	-0.024095	0.116181	0.096315	0.091147	0.091342	0.095075
11156	AB002321	KIAA0323	Hs.7911	-0.00908756	0.084781	-0.074398	-0.073854	0.11645	-0.018656	-0.120398	-0.077528	0.07884	0.002975	-0.049325	-0.024128	0.091997	-0.085785	-0.003943	-0.043583	0.017588	0.01915	-0.067026	-0.003012	0.091389	-0.036678	0.240258	-0.147809	0.00634	0.033202	0.090528	-0.491698	0.318203	-0.139406	0.090599	0.080651	0.055972	0.137387	-0.080047	0.052687	0.115237	0.100579	-0.09956	-0.114205	-0.122092	0.443358	0.034039	0.205329	-0.058316	0.216941
21305	NM_001152	SLC25A5	Hs.79172	0.0724447	-0.058176	-0.008179	0.268061	0.181395	0.110413	-0.012236	0.033505	0.008442	0.128777	0.192718	0.132184	0.055963	0.222689	0.096169	-0.059474	-0.062413	0.140065	0.325835	-0.082068	0.184063	0.152086	0.005858	-0.152748	0.230639	-0.005664	0.233842	-0.3719	-0.290773	0.181145	-0.231753	-0.110415	0.068028	0.138098	0.011988	-0.185299	-0.222085	0.26396	-0.07829	-0.024692	-0.001599	-0.012994	0.009404	0.039034	-0.159697	0.017754
466	NM_002345	LUM	Hs.79914	-0.284242	-0.210269	-0.302163	-0.470989	-0.09602	-0.345741	-0.662877	0.326984	-0.043407	-0.7537	-0.568965	0.175292	-0.218224	-0.810202	0.0432	-0.559407	-0.325465	-0.550193	-1.05603	0.195352	-0.498998	-0.525599	-0.222737	-0.026597	0.018003	0.091736	-0.14966	-0.330021	-0.412364	-1.07427	-0.432458	0.18632	-0.617295	-0.304615	0.266416	-0.34153	-1.04901	0.076395	-0.5985	0.076211	0.053749	0.052461	-0.308573	0.131636	-0.410123	-0.030196
7535	Contig56840_RC		Hs.8026	-0.00283022	0.073064	-0.04631	-0.064964	-0.08058	0.320264	-0.158816	-0.033904	0.092091	-0.126317	0.121068	0.03863	0.046486	-0.084455	-0.101365	-0.101315	0.031147	-0.043502	0.449216	0.152106	0.015749	0.163737	0.07869	-0.268719	-0.052685	0.283175	0.049673	-0.281735	0.009228	-0.17845	0.038411	-0.163293	0.096294	-0.050497	-0.084348	-0.076044	-0.034025	0.391646	-0.059659	0.184772	-0.09982	0.20904	0.047973	0.177161	0.121643	0.228982
539	NM_003090	SNRPA1	Hs.80506	-0.254409	-0.342365	-0.351666	0.112427	-0.259273	-0.347429	-0.465362	-0.215688	-0.219677	-0.20065	0.18125	0.088707	-0.336821	0.000802	-0.037762	-0.180188	0.096422	-0.218331	0.178762	-0.044648	0.094673	0.029809	-0.186023	-0.192428	-0.128429	0.097481	-0.007473	-0.605751	-0.310337	0.06692	-0.234102	-0.128456	-0.213288	0.009182	-0.015595	-0.108204	-0.165318	-0.324953	0.387594	-0.077854	0.011703	-0.047114	-0.223459	-0.06475	-0.054682	-0.090438
7011	NM_020524	HPIP	Hs.8068	-0.00118044	0.019763	-0.019415	0.027806	0.037436	-0.049227	-0.044053	0.04625	0.042132	-0.071316	-0.008892	-0.066476	0.035902	0.005761	-0.025475	-0.01567	0.115438	0.057833	0.047896	0.015917	0.15587	0.078851	0.100872	0.058998	-0.024793	0.024012	0.124608	0.298911	0.163972	0.002989	0.117724	0.036752	0.042309	0.101423	-0.016768	-0.019039	-0.08178	0.057079	0.080152	-0.066932	0.101239	-0.056405	0.155368	0.06442	0.011803	0.137349
18929	U00952	HPIP	Hs.8068	-0.0241969	-0.028734	-0.128525	0.060054	-0.027315	-0.107426	0.072244	0.069233	-0.036111	-0.091192	0.003025	-0.07438	0.039975	0.026636	-0.035216	-0.119242	0.02308	0.087927	-0.022102	-0.071079	-0.094233	-0.131941	0.162386	0.016537	-0.130082	0.161182	-0.015401	-0.172825	-0.07857	-0.04629	0.046981	-0.071858	0.010952	0.034237	-0.034637	-0.04852	-0.179462	0.082121	-0.038114	0.020896	-0.060231	-0.074537	0.11556	0.008053	0.019471	0.067354
15210	D80010	LPIN1	Hs.81412	-0.151014	-0.152854	-0.3042	0.174638	-0.150329	-0.179514	-0.062913	-0.00777	-0.331232	-0.344955	0.326128	0.229559	-0.0413	0.040859	0.204889	-0.119628	0.326289	-0.293153	0.069622	0.194392	0.537706	-0.311505	-0.393361	0.045356	-0.161392	0.103085	-0.145528	0.373486	-0.235326	0.349782	-0.224753	0.049023	0.036316	-0.022794	-0.017227	-0.144262	-0.340634	-0.07977	0.58182	-0.23425	-0.245161	0.165357	-0.15623	0.004716	-0.182713	0.009657
19645	NM_000222	KIT	Hs.81665	-0.289598	-0.247387	-0.130636	-0.419121	-0.379805	-0.099251	-0.46175	-0.136345	-0.436039	-0.296052	-0.33436	0.078932	0.116448	0.114001	0.25547	-0.148354	0.249956	-0.253484	-0.524971	-0.067002	-0.569436	-0.503383	-0.491329	0.492044	-0.238691	-0.185192	0.181444	-0.240981	-0.23588	0.631368	-0.208236	0.255345	0.070378	-0.173295	0.362634	-0.640869	-0.325051	-0.35987	-0.096049	-0.107693	-0.382424	-0.665611	-0.15464	-0.102607	-0.307841	-0.092725
6320	NM_021199	CGI-44	Hs.8185	0.0354239	-0.143754	-0.128862	0.237084	-0.015392	0.167006	0.063019	0.099884	0.108552	-0.068722	-0.200889	-0.023884	0.034621	-0.058559	-0.107032	-0.136056	0.007323	-0.002527	0.408846	0.058118	0.321598	0.101372	0.262853	-0.097013	0.1297	-0.068843	-0.078867	-0.503028	-0.074033	-0.069104	0.093425	-0.115943	-0.033743	0.217885	0.106301	-0.008733	-0.020489	-0.050022	-0.183375	0.058016	-0.017013	0.067274	-0.225534	0.0813	-0.054067	-0.101066
23552	NM_002184	IL6ST	Hs.82065	0.0977013	0.059278	0.052372	-0.146437	-0.055035	0.100426	0.479937	-0.069496	0.258247	0.20002	-0.309516	-0.284714	-0.146132	-0.0724	-0.112653	-0.103162	-0.006505	-0.065627	-0.111947	-0.144436	-0.292498	-0.037084	0.124872	0.385859	-0.089516	-0.142215	-0.132371	0.049063	0.104157	-0.228496	0.305096	0.041148	0.227108	-0.171146	-0.07503	0.372807	-0.074439	0.004995	-0.225943	0.050291	-0.150828	0.42395	-0.073813	0.16069	0.209027	0.488655
5786	NM_002997	SDC1	Hs.82109	0.00154878	-0.115395	-0.244528	0.474432	0.157283	0.081066	-0.214657	0.172258	-0.172215	-0.124305	0.178116	0.418958	0.021291	-0.300837	-0.172916	0.165754	0.372014	0.016233	0.019656	0.1235	0.441548	0.044907	0.01951	-0.792474	-0.161778	-0.12496	-0.62315	-0.436633	-0.053397	-0.062728	-0.090763	-0.211617	-0.177504	0.138771	-0.39054	-0.275238	-0.098587	0.275408	0.433552	0.271838	0.143897	-0.247991	-0.423168	-0.062431	-0.343879	-0.760493
24449	NM_000877	IL1R1	Hs.82112	-0.0629558	0.055393	-0.089362	-0.069476	0.006314	-0.000329	-0.490596	0.299938	-0.086569	-0.191915	-0.030193	0.278166	0.331179	-0.214365	0.120113	0.1717	-0.133128	-0.217612	0.335942	0.294978	0.048491	-0.037501	-0.173371	-0.19137	0.19581	0.047901	0.343115	0.491711	-0.158687	-0.181546	-0.049308	0.226146	-0.023056	-0.114788	-0.151571	-0.391939	-0.10941	0.421	-0.170863	0.125687	-0.140982	-0.35396	-0.359362	0.098727	-0.319149	0.072772
15746	NM_006988	ADAMTS1	Hs.8230	0.000982889	-0.164298	-0.017432	-0.016167	-0.008905	0.418623	-0.268304	0.51877	-0.146839	-0.306602	-0.04149	-0.01554	-0.043331	0.275788	0.289021	0.135324	-0.155813	-0.112333	-0.140842	0.03339	-0.027237	-0.284934	-0.403604	-0.120846	-0.188271	-0.200919	0.569246	-0.399611	-0.340499	0.008308	-0.149649	-0.102084	0.069602	-0.240235	-0.164124	-0.267499	-0.172306	-0.143509	-0.015341	0.071986	0.394374	-0.365036	-0.262662	0.235353	-0.059849	-0.112731
244	AB033080	KIAA1254	Hs.82506	-0.0166546	-0.095904	-0.111934	-0.008815	-0.03854	-0.164221	-0.005621	0.091742	-0.048472	0.231874	-0.136815	0.069988	0.009171	-0.060346	0.064067	-0.251591	0.161393	-0.049633	-0.186608	-0.083209	0.143393	-0.082915	0.085441	0.336975	0.018765	0.087012	0.109344	-0.502988	-0.049631	-0.119039	-0.02578	0.069643	0.094109	-0.158509	-0.044694	0.248523	-0.27877	-0.042737	-0.057725	-0.040666	-0.101381	0.093895	0.159773	0.22136	-0.088902	0.162571
23734	NM_000784	CYP27A1	Hs.82568	-0.133946	0.158622	0.042095	-0.334743	0.222285	0.014332	-0.237395	-0.083323	-0.640947	-0.346442	0.402541	-0.066151	0.057991	0.648442	-0.231478	-0.154615	0.188241	-0.034962	-0.468639	-0.268456	0.102947	-0.094134	0.185191	0.299935	-0.056461	-0.161477	-0.143193	-0.2081	-0.067501	0.490943	-0.058102	0.128439	0.093952	0.239311	0.004791	-0.000926	-0.220925	-0.243937	-0.045052	-0.05121	0.153255	0.054963	-0.470646	-0.023575	0.348565	-0.268485
387	NM_002318	LOXL2	Hs.83354	-0.141788	-0.070318	-0.358657	-0.451612	0.022911	0.516576	-0.280189	0.132875	-0.056834	-0.730846	-0.074265	0.42503	0.415551	-0.388653	-0.600116	-0.158756	0.161249	-0.004832	0.011633	0.241853	-0.218444	-0.337829	-0.070047	-0.725276	0.055902	0.208563	-0.264086	-0.027303	-0.381765	-0.559259	-0.125237	-0.466011	-0.2748	-0.36664	-0.167715	-1.02468	-0.059865	0.321816	0.084697	0.110829	-0.000623	-0.243537	-0.540881	0.012123	0.074331	-0.484993
3397	NM_004126	GNG11	Hs.83381	-0.116197	-0.172607	-0.010942	-0.225853	0.00222	0.048454	-0.025798	-0.127586	-0.167361	-0.366304	-0.521257	0.132067	0.157084	-0.137022	-0.044551	-0.169319	-0.117658	-0.10868	-0.417733	0.221937	-0.430758	-0.444076	-0.303247	0.175068	0.282547	-0.115499	-0.080146	0.012143	-0.066851	-0.167079	-0.207746	0.178258	0.220264	-0.230536	0.4338	0.154698	-0.028184	0.085299	-0.051394	0.113483	0.050526	-0.200376	0.049261	0.152522	-0.058827	0.128525
9432	X59405	MCP	Hs.83532	-0.0927372	-0.085238	-0.179203	-0.167024	-0.00694	-0.269545	-0.019756	0.089457	-0.047871	-0.148515	-0.078922	-0.117014	-0.162775	-0.339633	0.049149	-0.361349	-0.01529	0.094323	-0.427714	-0.160198	-0.118025	-0.171497	0.142408	0.35871	-0.004963	-0.090379	0.12962	-0.5527	0.232166	-0.123955	0.130835	0.286824	0.076528	0.427217	-0.057299	0.429377	-0.310014	-0.136028	-0.327852	-0.235905	-0.053322	-0.060802	0.040179	0.066421	-0.146017	-0.066067
541	NM_003091	SNRPB	Hs.83753	0.062851	0.006708	0.126947	0.039946	-0.017386	0.177349	0.035701	-0.003404	0.016636	0.183162	0.195863	-0.026359	-0.138283	0.036402	-0.166319	0.226391	-0.065665	-0.083952	0.139428	-0.273117	0.07301	0.078812	-0.115834	-0.305189	-0.116484	-0.067998	0.097524	0.133424	-0.14265	0.373184	-0.159805	-0.147226	-0.160144	-0.188341	-0.031773	-0.132649	0.1423	-0.097324	0.293517	0.096072	-0.029496	0.030639	-0.066553	-0.039457	0.170917	0.164735
23753	NM_000791	DHFR	Hs.83765	-0.0485584	0.115221	-0.08007	0.145746	-0.232639	0.024007	-0.319634	0.029193	0.064801	-0.183651	0.070513	-0.474249	-0.081949	0.125971	0.084472	0.035051	-0.13767	-0.427552	0.167932	-0.110745	-0.087367	-0.113148	0.106821	-0.238859	0.124872	0.410326	0.030564	0.066548	-0.166951	-0.00544	-0.119327	-0.076793	0.105974	0.2248	-0.031712	0.057494	-0.012286	-0.034526	-0.356341	-0.340388	0.141076	-0.176922	-0.165124	-0.12561	-0.043224	0.290083
19693	NM_000235	LIPA	Hs.85226	-0.0578357	-0.072607	-0.003148	-0.177021	0.046081	-0.028263	0.038402	0.241453	-0.228751	-0.336667	-0.189119	-0.077993	0.084646	-0.03961	0.135797	-0.303419	-0.07093	0.06853	-0.190044	-0.013116	0.180234	0.298537	0.071958	0.077441	0.071959	-0.22808	0.186058	-0.339099	-0.089056	-0.112055	-0.273577	-0.044878	0.066707	0.228339	0.076004	-0.168169	-0.21545	0.074363	0.125466	-0.078604	-0.132749	-0.215142	0.217368	0.03426	-0.137935	0.000983
15626	NM_006938	SNRPD1	Hs.86948	-0.0204394	-0.022265	-0.034217	-0.075006	0.004209	-0.055363	-0.035436	-0.060925	-0.007651	0.102699	-0.125382	-0.115656	-0.07479	0.13401	0.007499	0.132596	-0.017485	-0.003132	0.067276	-0.02413	0.047354	0.027241	0.04288	0.068083	-0.15923	0.077656	0.127307	-0.368851	-0.056148	0.172328	0.01267	-0.131041	0.028671	0.116218	0.056833	0.075369	0.060081	-0.096924	-0.018204	-0.083869	0.16429	0.032241	-0.039363	0.058365	-0.053202	0.183157
12695	U82987	BBC3	Hs.87246	0.0311057	0.138425	0.119026	-0.297777	0.155406	0.12153	0.09896	0.087975	0.083175	-0.226769	-0.156115	-0.289859	0.018196	-0.281738	-0.211384	0.1209	-0.17675	0.077101	-0.23071	0.247039	-0.001401	0.034502	-0.080336	-0.181532	-0.080605	0.116331	-0.195457	-0.037692	0.124386	-0.054901	0.043164	0.094009	-0.095947	0.196471	0.156175	-0.022608	0.229758	0.121229	0.106963	0.180984	0.114706	0.281867	0.000866	0.025978	0.053554	-0.122109
14010	Contig48249_RC		Hs.8768	0.0179734	0.223326	0.043746	-0.31125	0.049286	0.202785	-0.095387	0.054808	0.122116	-0.127669	-0.266269	0.223326	0.180026	-0.238101	-0.192448	0.142292	0.015973	0.017275	-0.376788	0.404169	-0.506665	-0.266511	-0.215754	0.101731	-0.259936	0.043286	-0.104601	-0.294493	-0.127378	-0.306159	0.303885	0.096216	-0.096303	-0.112681	0.008306	-0.420177	-0.035248	0.420222	-0.259584	0.062644	-0.071264	-0.103977	-0.291318	-0.038709	-0.275523	-0.204189
18917	NM_018243	FLJ10849	Hs.8768	0.0319019	0.231208	0.160809	-0.363365	0.062342	0.184849	-0.17559	-0.016146	0.302428	-0.099418	0.001599	0.20937	0.005114	0.001213	-0.074286	0.129286	-0.096842	-0.058231	-0.166579	0.163184	-0.217523	-0.321223	-0.079119	-0.088791	-0.005605	-0.093503	-0.139882	0.061298	-0.185521	-0.08908	0.068319	0.09324	-0.093604	-0.171241	0.038305	-0.163367	0.014489	0.206382	-0.005759	0.007531	0.132722	-0.0819	-0.206396	-0.052515	-0.09234	-0.047865
3975	AL079279		Hs.8963	-0.0348171	0.053864	0.11296	-0.142906	0.09813	0.170979	-0.283441	-0.019264	-0.043487	-0.260189	-0.06498	0.342214	0.196312	-0.032379	0.072877	-0.019464	0.031828	-0.029436	-0.023871	0.228678	-0.154885	0.000301	-0.15252	0.35554	0.049827	0.018228	0.165473	0.37115	0.071285	-0.103315	-0.080072	-0.01905	0.154325	-0.054924	-0.092663	-0.145462	-0.07794	-0.020188	-0.007939	-0.061001	-0.306902	-0.293912	-0.108929	0.131198	-0.069958	-0.053073
7482	NM_004595	SMS	Hs.89718	-0.0728498	-0.224523	-0.270303	-0.121357	0.010947	-0.094459	-0.415353	0.060939	0.223112	0.175349	-0.003682	-0.081642	-0.027479	0.080016	-0.038079	0.014625	0.243877	-0.049296	0.28525	-0.226881	-0.139868	-0.073181	-0.055252	-0.105229	0.020543	-0.164807	0.254376	-0.259786	-0.106292	0.056771	-0.097955	-0.222265	0.021627	0.0029	-0.005275	-0.018581	-0.004025	0.026519	-0.024565	-0.013357	0.00533	-0.230935	-0.162635	0.035468	0.037593	-0.108823
2853	Contig24856_RC		Hs.9028	-0.0409782	-0.024485	0.118563	-0.151027	-0.089438	0.06141	-0.000924	-0.130564	0.087051	-0.23939	0.021415	-0.099889	-0.049022	-0.015234	-0.020057	0.01353	0.054282	-0.073581	-0.135867	0.008582	-0.040038	-0.095761	-0.05353	0.059243	-0.108247	-0.048372	0.031045	-0.122188	0.198277	-0.135515	-0.08224	-0.059367	0.048976	-0.053978	0.10254	-0.044642	0.09312	-0.182383	0.027603	-0.015074	-0.145264	0.202046	0.19826	0.005564	-0.065046	0.223449
9154	NM_005474	HDAC5	Hs.9028	-0.00617156	0.018908	0.045479	-0.096121	0.039846	0.075421	0.112597	-0.021417	0.086309	-0.316566	0.129024	-0.038975	0.066796	-0.052554	-0.079776	0.054882	0.047621	0.03004	0.071739	-0.028686	0.089913	0.043866	-0.037668	-0.041233	-0.038319	-0.027116	0.095121	0.511764	0.076749	-0.020808	0.066208	0.013501	-0.005735	-0.028082	0.017805	-0.0379	-0.019314	0.039124	0.18801	0.117682	0.060409	0.221222	0.104329	-0.045824	-0.010846	0.140749
20921	AF113020	PRO2463	Hs.90421	-0.115902	-0.110745	-0.202704	0.111493	-0.143406	-0.234775	-0.186229	0.015803	-0.059502	-0.233057	0.061765	0.006432	-0.094039	0.032558	0.042566	-0.196611	-0.084622	-0.022687	-0.183007	0.067884	0.258725	-0.160464	0.020394	0.128267	-0.091386	0.191942	0.085008	-0.295339	-0.065624	0.2388	-0.068429	0.05935	-0.027303	0.049615	-0.007153	0.267826	-0.278269	-0.086013	0.024089	-0.169789	-0.396224	0.032585	-0.072796	0.07276	-0.06299	0.034736
9200	NM_004760	STK17A	Hs.9075	-0.0401509	0.082509	-0.105356	-0.032891	-0.039797	0.012111	-0.303325	0.076378	0.037766	-0.088753	0.054512	0.056544	-0.005	0.031694	-0.000677	0.01802	0.034371	0.021967	-0.026778	0.021337	0.020632	-0.010623	-0.054183	-0.029649	-0.086137	-0.025097	0.132939	-0.230163	0.003675	0.022673	-0.080138	0.013822	0.032293	0.081232	-0.013141	0.000195	0.068076	0.042016	-0.03336	-0.069201	0.179266	0.029872	-0.02566	-0.066242	0.072762	0.101883
13305	AK001025		Hs.9081	0.00320378	0.007709	-0.093913	-0.010305	-0.158049	-0.058808	0.190538	-0.101129	-0.025452	0.278243	0.120601	-0.048148	-0.056046	0.260755	-0.018156	0.188903	0.007661	0.12608	0.032535	0.01472	-0.055139	0.024703	-0.202989	0.2275	0.028177	-0.054245	-0.001116	-0.120968	0.165835	0.065148	0.155063	-0.016586	-0.131085	0.083228	0.039461	-0.18842	0.156113	-0.222572	-0.141848	-0.081826	-0.114122	-0.325118	-0.147455	-0.326198	-0.031696	-0.253297
10738	NM_005687	PheHB	Hs.9081	0.0552192	-0.000381	0.101911	0.002891	0.06143	0.116306	-0.023282	0.02577	0.015631	0.196697	0.016251	-0.091111	0.060624	0.207601	0.03293	0.055291	-0.008528	0.05457	0.152912	0.075738	0.117525	0.135667	-0.05859	0.108101	0.036498	0.017989	0.189338	-0.194011	-0.064171	0.089014	0.073805	-0.001098	0.04791	0.015058	0.053936	0.035309	0.053846	-0.010647	0.125808	0.076312	0.027905	0.007479	0.128701	0.05004	-0.035901	-0.035042
19597	NM_000214	JAG1	Hs.91143	-0.0766577	0.080753	0.062633	-0.279624	0.117554	0.029689	0.041404	-0.304836	-0.069675	-0.367817	-0.371115	0.141268	0.337584	-0.045969	-0.134079	0.263564	-0.273263	0.097003	-0.475379	0.314074	-0.483746	-0.24616	-0.509291	0.218245	0.048119	-0.052577	-0.234091	-0.476773	-0.230165	-0.103491	-0.111532	0.00191	-0.130387	-0.289571	0.103099	-0.339937	-0.254327	0.034853	-0.139835	-0.131344	0.088587	-0.228591	-0.393618	-0.005001	-0.144513	-0.132166
17409	AF054996		Hs.91579	-0.0196424	-0.058679	-0.143263	0.029785	-0.004303	-0.007716	0.022723	0.007765	-0.070597	0.047503	-0.052494	-0.083953	0.061406	-0.003883	-0.140324	-0.205213	-0.150679	-0.003551	0.085914	-0.230498	0.22458	0.072351	0.174525	-0.268387	0.215716	-0.096348	-0.100853	-0.284457	0.003732	0.102644	0.002858	-0.079643	0.129985	0.003644	0.058661	0.113277	-0.003006	0.136863	0.014423	0.122939	-0.112949	0.097041	0.023663	0.149643	0.065547	0.047457
2666	NM_002611	PDK2	Hs.92261	0.0726146	0.054379	0.092493	0.080622	0.035735	0.012518	0.102339	0.027456	0.091251	0.156738	0.094126	0.040332	-0.000304	-0.068873	-0.005644	0.060915	0.046999	0.126514	0.139209	0.065022	0.340416	0.14822	0.064154	0.032872	0.058104	-0.040893	0.004539	0.439502	-0.002079	0.027134	0.055991	0.046557	0.004894	0.026035	0.030655	0.023771	0.101386	-0.01986	0.142357	0.117361	0.007007	0.045372	0.021245	-0.154077	0.020557	-0.051695
450	NM_002340	LSS	Hs.93199	-0.0307381	-0.068117	-0.013206	0.05699	-0.055531	-0.104796	-0.024554	-0.039156	-0.006421	-0.021852	0.109622	0.052327	0.102147	-0.024476	-0.114049	-0.054562	-0.034161	0.047853	0.000806	0.050459	0.062055	0.097338	0.038912	0.027648	0.051361	0.109167	0.104434	-5.1e-05	-0.053957	0.065653	0.010272	0.037391	0.056109	0.056514	-0.009594	0.033825	-0.092051	-0.024542	0.069059	-0.037592	0.065899	0.003042	0.006104	0.090873	0.006476	0.125121
10553	NM_004911	ERP70	Hs.93659	-0.0825609	0.038268	-0.30699	-0.450383	-0.012165	0.278949	-0.076585	-0.114842	-0.087236	-0.012064	-0.248941	-0.314163	0.187681	-0.214166	-0.06869	-0.090919	-0.144819	0.046001	-0.027419	0.307963	0.062161	0.008668	-0.333954	0.165708	-0.239896	-0.058374	0.050302	-0.155011	0.321794	-0.050302	0.095689	-0.102865	-0.011577	-0.091621	-0.04764	-0.069056	0.196623	0.302326	0.071453	0.053982	0.058159	-0.022242	0.006808	0.140754	-0.327291	0.104572
10215	NM_007021	DEPP	Hs.93675	0.0207056	-0.065311	0.244741	-0.081461	-0.023864	0.049887	-0.035416	0.136164	-0.197155	0.158765	-0.046116	0.118036	0.087664	0.056679	-0.009461	0.001852	0.349649	-0.135771	-0.065583	0.042587	0.161338	-0.128592	-0.235645	-0.023621	-0.029538	-0.042492	-0.086838	0.184623	-0.073454	0.142214	-0.0493	0.019887	-0.049593	-0.060862	0.035318	-0.11475	0.24199	0.056381	0.366342	-0.027996	0.059904	-0.121131	-0.241909	-0.097467	0.010206	-0.026394
7714	AB036063	p53R2	Hs.94262	-0.0869561	-0.187887	-0.227609	-0.078363	-0.114938	-0.078563	-0.075035	-0.059562	-0.030083	0.069435	-0.237755	-0.040014	-0.140207	-0.0158	-0.038683	-0.062083	0.062484	-0.102923	-0.111793	-0.07188	-0.003986	-0.090676	0.044257	0.109107	0.068143	-0.126096	-0.029637	-0.209765	-0.040854	-0.145975	-0.094693	-0.053166	0.101787	-0.030387	0.062888	0.192376	-0.247801	0.009973	-0.234524	-0.035353	-0.325076	0.018719	0.307945	0.138827	-0.002616	0.55624
20962	AL050002		Hs.94795	-0.00164633	0.121567	-0.171738	-0.186818	0.101198	0.194085	0.326794	-0.075157	0.131849	-0.456597	-0.15987	0.125504	0.223861	-0.280168	-0.249461	0.108644	-0.212531	-0.134985	-0.165891	0.099421	-0.346794	-0.37925	-0.254335	-0.123425	-0.137906	0.118592	0.089748	-0.415974	-0.060818	-0.184591	0.053589	-0.245904	0.126349	-0.160878	0.072827	-0.348097	-0.131533	0.200597	-0.248615	-0.051742	-0.035785	-0.331827	-0.050012	-0.073371	0.040814	0.11354
12159	Contig8054_RC		Hs.94795	0.0579757	0.052073	0.089746	0.008896	0.053168	-0.003892	0.163593	0.063279	0.0383	0.056618	0.025419	0.025404	0.058712	-0.011479	0.018582	-0.027604	-0.019273	-0.022546	0.038378	0.085845	0.143113	-0.109278	-0.058176	0.161925	0.039502	-0.070234	-0.036875	-0.071439	0.011246	-0.008348	-0.017969	0.023954	0.037595	0.12412	0.004653	0.065605	0.021018	0.013397	0.031035	-0.151551	-0.113598	0.161794	0.078463	0.005006	0.032554	0.0464
4988	Contig47710_RC		Hs.98133	0.0732762	0.00915	-0.02486	0.056525	-0.059851	0.334247	0.217023	0.083746	0.076032	-0.032526	-0.008659	-0.10996	-0.039515	0.201929	0.066642	0.028294	-0.171139	0.040076	0.055026	-0.15481	0.070993	-0.057504	-0.101115	0.161677	0.004958	0.07133	0.014464	-0.249033	-0.032832	0.174696	0.066472	0.029625	0.069612	-0.007288	0.219934	0.146613	0.089268	-0.038039	0.214661	0.118823	0.009244	0.121548	0.005772	-0.047557	-0.059217	0.033975
16894	NM_016546	LOC51279	Hs.98571	0.113847	0.207447	0.145137	-0.047701	0.125204	0.102656	0.183885	0.139055	0.095322	0.073615	0.018511	0.204856	0.312845	0.118855	0.080679	0.07263	0.378618	0.113442	-0.117071	0.223557	0.078112	-0.120868	-0.032234	-0.047254	0.091336	0.102811	-0.144206	0.004436	0.161169	0.098294	0.170318	0.167733	0.132005	-0.059133	-0.014088	-0.213667	0.173111	0.173134	-0.063436	0.111746	0.005054	0.150242	-0.154839	0.098766	0.023296	0.016612
10438	NM_006347	USA-CYP	Hs.9880	0.0322128	-0.14578	0.127964	0.095554	0.080594	-0.01318	-0.19666	-0.006605	0.096145	0.251883	-0.005164	-0.197587	-0.089529	0.082236	0.142165	-0.095523	-0.255114	-0.036162	-0.067647	0.04725	0.089191	-0.126438	-0.30023	0.095498	-0.141286	-0.115918	0.258303	-0.323817	-0.17194	0.117766	0.061802	0.370441	-0.131415	-0.029878	0.198532	0.035005	0.062195	-0.096329	-0.073141	0.040492	0.533855	0.22196	0.051448	0.079238	0.204094	-0.108148
23080	U47101	NIFU	Hs.9908	-0.0190122	-0.172254	0.008601	-0.021203	0.177907	-0.000634	-0.006035	0.132854	-0.131913	-0.158433	-0.132824	-0.131918	0.034074	-0.023427	0.17276	-0.108675	-0.214157	-0.012196	-0.183608	0.064512	0.150767	-0.140777	-0.023213	0.048352	-0.046732	-0.069293	0.018869	0.140932	0.105093	-0.059169	-0.065146	0.22915	-0.040362	-0.131491	0.152362	0.054975	-0.12466	0.124629	-0.20413	0.00885	0.013743	0.127597	0.232744	0.239646	0.159677	-0.010309
3006	NM_002692	POLE2	Hs.99185	-0.0250143	-0.00771	0.065874	0.059806	-0.100671	-0.001782	-0.151242	-0.117309	-0.048168	0.076073	0.146459	0.021345	-0.076207	0.055221	0.038909	0.006126	-0.097912	-0.060475	-0.134169	-0.013651	0.095506	-0.012328	-0.082685	0.127835	0.090078	-0.086561	0.016998	-0.272169	-0.149192	0.15963	0.0038	-0.069296	-0.072979	0.049623	0.045454	0.045876	-0.028752	-0.054677	-0.010291	0.105926	0.199021	-0.187653	-0.294473	-0.03062	-0.061542	0.110264
721	D25328	PFKP	Hs.99910	-0.199769	-0.227644	-0.475228	0.191321	-0.132694	-0.185698	-0.435432	0.228894	-0.412121	-0.349318	0.425829	0.215177	0.152952	0.059708	0.113062	-0.385248	0.410199	-0.173249	0.56559	-0.258061	0.466842	0.794929	0.389188	-0.509922	-0.066912	0.190797	-0.536752	-0.413919	-0.077766	-0.057926	-0.312583	-0.493364	0.042394	0.019657	-0.023341	-0.18262	0.270416	-0.098892	0.263539	0.0076	0.256129	0.106864	-0.428093	-0.103548	0.022804	-0.177236
[truncated: 27 more columns]

## Sheet: BCT_LR_validation
Probe_ID	Systemic_name	Symbol	UGCluster	Average_training
LR_no_LR_label					132__1	172__1	190__1	195__1	227__1	246__1	309__1	371__1
	Non centered Pearson				0.394808	0.425565	0.415526	0.410876	0.50556	0.41587	0.280345	0.450779
9792	NM_006291	TNFAIP2	Hs.101382	-0.119418	-0.114904	-0.070002	0.008364	-0.10811	-0.436457	-0.06275	-0.088049	-0.08344
15376	NM_016348	C5ORF4	Hs.10235	-0.0675755	-0.272363	0.245111	0.17826	-0.36982	0.435549	-0.152757	-0.288778	-0.315806
7939	NM_014060	MCT-1	Hs.102696	0.0068865	-0.001057	0.05707	-0.009035	0.042648	0.026845	0.023557	-0.010219	-0.074717
9071	NM_005451	ENIGMA	Hs.102948	-0.0170305	0.009754	-0.049335	0.064577	0.007512	0.012931	-0.002254	0.008759	-0.188188
20835	NM_017787	FLJ20367	Hs.10346	0.0479801	0.089147	-0.111813	-0.028721	0.217458	-0.132148	0.254423	0.121093	-0.025598
17471	NM_018048	FLJ10292	Hs.104650	-0.045542	0.043167	0.020784	-0.09206	0.031885	0.195863	-0.258837	-0.112594	-0.192544
18376	NM_000076	CDKN1C	Hs.106070	-0.0740456	-0.064494	-0.123757	-0.037121	-0.168463	-0.205932	0.020969	-0.022056	0.008489
6121	AL133577		Hs.106148	-0.0373546	0.037533	0.243187	-0.058422	0.017077	-0.006261	-0.479412	-0.105446	0.052907
551	NM_003093	SNRPC	Hs.1063	0.0273951	0.170366	0.188921	-0.069569	-0.029561	-0.194065	0.103465	0.021092	0.028512
17569	NM_016621	LOC51317	Hs.106826	0.0272665	-0.001218	0.042937	-0.001613	0.027097	-0.022077	0.18531	-0.067799	0.055495
5908	Contig51797_RC		Hs.108873	0.0121945	0.116052	0.205335	0.005981	-0.051312	-0.069701	-0.203666	0.092356	0.002511
5646	NM_002949	MRPL12	Hs.109059	-0.0631798	-0.008862	-0.305959	-0.086421	-0.022429	-0.10988	0.144893	0.00937	-0.12615
4205	AB040884	KIAA1451	Hs.109694	-0.0899815	-0.105935	0.20284	-0.178298	-0.112074	0.036121	-0.530804	0.007136	-0.038838
5940	Contig65995_RC	ZNF262	Hs.109694	0.0228953	-0.008298	0.091674	-0.036428	-0.029344	0.058671	0.063488	0.024476	0.018923
5887	AF052183		Hs.11039	-0.0433847	0.017955	0.047006	-0.088749	-0.118672	0.045262	-0.177552	-0.03712	-0.035208
21294	Contig51654_RC		Hs.110783	0.0565867	0.024907	0.024075	0.052568	0.051116	0.196	0.026759	-0.035503	0.112772
15295	NM_016310	POLR3K	Hs.110857	-0.0091785	0.053015	-0.047797	-0.074168	-0.160439	0.24982	-0.219981	0.297238	-0.171116
14071	Contig4574_RC		Hs.111099	-0.0464941	-0.121582	-0.031334	0.053847	-0.378346	0.091787	-0.013075	0.072831	-0.046081
11407	NM_014463	LSM3	Hs.111632	-0.0365754	-0.121602	0.086275	-0.049998	-0.074488	0.124731	-0.230456	0.058061	-0.085126
13673	AL137274	MIG-6	Hs.11169	-0.138293	-0.120755	-0.322439	-0.133667	-0.085112	0.118813	-0.193983	-0.136897	-0.232305
24277	NM_018948	MIG-6	Hs.11169	0.0106006	-0.018595	-0.098393	-0.017698	0.031028	0.194771	0.055808	-0.005136	-0.05698
10341	NM_006328	SIP	Hs.11170	0.0377256	0.009772	0.070109	0.077187	0.025491	0.030921	0.02202	-0.008459	0.074764
3318	NM_004107	FCGRT	Hs.111903	-0.034939	0.117167	-0.124932	0.12608	-0.240438	-0.175845	0.216666	-0.073653	-0.124557
7842	NM_006022	TSC22	Hs.114360	0.0299379	0.169038	0.037389	0.118405	0.027886	-0.172369	-0.181767	0.129255	0.111666
10923	Contig43322_RC		Hs.115474	0.004715	0.025865	0.242356	0.062119	0.082546	-0.327551	-0.185852	0.082049	0.056188
5527	NM_002915	RFC3	Hs.115474	0.0291285	-0.03732	-0.077656	-0.000676	0.071359	0.174082	-0.022964	0.009315	0.116888
5517	NM_002912	REV3L	Hs.115521	-0.00313325	-0.001668	0.113665	-0.109267	0.032407	0.310682	-0.265207	-0.057998	-0.04768
21882	Contig20552_RC	FLJ12810	Hs.115660	0.049396	-0.013542	0.061343	-0.031301	0.081401	-0.00846	0.281995	0.079261	-0.055529
9335	Contig43868_RC	FLJ12810	Hs.115660	0.0155583	-0.010751	0.053441	-0.107451	0.066529	0.113447	-0.120983	0.031218	0.099016
13118	NM_006638	RPP40	Hs.115823	-0.00256138	0.088602	0.198788	-0.030831	0.180468	-0.027035	-0.236133	0.035277	-0.229627
6673	NM_003793	CTSF	Hs.11590	-0.00447162	-0.055812	-0.221535	0.02912	0.052707	0.166852	-0.141873	-0.003627	0.138395
12003	AL110255		Hs.116808	0.0832853	0.088359	0.390533	-0.016281	0.003531	-0.07096	0.310878	0.072218	-0.111996
14210	AK001163	ADE2H1	Hs.117950	0.00286312	0.006391	0.186084	0.072666	-0.081352	0.326082	-0.338541	0.05517	-0.203595
11449	NM_006452	ADE2H1	Hs.117950	-0.0301694	0.011778	0.085047	-0.07864	-0.121086	0.046516	-0.107947	-0.000731	-0.076292
2291	Contig34363_RC		Hs.118630	0.0176334	-0.041513	-0.008079	-0.068906	0.016421	0.093004	0.054435	-0.03244	0.128145
13364	NM_005962	MXI1	Hs.118630	-0.0798868	-0.115304	0.044134	-0.277801	-0.047401	-0.030667	-0.390948	0.051334	0.127559
19823	NM_000269	NME1	Hs.118638	-0.0898541	-0.079123	0.177177	-0.147308	-0.048646	-0.072126	-0.263236	-0.060152	-0.225419
10522	NM_004906	KIAA0105	Hs.119	-0.0939643	-0.079963	-0.188063	-0.217129	-0.039487	-0.177424	-0.140394	0.120401	-0.029655
16454	Contig53132_RC		Hs.119023	0.00670312	0.095032	0.095069	-0.134831	-0.092925	0.312067	-0.130652	0.01581	-0.105945
11408	NM_006444	CAP-E	Hs.119023	-0.0579853	0.055565	0.212887	-0.073135	-0.047957	0.098003	-0.531413	-0.008086	-0.169746
23302	NM_002106	H2AFZ	Hs.119192	-0.0619133	0.03361	0.109771	-0.11355	-0.126654	-0.065955	-0.200428	-0.025668	-0.106432
5303	NM_005063	SCD	Hs.119597	-0.177746	0.093396	-0.541503	-0.119564	0.160483	-0.397613	0.080928	-0.060083	-0.638014
19828	NM_018381	FLJ11286	Hs.12151	0.0295394	-0.065621	-0.014429	0.00386	0.19123	-0.046371	0.211433	-0.049084	0.005297
17136	Contig3820_RC	LOC56898	Hs.124696	-0.0629453	-0.112031	0.161685	0.09467	-0.108756	-0.347669	-0.228312	0.097472	-0.060621
3289	NM_020139	LOC56898	Hs.124696	-0.00728263	-0.108185	0.091284	0.144117	-0.073303	-0.23613	0.033002	0.106238	-0.015284
1762	Contig43133_RC		Hs.126706	-0.00601912	-0.014801	0.055368	0.076884	0.039447	-0.129278	-0.166847	-0.067374	0.158448
16816	AL049471		Hs.12702	-0.0656765	0.111235	-0.057026	-0.193499	-0.091224	-0.171906	-0.181726	-0.19497	0.253704
4701	Contig25390_RC		Hs.12702	-0.0379831	0.020711	0.130493	-0.046987	0.040279		-0.401054	0.070811	-0.080135
10851	Contig57034_RC		Hs.127337	0.0260686	0.163892	-0.051397	0.144959	-0.111456	0.048515	-0.015717	-0.104784	0.134537
8342	NM_004655	AXIN2	Hs.127337	0.0573119	0.00365	0.025051	0.109362	0.016138	0.177996	0.000311	0.049568	0.076419
3986	AF035284		Hs.132898	-0.0358146	0.151677	0.0975	0.291596	-0.28943	-0.513012	0.430213	-0.272859	-0.182202
8782	NM_013402	FADS1	Hs.132898	0.00773162	-0.039856	-0.001779	0.084598	0.006564	-0.061916	0.016133	0.106104	-0.047995
14277	AF070559		Hs.13413	0.0171036	-0.094499	0.283255	-0.067512	0.053936	0.011567	-0.110766	0.013951	0.046897
19082	NM_018287	FLJ10971	Hs.13531	0.0123424	0.09957	0.229375	-0.147197	0.163348	0.016908	-0.289317	0.020872	0.00518
1393	NM_001745	CAMLG	Hs.13572	-0.0435335	0.026069	0.086075	0.030544	-0.227217	0.07624	-0.353748	-0.002448	0.016217
22100	NM_018639	LOC55884	Hs.136644	-0.0460836	-0.137513	0.093164	-0.070018	0.246425	-0.136645	-0.2666	0.005057	-0.102539
11360	NM_014454	PA26	Hs.14125	0.0101145	0.03345	0.252356	0.108157	-0.174774	-0.061488	-0.370774	0.156561	0.137428
13026	NM_006618	PLU-1	Hs.143323	-0.0118354	0.165915	-0.007802	0.136978	0.063863	-0.115098	-0.180234	-0.230952	0.072647
15870	AK000685		Hs.143601	-0.0233011	-0.031363	0.201618	-0.126544	-0.03523	-0.094627	-0.12041	-0.058878	0.079025
19075	NM_018283	FLJ10956	Hs.144407	0.043518	-0.038235	0.065	0.027806	0.176301	0.15304	0.012554	0.047894	-0.096216
22309	NM_018677	LOC55902	Hs.14779	0.01268	-0.027768	0.213582	0.089086	0.085484	-0.054966	-0.121141	-0.003435	-0.079402
2828	NM_003374	VDAC1	Hs.149155	0.0419861	0.025839	0.077415	0.028745	-0.029591	0.099168	0.020871	0.041005	0.072437
19635	Contig27451_RC		Hs.150011	0.0159879	0.081003	-0.075706	-0.025032	-0.033617	0.218196	-0.001918	-0.005703	-0.02932
7795	NM_013300	HSU79274	Hs.150555	-0.113954	-0.073378	-0.034116	-0.110561	-0.136748	-0.120027	-0.286573	-0.005511	-0.144716
18319	NM_000062	SERPING1	Hs.151242	0.0485884	-0.082031	-0.063643	0.085088	0.135383	-0.160251	0.443738	0.064043	-0.03362
15335	NM_016326	LOC51192	Hs.15159	0.0151684	0.058307	0.161598	0.01414	0.037031	-0.116742	0.035966	-0.018091	-0.050862
19953	NM_016951	HSPC224	Hs.15159	-0.0149583	0.068631	0.194907	0.067013	0.001138	-0.213278	-0.123892	-0.040872	-0.073313
11691	NM_005796	PP15	Hs.151734	0.0333375	0.118517	0.064518	0.140264	0.148211	-0.05084	-0.031578	-0.001509	-0.120883
1907	Contig3794_RC		Hs.15220	0.0727383	-0.011293	0.187284	0.067185	-0.054262	0.21473	-0.080097	-0.041489	0.299848
482	Contig41864_RC		Hs.15220	0.0385031	-0.040903	0.009949	0.013657	-0.186027	-0.020176	0.345803	-0.086933	0.272655
12324	NM_005826	HNRPR	Hs.15265	-0.0536774	-0.063622	0.027375	-0.110229	-0.067075	-0.011277	-0.300069	0.098583	-0.003105
267	AB033094	KIAA1268	Hs.152925	0.0510555	0.032349	-0.020251	0.008954	0.076299	0.086633	0.178128	0.06056	-0.014228
11666	NM_005785	SBB103	Hs.153639	0.031554	0.115249	0.171859	0.028158	-0.158436	0.093666	0.017068	-0.051522	0.03639
1260	NM_003174	SVIL	Hs.154567	-0.175752	-0.055419	0.090718	0.099811	0.130525	0.095452	-2	-0.039949	0.272843
1549	Contig43506_RC		Hs.154762	-0.0110548	0.01227	0.187333	-0.17614	-0.183496	0.320217	-0.263596	-0.012348	0.027322
10288	NM_007043	HRB2	Hs.154762	-0.0524965	0.002572	0.235156	-0.265969	-0.298259	0.090291	-0.269147	-0.046695	0.132079
527	D42044	KIAA0090	Hs.154797	0.0445523	-0.006081	0.015596	-0.061521	-0.088227	0.224915	-0.027616	0.044578	0.254774
1219	NM_001706	BCL6	Hs.155024	0.0211514	-0.036013	-0.122599	0.048517	0.334511	-0.152321	0.060523	0.05517	-0.018577
15435	NM_014909	KIAA1036	Hs.155182	0.154395	0.129163	0.28231	0.143167	0.011085	0.143022	0.223831	0.095725	0.206859
2840	NM_003379	VIL2	Hs.155191	-0.0257256	-0.189643	-0.275053	-0.034818	-0.226496	-0.007145	0.195603	0.449221	-0.117474
13169	NM_014669	KIAA0095	Hs.155314	0.0372267	0.02527	0.137659	0.067397	0.116776	0.079904	0.076518	-0.133697	-0.072013
10559	NM_006371	CRTAP	Hs.155481	0.0413842	0.040228	0.058235	0.146105	0.022089	0.077171	-0.098854	0.015306	0.070794
14793	NM_006833	MOV34-34KD	Hs.15591	0.000139	0.023523	-0.142757	0.115	-0.065392	0.016408	-0.021186	0.042192	0.033324
5144	AB040969	KIAA1536	Hs.156667	0.0201848	-0.052671	0.022594	-0.009779	-0.109477	0.110259	0.11113	0.015693	0.073729
8007	NM_005328	HAS2	Hs.159226	-0.0234879	0.084054	-0.096487	0.020996	-0.025124	-0.308698	0.040841	0.057397	0.039118
15392	Contig49757_RC		Hs.1600	0.0510528	-0.048916	0.055351	-0.032674	0.015075	0.615832	-0.201461	-0.050265	0.05548
10855	D43950	KIAA0098	Hs.1600	-0.0496094	-0.091108	0.068999	-0.143647	0.094496	0.292523	-0.193316	-0.207612	-0.21721
10776	NM_005694	COX17	Hs.16297	-0.0327424	0.188101	0.004552	0.050998	0.009602	0.00809	-0.301934	-0.099027	-0.122321
9253	Contig36836_RC		Hs.163725	-0.0346299	0.011976	0.164145	-0.122353	-0.120024	0.005209	-0.175935	-0.026801	-0.013256
12952	Contig58129_RC		Hs.163725	-0.0392264	-0.01018	0.044437	-0.120631	-0.087468	-0.020794	0.035444	-0.093378	-0.061241
6219	NM_004408	DNM1	Hs.166161	0.0383396	0.071483	0.048143	0.005522	0.008877	0.002038	0.090408	-0.002203	0.082449
11387	AJ225028	GABBR1	Hs.167017	0.0380634	0.000769	-0.224383	0.062292	0.027993	0.276257	0.298614	-0.127514	-0.009521
20879	Contig36750_RC		Hs.167017	0.0402956	0.065497	0.100656	0.054694	0.008598	0.058018	-0.138298	0.050921	0.122279
23627	NM_001470	GABBR1	Hs.167017	-0.00268925	0.046414	-0.094532	0.064802	0.075994	-0.155109	-0.024564	-0.03682	0.102301
17254	S90469	POR	Hs.167246	0.00930337	-0.216091	-0.364687	0.082424	0.313906	0.038928	0.320922	0.053548	-0.154523
11234	AB002340	KIAA0342	Hs.16950	0.022944	0.026582	0.037449	0.05382	0.072661	-0.125178	0.097226	0.022104	-0.001112
16692	AL049435		Hs.170056	0.0340416	-0.020394	0.582839	-0.041349	-0.04066	-0.078772	-0.004094	0.061492	-0.186729
622	Contig35896_RC		Hs.170261	-0.147949	0.044723	-0.240818	-0.040887	-0.493051	0.658522	-0.784798	-0.234105	-0.093177
1258	NM_002444	MSN	Hs.170328	0.00680375	-0.094927	-0.132788	0.013033	0.235426	-0.105482	0.213159	-0.053531	-0.02046
5630	NM_003670	BHLHB2	Hs.171825	-0.131139	-0.336553	-0.393122	0.203802	-0.400269	0.019656	0.034313	-0.134392	-0.04255
13114	NM_007366	PLA2R1	Hs.171945	0.00370988	-0.011018	-0.048251	0.134612	-0.064172	-0.081116	0.086826	0.023994	-0.011196
1385	Contig58556_RC	HN1L	Hs.172035	0.0436199	0.003871	0.09556	-0.008687	-0.062772	0.26827	-0.222699	0.160741	0.114675
9599	NM_014264	STK18	Hs.172052	-0.0847597	0.028524	-0.074132	-0.143485	-0.008517	-0.079696	-0.1763	-0.034082	-0.19039
13336	NM_005956	MTHFD1	Hs.172665	0.0206291	0.213519	0.029584	0.016735	-0.095633	0.019424	-0.036332	-0.04892	0.066656
5137	AB040964	DKFZP434C211	Hs.17270	0.0364234	-0.027431	-0.012656	0.121347	-0.013565	0.043998	-0.019536	0.037926	0.161304
17515	NM_016607	ALEX3	Hs.172788	-0.00898687	-0.017594	0.060761	0.103605	-0.102799	0.184161	-0.032962	-0.08671	-0.180357
4614	Contig52945_RC		Hs.172792	-0.0691551	0.432745	-0.112739	0.008359	-0.125321	-0.196209	-0.626625	-0.215567	0.282116
7485	NM_004596	SNRPA	Hs.173255	0.0131195	-0.001294	-0.081061	-0.048248	-0.022245	0.071721	0.107883	0.054422	0.023778
15793	AK001362		Hs.173374	-0.0235039	0.243694	-0.040582	0.115463	-0.47227	0.090407	-0.096443	-0.01798	-0.01032
21069	Contig25794_RC		Hs.173374	-0.0204399	0.111834	-0.095644	0.079795	-0.050414	-0.01285	-0.074389	-0.137698	0.015847
15010	D29810		Hs.173374	0.0560807	0.205323	0.061838	0.063363	-0.019999	-0.042482	0.181332	0.024145	-0.024874
23003	NM_001386	DPYSL2	Hs.173381	-0.0860537	-0.089479	-0.243556	0.00624	-0.153247	0.077185	-0.069567	-0.112537	-0.103469
15425	NM_014904	KIAA0941	Hs.173656	0.0180315	0.045597	0.16879	0.040673	-0.011862	0.017845	-0.155009	-0.0091	0.047318
10257	NM_014325	CORO1C	Hs.17377	-0.101548	0.001123	-0.116169	-0.144716	0.170186	-0.504977	0.00628	-0.045968	-0.178143
23668	NM_000757	CSF1	Hs.173894	0.0358634	-0.014549	-0.105473	0.111243	0.070587	0.107235	0.103325	-0.008126	0.022665
517	NM_003089	SNRP70	Hs.174051	0.00628087	0.063104	0.076243	0.045433	-0.124829	-0.070891	0.106846	-0.054495	0.008836
7456	NM_004585	RARRES3	Hs.17466	-0.0459791	-0.155406	0.087428	-0.145131	-0.018877	-0.459986	0.088477	0.212805	0.022857
16380	Contig58471_RC		Hs.17567	0.0224581	-0.070841	-0.146064	0.073335	-0.011342	0.11844	0.139654	0.044123	0.03236
21591	NM_000484	APP	Hs.177486	0.0734471	-0.166039	-0.087169	-0.045679	0.617253	-0.001516	0.142614	-0.090541	0.218654
10097	AB029018	KIAA1095	Hs.177635	-0.0577401	0.042858	-0.011743	-0.037959	-0.08994	-0.359701	-0.118095	-0.141488	0.254147
18771	AL161961	KIAA1554	Hs.17767	0.0668421	0.051295	0.149392	-0.023191	0.103206	0.057706	0.021117	0.025256	0.149956
4332	Contig34729_RC		Hs.17767	0.0191618	0.027781	0.12452	-0.018876	0.005875	0.061461	-0.096104	-0.06466	0.113297
122	Contig37368_RC		Hs.17767	-0.0152329	-0.089227	0.360998	-0.015055	-0.122977	0.099196	-0.173576	-0.056199	-0.125023
21994	Contig38493_RC		Hs.17767	-0.0681985	0.062116	0.241245	-0.081937	-0.251184	-0.144818	-0.191907	-0.121243	-0.05786
3514	Contig30070_RC		Hs.177781	0.00784025	0.026547	0.047973	0.027224	-0.022046	-0.059163	-0.091385	0.10374	0.029832
10367	NM_014350	GG2-1	Hs.17839	-0.0462427	-0.133034	0.011315	-0.085541	-0.086632	-0.131674	-0.073854	0.04864	0.080838
12232	NM_005805	POH1	Hs.178761	-0.0177255	0.019472	0.008024	-0.039313	0.037723	-0.144605	0.016441	0.004639	-0.044185
643	NM_002388	MCM3	Hs.179565	0.0613456	0.056056	0.130792	0.03779	0.005861	-0.079701	-0.020325	0.059709	0.300583
2885	NM_002659	PLAUR	Hs.179657	0.000915375	-0.031208	-0.009671	-0.057301	0.105095	-0.173673	0.227978	0.146169	-0.200066
12846	U09579	CPNE5	Hs.179665	0.0460268	0.099443	-0.123411	0.199244	-0.043	-0.335093	0.228165	0.208237	0.134629
1354	NM_002466	MYBL2	Hs.179718	-0.0192242	-0.068906	-0.169492	-0.126309	0.168917	0.011476	0.057745	-0.059992	0.032767
6909	AL133644		Hs.179735	-0.228518	-0.286636	-0.423443	0.015675	-0.260652	-0.00674	-0.827983	0.524645	-0.563011
6367	NM_005167	ARHC	Hs.179735	-0.0123621	-0.049221	-0.022532	0.001638	-0.065219	-0.036182	0.100434	0.070875	-0.09869
12904	NM_016065	LOC51021	Hs.180312	-0.0498706	0.208203	-0.004362	-0.221233	-0.079833	-0.114923	-0.067709	-0.023567	-0.095541
24039	NM_019610	LOC56267	Hs.180378	-0.069946	-0.055049	0.005376	-0.097402	-0.009656	0.23507	-0.092003	0.060307	-0.606211
2377	Contig20651_RC		Hs.180403	0.0264279	0.003706	-0.030683	0.038232	0.136172	0.37696	-0.312583	-0.177816	0.177435
14653	NM_016271	STRIN	Hs.180403	0.0241976	0.088713	0.042232	-0.063235	0.194154	0.220833	-0.278814	-0.078519	0.068217
4498	Contig53315_RC		Hs.180591	0.0112859	0.007913	0.015899	-0.006664	-0.065654	0.193944	-0.115784	0.021934	0.038699
23476	NM_002166	ID2	Hs.180919	0.0644296	0.306607	0.174964	-0.07886	-0.147588	-0.10967	0.323614	0.073346	-0.026976
9601	NM_005517	HMG17	Hs.181163	0.00629237	-0.035604	0.166231	-0.085881	-0.097363	0.010302	-0.066686	-0.015016	0.174356
8692	Contig2652_RC		Hs.184164	-0.0548338	-0.12367	0.098202	-0.105229	-0.299101	0.302095	-0.329484	0.050366	-0.031849
12807	NM_016021	LOC51632	Hs.184325	-0.0148573	-0.021312	-0.085087	-0.059566	0.038545	0.084232	0.017852	-0.077612	-0.01591
15356	NM_016336	HSU93243	Hs.184325	-0.0317651	-0.097539	-0.182589	-0.003198	0.014474	-0.070132	0.094835	-0.013571	0.003599
4359	NM_004265	FADSD6	Hs.184641	-0.122904	-0.10322	0.196047	0.250295	0.1896	-0.832326	0.461914	-0.797931	-0.347609
10580	NM_005648	TCEB1	Hs.184693	-0.0288441	-0.028365	0.079313	-0.141684	0.18294	-0.204177	-0.102922	0.026781	-0.042639
1537	NM_001798	CDK2	Hs.19192	0.00415837	0.023792	-0.027874	-0.008325	0.044521	-0.024808	-0.059595	0.023496	0.06206
9137	L48692	LOC56902	Hs.193384	0.0194781	0.146417	-0.008432	0.038226	0.078253	0.173396	-0.150804	-0.07823	-0.043001
3309	NM_020143	LOC56902	Hs.193384	0.0102099	0.031733	0.043115	0.130282	0.118421	0.270777	-0.396492	-0.091434	-0.024723
11353	NM_005704	PTPRU	Hs.19718	0.0230605	0.031538	-0.019949	-0.003305	0.090943	-0.001014	0.061939	0.012154	0.012178
13746	NM_016134	LOC51670	Hs.197335	0.0860571	-0.012471	-0.130914	0.164664	0.254199	0.110873	0.016987	0.134679	0.15044
12551	NM_005887	DLEU1	Hs.20149	-0.0110938	0.019482	-0.004994	0.115697	-0.091823	-0.063915	-0.1715	0.000873	0.10743
3881	Contig40852_RC		Hs.20295	0.0659761	0.308114	0.159846	-0.085436	0.016394	-0.042622	-0.012069	0.060262	0.12332
22238	NM_001274	CHEK1	Hs.20295	-0.0304576	-0.069048	0.044536	-0.152663	0.014291	0.029416	-0.183628	0.060728	0.012707
20738	NM_000373	UMPS	Hs.2057	-0.0617204	0.002189	-0.006902	-0.049024	0.107831	-0.252121	-0.284396	0.060615	-0.071955
11172	AL110179		Hs.208414	0.0287468	0.080739	0.077411	0.149087	-0.074943	0.018425	-0.053975	-0.014137	0.047367
16370	AK002107		Hs.20843	-0.173183	-0.283957	-0.560025	-0.237299	-0.043878	-0.109045	-0.37389	0.237081	-0.014454
22291	NM_001286	CLCN6	Hs.211614	0.00612763	-0.045591	0.169756	-0.051335	0.006973	-0.095873	-0.025685	-0.053356	0.144132
1078	NM_003115	UAP1	Hs.21293	-0.0382804	0.018704	-0.171103	-0.02062	-0.001854	-0.016087	0.013951	-0.154104	0.02487
22130	NM_000527	LDLR	Hs.213289	0.000930125	0.027949	-0.062817	0.086724	0.048881	-0.035407	-0.007295	-0.013589	-0.037005
22425	NM_017975	FLJ10036	Hs.21331	0.0255006	-0.06879	0.111232	-0.037336	0.089847	0.227672	-0.011774	0.028758	-0.135604
18817	AL161983		Hs.21415	0.00011	-0.109709	0.034713	0.114164	-0.083275	-0.038443	-0.075892	0.142093	0.017229
2659	AB007916	FLJ13052	Hs.214646	-0.00885137	-0.155142	-0.13603	0.036704	-0.100674	0.169276	-0.161871	0.038375	0.238551
20575	NM_001070	TUBG1	Hs.21635	0.094029	0.300716	0.144364	0.018869	-0.161572	0.321976	-0.065635	0.07029	0.123224
11730	Contig45569_RC		Hs.22116	-0.00461863	-0.096312	-0.021662	0.065318	-0.006136	0.03039	0.039152	-0.067419	0.01972
188	AB033052	KIAA1226	Hs.22151	0.0648548	0.041807	0.01001	0.034258	0.059987	0.240859	0.006768	0.068381	0.056768
7643	Contig719_RC		Hs.22350	0.0541676	-0.010592	0.182804	0.206786	-0.064926	0.134815	-0.380143	0.048882	0.315715
12231	NM_006534	NCOA3	Hs.225977	0.0223193	0.307242	-0.071679	-0.03873	0.03565	0.071263	-0.044129	-0.161678	0.080615
4991	NM_012301	KIAA0705	Hs.22599	0.0809701	0.000522	0.11492	0.063304	0.023922	0.267383	0.106673	-0.048201	0.119238
15687	NM_014977	KIAA0670	Hs.227133	0.0172255	-0.017142	0.050739	0.108131	-0.138696	0.026017	0.091837	0.003172	0.013746
19592	NM_000210	ITGA6	Hs.227730	-0.0806764	0.183784	-0.202592	0.080057	-0.257449	-0.126017	0.176681	-0.265117	-0.234758
5657	NM_002950	RPN1	Hs.2280	-0.0118259	0.009438	-0.202413	0.048173	0.285025	-0.209085	0.108906	-0.066952	-0.067699
16214	AB037784	KIAA1363	Hs.22941	0.0490899	-0.188173	0.081761	-0.099502	0.119671	-0.069932	0.390197	-5e-05	0.158747
6501	NM_004461	FARSL	Hs.23111	-0.00672588	-0.077167	-0.030054	-0.014447	0.011849	0.034683	-0.003017	0.06162	-0.037274
20046	U79458	WBP2	Hs.231840	0.00937138	0.047129	-0.048877	-0.066733	0.061147	0.095741	0.071825	-0.049553	-0.035708
23383	NM_002137	HNRPA2B1	Hs.232400	0.029847	0.006273	0.248112	0.003188	0.056465	0.178205	-0.240902	0.014712	-0.027277
11328	AB002365	KIAA0367	Hs.23311	-0.0584436	0.012029	0.060235	-0.005011	-0.028362	-0.649932	0.190407	0.000322	-0.047237
19111	NM_018290	FLJ10983	Hs.23363	0.01125	-0.01948	0.175808	-0.045176	0.188966	-0.192188	-0.083494	0.154173	-0.088609
3836	NM_002792	PSMA7	Hs.233952	-0.0301184	0.113221	0.161104	-0.078371	-0.079617	-0.220745	0.116713	-0.142597	-0.110655
5103	NM_012325	MAPRE1	Hs.234279	0.0186334	0.071582	0.115136	-0.011551	-0.021652	0.05785	-0.041441	-0.020273	-0.000584
6014	NM_020401	NUP107	Hs.236204	-0.0287747	0.056729	0.09816	-0.148059	-0.096155	0.120448	-0.389548	-0.078737	0.206964
15030	AF097495		Hs.239189	-0.0600944	-0.014986	-0.281656	-0.052766	0.041498	-0.114926	0.009354	-0.069149	0.001876
23800	Contig8896_RC		Hs.239189	0.0667268	-0.004388	0.150804	0.031975	-0.008262	-0.002592	0.106483	-0.087231	0.347025
15428	NM_014905	GLS	Hs.239189	0.0208125	0.100317	-0.100073	0.045627	-0.002176	0.188453	-0.199874	-0.06155	0.195776
21442	NM_017838	FLJ20479	Hs.23990	0.0176362	0.098254	-0.056863	-0.10963	0.239734	0.206525	-0.14577	0.05916	-0.15032
14022	NM_006745	SC4MOL	Hs.239926	0.0146524	0.202202	-0.281976	0.241859	0.124168	-0.137919	-0.021622	0.035602	-0.045095
14654	NM_014813	KIAA0806	Hs.24279	0.00294575	-0.095749	0.028776	-0.060651	-0.007858	0.081128	0.006518	0.030399	0.041003
19792	NM_017644	FLJ20059	Hs.246875	-0.0228738	-0.031663	-0.121103	-0.106671	0.068308	0.055797	0.098713	-0.101588	-0.044783
3826	Contig1998_RC		Hs.24758	0.029769	0.080057	-0.075861	0.176438	-0.097615	0.187131	-0.04356	-0.189367	0.200929
6972	NM_005204	MAP3K8	Hs.248	0.00645137	-0.067561	-0.221448	-0.000188	0.082401	0.019751	0.240985	0.036091	-0.03842
21398	Contig37066_RC	LOC56926	Hs.24983	0.0241906	0.01216	-0.142897	-0.035798	0.068554	0.010028	0.29975	0.033163	-0.051435
16161	NM_016423	ZNF219	Hs.250493	0.0323008	0.024915	0.012166	0.257699	0.060167	-0.138317	-0.10646	-0.016797	0.165033
4349	NM_002804	PSMC3	Hs.250758	0.0438982	0.001016	0.057081	0.037833	-0.001297	-0.006607	0.220688	0.083165	-0.040693
8637	Contig49966_RC		Hs.25144	0.075718	0.139284	0.102439	0.067048	0.02139	-0.063685	0.211211	-0.002972	0.131029
427	NM_003064	SLPI	Hs.251754	-0.011012	0.029458	-0.048979	-0.083269	0.060271	-0.149728	0.1268	-0.027949	0.0053
19973	Contig57062_RC		Hs.25253	-0.124906	-0.166024	0.126049	-0.019495	-0.242322	-0.148111	-0.244853	-0.219281	-0.085209
10666	NM_006397	RNASEHI	Hs.25292	0.0254731	-0.12861	0.116883	-0.018811	0.035515	0.189014	-0.162004	0.052134	0.119664
16659	M55914	MPB1	Hs.254105	-0.0877943	-0.364674	-0.244863	-0.396011	0.292271	-0.124939	0.254044	0.118889	-0.237071
23447	NM_001428	ENO1	Hs.254105	-0.0784274	-0.353055	-0.284668	-0.412521	0.357187	-0.122944	0.228183	0.10154	-0.141141
19426	Contig37878_RC		Hs.255416	-0.0603345	-0.172244	0.199575	-0.029417	-0.140873	0.047727	-0.14055	-0.161695	-0.085199
14480	Contig2493_RC		Hs.256301	-0.0243104	-0.117643	0.005832	-0.090625	-0.082475	-0.004607	0.026855	0.089421	-0.021241
10663	NM_006396	SSSCA1	Hs.25723	0.00824887	0.040851	-0.033553	-0.032075	0.005896	0.101233	0.101036	-0.024814	-0.092583
17996	Contig705_RC		Hs.257267	-0.018498	-0.104619	0.009958	0.073371	0.082357	0.150188	-0.362397	0.079416	-0.076258
11180	NM_014413	HRI	Hs.258730	0.0440615	0.377041	-0.06375	0.152935	-0.181563	-0.003485	0.028848	-0.026814	0.06928
23483	NM_019555	ARHGEF3	Hs.25951	-0.0284779	-0.045656	0.077772	0.083707	-0.177261	-0.062136	-0.057134	-0.245377	0.198262
7543	NM_003893	LDB1	Hs.26002	0.0316124	0.050343	0.032728	-0.098275	0.01931	0.010716	0.161284	0.056721	0.020072
7243	NM_003809	TNFSF12	Hs.26401	0.0570119	-0.030892	0.123497	0.123912	0.019539	-0.057647	0.172508	0.012829	0.092349
22541	Contig34962_RC		Hs.26418	0.0425568	0.050261	0.034819	0.034247	0.02259	-0.078707	0.304636	-0.001934	-0.025458
5898	Contig565_RC		Hs.26418	-0.0020645	0.085693	0.009587	0.029819	-0.029687	0.069817	-0.233381	-0.07487	0.126506
21597	Contig3695_RC		Hs.26670	-0.0243368	0.00595	0.095144	-0.049766	-0.279619	-0.024654	0.000843	-0.009456	0.066864
12170	NM_006519	TCTEL1	Hs.266940	-0.0293178	0.009392	0.003072	-0.034446	0.036185	-0.236442	-0.072059	0.133407	-0.073651
19890	Contig55612_RC		Hs.267120	0.0207252	-0.090261	0.035472	0.003313	0.220389	0.162439	-0.218011	0.085988	-0.033527
16329	NM_016485	HSPC228	Hs.267288	-0.0433744	-0.136655	-0.026382	0.050224	0.069785	-0.024461	-0.178855	0.061692	-0.162343
6425	NM_005177	ATP6N1A	Hs.267871	-0.000536375	-0.0208	0.019296	0.043601	0.01245	0.027119	-0.148131	-0.012712	0.074886
6471	NM_004457	FACL3	Hs.268012	-0.027936	0.088036	-0.092507	0.033793	-0.247843	-0.139314	0.338018	-0.088962	-0.114709
3052	Contig56768_RC	SLC5A3	Hs.268016	-0.0579094	-0.012162	-0.132776	-0.151657	0.127966	-0.038121	-0.370099	0.027513	0.086061
20044	Contig3902_RC		Hs.26812	0.0428118	-0.06382	0.007259	0.015678	0.271811	-0.051859	-0.079769	0.1412	0.101994
19340	AK001836	LOC51088	Hs.272239	0.0256338	-0.056426	-0.046612	0.154385	-0.056846	-0.041268	-0.026963	0.228607	0.050193
16479	AK002174	LOC51088	Hs.272239	-0.0511421	-0.172514	-0.136318	0.13229	-0.114966	-0.054518	-0.387182	0.288884	0.035187
17806	NM_015990	LOC51088	Hs.272239	0.0327453	-0.016901	0.168811	-0.100348	0.00317	0.200289	-0.080311	0.140595	-0.053343
24059	NM_001503	GPLD1	Hs.272529	0.00734738	0.029731	0.065027	0.008068	0.088597	-0.108235	-0.001131	0.002228	-0.025506
6355	NM_003707	RUVBL1	Hs.272822	-0.0461706	0.112891	-0.202112	0.033817	-0.067867	-0.138989	-0.116595	0.076302	-0.066812
23257	AL050353	OIP2	Hs.274170	-0.0459981	-0.066919	-0.124055	-0.001184	0.085652	0.023023	-0.265467	-0.054959	0.035924
13884	NM_016183	LOC51154	Hs.274201	-0.0226565	0.018197	-0.106161	-0.155327	-0.000822	0.083872	0.017502	0.019134	-0.057647
5080	NM_004301	BAF53A	Hs.274350	-0.0045055	0.023582	-0.084909	0.000579	-0.016941	0.068326	-0.022581	0.023671	-0.027771
2041	AB007867	PLXNB1	Hs.278311	-0.0102777	-0.005906	-0.071539	0.0217	0.001749	0.093986	-0.055483	-0.076608	0.009879
2952	NM_002673	PLXNB1	Hs.278311	0.00115263	-0.095462	0.087377	-0.04451	0.079965	0.11441	-0.126957	-0.00798	0.002378
14919	NM_014891	HASPP28	Hs.278426	0.00269525	0.044191	-0.101026	0.033953	-0.012819	0.081258	0.015252	0.043157	-0.082404
13674	NM_016103	LOC51128	Hs.279582	-0.0706316	0.070802	0.073044	-0.036386	-0.064757	-0.181902	-0.214455	-0.114816	-0.096583
18354	AB020681	KIAA0874	Hs.27973	-0.109732	-0.113012	0.247894	-0.318152	-0.228727	0.026203	-0.295156	0.056581	-0.25349
10818	AK000060	AK000060	Hs.27973	-0.24354	-0.244022	0.059813	-0.54008	-0.283406	-0.011054	-0.282716	-0.252575	-0.394278
16942	NM_016567	TOK-1	Hs.279862	-0.0556657	0.023783	0.33345	-0.162881	-0.198822	-0.113394	-0.069365	-0.092305	-0.165792
15545	NM_016391	HSPC111	Hs.279918	-0.0970903	-0.103795	-0.044932	-0.090149	-0.043419	-0.115749	-0.199217	0.003597	-0.183058
20509	AL049949		Hs.28264	0.0198726	-0.061752	0.208756	0.125668	-0.019415	-0.124908	-0.148193	-0.027571	0.206396
9145	Contig41097_RC		Hs.283077	0.0314776	0.007917	0.128731	-0.01165	0.08942	0.293468	-0.17454	-0.065316	-0.016209
20553	NM_018451	BM032	Hs.283077	0.0308614	0.032987	-0.14083	0.051929	0.08892	0.169737	0.136936	0.002448	-0.095236
20561	NM_018455	BM039	Hs.283532	0.0205249	0.337609	0.31595	0.040422	0.050634	0.048663	-0.089913	-0.165044	-0.374122
11476	NM_006459	KEO4	Hs.285818	-0.0117569	-0.079836	-0.110605	0.008296	-0.001185	0.023556	0.068852	0.02082	-0.023953
11113	NM_007107	SSR3	Hs.28707	-0.0125159	-0.019573	-0.297082	0.197957	0.288956	0.158712	-0.274236	-0.044658	-0.110203
16003	AB037726	KIAA1305	Hs.288348	0.156671	0.137154	-0.071008	0.159998	0.18106	0.221738	0.29906	0.166118	0.159249
20898	AF113007	DKFZP586A0522	Hs.288771	-0.00941588	-0.477056	-0.397433	0.376453	0.737068	0.379764	-0.127165	0.096984	-0.663942
20894	Contig57494_RC		Hs.289069	-0.0316392	0.160188	0.104767	-0.087848	-0.031875	-0.021269	-0.246229	-0.194206	0.063358
19106	NM_000177	GSN	Hs.290070	-0.0214889	-0.147835	-0.093447	-0.081626	0.002322	-0.139372	0.073759	0.123688	0.0906
749	Contig40877_RC		Hs.29088	0.029476	0.058469	-0.022014	0.046698	-0.026518	-0.016251	0.171259	-0.010496	0.034661
19218	Contig48842_RC		Hs.29088	-0.252852	-0.029126	0.175896	-0.122648	-0.027339	-2	0.206021	0.036002	-0.261622
3468	NM_020185	MKPX	Hs.29106	0.135356	0.079564	0.27742	0.122532	0.285745	-0.249563	0.165713	0.317471	0.083969
17878	Contig2930_RC	DAB2	Hs.291804	0.0150582	0.078191	0.046936	-0.091306	0.058811	-0.226445	0.18082	-0.03817	0.111629
23438	NM_001424	EMP2	Hs.29191	0.026468	-0.332989	-0.136249	0.046104	-0.025629	0.309711	-0.049202	0.378528	0.02147
10451	Contig53180_RC		Hs.293943	0.087282	0.174638	0.18304	0.044293	0.024692	0.166445	0.145072	0.031639	-0.071563
7477	NM_004593	SFRS10	Hs.30035	0.0194502	0.035695	0.079901	0.073519	0.018694	0.099635	-0.255514	0.061926	0.041746
3352	X66087	MYBL1	Hs.300592	-0.117131	0.058337	-0.072074	-0.151692	-0.071886	0.029403	-0.323626	-0.106962	-0.29855
2028	NM_003289	TPM2	Hs.300772	0.0249466	0.306893	-0.080007	0.081056	-0.017371	-0.192723	0.12171	0.100692	-0.120677
11925	AL110212	PURB	Hs.301005	0.0281564	-0.092097	0.147132	0.175507	-0.254987	0.394212	-0.275843	-0.008117	0.139444
13474	Contig56681_RC		Hs.301005	0.0304696	0.009862	-0.069272	2.7e-05	-0.020043	0.022674	0.252617	0.044946	0.002946
6148	NM_012412	PURB	Hs.301005	0.0200482	0.069455	0.155635	0.163048	-0.104752	0.066554	-0.118202	-0.110529	0.039177
10246	NM_006303	JTV1	Hs.301613	0.0325018	0.048581	-0.053374	0.117191	0.013025	0.125667	-0.058452	0.096872	-0.029496
8205	NM_005360	MAF	Hs.30250	0.125717	0.021553	0.22018	0.013908	0.639446	-0.307759	0.415493	-0.041159	0.04407
18437	NM_000099	CST3	Hs.304682	0.0769786	-0.025109	-0.171642	0.239685	0.029757	0.218781	0.343486	0.052825	-0.071954
19502	NM_018300	FLJ11015	Hs.305953	-0.0385746	-0.117499	0.042086	-0.087051	0.070084	0.117526	-0.115398	-0.02852	-0.189825
190	AB033054	KIAA1228	Hs.306867	0.00798837	0.013026	-0.008183	0.036288	-0.023028	0.111397	-0.200058	-0.066289	0.200754
17583	NM_018087	FLJ10407	Hs.30738	-0.0248081	-0.332783	-0.138713	-0.287816	0.270783	0.238653	-0.053331	0.247123	-0.142381
20309	Contig47563_RC		Hs.30818	-0.278067	-0.464934	0.053967	-0.091212	0.248496	-0.7178	-0.442042	-0.511955	-0.299059
8789	NM_006114	D19S1177E	Hs.30928	-0.0550211	-0.216917	-0.081195	-0.032996	0.048734	0.031118	0.03485	-0.018184	-0.205579
8713	Contig3607_RC		Hs.31297	-0.124372	-0.202459	-0.099286	-0.12453	-0.242035	-0.28029	-0.337595	0.279015	0.012201
14405	Contig52737_RC		Hs.31297	-0.167103	-0.21239	-0.35714	-0.139003	-0.185798	-0.389744	-0.118619	0.288414	-0.222546
14080	NM_006764	IFRD2	Hs.315177	0.0224915	0.01091	-0.02303	0.093871	0.091029	0.009944	0.029903	0.06053	-0.093225
5462	NM_003632	CNTNAP1	Hs.31622	0.234119	-0.05747	-0.029238	-0.044472	-0.078758	1.82367	0.220031	0.141424	-0.102237
19737	NM_000245	MET	Hs.316752	-0.0053635	-0.02314	-0.017224	0.004354	0.058575	-0.053184	0.06114	-0.061231	-0.012198
8110	NM_006074	STAF50	Hs.318501	-0.146099	-0.377374	0.032145	-0.107211	-0.018895	-0.607147	0.367483	-0.438076	-0.019721
17540	NM_016613	LOC51313	Hs.323583	-0.062465	0.002409	-0.067572	0.050303	-0.054962	-0.220119	-0.138053	0.081911	-0.153637
24057	NM_002231	KAI1	Hs.323949	-0.00845275	0.055314	-0.032684	-0.003252	0.022481	-0.130778	0.106652	-0.04712	-0.038235
19073	NM_016824	ADD3	Hs.324470	-0.0268995	-0.134959	0.001703	-0.107656	0.198381	-0.047746	0.09744	-0.200016	-0.022343
1877	NM_019903	ADD3	Hs.324470	-0.0171516	-0.177219	0.021414	-0.013435	0.117496	-0.084897	0.187523	-0.218448	0.030353
7564	Contig31351_RC		Hs.333212	0.014542	0.023374	-0.002553	-0.040217	-0.02004	0.068484	0.029217	-0.015874	0.073945
6166	NM_012417	RDGBB	Hs.333212	0.0408809	-0.018214	0.078344	-0.039262	-0.050262	0.039774	0.307969	-0.098061	0.106759
15750	Contig35186_RC		Hs.334612	0.0841036	0.061784	0.322423	-0.002589	-0.004553	0.167476	0.012006	0.049612	0.06667
555	NM_003094	SNRPE	Hs.334612	-0.086266	0.046218	0.14045	-0.164732	-0.121362	-0.032833	-0.321123	-0.23084	-0.005906
8416	NM_003944	SELENBP1	Hs.334841	0.0307318	0.025589	-0.13094	0.051606	0.008546	-0.102221	0.093078	0.062367	0.237829
3587	NM_003443	ZNF151	Hs.33532	0.00694625	-0.011497	0.004522	-0.029307	-0.000993	-0.032272	0.111238	-0.003836	0.017715
22678	NM_002004	FDPS	Hs.335918	0.00676413	-0.044662	0.053654	0.034743	0.110434	-0.093968	0.017652	-0.051757	0.028017
18289	NM_000059	BRCA2	Hs.34012	-0.00073075	-0.014693	-0.089672	-0.075172	0.040031	0.145111	0.015819	0.042811	-0.070081
22345	NM_017955	FLJ20764	Hs.34045	-0.0188723	0.040346	0.203421	0.003698	-0.035859	-0.047828	-0.247353	0.055323	-0.122726
10392	NM_007066	PKIG	Hs.3407	0.045881	0.065988	-0.140584	0.000763	-0.011875	0.08918	0.211439	0.185577	-0.03344
3863	Contig14968_RC		Hs.34359	0.0501689	0.090661	0.005162	0.043115	-0.012291	0.134608	0.094379	-0.078639	0.124356
20171	Contig52675_RC		Hs.34359	0.027	0.000582	0.196776	-0.078742	-0.099724	0.52917	-0.158532	-0.093595	-0.079935
19072	NM_018281	FLJ10948	Hs.34579	-0.0258202	-0.135779	-0.068122	-0.220842	0.047082	0.000742	-0.003883	0.11684	0.0574
14767	NM_006824	P40	Hs.346868	-0.0604379	-0.13128	-0.016387	-0.160106	-0.079205	0.01398	-0.097369	0.089617	-0.102753
22364	Contig28149_RC		Hs.350388	0.0569689	0.020401	0.017176	0.050095	0.002378	0.084303	0.225633	0.096416	-0.040651
14641	Contig40105		Hs.350388	0.0556309	0.179314	0.18038	0.038973	-0.036367	-0.098926	-0.027309	0.085008	0.123974
6018	AL133555	CCT8	Hs.352413	0.0862417	0.585185	0.317511	0.047369	-0.108812	-0.097857	-0.078922	-0.096922	0.122382
23915	AL157475		Hs.35453	-0.0527769	-0.096111	-0.138065	0.055448	-0.057939	-0.003157	0.014881	-0.105191	-0.092081
17619	NM_016639	FN14	Hs.355899	-0.00756188	-0.088008	-0.046038	0.002475	-0.075191	0.0867	0.060736	0.152465	-0.153634
15292	U09848	ZNF36	Hs.356344	0.060531	0.149256	-0.234604	0.184665	0.033381	0.143968	0.207527	-0.092583	0.092638
4045	Contig52717_RC		Hs.356618	0.00770988	-0.091463	-0.065803	0.052184	0.006501	0.086758	-0.181892	0.134888	0.120506
1630	Contig54898_RC		Hs.356688	0.0437019	0.124391	0.232374	0.108704	-0.242688	-0.162991	0.123456	0.12216	0.044209
23554	NM_002185	IL7R	Hs.362807	-0.151513	-0.423714	-0.287731	-0.080396	-0.179221	-0.464447	0.157387	-0.177407	0.243424
24244	NM_001551	IGBP1	Hs.3631	-0.0129235	0.061333	0.027434	0.01673	-0.104724	0.004184	-0.048069	0.079181	-0.139457
6753	Contig48716_RC	DUT	Hs.367676	0.0821014	0.077939	0.184045	0.124676	-0.029862	0.259761	-0.321881	0.063947	0.298186
2958	NM_001948	DUT	Hs.367676	0.0590892	0.05745	0.063455	0.007571	-0.131191	-0.075873	0.195794	0.126874	0.228634
5302	NM_020372	LOC57100	Hs.373498	-0.0930601	-0.055046	-0.358256	-0.07371	-0.314376	-0.460207	0.401657	-0.156532	0.271989
19939	Contig49652_RC		Hs.374421	0.0223949	-0.052901	0.095988	0.020516	-0.063706	0.268969	-0.273251	0.086586	0.096958
13205	NM_005928	MFGE8	Hs.3745	-0.00016625	-0.036332	-0.087642	0.057898	-0.033586	-0.004216	0.076274	0.049644	-0.02337
16794	U95006		Hs.37616	-0.029851	0.246854	-0.101157	-0.18235	-0.100264	-0.176735	-0.016267	0.025222	0.065889
462	NM_001615	ACTG2	Hs.378774	-0.600415	-0.01124	-1.07868	-0.088796	-1.12433	-0.600733	-0.900433	-0.452218	-0.546896
18280	Contig46583_RC		Hs.380474	0.105169	0.136508	-0.020582	0.264251	-0.15552	0.543105	-0.17363	0.137532	0.109691
1341	NM_002461	MVD	Hs.3828	0.0268352	0.064166	-0.004712	0.016841	0.0172	-0.016853	0.154111	-0.048981	0.03291
1291	NM_002452	NUDT1	Hs.388	0.0194752	0.02042	0.101761	-0.016724	-0.072954	0.009222	0.107799	0.015141	-0.008863
15012	Contig6089_RC		Hs.388212	0.0434292	-0.033984	0.104081	-0.047673	-0.031024	0.133408	0.137045	0.086375	-0.000794
6222	NM_012428	SDFR1	Hs.389371	0.000912875	0.109214	0.099883	0.08114	0.090144	-0.019562	-0.264114	-0.055047	-0.034355
18342	NM_017455	SDFR1	Hs.389371	0.007256	0.0423	0.167307	0.059288	0.057711	0.066194	-0.251747	-0.004982	-0.078023
21759	Contig1505_RC		Hs.39504	-0.0639397	-0.103121	-0.080388	-0.280564	-0.034424	0.073539	-0.046371	0.111864	-0.152053
10044	Contig50396_RC		Hs.4094	-0.0387679	-0.077039	0.104995	-0.139904	0.049922	0.252895	-0.299562	-0.209836	0.008386
665	NM_000935	PLOD2	Hs.41270	-0.11723	-0.053358	-0.038633	0.046368	0.001025	-0.072063	-0.543032	0.04426	-0.322409
16348	NM_016491	MRPL37	Hs.4209	-0.0323588	-0.115799	-0.114736	-0.104768	0.034292	0.084002	0.009943	0.048078	-0.099882
5492	NM_012385	P8	Hs.424279	-0.0452065	-0.002242	-0.259867	-0.128321	-0.049565	-0.183517	0.160695	0.202254	-0.101089
18222	NM_018155	FLJ10618	Hs.42484	0.00307863	0.025081	0.059146	-0.025332	0.05176	-0.067078	-0.029264	0.112552	-0.102236
21336	NM_017816	FLJ20425	Hs.425427	-0.0484454	-0.036764	0.05737	-0.12071	-0.105214	-0.032078	-0.008677	-0.055461	-0.086029
12266	NM_006541	TXNL2	Hs.42644	0.025513	-0.051868	0.049602	0.037361	0.042319	0.145933	-0.013855	0.050476	-0.055864
4401	NM_002816	PSMD12	Hs.4295	-0.0708739	-0.012706	0.039577	-0.047123	-0.126009	0.333835	-0.551401	-0.117709	-0.085455
11077	AL110145		Hs.432790	0.0546982	0.034251	0.107356	0.095624	0.039501	0.18641	0.021435	-0.059425	0.012434
8140	Contig37141_RC		Hs.432790	0.0633511	-0.055006	-0.022088	0.234984	0.210683	0.270762	-0.245113	0.006799	0.105788
12879	NM_016058	LOC51002	Hs.433212	-0.0594465	-0.084236	-0.118029	-0.171534	0.078133	0.368131	-0.494823	0.056445	-0.109659
2789	NM_004095	EIF4EBP1	Hs.433317	-0.0514176	-0.066477	-0.290992	-0.089968	0.107696	0.007824	0.267226	-0.206823	-0.139827
1311	NM_003186	TAGLN	Hs.433399	-0.00188662	0.037272	0.005711	-0.028624	0.051712	-0.083586	0.101215	0.005944	-0.104737
1208	NM_002431	MNAT1	Hs.433410	-0.0177095	0.159408	0.195559	0.052954	-0.151189	0.178215	-0.358004	-0.137881	-0.080738
10721	NM_004953	EIF4G1	Hs.433750	-0.00225588	-0.047363	-0.014264	-0.006212	0.058738	0.036039	0.01766	-0.071395	0.00875
4434	NM_004280	EEF1E1	Hs.433779	0.0481511	0.084597	0.399741	-0.02293	-0.02846	-0.11514	0.243715	-0.032435	-0.143879
24464	Contig36275		Hs.43628	-0.00453562	-0.020832	-0.023718	-0.010165	-0.002865	-0.072838	0.217509	-0.035524	-0.087852
7838	NM_006021	DLEU2	Hs.43628	-0.00610287	0.037111	0.022769	-0.048269	0.013547	0.094975	-0.079119	0.01233	-0.102167
12526	AF055016	LOC57213	Hs.44235	0.00708275	0.013625	-0.04809	0.067497	0.117999	0.154583	-0.169443	0.113036	-0.192545
689	Contig40885_RC		Hs.44235	0.0101384	-0.070839	-0.057631	0.063426	0.070438	0.088206	-0.091619	0.073587	0.005539
2984	NM_002687	PNN	Hs.44499	-0.0410222	0.074127	0.180496	-0.172356	-0.144103	0.163313	-0.224131	-0.151907	-0.053617
21757	Contig54295_RC		Hs.44829	-0.032506	-0.15502	0.190946	0.068585	-0.362012	0.017232	-0.236561	0.144987	0.071795
13727	NM_016126	LOC51668	Hs.46967	-0.0375713	-0.13448	0.072504	-0.11954	0.008375	-0.007218	-0.145774	0.040493	-0.01493
22031	NM_000504	F10	Hs.47913	0.0157029	0.010463	0.028553	0.082296	-0.010182	-0.134067	0.169327	-0.038345	0.017578
3301	NM_004102	FABP3	Hs.49881	0.0416559	0.015374	0.067638	-0.008707	-0.041364	-0.037907	0.165832	0.140273	0.032108
20764	NM_017768	FLJ20331	Hs.50848	-0.0555878	-0.003488	0.012971	-0.175285	0.091288	0.127017	-0.363285	-0.02196	-0.11196
22295	NM_001289	CLIC2	Hs.54570	0.022921	-0.034615	0.088753	-0.068665	0.016634	-0.111499	0.279263	-0.03773	0.051227
20205	Contig42355_RC		Hs.55080	-0.042053	-0.029627	0.267916	0.057733	-0.118429	-0.144001	-0.368579	0.091134	-0.092571
7758	NM_014018	HSPC007	Hs.55097	-0.0204543	0.004755	0.125586	-0.029773	0.008612	-0.381502	-0.166249	0.269334	0.005603
9710	NM_005542	INSIG1	Hs.56205	0.0507055	0.173735	0.119839	0.299595	-0.051675	0.059109	-0.071985	-0.077738	-0.045236
23559	NM_001458	FLNC	Hs.58414	0.0632725	0.19411	-0.02573	0.10494	0.033179	-0.012772	0.223876	-0.052205	0.040782
12380	NM_014585	SLC11A3	Hs.5944	-0.241957	-0.468412	-0.174805	-0.530926	-0.536223	0.36248	-0.471675	-0.050529	-0.065567
5837	AF052159		Hs.5957	-0.0173295	0.148762	-0.006041	0.049488	0.284443	-0.150383	-0.313992	0.010807	-0.16172
14671	Contig45316_RC		Hs.5957	-0.0231484	0.074752	-0.083216	0.020798	0.20288	-0.179072	-0.111745	0.08387	-0.193454
3071	Contig27901		Hs.60293	0.0172645	-0.008105	0.071027	0.010529	0.10095	-0.045196	-0.144059	0.101451	0.051519
17335	Contig56705_RC		Hs.60293	-0.0852738	-0.00405	0.147163	-0.136546	-0.146256	-0.068192	-0.600638	0.204676	-0.078347
3077	NM_001993	F3	Hs.62192	-0.177842	-0.271315	-0.428624	-0.014971	-0.31467	-0.008587	-0.575157	0.177994	0.012595
1898	NM_003255	TIMP2	Hs.6441	0.0180954	-0.100958	-0.14366	0.063742	0.131589	-0.109632	0.476605	-0.085903	-0.08702
10659	NM_004937	CTNS	Hs.64837	0.0666692	0.030274	0.183887	0.080224	0.010111	0.047308	0.02854	0.065424	0.087586
10127	AB029032	KIAA1109	Hs.6606	-0.0956053	0.077334	0.017309	-0.24133	-0.207382	-0.133048	-0.124802	-0.116314	-0.036609
5699	AF052100		Hs.6651	-0.0553956	0.047648	0.02536	0.055792	-0.089177	0.075425	-0.422274	-0.206114	0.070175
6606	NM_003762	VAMP4	Hs.6651	-0.178954	-0.019827	-0.069674	0.015649	0.050809	-1.53498	0.074317	0.09197	-0.03989
14506	NM_016217	LOC51696	Hs.6679	-0.0145108	-0.155976	-0.006338	-0.073283	0.173076	0.204925	-0.337919	-0.019216	0.098645
3476	NM_020188	DC13	Hs.6879	0.00769275	0.125351	0.241877	0.072129	-0.026617	0.054743	-0.146992	-0.180538	-0.078411
10359	Contig54752_RC		Hs.69476	0.0135869	-0.075315	0.452731	-0.171802	-0.070122	-0.005186	0.108558	-0.056915	-0.073254
633	NM_002385	MBP	Hs.69547	-0.0353128	0.021133	-0.065245	0.028403	-0.005709	-0.109112	-0.089605	-0.017623	-0.044744
1244	NM_001710	BF	Hs.69771	-0.124345	-0.981707	0.099077	0.615715	-0.117261	-0.473461	0.082301	-0.170869	-0.048556
149	AB033034	DKFZp762B226	Hs.7041	-0.0369118	-0.05501	0.128334	-0.10455	0.121852	0.000261	-0.118397	-0.148798	-0.118986
2431	Contig20635_RC		Hs.7041	-0.048495	-0.128383	-0.180876	0.036799	-0.075284	-0.09474	-0.047969	0.146938	-0.044445
23739	NM_000788	DCK	Hs.709	0.037903	-0.013261	0.159472	0.14308	0.019394	0.246978	-0.260269	-0.057104	0.064934
1102	NM_003129	SQLE	Hs.71465	0.0489187	0.307865	0.078704	0.048794	0.33247	-0.291245	-0.048541	-0.231745	0.195048
10484	NM_007086	AND-1	Hs.72160	0.0639519	0.021758	0.135089	0.068137	0.017035	0.297128	-0.006553	0.047017	-0.067996
13331	NM_005954	MT3	Hs.73133	0.0138276	-0.007833	-0.048797	0.025409	-0.016014	-0.061903	0.213125	-0.001372	0.008006
303	NM_003016	SFRS2	Hs.73965	0.00654175	0.003098	-0.004409	0.017045	-0.05593	0.046521	-0.103549	0.015286	0.134272
4285	NM_012268	HU-K4	Hs.74573	0.0431951	-0.041414	-0.086728	-0.030544	0.097815	0.075129	0.22602	0.082042	0.023241
5727	NM_002971	SATB1	Hs.74592	0.0626731	-0.023893	0.257536	0.073501	0.179072	0.008786	-0.06179	-0.0063	0.074473
4361	NM_002808	PSMD2	Hs.74619	0.0312864	-0.059236	-0.005948	0.11706	0.138175	0.119122	0.021527	-0.062334	-0.018075
402	NM_003051	SLC16A1	Hs.75231	-0.0261837	-0.13388	0.27425	-0.056846	-0.032132	-0.178416	-0.180406	-0.062854	0.160814
23309	Contig4324_RC	TUBA1	Hs.75318	0.0298985	0.003217	0.031966	0.041795	-0.013354	-0.261743	0.353173	0.013692	0.070442
23660	NM_001482	GATM	Hs.75335	0.0657861	-0.381238	0.287929	0.170717	0.26207	0.154098	-0.350625	0.037825	0.345513
1723	AL133074		Hs.75497	0.0749235	0.006164	0.090601	0.018574	0.078953	0.079576	0.000367	0.105463	0.21969
20378	NM_000301	PLG	Hs.75576	0.306325	-0.006436	0.19954	-0.089873	0.021193	2	0.163194	-0.00076	0.163744
603	NM_001647	APOD	Hs.75736	-0.266747	-0.281221	-0.596323	-0.285267	-0.649177	-0.310717	-0.01908	-0.579474	0.587283
14727	NM_006813	B4-2	Hs.75969	-0.0257936	-0.157053	-0.176028	-0.075713	-0.021443	-0.012102	0.21813	-0.03987	0.05773
7108	NM_004508	IDI1	Hs.76038	0.00490575	0.283235	0.248623	0.168374	0.191857	-0.107974	-0.412063	-0.252093	-0.080713
3118	M94362	LMNB2	Hs.76084	-0.0117869	-0.110904	0.127181	0.005593	-0.077909	0.059436	-0.026409	-0.051263	-0.02002
1119	NM_003132	SRM	Hs.76244	-0.0168837	-0.020076	-0.277465	0.020821	0.082788	-0.097617	0.227856	-0.043784	-0.027593
22231	NM_000542	SFTPB	Hs.76305	0.0522758	0.025568	0.087144	0.02734	0.062993	0.112843	0.102813	-0.003173	0.002678
5086	NM_012321	LSM4	Hs.76719	0.0307765	-0.066639	0.041721	0.075887	-0.073238	0.159034	-0.039013	0.049128	0.099332
23479	NM_002167	ID3	Hs.76884	0.00840925	-0.007616	0.010713	0.005155	0.097702	0.023239	-0.02892	0.014354	-0.047353
11885	X69111	ID3	Hs.76884	0.0337938	-0.043595	0.125506	0.11691	-0.025534	-0.036238	-0.011963	0.122413	0.022851
18455	D55716	MCM7	Hs.77152	-0.0445644	-0.181858	-0.090314	-0.073622	0.017308	0.15735	-0.131916	-0.002405	-0.051058
14695	NM_006807	CBX1	Hs.77254	-0.0179097	0.033603	0.105642	0.060692	-0.18067	0.105013	-0.273232	-0.084136	0.08981
16615	M31212	MYL6	Hs.77385	0.000398875	0.105694	0.189167	-0.037308	0.023341	-0.20323	-0.094278	0.117062	-0.097257
4863	NM_021019	MYL6	Hs.77385	0.0175408	0.091841	0.168437	0.202358	-0.04125	-0.225492	-0.080943	0.057325	-0.03195
20694	NM_000366	TPM1	Hs.77899	-0.041554	0.0041	-0.069644	-0.111959	0.081472	-0.206739	-0.12316	0.26932	-0.175822
23371	NM_002130	HMGCS1	Hs.77910	-0.00449387	0.006763	-0.077315	0.074054	0.086227	-0.056919	0.127754	-0.030589	-0.165926
13181	NM_005920	MEF2D	Hs.77955	0.0240361	0.078161	-0.113146	0.026728	0.157895	-0.000489	0.080121	-0.117167	0.080186
5169	NM_012333	MYCBP	Hs.78221	-0.0359757	-0.038753	-0.056505	-0.128262	-0.00174	0.059453	-0.298068	0.128925	0.047144
6388	NM_004441	EPHB1	Hs.78436	-0.247344	-0.001781	-0.14652	0.048574	0.012375	-2	0.131132	0.041775	-0.064304
7508	NM_003878	GGH	Hs.78619	-0.131122	-0.384826	0.063317	-0.272855	0.362644	-0.183039	-0.581363	0.068849	-0.121699
24028	NM_002221	ITPKB	Hs.78877	0.0689029	-0.004392	0.060911	0.089464	0.170353	0.131144	0.159437	-0.130866	0.075172
7624	Contig493_RC		Hs.79	-0.00533925	-0.050254	-0.003359	0.011503	0.024796	0.025227	-0.154871	0.059606	0.044638
11156	AB002321	KIAA0323	Hs.7911	0.044521	-0.062455	0.207799	0.02144	0.003465	0.207705	-0.222445	0.151908	0.048751
21305	NM_001152	SLC25A5	Hs.79172	-0.004891	-0.059765	0.116846	-0.080132	0.122593	0.029015	-0.112756	-0.019967	-0.034962
466	NM_002345	LUM	Hs.79914	-0.134095	-0.127606	0.293984	-0.381413	-0.13352	-0.417188	-0.022367	0.017087	-0.301733
7535	Contig56840_RC		Hs.8026	0.0151974	-0.024128	-0.034793	-0.049934	-0.018763	-0.029202	0.082851	0.176535	0.019013
539	NM_003090	SNRPA1	Hs.80506	-0.054374	0.076752	0.111212	-0.283728	-0.123134	0.067764	-0.143	-0.173367	0.032509
7011	NM_020524	HPIP	Hs.8068	0.0677073	0.036603	0.113063	-0.008832	0.119327	0.078305	0.165064	0.006973	0.031155
18929	U00952	HPIP	Hs.8068	0.0855211	-0.020733	0.161016	0.187715	0.05832	0.042232	0.100501	0.156179	-0.001061
15210	D80010	LPIN1	Hs.81412	-0.0979134	-0.086549	-0.054912	0.010127	0.168591	-0.181521	-0.200857	-0.249789	-0.188397
19645	NM_000222	KIT	Hs.81665	-0.195593	0.022244	-0.14564	-0.052226	-0.248876	-0.37705	-0.630947	0.010666	-0.142915
6320	NM_021199	CGI-44	Hs.8185	0.0243699	-0.312122	-0.007039	0.007842	0.093343	-0.087468	0.160108	0.032585	0.30771
23552	NM_002184	IL6ST	Hs.82065	-0.0980605	-0.087916	-0.313669	0.003103	-0.140295	0.362958	-0.475312	0.154591	-0.287944
5786	NM_002997	SDC1	Hs.82109	0.0315612	-0.234914	0.004224	-0.053977	0.633516	-0.100096	0.335228	-0.170014	-0.161477
24449	NM_000877	IL1R1	Hs.82112	0.00573163	0.143113	0.020043	-0.017042	-0.038739	-0.247226	0.066676	0.00479	0.114238
15746	NM_006988	ADAMTS1	Hs.8230	-0.0935434	-0.112588	-0.320483	-0.15115	-0.107666	0.16634	-0.018374	-0.109326	-0.0951
244	AB033080	KIAA1254	Hs.82506	0.018839	0.059169	0.186081	0.051183	-0.051943	0.14866	-0.139537	-0.033937	-0.068964
23734	NM_000784	CYP27A1	Hs.82568	-0.0239541	-0.457232	0.067345	0.214579	-0.164014	-0.194389	0.431455	-0.121101	0.031724
387	NM_002318	LOXL2	Hs.83354	-0.0335115	-0.09931	-0.17239	-0.054467	0.038876	-0.191888	0.057876	0.27339	-0.120179
3397	NM_004126	GNG11	Hs.83381	0.0105269	-0.010666	0.199558	0.034114	-0.204724	-0.31986	0.020323	0.120449	0.245021
9432	X59405	MCP	Hs.83532	-0.0241519	-0.050798	0.085162	0.044377	0.052978	0.185502	-0.323873	-0.123082	-0.063481
541	NM_003091	SNRPB	Hs.83753	0.070992	0.060483	0.254229	-0.076807	0.256282	0.018391	-0.041395	0.087561	0.009192
23753	NM_000791	DHFR	Hs.83765	-0.020948	-0.162075	0.225581	-0.084006	-0.450974	0.554832	-0.353311	0.027306	0.075063
19693	NM_000235	LIPA	Hs.85226	-0.0297289	-0.068966	0.160784	-0.079142	-0.05083	-0.205566	0.230118	-0.044956	-0.179273
15626	NM_006938	SNRPD1	Hs.86948	0.0238203	0.147188	0.082956	0.038676	0.048177	0.079515	-0.286892	0.053046	0.027896
12695	U82987	BBC3	Hs.87246	0.00123188	0.020572	0.07699	0.077476	-0.20532	-0.032192	-0.047639	0.25548	-0.135512
14010	Contig48249_RC		Hs.8768	0.019852	0.100872	0.060075	0.05174	-0.090174	-0.176966	0.091793	-0.069466	0.190942
18917	NM_018243	FLJ10849	Hs.8768	-0.0137869	0.074594	-0.00833	0.060167	-0.288968	0.053544	-0.063003	-0.004688	0.066389
3975	AL079279		Hs.8963	-0.0319474	-0.046083	-0.024333	-0.041524	-0.055452	-0.075474	-0.135178	-0.085344	0.207809
7482	NM_004595	SMS	Hs.89718	-0.0285404	-0.112088	-0.083157	-0.142193	0.049764	0.319379	-0.277506	0.037737	-0.020259
2853	Contig24856_RC		Hs.9028	0.0396107	0.014006	0.115141	0.035372	-0.026436	0.165067	-0.159655	0.004336	0.169055
9154	NM_005474	HDAC5	Hs.9028	0.0465834	0.036656	0.0742	-0.016649	0.058723	0.047365	0.150826	0.001004	0.020542
20921	AF113020	PRO2463	Hs.90421	-0.0202027	-0.101945	0.016803	0.066195	0.038342	0.163276	-0.363724	-0.053706	0.073137
9200	NM_004760	STK17A	Hs.9075	0.0476785	-0.02222	0.044353	0.063803	0.017146	0.211196	-0.012204	0.015097	0.064257
13305	AK001025		Hs.9081	-0.0217316	0.116697	-0.320949	-0.072577	-0.076004	0.17464	-0.091907	-0.04841	0.144657
10738	NM_005687	PheHB	Hs.9081	0.0382045	0.120318	0.020455	-0.01324	-0.019834	0.163676	0.012969	0.038013	-0.016721
19597	NM_000214	JAG1	Hs.91143	-0.0146981	0.104324	0.027719	0.205348	-0.182093	0.01328	-0.203525	-0.066663	-0.015975
17409	AF054996		Hs.91579	-0.0094405	-0.043941	-0.009059	-0.028626	-0.110415	-0.1218	0.178964	0.149604	-0.090251
2666	NM_002611	PDK2	Hs.92261	0.0415276	0.066593	-0.055201	0.008186	-0.054892	-0.030187	0.387169	0.01856	-0.008007
450	NM_002340	LSS	Hs.93199	0.0448384	0.038864	-0.02518	0.097434	0.282253	-0.024574	-0.088743	-0.029802	0.108455
10553	NM_004911	ERP70	Hs.93659	-0.002244	0.04401	-0.182342	0.025259	-0.040244	0.06021	-0.091408	0.090582	0.075981
10215	NM_007021	DEPP	Hs.93675	0.005371	-0.062329	-0.007912	-0.038604	0.019053	-0.154159	0.132459	0.065762	0.088698
7714	AB036063	p53R2	Hs.94262	0.0104986	0.018902	0.122741	0.042386	0.058952	0.196505	-0.402091	0.068071	-0.021477
20962	AL050002		Hs.94795	0.0595515	0.164041	0.189582	0.005601	-0.243501	0.105605	0.158754	-0.050843	0.147173
12159	Contig8054_RC		Hs.94795	0.0278511	0.027719	-0.00617	0.088858	0.03524	0.091579	-0.006754	-0.015798	0.008135
4988	Contig47710_RC		Hs.98133	-0.000413375	0.1776	-0.002173	-0.075994	-0.022316	-0.051588	-0.128026	0.045763	0.053427
16894	NM_016546	LOC51279	Hs.98571	0.00207025	-0.232082	0.199688	0.020989	-0.065586	-0.099482	0.182483	0.00399	0.006562
10438	NM_006347	USA-CYP	Hs.9880	-0.041391	-0.174403	0.088338	-0.26452	0.014038	-0.015989	-0.098219	0.100351	0.019276
23080	U47101	NIFU	Hs.9908	-0.0441578	-0.123486	0.267769	-0.079821	-0.186789	-0.237861	0.05446	0.033168	-0.080702
3006	NM_002692	POLE2	Hs.99185	0.0412417	0.150416	0.139855	-0.028581	-0.039091	0.140878	-0.263199	0.050538	0.179118
721	D25328	PFKP	Hs.99910	-0.278375	-0.268192	-0.44616	-0.389563	-0.086783	-0.774021	0.407197	-0.234812	-0.434663

## Sheet: BCT_no_LR_validation
Probe_ID	Systemic_name	Symbol	UGCluster	Average_training
LR_no_LR_label					123__0	125__0	129__0	131__0	134__0	140__0	149__0	156__0	169__0	175__0	178__0	180__0	183__0	186__0	193__0	200__0	212__0	215__0	218__0	221__0	228__0	230__0	233__0	241__0	250__0	252__0	258__0	260__0	266__0	269__0	273__0	277__0	283__0	290__0	292__0	295__0	301__0	304__0	310__0	315__0	326__0	332__0	335__0	338__0	340__0
Non centered Pearson					0.411661	0.460305	0.368047	0.44598	0.195693	0.584987	0.504849	0.364533	0.566824	0.0748807	-0.011168	0.13119	0.34002	0.0443123	0.124381	0.283424	-0.155058	0.00538015	0.163222	0.206921	-0.0176781	0.0381753	0.252398	-0.0790979	0.107405	0.127795	0.127048	0.14449	0.444993	0.283099	0.111108	-0.0312362	0.147934	0.176475	0.309465	0.4233	-0.0399543	0.189802	0.261994	0.419269	-0.0447219	-0.17308	0.0598686	-0.103153	0.246451
9792	NM_006291	TNFAIP2	Hs.101382	-0.180622	-0.199428	-0.2767	-0.297493	0.203544	-0.174875	-0.298607	-0.118975	-0.17122	-0.291843	-0.074305	-0.249923	0.284275	-0.165074	0.222309	-0.00097	-0.157053	0.328297	0.422461	-0.329224	-0.368278	-0.159936	-0.272247	-0.043492	-0.072077	0.050471	-0.295798	-0.013374	-0.24901	-0.129996	0.533175	0.354464	-0.322865	-0.186518	0.093235	-0.116678	-0.154439	0.05185	-0.006323	-0.153647	-0.210209	0.650363	0.060398	-0.394909	-0.275527	-0.427113
15376	NM_016348	C5ORF4	Hs.10235	-0.0418263	0.532211	0.062555	-0.103626	-0.592341	0.168934	-0.290305	-0.236129	-0.061959	0.144223	-0.467027	0.060529	-0.405661	0.191736	-0.123406	0.371262	-0.254466	-0.145342	-0.579717	-0.482179	-0.058327	-0.589863	-0.359029	-0.205376	-0.171988	0.152202	0.310737	0.08115	0.097119	-0.264038	-0.209174	-0.238969	0.059242	0.575076	0.433075	0.079653	0.029532	0.300681	0.017453	-0.231817	0.455178	-0.569491	-0.210437	-0.454997	-0.307987	-0.233527
7939	NM_014060	MCT-1	Hs.102696	0.00654044	-0.033228	-0.01486	0.031778	0.023048	-0.050889	-0.026839	-0.052503	-0.051377	0.233734	0.154944	-0.029787	0.069577	0.032995	0.012075	-0.076758	-0.214157	-0.013964	-0.024144	-0.094329	0.149911	0.159287	-0.181302	-0.055785	-0.089814	-0.01061	0.008891	-0.097179	0.019249	0.022967	0.081668	-0.059207	0.071403	-0.075781	0.070313	0.092154	-0.010437	0.05673	-0.01317	0.115134	0.035879	0.147909	-0.016311	0.130831	-0.053737	-0.013711
9071	NM_005451	ENIGMA	Hs.102948	0.015671	0.038955	-0.105225	0.055595	0.010682	0.043576	-0.02811	0.079475	0.161076	-0.114985	-0.09041	0.089835	-0.005742	0.004379	0.117966	0.04671	0.033783	0.053205	-0.026176	0.029173	-0.010253	0.062736	0.17129	0.249741	0.119676	0.048163	-0.006108	0.245958	0.057466	0.03771	0.039235	0.038466	0.069567	-0.026669	-0.024754	-0.018367	0.063215	-0.04536	0.131493	-0.070449	0.190531	0.036122	-0.003586	-0.01787	0.056714	-0.034202
20835	NM_017787	FLJ20367	Hs.10346	0.14693	0.003901	0.255572	0.111105	0.304343	0.140777	-0.015871	0.279891	0.109731	0.132924	-0.286057	0.029652	0.021514	0.177092	-0.028534	0.153424	0.239606	0.040543	-0.146319	-0.099852	0.074245	-0.092954	-0.086497	0.012129	-0.145334	0.088352	-0.083445	0.022687	-0.01507	0.058663	-0.067161	0.042752	0.0554	-0.225561	-0.052384	-0.09469	0.131419	0.051776	0.231252	0.038968	0.311841	-0.020766	-0.022817	-0.073126	-0.110614	0.228824
17471	NM_018048	FLJ10292	Hs.104650	-0.050959	-0.090293	-0.117263	-0.170078	0.007419	0.067145	-0.064402	-0.089144	-0.188654	0.186639	0.250711	-0.185065	0.193975	-0.27333	0.193976	-0.293071	-0.234021	-0.083145	-0.039301	-0.183887	-0.055342	0.361183	-0.249723	-0.318361	-0.131644	-0.301738	0.374507	-0.08942	-0.279082	-0.157313	0.335935	-0.109823	0.066092	0.244609	0.18119	-0.297052	-0.065897	0.149077	-0.025998	0.198426	-0.124912	0.489433	-0.146428	0.16819	0.451723	-0.05407
18376	NM_000076	CDKN1C	Hs.106070	-0.0955438	-0.195189	0.152768	-0.320328	-0.132037	0.161591	-0.127775	-0.054869	-0.003638	-0.340417	-0.108266	0.403331	-0.339962	0.026115	-0.144501	0.149525	0.259146	-0.044626	-0.771927	-0.28811	0.128363	0.136626	-0.251253	-0.09517	0.155924	0.140765	0.193821	0.099398	0.23539	-0.22464	-0.076557	-0.210488	0.139438	-0.372392	0.093617	0.186322	-0.068925	-0.179263	0.075883	-0.540699	0.041317	0.254819	-0.118529	-0.445116	-0.085195	-0.293867
6121	AL133577		Hs.106148	0.0370238	-0.043381	0.065234	0.009517	-0.266452	-0.029248	-0.019072	0.651409	-0.038728	0.003935	0.201933	-0.052028	-0.043299	-0.021463	-0.133198	-0.060296	0.175591	-0.260928	-0.134774	0.257878	-0.019858	-0.039656	-0.178924	-0.197375	-0.024963	-0.029822	-0.108865	-0.207944	-0.184145	0.239813	0.215816	0.432032	0.047342	0.130139	0.16962	0.107045	-0.007692	-0.008272	0.006661	0.42532	-0.209742	-0.154045	-0.105629	-0.104	0.014532	0.197833
551	NM_003093	SNRPC	Hs.1063	0.00410256	-0.076125	-0.178189	-0.00198	0.218123	-0.010374	-0.002696	-0.030148	-0.015349	0.133661	0.075404	-0.150753	-0.107497	-0.188195	0.008151	-0.02914	-0.207493	-0.055308	0.192206	0.065502	-0.089705	0.273119	-0.042771	-0.197055	0.115393	-0.006046	0.114407	-0.00508	-0.144072	0.053198	0.190461	0.013816	-0.051039	-0.0149	-0.016422	0.053765	-0.039862	-0.115417	-0.292451	0.193187	0.041736	0.181582	0.13952	0.164387	0.02762	0.14321
17569	NM_016621	LOC51317	Hs.106826	0.0397323	0.035224	0.052166	-0.014409	0.126482	0.118666	0.055297	0.022388	0.00188	-0.040103	0.193133	-0.02943	0.053323	0.016755	0.073981	-0.01385	-0.044763	0.051617	0.10077	0.119315	-0.014736	0.100819	0.12718	0.028097	-0.036859	-0.100071	-0.032663	0.08497	-0.032801	0.019584	0.203813	-0.041855	-0.028353	-0.093105	0.100315	0.025039	0.009915	-0.049738	0.171748	0.129257	0.173123	-0.000837	0.089127	0.008783	-0.020699	-0.130024
5908	Contig51797_RC		Hs.108873	-0.116258	0.126796	-0.148207	-0.032663	-0.22805	-0.081952	-0.173618	-0.316274	0.057947	-0.250298	-0.225844	0.006352	0.068639	0.072488	-0.055718	0.015634	0.068706	0.092961	-0.094208	-0.033427	0.049147	-0.033549	0.214592	0.061368	-0.051274	0.134716	0.007883	0.075585	-0.190979	-0.024314	-0.127424	0.113498	0.258991	0.026614	-0.016748	0.079798	0.032393	0.205204	0.300464	-0.296897	0.076523	0.057877	0.095658	-0.310264	0.135308	-0.261842
5646	NM_002949	MRPL12	Hs.109059	0.0259817	-0.119754	-0.148216	0.161609	0.179875	-0.043127	-0.010771	0.181176	0.004331	0.028712	0.301428	-0.121114	-0.008102	-0.025371	-0.129126	-0.156839	-0.182467	-0.027534	0.28192	0.045754	-0.106147	0.343142	0.072547	-0.034305	0.20588	-0.047306	-0.198388	0.06764	0.115467	0.070245	0.176472	-0.097057	0.030143	0.283777	-0.090813	-0.088371	0.001854	-0.27723	-0.229783	0.405399	-0.123445	0.309772	0.08352	0.157681	-0.123624	0.288638
4205	AB040884	KIAA1451	Hs.109694	-0.0581142	0.251769	0.056626	0.308249	-0.543787	-0.025969	-0.091082	-0.469	-0.0849	0.075066	0.072624	0.246698	-0.11108	0.222804	-0.054244	0.163416	0.272259	-0.030647	-0.384407	-0.366823	0.277499	-0.114261	-0.019587	0.302562	-0.281219	-0.037903	0.402141	-0.561507	-0.507996	-0.102233	-0.209776	-0.075229	0.455488	0.34365	0.397457	-0.029636	-0.174053	-0.031374	-0.093998	-0.112631	-0.636452	-0.128843	0.076305	0.273864	0.154098	-0.098601
5940	Contig65995_RC	ZNF262	Hs.109694	0.0145937	0.035999	0.066996	0.041746	0.07959	0.020115	-0.04793	-0.128928	0.048504	0.015251	0.107996	-0.019976	-0.017584	0.037243	0.06554	0.033086	0.052845	0.011491	0.036619	-0.059884	0.034168	-0.013771	0.012588	0.006953	-0.057492	-0.042092	-0.042659	-0.07248	-0.028977	0.011129	0.033095	0.024306	0.054931	-0.0034	0.078338	-0.039558	0.096824	0.02106	-0.031556	-0.026173	0.017248	-0.021217	0.063792	0.10815	0.081193	-0.003389
5887	AF052183		Hs.11039	0.0145834	-0.058032	0.149771	-0.000526	0.000281	-0.057241	0.115339	0.009479	-0.048059	0.020239	-0.017648	-0.017475	0.022886	0.067789	-0.025243	0.029363	-0.016859	-0.053821	0.002007	-0.192536	-0.034332	-0.102612	-0.18877	-0.189646	-0.16359	-0.179484	0.269071	-0.156652	0.014066	0.081284	0.071978	0.140039	-0.069611	-0.118232	-0.030706	-0.005321	0.010292	0.053345	-0.002687	0.050027	0.001875	-0.090276	-0.075525	0.07439	-0.088389	0.221512
21294	Contig51654_RC		Hs.110783	-0.014293	0.061526	0.03438	0.081335	-0.0156	0.053789	0.119911	-0.569501	0.067395	0.038128	0.249603	0.091828	-0.013225	0.066432	0.036723	0.030161	0.082949	-0.088592	0.128689	0.176745	-0.031615	0.036486	0.151689	0.097287	0.03966	0.143733	0.023531	0.227217	0.071209	0.059125	0.115459	0.058329	-0.08981	-0.051528	0.036984	0.037228	0.044439	-0.070676	0.137924	0.00908	0.026178	-0.23163	-0.112618	-0.182628	0.037107	0.116043
15295	NM_016310	POLR3K	Hs.110857	0.0249519	-0.101864	0.095923	-0.004139	-0.155997	-0.115841	0.075241	-0.022449	0.058432	0.395261	-0.1775	-0.222411	0.293223	0.175133	-0.086448	-0.004071	0.014856	0.002297	0.015234	0.109707	-0.155364	-0.081831	-0.233467	-0.005267	-0.005293	-0.001497	0.280137	-0.125431	-0.067253	-0.092232	-0.133287	-0.05795	0.14968	-0.076108	0.250905	-0.163168	0.022967	0.034595	-0.024925	0.226033	-0.009739	-0.110793	-0.203001	0.101421	-0.125751	0.26057
14071	Contig4574_RC		Hs.111099	0.0515644	-0.039217	0.127102	0.152774	-0.074636	-0.07582	0.105677	0.050387	0.046576	0.171237	-0.012902	0.043032	-0.248032	0.169947	-0.049044	0.04708	-0.339701	-0.056189	-0.090079	0.119535	-0.04892	-0.162636	-0.239015	0.149027	-0.086225	0.038037	-0.178108	-0.178815	0.168421	0.213839	0.11601	0.022539	0.141274	-0.24811	0.100417	0.144311	0.078444	-0.039301	-0.032032	0.01763	0.161115	0.029654	-0.277306	0.080038	-0.004901	0.085014
11407	NM_014463	LSM3	Hs.111632	-0.00974844	-0.091535	-0.015584	-0.030303	-0.208559	0.088367	-0.03322	0.007056	-0.129435	0.325477	-0.017989	-0.145236	0.073467	-0.224481	-0.100163	-0.138174	-0.277209	-0.175036	-0.17009	0.079177	0.106082	-0.021836	-0.069384	-0.166397	-0.132033	-0.227948	0.186109	-0.250296	-0.120288	0.041917	-0.006965	-0.040387	0.306065	0.200087	0.103636	0.080235	-0.058611	0.248619	0.03154	0.338138	-0.090286	0.080683	-0.051635	0.550849	-0.103043	0.256136
13673	AL137274	MIG-6	Hs.11169	-0.0745238	-0.16576	-0.191409	0.006221	0.065828	-0.283738	-0.091402	-0.098901	0.139228	-0.050781	-0.149293	0.085985	-0.129614	0.000619	0.477444	-0.115907	0.157909	0.455021	0.170961	-0.010463	-0.205224	0.295627	0.209098	-0.171685	0.420918	0.030116	-0.191641	-0.058144	0.158445	-0.323827	0.048716	-0.207432	-0.141776	0.653047	0.117261	-0.030127	-0.199878	0.143946	0.117255	0.090319	-0.202064	0.269802	0.184831	-0.543825	0.066452	0.298974
24277	NM_018948	MIG-6	Hs.11169	0.0474039	-0.041415	-0.011629	0.017713	0.247146	-0.126377	0.003011	0.189695	0.029079	0.119412	-0.001967	0.046391	-0.060817	-0.040135	0.242964	-0.065921	0.064031	0.250668	0.127208	0.06253	-0.025161	0.196361	0.132051	0.00474	0.17442	0.032464	-0.070132	0.055347	0.111497	-0.072485	0.034856	-0.023432	-0.062645	0.193319	0.029267	0.010626	-0.061445	-0.004907	0.014874	0.074164	0.054923	0.1244	0.149671	-0.129904	0.001945	0.124977
10341	NM_006328	SIP	Hs.11170	-0.029306	0.045281	0.025418	0.004895	0.0663	-0.016391	0.050809	-0.556072	0.063336	0.05267	0.096669	-0.069276	0.00619	0.029092	0.114466	0.016459	0.025352	-0.072631	0.200109	0.075111	-0.013297	0.114718	0.025565	-0.022063	0.098929	0.006396	0.036479	0.118005	-0.017635	0.036349	0.042352	0.082131	-0.028141	-0.083255	-0.00311	-0.011305	-0.018035	-0.02382	0.002831	0.133286	0.214142	-0.008129	-0.008758	0.071193	-0.002395	0.11234
3318	NM_004107	FCGRT	Hs.111903	-0.019808	-0.067237	-0.001024	0.209941	-0.184196	0.110287	-0.112986	0.065017	-0.058827	-0.139247	-0.206559	-0.051006	-0.376996	0.050319	-0.146967	-0.007646	-0.086211	-0.080482	-0.11397	0.150531	0.050719	-0.152261	-0.119685	-0.085657	-0.067559	0.019385	-0.144516	0.072721	0.034556	-0.041757	-0.018234	0.504699	-0.095404	-0.439833	-0.112788	-0.056602	-0.096368	-0.312011	-0.088853	0.016971	-0.047317	-0.305539	-0.126353	-0.248247	-0.216538	-0.116213
7842	NM_006022	TSC22	Hs.114360	-0.0268293	-0.147621	0.31971	-0.13211	-0.287558	-0.090473	0.141285	0.152601	-0.038492	-0.158806	-0.360769	0.070178	0.118897	0.073638	0.090507	0.117745	0.088251	0.0597	-0.278738	0.028882	0.035359	-0.062992	0.275722	0.021102	0.006639	0.199943	0.306411	-0.064478	-0.020191	0.311303	0.021455	0.135407	0.165328	0.163172	-0.275138	-0.028056	-0.04468	0.094153	0.194511	0.071958	0.164881	-0.033579	-0.469001	-0.04163	-0.27242	-0.011776
10923	Contig43322_RC		Hs.115474	0.0165651	0.014302	0.049307	-0.016089	0.014976	-0.016591	0.0266	-0.024689	0.008664	0.092606	0.207562	0.045291	0.000774	0.022259	0.027014	0.011123	-0.034562	-0.015316	0.113546	-0.015316	0.034522	0.029496	-0.03584	0.138618	-0.043011	-0.022942	0.080119	0.013082	0.037958	0.026734	0.081197	0.033682	0.014784	0.082158	0.031638	-0.01452	0.052581	0.037517	0.005488	0.0354	0.01689	0.040308	0.068253	-0.088999	-0.013059	0.167398
5527	NM_002915	RFC3	Hs.115474	-0.030259	-0.024102	-0.024213	-0.002968	0.226936	-0.07299	-0.209458	-0.269735	-0.029474	0.133673	0.235689	-0.083728	-0.014507	-0.02774	-0.004837	0.024857	-0.040437	-0.059175	0.104288	0.126609	0.050178	0.128367	0.050209	0.027501	0.039766	-0.070578	-0.001934	-0.056088	0.024637	0.155876	0.070078	0.037487	-0.136409	0.132321	-0.035878	-0.119114	-0.098598	-0.07093	-0.06854	0.215312	-0.11696	0.02807	0.08498	0.266598	-0.053128	0.244418
5517	NM_002912	REV3L	Hs.115521	0.0130876	0.042715	0.06744	-0.020851	-0.074549	0.17717	-0.006061	-0.094138	-0.004571	0.030633	-0.055494	0.024599	-0.050155	0.0079	-0.01222	0.007526	0.032679	0.090308	-0.083232	-0.190671	0.005993	-0.042496	0.010794	-0.083761	0.28122	-0.095819	0.017846	-0.075585	-0.091559	0.095182	-0.063968	0.046697	0.095597	0.127141	0.033794	-0.019113	0.038364	0.119615	0.025566	0.177319	-0.087377	0.051928	0.184165	-0.007333	0.107278	0.021676
21882	Contig20552_RC	FLJ12810	Hs.115660	0.0603221	0.037136	-0.104785	-0.002671	0.135695	0.070733	0.095027	0.30753	-0.019538	0.023772	0.11728	-0.056854	-0.032803	-0.008784	0.145641	-0.014006	-0.069378	0.037609	0.18368	0.041894	-0.06219	0.053203	0.071801	-0.007083	-0.041261	-0.030712	-0.033932	0.050279	0.017132	-0.003287	0.042114	-0.05952	-0.050001	-0.031932	-0.043073	-0.047584	0.087152	0.079982	-0.034148	0.183071	-0.01328	0.132185	0.04296	0.088523	0.019528	-0.010114
9335	Contig43868_RC	FLJ12810	Hs.115660	-0.008536	-0.022454	-0.129479	-0.115258	0.272052	-0.042932	-0.128205	-0.028486	0.114085	0.003853	0.306148	-0.100755	-0.054002	0.019029	0.205209	-0.044353	0.016698	0.092733	0.250462	0.076993	-0.137655	0.116019	0.075789	-0.18478	-0.092353	-0.130882	0.110171	-0.033757	-0.165452	0.058774	0.047463	-0.030662	-0.121391	0.144319	-0.095911	-0.08729	-0.054323	0.076558	-0.091537	0.199638	-0.002017	-0.015448	0.084652	0.52528	0.074217	-0.04215
13118	NM_006638	RPP40	Hs.115823	-0.0152122	0.027666	-0.056905	-0.00658	0.28741	0.071969	0.065406	-0.432354	-0.079413	-0.014109	0.142772	-0.054937	-0.067007	-0.013517	0.174785	-0.040838	-0.207499	0.087503	0.457436	0.107387	-0.072081	0.210848	0.071185	-0.055946	0.141823	-0.049012	-0.17097	0.028608	-0.138447	0.210353	0.340118	0.030649	0.106111	0.059761	0.106992	0.134775	0.061261	0.03354	0.130689	0.712654	-0.075786	0.211209	0.246667	0.181843	0.145145	-0.052155
6673	NM_003793	CTSF	Hs.11590	-0.0592276	0.059895	0.086075	0.156317	-0.528477	-0.030738	0.119117	-0.293558	0.010024	-0.111703	-0.112242	0.077185	-0.396449	0.101184	-0.312804	0.121225	-0.054781	-0.19769	-0.092594	-0.130451	0.317221	0.002859	0.015656	0.231157	-0.228698	0.189882	-0.305235	0.061879	0.123134	-0.172059	-0.204334	-0.039958	0.175145	-0.363146	-0.088756	0.34872	-0.087979	-0.198499	0.011578	-0.175801	0.272404	-0.293169	0.037568	-0.61323	-0.313372	0.193335
12003	AL110255		Hs.116808	0.0229546	0.100538	0.133567	0.045174	0.014131	0.113191	-0.036202	-0.094554	-0.133414	0.06416	0.05436	0.034633	0.085344	0.097267	-0.022205	0.036192	-0.010692	-0.090431	0.092677	0.049942	0.16761	0.222935	-0.126083	0.08761	0.10251	0.10424	-0.079231	0.025095	0.0311	0.080292	0.035435	0.001935	-0.005465	0.061869	0.011433	0.033969	0.087693	0.037303	0.065292	-0.079502	0.113745	0.053767	0.108886	-0.10316	0.026252	0.188612
14210	AK001163	ADE2H1	Hs.117950	-0.144243	-0.264641	-0.145375	0.104112	-0.310278	-0.029148	-0.140908	-0.537388	-0.092109	0.117545	0.199023	-0.147143	-0.028736	0.068884	0.150531	-0.068733	-0.074778	0.054471	0.186854	0.493816	0.15783	-0.029663	-0.164785	-0.055081	-0.131457	-0.120512	-0.038628	-0.135671	0.005255	-0.036675	0.319215	-0.164076	-0.105304	-0.107633	0.03068	-0.189977	0.153128	-0.169744	-0.203455	-0.064214	-0.16646	0.3577	-0.137346	0.201364	0.098853	0.096075
11449	NM_006452	ADE2H1	Hs.117950	0.0269957	-0.137503	0.040639	0.028283	-0.112806	0.141705	0.148192	-0.053668	-0.005766	0.193885	0.127822	-0.127056	0.119464	0.036747	0.047767	-0.142059	-0.090508	0.017265	0.098572	0.214862	-0.017593	0.249248	-0.000776	-0.050423	0.004203	-0.087849	0.049936	-0.000703	-0.042917	0.078718	0.29991	-0.073435	-0.026034	0.026472	-0.014184	-0.073584	-0.001555	-0.024347	-0.15324	0.081926	-0.152474	0.221014	-0.104048	0.352523	0.070712	0.141335
2291	Contig34363_RC		Hs.118630	-0.0498893	-0.065659	-0.110644	-0.003566	-0.106981	-0.0625	0.011121	-0.320918	0.017051	0.193092	0.187425	0.020343	0.169689	-0.062507	-0.016305	-0.001866	0.089858	-0.133754	0.086826	0.006599	-0.047242	0.000115	0.005971	-0.145161	-0.099546	0.007071	0.038931	0.039735	0.059717	-0.064214	0.124489	-0.046766	-0.007623	0.01581	0.169013	0.04592	0.013184	-0.004736	0.098851	0.005063	0.026478	0.06177	-0.083754	0.140666	0.003577	0.185165
13364	NM_005962	MXI1	Hs.118630	-0.0151688	-0.185033	-0.084705	0.004655	0.115479	-0.112942	0.111916	-0.327348	-0.109729	0.451188	0.106949	0.02978	0.433193	0.033666	-0.050111	-0.054562	0.056273	0.096344	-0.078964	0.232708	0.091439	0.056977	0.134081	0.123615	-0.144427	0.161081	0.096356	-0.166401	-0.066414	0.098708	0.279357	-0.322086	0.031999	-0.011362	0.238662	0.187717	0.37691	0.020496	0.109291	-0.100109	-0.151589	0.109101	-0.102764	0.065129	0.231633	0.201985
19823	NM_000269	NME1	Hs.118638	-0.0196151	-0.264309	-0.283222	0.127161	0.001692	-0.168285	-0.109271	0.392457	-0.019869	0.14711	0.137089	-0.328065	0.098007	-0.211418	-0.091907	-0.410106	-0.377058	-0.350687	-0.03434	0.509867	-0.14651	-0.010054	-0.129459	-0.197989	0.157376	-0.02028	0.009736	-0.177898	0.042064	0.041028	0.053646	0.376473	-0.135407	-0.276134	-0.03277	-0.06638	-0.16631	-0.349294	-0.272411	0.20903	-0.354157	-0.062145	-0.297324	0.106302	-0.14759	0.283908
10522	NM_004906	KIAA0105	Hs.119	-0.0611106	-0.127783	-0.031179	-0.090252	-0.243098	0.024146	-0.019229	-0.191349	0.116671	0.012078	0.094473	0.031471	0.016485	0.104566	0.412589	0.082859	-0.073795	0.183091	0.213235	-0.106334	0.072064	0.101643	0.090534	-0.098948	0.05517	0.126822	0.134684	-0.027192	0.030256	-0.116573	0.40619	-0.057685	0.081498	-0.022965	-0.114933	-0.058898	-0.031473	0.094732	0.114432	0.193201	0.000706	0.029391	0.000419	0.109114	0.203754	0.235385
16454	Contig53132_RC		Hs.119023	0.0255379	0.05521	-0.001312	0.027178	0.007476	0.105537	0.09791	-0.14406	-0.019958	0.10186	0.278446	0.003466	-0.066846	-0.063508	0.05802	-0.079052	-0.050448	-0.056226	-0.20585	-0.13081	0.039918	0.18379	0.033629	-0.119083	-0.054399	0.012743	0.302741	-0.017763	-0.173749	0.044503	-0.102541	0.016035	0.160349	0.302661	0.020547	0.008284	-0.02665	0.030419	0.10225	0.02936	-0.30901	0.208466	0.146634	0.302791	0.11253	0.312311
11408	NM_006444	CAP-E	Hs.119023	-0.0416601	0.083877	0.003352	-0.067099	-0.011517	0.171058	0.135765	-0.716702	-0.088589	0.114914	0.253882	-0.078973	-0.024653	-0.083755	0.08839	-0.085025	-0.121915	-0.028008	-0.138959	-0.083647	-0.066869	0.230675	-0.005959	-0.223101	-0.012065	-0.100826	0.160688	-0.084879	-0.215757	-0.016909	-0.119599	0.027083	0.124468	0.368272	0.093532	-0.039964	0.007912	0.013739	-0.063406	0.000656	-0.3611	0.375856	0.359015	0.311458	0.123347	0.127668
23302	NM_002106	H2AFZ	Hs.119192	-0.057727	-0.190975	-0.205752	-0.092544	-0.031997	-0.022664	-0.202784	0.076771	-0.161723	0.312125	0.393851	-0.257042	0.059714	-0.233469	0.091919	-0.279688	-0.436355	-0.010748	0.061178	0.116629	-0.143068	0.327091	-0.0479	-0.279509	-0.052352	-0.261341	0.147611	-0.133127	0.01488	0.070854	0.047263	0.044964	0.024715	0.090522	0.00475	-0.082777	-0.093561	0.080308	-0.247711	0.015687	-0.143064	0.068343	-0.069237	0.160138	-0.03395	0.259692
5303	NM_005063	SCD	Hs.119597	-0.135761	-0.551407	0.093212	-0.04027	0.085836	-0.060654	-0.492495	-0.048082	0.053231	-0.261217	0.088434	-0.177364	0.282687	-0.161126	-0.166911	-0.456334	-0.391517	0.096483	0.379734	0.365365	-0.514166	0.333336	0.013426	-0.263819	-0.031373	-0.273801	-0.382564	0.15	0.235205	-0.161055	-0.54555	0.036672	0.078553	-0.497426	-0.368515	-0.242	-0.353762	-0.118832	-0.364891	-0.62457	-0.238519	-0.262323	0.257979	-0.268524	-0.252774	-0.1805
19828	NM_018381	FLJ11286	Hs.12151	0.0163404	0.061741	0.024069	0.028887	0.214141	-0.010296	-0.02416	-0.110163	0.015674	-0.052829	-0.064268	-0.014693	0.066805	-0.008953	0.101646	0.003253	0.019367	-0.002814	0.049182	0.082569	0.331525	-0.043664	0.051636	0.062664	-0.055577	-0.049677	-0.08093	0.130976	0.117989	-0.013304	0.025523	-0.085567	-0.027199	-0.015544	-0.069662	0.034226	-0.008017	0.0384	0.074436	-0.200238	0.095836	-0.030263	-0.060554	-0.177848	-0.058167	0.0927
17136	Contig3820_RC	LOC56898	Hs.124696	0.0244984	-0.06696	0.290001	-0.115382	-0.085268	0.009865	-0.062333	0.129005	-0.050926	0.172484	0.000673	-0.133179	-0.094159	-0.11192	-0.139707	-0.131456	-0.187144	-0.067502	-0.129842	-0.071665	0.126236	-0.045232	-0.077884	-0.076866	-0.234007	-0.060279	0.182584	-0.232728	-0.178692	0.135539	-0.029653	-0.152403	0.373613	0.450693	0.28401	0.193747	0.092599	0.359898	0.098459	-0.218973	-0.109446	-0.144554	-0.151459	0.009013	-0.080888	-0.016733
3289	NM_020139	LOC56898	Hs.124696	0.0327921	-0.060824	0.1105	-0.052239	0.050459	-0.011592	-0.010748	0.167733	-0.034925	0.136765	0.009404	0.024014	-0.070203	-0.003143	-0.090896	0.03357	-0.066938	0.026341	-0.042732	-0.035027	-0.007672	0.028203	-0.004309	-0.061388	-0.067087	-0.004626	0.034158	-0.097701	-0.040663	0.092474	0.006781	-0.076408	0.243216	0.110698	0.192199	0.150259	0.089385	0.089681	0.064748	-0.056467	0.081416	-0.047103	-0.106921	0.110961	0.03241	0.05782
1762	Contig43133_RC		Hs.126706	0.0301114	-0.10207	0.118612	0.010804	0.100136	-0.010888	0.03532	0.104652	0.013435	0.001002	-0.077572	0.045238	-0.030859	-0.038202	-0.033336	0.059915	0.063412	0.079383	0.056711	0.050824	0.010248	-0.048174	0.055989	-0.026574	-0.119894	0.062	0.046896	0.137907	0.073978	0.049816	0.048006	0.066051	-0.016996	0.07268	-0.102479	0.049032	0.035292	0.146225	0.016175	0.073934	0.144848	-0.045556	0.037249	0.042012	-0.028583	-0.008915
16816	AL049471		Hs.12702	-0.0589649	-0.047672	0.070418	-0.105259	-0.42398	-0.026921	-0.063469	0.085762	0.007672	-0.027235	-0.10269	0.116104	-0.001397	0.123025	0.180834	0.252002	0.056907	0.247655	-0.18918	0.024226	0.122901	-0.073737	-0.045289	0.206873	0.152992	0.134039	0.205152	-0.040382	-0.013821	0.054743	0.222436	-0.077486	0.123578	-0.305123	0.027435	0.02461	0.073505	-0.003662	-0.0352	0.05724	-0.004902	-0.155391	0.140648	0.118492	0.408917	-0.607569
4701	Contig25390_RC		Hs.12702	-0.0742111	-0.122501	-0.139883	0.001756	0.013818	-0.056171	-0.125248	-0.47466	0.064939	0.17005	-0.043826	0.02527	-0.06183	-0.028273	0.080074	0.009191	0.025503	-0.000232	0.064379	0.053499	0.092539	0.087783	0.04345	-0.083838	-0.013788	0.005242	0.005338	0.036247	-0.034056	0.045393	0.020046	-0.10052	0.046148	0.012547	0.108158	-0.106712	-0.066964	-0.003624	-0.032912	-0.090873	-0.059158	-0.02979	-0.051458	0.136465	0.089484	0.110256
10851	Contig57034_RC		Hs.127337	0.0284938	0.100525	0.024269	0.040314	-0.292315	0.159379	0.418493	-0.273766	0.058264	0.021281	-0.204685	0.25612	0.061378	0.112157	-0.189583	0.088414	0.252618	-0.205691	-0.286712	0.011759	0.03161	-0.201095	0.141207	0.023688	-0.121452	0.277173	0.055152	0.078958	0.080726	-0.033719	-0.168232	0.051413	-0.05628	-0.261264	0.322327	0.163645	0.072831	-0.018465	0.183304	0.671971	0.047665	-0.33093	-0.32913	-0.45241	0.042016	-0.007582
8342	NM_004655	AXIN2	Hs.127337	0.0468673	0.047675	0.073406	-0.007259	-0.086195	0.045675	0.131855	0.074726	0.043026	0.098897	-0.067054	0.137261	0.042692	0.046934	-0.053986	0.029301	0.073512	0.090833	-0.008045	-0.005783	0.054716	-0.054572	0.063844	0.099511	0.917777	0.018001	-0.031319	0.051936	0.06093	0.009612	-0.040755	-0.010105	-0.041786	-0.072795	0.18034	0.063136	0.055743	0.022882	0.072646	0.485811	0.119559	-0.157127	-0.098575	-0.024941	0.007767	0.089501
3986	AF035284		Hs.132898	-0.134096	-0.111693	-0.309242	-0.300603	0.410178	0.115174	-0.311869	-0.145646	-0.039582	-0.513579	0.10691	-0.002213	0.332475	-0.191208	0.092815	-0.26006	-0.046216	0.223788	0.492389	-0.187046	-0.036597	0.257245	0.206406	-0.24485	-0.040118	-0.100831	0.226527	-0.010254	-0.325666	0.022277	-0.212997	-0.116202	0.083814	-0.351364	-0.077243	-0.247959	-0.157224	0.086323	-0.091343	-0.091685	-0.312398	0.346162	0.165875	0.369243	0.157152	-0.192448
8782	NM_013402	FADS1	Hs.132898	-0.0341849	-0.003229	-0.00604	-0.079304	0.042008	-0.005073	-0.095873	-0.168897	0.003941	0.004803	0.055219	0.009908	0.099445	-0.027771	0.060494	-0.070027	-0.041377	0.122298	0.168159	-0.057402	-0.014579	0.05191	0.000163	-0.02019	-0.033445	-0.071456	-0.091683	-0.085147	-0.07224	-0.016898	-0.029565	-0.030834	0.017369	-0.092961	0.028973	0.055382	0.027253	0.155921	-0.004562	0.107312	-0.012883	0.12664	0.153813	0.137195	0.119461	-0.007395
14277	AF070559		Hs.13413	-0.0772754	-0.102291	-0.047098	0.048161	-0.135902	-0.077873	-0.081153	-0.349798	-0.037928	0.088403	0.073097	-0.014598	-0.022852	0.013487	0.200994	-0.027851	-0.1235	0.059831	0.305375	0.028717	0.034333	0.124318	-0.052267	0.047089	0.119533	-0.013366	0.226591	-0.02176	-0.062425	-0.0284	-0.082551	-0.031253	0.058667	0.11582	0.001176	0.003971	-0.041493	0.006227	-0.053361	0.112923	-0.114535	0.163029	0.203791	0.075368	0.16994	0.169062
19082	NM_018287	FLJ10971	Hs.13531	-0.0693224	0.039646	0.11329	-0.039077	-0.541932	0.04345	-0.068568	-0.159047	-0.250549	0.238885	-0.069118	0.019102	-0.020084	0.112293	-0.303983	0.072016	0.037309	-0.03143	-0.266452	-0.223835	0.061015	0.004268	0.185008	-0.001784	-0.144568	-0.149232	0.02988	-0.254128	-0.215203	0.137361	-0.240431	-0.055245	0.054914	0.158374	0.144085	0.122518	0.077973	0.156971	0.094498	0.048662	-0.215161	-0.049503	0.123579	0.108752	0.068792	-0.008261
1393	NM_001745	CAMLG	Hs.13572	-0.0209342	0.018357	-0.038747	0.125304	-0.182657	-0.05165	-0.000518	-0.180751	-0.015288	0.137542	-0.219775	0.116577	0.033631	0.080982	-0.08615	0.135732	-0.220006	-0.118198	-0.074308	-0.014751	0.298005	-0.053971	-0.088826	-0.040032	-0.18515	0.017925	-0.115125	-0.180727	-0.005913	0.129386	0.111243	-0.111229	0.387804	0.027457	0.162462	0.425272	0.030746	0.092086	0.047281	-0.120273	0.040478	-0.226083	-0.199141	-0.180741	-0.048044	-0.058207
22100	NM_018639	LOC55884	Hs.136644	-0.0340843	0.09308	-0.141451	-0.061671	-0.136497	0.032694	-0.134478	-0.097273	0.035412	0.103425	0.519046	0.016544	0.050043	-0.121594	0.276677	-0.117558	-0.226623	0.072307	0.414631	0.235834	0.069562	0.022766	0.078261	-0.126204	-0.003711	0.022531	0.031985	-0.091675	-0.148081	0.013141	-0.264958	-0.054293	0.105025	0.033423	-0.038765	-0.072076	0.049737	0.076204	0.176754	-0.212963	-0.003733	0.120863	-0.064551	0.07222	0.111237	0.27589
11360	NM_014454	PA26	Hs.14125	-0.0437641	-0.058035	-0.016176	-0.077226	-0.365413	-0.025411	-0.02614	0.072685	0.05335	0.048489	-0.192908	0.161975	-0.286794	0.160226	-0.112717	0.173639	0.024143	-0.076509	-0.273855	-0.250075	0.22021	-0.369941	-0.334394	0.199193	-0.100929	0.014561	-0.057962	-0.293244	0.102306	-0.054268	-0.224917	-0.001938	0.109337	-0.167291	0.252635	-0.081839	-0.038883	0.14546	0.149597	-0.053574	0.049289	-0.397842	-0.042852	-0.175918	-0.325988	-0.06596
13026	NM_006618	PLU-1	Hs.143323	0.114147	0.208794	0.018666	-0.030451	0.026206	-0.016885	0.202402	0.117101	0.176286	0.325206	0.108059	-0.028484	0.083472	0.182166	0.037798	-0.053949	0.110888	-0.240616	-0.120995	0.083858	0.104889	-0.054134	0.02769	-0.013268	-0.060532	0.020772	0.144434	0.010559	-0.098627	0.092738	0.223484	0.089761	-0.141413	-0.243387	0.125025	0.113399	0.015529	-0.117232	-0.047549	0.138224	0.293482	-0.12433	-0.126178	-0.272716	0.066634	-0.129527
15870	AK000685		Hs.143601	-0.0199914	-0.000687	0.194175	-0.014904	-0.195059	-0.015644	-0.154146	0.245829	-0.03154	-0.207947	-0.15998	-0.11837	-0.008274	-0.065508	-0.081952	-0.033614	0.30933	-0.233182	-0.18823	0.053466	-0.130168	-0.189879	-0.272146	-0.156232	-0.14217	-0.026422	0.035951	0.047408	-0.145988	0.208226	0.088147	-0.139873	-0.023442	0.652633	-0.055303	0.139875	-0.110992	0.553537	0.286978	-0.141907	0.03487	-0.167389	-0.274469	-0.275748	-0.207091	0.08561
19075	NM_018283	FLJ10956	Hs.144407	-0.045538	-0.11707	-0.157812	0.027147	-0.042221	-0.021063	-0.00244	-0.124043	-0.029937	0.057597	0.308111	-0.033234	0.019677	0.026419	0.081075	-0.009666	0.064408	0.124541	0.11915	0.099701	-0.036275	0.128784	0.092645	0.076733	0.018298	0.031228	0.240686	-0.084057	-0.023534	0.022296	-0.042148	0.033363	0.137578	-0.008221	-0.159731	-0.094011	-0.003086	0.005194	0.002488	0.194337	-0.062245	0.10346	-0.085957	0.031321	0.12775	0.090906
22309	NM_018677	LOC55902	Hs.14779	-0.0223916	-0.082844	-0.064078	0.043001	-0.041005	-0.003067	0.014885	-0.082797	-0.109773	0.124154	0.088239	0.016537	-0.095418	0.067362	0.085665	0.053551	-0.08938	0.016391	-0.006799	0.020878	0.041605	0.059939	-0.011544	-0.049061	0.016391	0.033552	-0.011528	0.068368	0.100434	-0.046837	-0.03778	-0.000293	-0.025649	-0.071007	-0.009293	-0.007309	-0.032225	0.018111	0.001882	0.014963	0.026497	0.05958	0.001495	0.067187	-0.059466	0.079347
2828	NM_003374	VDAC1	Hs.149155	-0.0295794	-0.164002	-0.200033	-0.02433	-0.092425	0.188452	0.0867	-0.240936	0.072152	0.108207	-0.05643	0.001861	0.396348	-0.003867	0.124545	-0.103264	-0.019024	-0.037765	0.338957	0.163298	0.034138	0.072351	0.063494	-0.115589	-0.113144	0.15492	0.01481	0.049649	0.061656	0.029088	0.107026	0.018146	-0.11438	0.043683	-0.036217	0.041637	-0.008295	0.06129	-0.109846	-0.043835	-0.014918	0.015271	-0.19999	0.074337	-0.064443	-0.14677
19635	Contig27451_RC		Hs.150011	-0.151576	0.032911	-0.183368	0.025102	-0.210678	-0.020209	-0.139797	-0.650378	-0.033011	-0.184758	-0.081835	0.187608	0.016893	-0.003124	-0.022287	0.010977	0.011049	-0.118911	-0.142824	-0.006172	0.027741	-0.171917	0.023217	-0.178048	-0.000748	0.045009	0.284925	0.063886	-0.018099	-0.053194	-0.02865	-0.015035	0.01416	0.042432	0.213434	-0.037107	-0.001195	-0.036409	0.038196	-0.213194	0.048844	-0.03862	0.082985	-0.026431	0.07585	-0.041507
7795	NM_013300	HSU79274	Hs.150555	-0.0441221	-0.086846	-0.143042	-0.089289	0.088853	0.00532	-0.018983	-0.468623	0.056696	0.258815	0.339717	-0.043961	0.062318	-0.092124	0.044971	-0.10858	-0.093331	0.069443	0.60574	0.161813	0.077912	0.116162	-0.113885	0.063668	-0.098693	0.002648	-0.161402	-0.053205	-0.050882	0.01122	0.318812	-0.024382	0.123887	0.186019	0.27432	0.090084	0.077123	0.149102	-0.014674	-0.115743	-0.202657	0.057282	0.161682	0.360067	-0.015539	0.171633
18319	NM_000062	SERPING1	Hs.151242	-0.0509544	0.108199	-0.158516	-0.033501	-0.193513	0.242792	-0.100388	-0.022941	0.079046	-0.379768	0.044646	0.134087	-0.016477	-0.005866	-0.034553	0.074026	0.035383	0.205916	-0.079461	-0.008547	-0.181848	-0.078941	0.273561	0.204171	0.247627	0.060042	-0.164622	0.491419	0.049534	-0.206907	-0.223268	0.136634	-0.078771	-0.397784	-0.007232	-0.099399	-0.032589	-0.178971	0.099269	-0.17431	0.046851	-0.035523	0.359383	-0.201236	-0.101419	-0.283527
15335	NM_016326	LOC51192	Hs.15159	-0.0606432	-0.025733	-0.123178	-0.004396	-0.041602	-0.125734	-0.121691	-0.166845	0.028956	0.034434	-0.052483	-0.099749	-0.123012	-0.059149	0.030904	-0.027728	-0.22524	0.012167	0.182599	0.019118	-0.056566	0.078291	0.05462	-0.141165	-0.012448	-0.143425	0.068613	-0.002144	-0.173859	0.027063	-0.125029	0.026638	0.098418	0.061567	0.004252	0.06497	-0.19386	0.134639	0.191027	-0.148242	0.055264	0.244118	0.114088	0.205355	0.012913	0.051211
19953	NM_016951	HSPC224	Hs.15159	-0.086254	-0.003554	-0.144682	0.001957	-0.065127	-0.177862	-0.138356	-0.322339	0.012004	0.061673	-0.106184	-0.132781	-0.147229	-0.07188	0.015874	0.00849	-0.34414	-0.010038	0.263154	0.057243	-0.049838	0.082476	-0.051948	-0.128253	-0.020488	-0.17697	0.162174	0.003814	-0.241848	-0.001166	-0.198401	0.007384	0.177775	0.101816	0.000815	0.089227	-0.195108	0.204125	0.201733	-0.279145	0.062913	0.297874	0.131473	0.22104	0.005449	0.052615
11691	NM_005796	PP15	Hs.151734	-0.0629543	-0.049905	-0.082035	0.050055	-0.014859	-0.065629	-0.105635	-0.256838	-0.082379	0.040636	0.069303	-0.024345	-0.180788	0.012376	0.157819	-0.050728	-0.155248	0.030134	0.24585	0.030823	-0.081105	0.290812	-0.037236	0.023931	0.272565	-0.013281	0.151725	0.115181	0.113556	0.037263	-0.027827	0.026666	0.020854	-0.200717	-0.018043	-0.080826	-0.03736	-0.129467	0.001213	0.034995	0.246413	0.317099	0.086116	0.231481	-0.097324	0.048793
1907	Contig3794_RC		Hs.15220	0.0135884	0.154443	0.088491	-0.042276	-0.244368	-0.009874	0.014828	0.00203	0.08379	0.075232	0.073744	0.147618	0.00013	0.059371	-0.067061	0.184662	0.068018	0.119576	-0.086396	-0.026066	0.039075	0.035582	-0.060311	0.096176	-0.050431	0.019423	-0.045319	-0.055945	-0.000162	-0.04034	0.046474	-0.010856	0.060812	0.077204	0.034729	0.112347	-0.07081	-0.016543	0.047177	-0.020246	0.175871	-0.128312	-0.161865	-0.095674	0.032302	-0.008364
482	Contig41864_RC		Hs.15220	0.0477266	0.10161	0.15313	-0.120155	0.249769	-0.053761	0.04101	0.179738	-0.003873	-0.117929	-0.102303	0.03439	-0.108647	0.059083	-0.087908	0.120737	0.038326	0.099858	-0.135239	-0.018849	0.082392	-0.126089	-0.001714	-0.041555	-0.165071	-0.163828	-0.07022	0.109536	-0.041744	0.197653	0.138357	0.091839	-0.018586	-0.087898	-0.156668	0.06424	0.07224	-0.146588	0.045725	-0.09569	0.291904	-0.182033	-0.140357	-0.120706	-0.184069	-0.163418
12324	NM_005826	HNRPR	Hs.15265	-0.00768067	0.045873	0.037382	0.078055	0.178043	-0.134777	-0.019303	-0.182507	-0.117697	0.045805	-0.004102	0.027193	-0.04041	-0.063345	0.011727	0.001189	0.022764	-0.064344	-0.095389	0.01008	-0.035324	0.090181	-0.235284	0.087159	0.119556	-0.036313	0.077692	-0.210103	-0.052296	-0.062538	0.101272	-0.052348	-0.115314	0.024751	0.101571	0.029896	0.020533	0.028508	0.011198	-0.041553	0.073157	0.124159	-0.004102	0.148165	-0.01674	0.154965
267	AB033094	KIAA1268	Hs.152925	0.100474	0.120865	0.009897	0.055863	0.034194	0.074256	0.104574	0.34134	0.020852	0.142429	0.027871	0.034324	0.079747	0.028232	-0.021076	0.082416	0.063148	0.097338	0.08374	-0.024751	0.048161	0.073058	0.108163	0.157651	0.104136	-0.037389	0.04704	0.067327	0.077962	0.038935	0.026501	0.061572	0.011997	-0.034012	0.059433	0.04951	0.067318	0.012943	0.184138	0.101581	0.03843	0.10637	-0.067038	-0.011974	-0.060483	-0.145554
11666	NM_005785	SBB103	Hs.153639	-0.0211808	0.008971	0.03893	0.129223	-0.193422	-0.022862	-0.030094	-0.158262	-0.006475	0.043364	0.067497	-0.071713	0.155845	0.04038	-0.012351	0.050676	0.012417	-0.184009	-0.133591	0.123735	0.020088	-0.007355	-0.187817	0.019053	-0.241161	-0.102543	0.00515	0.028959	-0.027784	0.113894	0.167194	-0.073854	-0.003592	-0.029533	0.045829	0.003392	-0.035265	-0.041719	0.004753	-0.037197	0.092124	-0.142206	-0.251293	0.043958	-0.091085	0.238955
1260	NM_003174	SVIL	Hs.154567	0.0297459	-0.026942	0.016659	-0.004352	0.040054	0.039083	-0.060844	0.167268	0.063571	0.033216	-0.013777	0.121545	0.105242	0.047542	0.025581	0.048426	0.15902	0.278376	0.027191	-0.135155	0.00423	0.137825	0.146363	0.090288	0.127408	-0.032167	-0.039017	0.096039	-0.053231	-0.019799	-0.006849	0.022397	-0.015901	-0.112271	0.052318	0.239355	0.110502	-0.007181	0.172646	0.230411	-0.017355	0.024192	0.03151	0.058104	0.135732	0.005337
1549	Contig43506_RC		Hs.154762	-0.0304959	0.097925	0.035367	0.13069	-0.214773	0.036603	-0.050153	-0.179216	-0.182481	0.051575	0.343754	0.098103	-0.102953	-0.01841	-0.148607	0.051515	0.001201	-0.060463	-0.206232	-0.113907	0.237405	-0.099255	-0.122617	-0.029267	-0.269791	-0.143629	0.197184	-0.0971	-0.174319	-0.12926	-0.215408	-0.050248	0.224007	0.15765	0.206173	-0.062086	-0.045181	-0.060506	-0.092952	-0.075435	-0.14331	-0.177494	-0.059278	0.159674	-0.073476	0.27397
10288	NM_007043	HRB2	Hs.154762	-0.0622671	0.049306	0.079542	0.081643	-0.062493	-0.025529	-0.134285	-0.111665	-0.339909	-0.097014	0.1485	-0.057707	-0.049856	-0.233256	-0.19604	-0.187726	-0.115204	-0.047592	-0.36188	-0.303759	0.127082	-0.205981	-0.222185	-0.260069	-0.332898	-0.296375	0.203407	-0.422368	-0.319595	0.171167	-0.125308	-0.096065	0.18082	0.320983	0.170672	-0.161317	0.005167	-0.039869	-0.036347	-0.242629	-0.355144	-0.021194	-0.096786	0.249568	-0.124559	0.162069
527	D42044	KIAA0090	Hs.154797	-0.0496604	-0.027474	-0.141557	0.03829	-0.042822	-0.061456	0.061088	-0.082363	-0.043151	-0.147499	0.051712	-0.02136	-0.061485	-0.032194	0.061962	0.01767	0.08601	0.150075	0.08545	0.182723	0.004712	-0.122282	-0.011649	0.051483	-0.19265	0.033025	0.031313	0.108767	0.163398	0.086339	0.124376	-0.023147	-0.04531	0.055284	-0.001269	0.046424	0.137119	0.004503	-0.018258	-0.023955	0.042965	0.084516	-0.09651	-0.153589	0.011424	0.122515
1219	NM_001706	BCL6	Hs.155024	0.0791357	0.197307	0.174547	0.015867	-0.186185	-0.059829	0.123277	0.111975	0.183906	0.151356	0.271553	0.072348	0.033957	0.133866	0.234953	0.091703	-0.006913	0.071312	0.450292	-0.005013	-0.107361	0.068938	-0.162204	-0.108618	0.233744	0.059433	-0.044743	0.04387	0.209496	-0.02299	-0.003333	-0.006213	-0.119571	0.046046	-0.250956	-0.056539	-0.096	-0.140079	-0.082858	-0.30938	0.322811	-0.068752	0.094149	0.186034	0.129271	-0.471914
15435	NM_014909	KIAA1036	Hs.155182	-0.0286918	0.276022	0.016346	-0.0509	-0.207403	0.180576	-0.046313	-0.403002	0.225961	-0.249513	-0.019173	0.126794	0.055808	0.066987	-0.254432	0.269883	0.131792	0.064058	-0.20633	-0.147688	-0.147425	-0.070729	0.026784	0.249174	0.019155	0.209095	-0.029195	0.097758	-0.009612	-0.040983	-0.258414	0.128791	0.040659	-0.110013	-0.124004	0.076888	0.02294	0.118257	0.213796	-0.294149	0.215669	-0.178731	0.013902	-0.245245	-0.130066	-0.101086
2840	NM_003379	VIL2	Hs.155191	-0.0849062	-0.458348	0.021018	0.048323	-0.407503	0.04246	0.186558	-0.127249	-0.228029	0.158614	-0.474967	0.148343	0.040825	0.128123	0.015544	-0.069711	0.052058	0.253646	0.14602	0.079848	0.176809	-0.015063	0.182381	-0.388243	0.144773	-0.212822	-0.066139	-0.148443	-0.301389	0.249437	-0.057147	-0.126117	-0.171371	0.032953	-0.106702	-0.555006	-0.356396	-0.373983	-0.104538	0.189888	-0.283548	0.069091	-0.466893	-0.244671	0.111003	-0.266567
13169	NM_014669	KIAA0095	Hs.155314	-0.10426	-0.090014	-0.299718	-0.15662	0.066665	0.033873	-0.153658	-0.12571	0.020039	-0.2332	0.216476	-0.118408	0.032444	-0.035584	0.169551	-0.085025	-0.035401	0.255373	0.53398	0.097569	-0.315434	0.45142	0.040292	0.023708	0.170637	-0.080365	0.08832	0.315495	-0.065748	0.035074	0.108923	0.108822	-0.364113	-0.414039	-0.10954	-0.0335	-0.148329	-0.155559	-0.14023	0.120242	0.209524	0.401842	0.0574	0.211827	0.118932	-0.135815
10559	NM_006371	CRTAP	Hs.155481	-0.00550911	0.072704	0.03654	0.017141	0.010446	0.065767	0.045301	-0.431164	0.105141	0.028542	-0.115877	0.003006	0.005968	0.183851	-0.043255	0.130755	-0.028982	-0.008578	-0.079338	0.038525	0.079115	-0.114357	0.069807	0.131392	-0.049853	0.002637	-0.022565	0.096325	-0.012589	0.037816	-0.043148	0.108839	0.060251	0.027359	0.01336	0.117844	-0.008746	0.014576	0.065523	-0.082501	0.191291	-0.154618	0.082484	-0.114357	-0.010245	0.034623
14793	NM_006833	MOV34-34KD	Hs.15591	0.0521648	0.000144	-0.048717	0.085497	0.170373	0.043019	0.028538	-0.172173	0.16957	0.193232	0.32781	-0.030312	0.001588	-0.021174	0.063417	-0.03918	-0.091648	-0.035054	-0.030688	-0.169983	0.027942	0.072026	0.002935	0.175378	-0.088664	0.075648	0.055183	0.056693	0.111339	-0.056517	0.041151	-0.00972	-0.102863	-0.192721	0.063328	0.101111	-0.058895	-0.037202	-0.088398	-0.012746	0.144675	0.005029	-0.111011	-0.051077	-0.091149	0.035779
5144	AB040969	KIAA1536	Hs.156667	0.0478709	0.068055	0.081355	0.02047	-0.00395	0.00491	0.114815	0.112304	0.013972	0.018907	-0.305222	0.169361	-0.11665	0.024835	-0.097033	0.112121	0.08929	0.021564	-0.206331	-0.150179	-0.046529	-0.041444	-0.108727	0.171718	-0.153118	0.094093	-0.077411	0.057826	0.132965	-0.084233	0.043964	0.014184	-0.052244	-0.037447	-0.011876	0.077571	0.084737	-0.008384	0.012075	-0.184106	0.180096	-0.264024	0.116458	-0.151792	-0.080558	-0.017779
8007	NM_005328	HAS2	Hs.159226	-0.0357983	0.007067	-0.040135	-0.030893	-0.016211	0.039969	-0.113874	-0.244676	0.091068	-0.0145	0.068012	0.070551	-0.047941	0.077931	0.191897	0.00313	-0.004832	0.323783	0.268643	-0.004206	0.068015	0.247722	0.058413	0.105021	-0.014507	0.018675	0.011131	0.020536	-0.140242	0.01345	-0.136762	0.002995	0.156778	0.122754	-0.049957	0.009136	-0.000472	0.013747	0.043326	0.017558	0.006028	0.008273	-0.063036	0.042049	0.069615	-0.153809
15392	Contig49757_RC		Hs.1600	-0.0103851	-0.070842	-0.022451	0.014517	-0.154981	-0.030877	0.083138	-0.062898	0.075898	0.07503	0.154583	-0.111139	0.279296	-0.011015	0.110484	-0.140284	0.017473	-0.178898	-0.138713	0.151538	-0.019343	0.012265	-0.014329	-0.166264	-0.011674	0.108072	0.213504	-0.050814	-0.098778	0.07932	0.079669	0.016483	-0.002434	0.008776	-0.009399	0.106856	0.01445	-0.094844	0.053121	0.159668	-0.008582	-0.182866	-0.271837	0.173756	0.195387	0.375367
10855	D43950	KIAA0098	Hs.1600	-0.048514	-0.190985	-0.245009	-0.092912	0.338699	-0.083138	-0.024073	-0.06677	-0.121542	0.049104	0.4051	-0.210377	0.116839	-0.15059	0.393585	-0.271428	-0.224617	0.294541	0.336103	0.161684	-0.029208	0.38438	0.147773	-0.273751	0.186879	0.035585	0.120062	0.045815	-0.136442	0.150079	0.286114	-0.087755	-0.201929	-0.006541	-0.188993	0.002709	-0.102598	-0.15178	-0.098935	0.204006	-0.19518	0.186441	0.009178	0.398396	0.315129	0.135591
10776	NM_005694	COX17	Hs.16297	-0.0393016	-0.015513	-0.082455	0.015578	-0.174356	-0.171208	-0.057112	0.164528	-0.264298	0.231122	-0.027743	-0.186193	0.150001	-0.225321	-0.141976	-0.133154	-0.290949	-0.293048	-0.30342	-0.08959	0.144379	-0.114856	-0.134374	-0.169743	-0.180627	-0.240099	0.200929	-0.209807	-0.398104	-0.166235	-0.229299	-0.075533	0.15467	0.21922	0.073929	0.093033	-0.153953	0.201687	0.120639	-0.08174	-0.168588	-0.125962	-0.145096	0.017983	-0.109507	0.393401
9253	Contig36836_RC		Hs.163725	-0.0649399	0.145044	0.155586	-0.035843	-0.132503	0.022461	0.094706	-0.801806	-0.062606	0.030502	-0.19012	0.065415	-0.062678	-0.040185	-0.091569	0.105639	0.002878	-0.099773	-0.222727	-0.147058	0.249784	-0.057331	0.002371	-0.028394	-0.056457	-0.033023	-0.014831	-0.096035	-0.191525	0.04202	-0.127022	0.067819	0.237973	0.163276	0.241625	0.153227	0.022397	0.068665	0.072765	-0.070982	-0.149995	-0.054608	0.096842	-0.078722	-0.052569	-0.037861
12952	Contig58129_RC		Hs.163725	-0.0347466	0.153641	0.281072	-0.031228	0.018086	-0.051177	-0.073506	-0.329799	-0.159819	-0.119989	-0.25585	0.164065	-0.219716	0.006654	-0.153676	0.15593	-0.01771	-0.101484	-0.486876	-0.3009	0.308415	-0.087916	-0.082809	0.135664	-0.085891	-0.190731	-0.130134	-0.26707	-0.284868	0.091824	-0.223854	-0.005736	0.249424	0.069835	0.050541	0.15782	-0.004958	0.01146	-0.06304	-0.130547	-0.138094	-0.167206	0.069051	-0.138334	-0.146908	-0.117423
6219	NM_004408	DNM1	Hs.166161	-0.00268267	0.073785	0.062811	0.043367	0.271537	0.023012	0.031781	-0.5539	0.081302	-0.057839	-0.133064	0.01887	-0.022601	-0.048569	-0.077921	0.012444	0.089843	0.02244	0.026291	0.040247	0.083028	0.045727	0.092059	0.065158	0.041034	0.062906	-0.017569	0.154413	0.064664	0.047342	0.074863	0.042508	0.036618	0.002243	0.021055	0.084697	0.025284	0.028455	0.095633	-0.127657	0.165033	0.022287	-0.032791	0.000121	0.063509	-0.006667
11387	AJ225028	GABBR1	Hs.167017	0.0197456	-0.049702	0.076516	0.004657	0.124582	0.023723	-0.024703	-0.079965	-0.067966	0.170568	0.207609	0.015116	0.075629	0.025291	-0.085128	0.004405	0.035397	0.082303	0.074141	0.009421	0.07921	0.027285	-0.017994	0.022835	-0.025044	0.031655	0.03573	-0.002743	-0.015506	-0.02369	0.037776	0.017483	-0.077144	0.048244	-0.004217	0.009543	-0.038773	0.003673	-0.084783	-0.061606	0.014813	-0.003428	0.069566	0.083449	-0.018573	-0.024929
20879	Contig36750_RC		Hs.167017	-0.0542701	-0.232088	-0.021559	0.040871	0.03238	-0.043868	0.015401	-0.323716	0.046242	-0.002094	0.205073	0.022753	0.026884	-0.004307	0.036079	0.053132	0.047396	-0.124901	-0.025293	0.115345	0.032427	0.000611	0.035124	0.076259	0.089192	0.187007	0.02334	0.023119	0.049963	0.063118	0.000503	0.113817	0.202868	0.072982	0.02298	0.016427	-0.020862	0.016405	0.065144	0.166881	-0.077435	0.004672	0.043057	-0.006066	0.019705	0.088388
23627	NM_001470	GABBR1	Hs.167017	0.012242	0.018436	0.055661	0.036415	0.133136	-0.00097	-0.071099	-0.032219	-0.030726	0.001544	0.069036	0.046164	0.135318	-0.006948	-0.024805	-0.018417	0.063844	0.08122	0.01904	0.037331	0.060784	0.123101	0.095151	-0.031558	0.001377	0.025573	0.02272	0.002199	0.099243	0.022523	0.105088	0.062688	0.034767	0.041744	0.025525	0.029048	0.022675	0.008595	0.046274	0.146861	-0.072205	0.02032	-0.033329	0.021503	0.010249	0.069784
17254	S90469	POR	Hs.167246	0.0107761	-0.146014	-0.142536	0.031461	0.329971	0.049695	-0.025554	0.203123	0.088953	-0.292114	-0.084627	-0.15688	-0.02304	-0.101838	-0.095704	-0.12962	0.010749	0.209248	0.193941	-0.064712	-0.212698	0.030137	0.267738	0.005331	-0.124475	-0.027779	0.000503	0.350871	0.27182	-0.097962	-0.043563	-0.039513	-0.163903	-0.327009	-0.109095	-0.104182	-0.05928	-0.116566	-0.060485	0.002778	-0.000894	-0.039218	-0.213372	0.103299	-0.135319	0.027699
11234	AB002340	KIAA0342	Hs.16950	0.0459412	0.030822	0.144296	0.023608	0.079554	0.066226	0.050565	-0.073323	0.020678	0.071045	-0.083587	0.001296	0.062918	0.032355	0.029608	0.011521	0.010666	0.02071	0.030494	0.039431	0.022357	0.038298	-0.000687	0.090958	0.008661	-0.001077	0.046461	0.018101	-0.006317	-0.001684	0.023381	0.005673	0.004343	0.036662	0.019961	-0.008466	0.052024	0.005665	-0.001381	0.095433	0.062069	-0.034734	-0.03229	0.125446	0.051117	0.137861
16692	AL049435		Hs.170056	0.0710183	0.013451	0.012077	-0.038439	-0.101992	0.190427	0.08038	0.442291	0.094463	-0.053493	0.09859	-0.073391	-0.076032	0.13332	0.056284	0.031728	-0.073315	0.048298	-0.124271	-0.033726	0.70603	-0.033254	-0.074964	0.204279	0.083574	-0.090395	-0.139838	-0.027344	-0.042655	0.084572	-0.194264	-0.049913	0.006453	-0.064534	-0.119351	-0.004169	-0.052219	0.232136	-0.053919	0.072145	-0.008921	-0.081023	-0.103867	-0.146546	-0.030626	-0.203321
622	Contig35896_RC		Hs.170261	-0.100378	-0.202288	-0.282164	-0.014673	-0.439246	-0.07457	0.219945	-0.124613	-0.077163	0.091367	-0.110947	0.243181	-0.253385	-0.203416	-0.467497	-0.001782	0.27672	-0.308041	-0.737153	-0.593368	-0.00518	-0.396523	-0.488194	0.00427	-0.684784	0.057487	-0.028873	-0.493306	-0.12461	-0.222177	-0.297713	0.471253	0.017365	-0.13043	0.213609	-0.22843	0.325406	-0.095048	-0.142618	-0.321435	-0.386437	-0.457459	-0.623759	-0.417577	-0.434503	-0.187646
1258	NM_002444	MSN	Hs.170328	-0.143702	0.053184	-0.27974	-0.169815	-0.02427	0.003083	-0.250573	-0.15561	0.059727	-0.529306	0.242691	0.081503	-0.182919	0.000319	0.325702	0.07085	-0.093157	0.330764	0.39867	-0.309759	-0.311877	0.307361	0.193343	0.0676	0.311287	0.064441	-0.199662	0.15064	-0.029641	-0.268311	0.127086	0.037115	-0.280799	-0.378728	-0.254432	-0.167158	-0.069928	-0.235717	-0.161815	-0.13126	0.002497	0.298664	0.322213	0.185918	0.092541	-0.433021
5630	NM_003670	BHLHB2	Hs.171825	0.0228816	0.014788	0.171333	0.268339	-0.051342	-0.227601	0.105153	-0.217184	0.204808	-0.06236	-0.031298	0.054738	-0.019913	0.144893	-0.031575	-0.077152	0.033073	0.065604	-0.326218	0.304592	0.067376	-0.189738	0.025228	0.196575	-0.196559	0.051632	-0.146857	0.133475	0.092858	-0.224703	-0.697266	0.157239	-0.122215	-0.094131	0.000623	-0.026545	-0.033922	-0.122067	-0.024835	-0.2874	0.061998	-0.180274	-0.299616	-0.156128	-0.333332	-0.051056
13114	NM_007366	PLA2R1	Hs.171945	0.107191	0.068565	0.120778	0.043199	0.131837	-0.007375	0.039091	0.557467	-0.046333	0.057486	-0.072677	0.048739	0.028682	0.033293	-0.056901	-0.023309	0.003983	0.089366	-0.049827	-0.023318	0.150539	-0.142593	0.034669	0.094735	0.064676	-0.009858	0.047753	-0.009353	-0.017873	0.1319	0.107273	0.082919	-0.002664	0.048983	-0.189116	0.050462	0.063111	0.049023	0.031105	-0.011963	0.08403	-0.0242	-0.013497	-0.114323	-0.044824	-0.116518
1385	Contig58556_RC	HN1L	Hs.172035	0.0258601	-0.063523	-0.004529	0.095348	-0.246395	-0.083018	0.058355	0.176201	0.165579	0.134723	-0.152468	-6e-06	-0.007529	-0.050371	-0.076415	0.012074	0.184354	-0.172937	-0.094447	0.09211	-0.037423	-0.087036	-0.098849	-0.17194	-0.082168	0.159096	0.240381	0.001779	0.049828	-0.076187	0.016591	0.004681	-0.016387	-0.061484	0.067682	0.053997	0.028228	-0.074118	-0.105185	0.083002	0.012694	0.027775	-0.049331	0.009076	-0.063142	0.196236
9599	NM_014264	STK18	Hs.172052	0.0170868	-0.144251	-0.097923	-0.079305	0.112737	0.112548	-0.018856	0.134402	-0.104277	0.238706	-0.008627	-0.134777	0.044683	-0.104644	0.113631	-0.15409	-0.003406	0.026453	0.284189	-0.018469	-0.131396	0.302931	0.064099	-0.110455	0.106836	-0.12346	0.118894	-0.068389	-0.319382	0.121267	-0.015568	0.073118	0.067183	0.245511	-0.073661	-0.137391	0.033975	0.120766	-0.183022	0.25393	-0.2555	0.03865	-0.071184	0.119431	0.014448	0.205411
13336	NM_005956	MTHFD1	Hs.172665	0.0289476	-0.018941	-0.017305	0.070025	0.12288	-0.004948	0.096672	-0.26629	0.144565	0.13387	0.264673	-0.144097	0.082949	-0.027771	0.278217	-0.061225	-0.069622	-0.064565	0.42198	0.277669	-0.072433	0.043802	0.005734	0.078265	0.09028	0.051047	-0.035907	0.171867	0.138824	0.074942	0.045351	0.073458	-0.159969	-0.055082	0.129327	-0.138496	0.067209	-0.18362	-0.086934	-0.022567	-0.069012	-0.004051	0.013186	0.236981	-0.138506	0.134424
5137	AB040964	DKFZP434C211	Hs.17270	-0.0147801	0.084092	-0.041766	-0.007074	0.010167	-0.01352	-0.08233	-0.043156	0.06448	-0.103914	-0.112389	0.146579	-0.0917	0.087276	-0.08164	0.107903	-0.033522	0.097675	-0.092848	-0.0136	-0.049423	0.016137	-0.021082	0.102405	0.043765	0.094121	-0.03354	0.060518	-0.020365	-0.089105	-0.066756	0.019271	0.037623	-0.104507	-0.077073	0.096378	0.013102	-0.067607	0.037619	-0.082698	0.152122	-0.157206	0.002477	-0.189707	0.005672	-0.111965
17515	NM_016607	ALEX3	Hs.172788	0.00123478	0.140517	-0.110112	0.068738	0.106428	0.085974	-0.094729	-0.059706	-0.101961	-0.024036	-0.091595	0.08915	0.042791	-0.002826	-0.134346	0.028011	-0.026755	-0.123934	-0.016644	0.007782	0.128495	-0.165139	-0.208927	-0.202428	-0.139094	-0.038966	0.026826	-0.184795	0.039513	-0.162065	-0.184685	-0.081997	0.05486	-0.141209	0.16196	0.022167	-0.06203	0.297134	0.132201	0.090804	0.204427	-0.171401	0.131573	0.190828	-0.007533	-0.142666
4614	Contig52945_RC		Hs.172792	-0.194335	-0.020081	-0.017353	-0.184157	-0.238947	-0.023041	-0.090773	-0.373868	-0.280377	-0.520421	0.584315	0.326752	-0.342761	-0.09337	-0.247702	0.037367	-0.031105	0.060635	-0.08678	-0.421911	0.211481	0.137854	0.032039	-0.10495	-0.396793	-0.011589	-0.152592	-0.388504	-0.085332	-0.262812	0.256117	-0.256615	0.421521	-0.143528	-0.054737	0.094184	-0.123817	0.089615	0.027886	0.228884	-0.471345	0.048462	-0.219984	-0.246444	0.754343	0.084764
7485	NM_004596	SNRPA	Hs.173255	0.0129153	-0.031123	-0.055846	0.023965	0.120798	-0.010623	0.028893	-0.021442	0.071886	-0.01027	0.193241	0.01832	0.095327	0.011478	0.184244	-0.006106	-0.080515	0.075511	0.176583	0.135279	-0.110186	0.193783	0.08505	-0.002205	0.195204	-0.008634	-0.0397	0.270076	0.193922	0.016291	0.253443	-0.009556	-0.119467	-0.043692	-0.104705	-0.039529	0.07155	-0.152412	-0.032762	0.253144	0.114852	0.05891	-0.030557	0.236298	0.003251	0.122964
15793	AK001362		Hs.173374	-0.0249046	0.155224	-0.060207	-0.032709	-0.138893	-0.059452	-0.06613	-0.103914	-0.019764	0.101704	0.327866	0.177575	-0.07293	-0.066367	-0.123692	-0.101747	-0.251492	0.144965	-0.032925	-0.140553	0.158282	0.259393	0.285539	0.05595	0.071247	0.029231	0.141279	-0.213519	-0.095591	0.057143	0.112533	-0.065231	-0.06154	0.132894	0.132201	0.008944	0.146442	0.035554	0.038334	0.182332	-0.060608	0.241093	0.171275	0.087831	0.337131	0.110228
21069	Contig25794_RC		Hs.173374	-0.0237311	0.168576	-0.007405	-0.059298	0.09449	-0.068895	-0.017964	-0.212359	-0.176074	0.065349	0.221292	0.074774	0.009479	-0.038158	0.022026	0.014899	0.08657	0.0493	0.024197	-0.099522	0.168989	0.097433	0.051103	-0.031379	-0.113142	-0.074312	0.208731	0.039828	-0.052646	0.29906	0.076749	-0.065032	-0.052657	0.077341	-0.121546	-0.007987	-0.038281	-0.026711	-0.03177	-0.082868	-0.040031	-0.012719	-0.07219	0.056368	0.054579	0.03416
15010	D29810		Hs.173374	0.126909	0.126923	0.072232	0.059624	0.289442	0.063979	0.107188	0.237262	0.051767	0.133766	0.200085	0.086504	0.029067	0.067149	0.145513	-0.009931	0.048544	0.011105	0.067401	-0.004986	0.067791	0.108861	0.096312	0.046793	0.100162	-0.020906	0.126157	0.049988	0.012794	0.092117	0.049541	0.027942	-0.000826	-0.055247	-0.017265	0.005343	0.076229	-0.056144	-0.053994	0.080642	0.010355	0.002589	0.074444	0.033024	0.089215	0.005372
23003	NM_001386	DPYSL2	Hs.173381	-0.0827469	0.084096	-0.114424	-0.045427	-0.238835	0.067102	-0.179362	-0.05586	-0.012798	-0.249214	0.246064	0.268374	-0.312723	0.135976	0.061285	0.213745	0.025579	0.268041	0.485567	-0.142048	-0.184703	0.278259	-0.02094	0.204643	0.2757	0.101274	-0.090861	0.024574	0.092756	-0.344764	0.257778	0.131104	-0.184016	-0.407186	-0.031913	-0.006309	0.213908	-0.157533	0.170859	-0.264893	-0.042747	-0.10307	0.324215	-0.127994	0.015288	-0.140594
15425	NM_014904	KIAA0941	Hs.173656	-0.00487889	0.061139	0.045207	0.012054	-0.247827	-0.003048	0.003682	0.07223	-0.027458	0.040111	-0.021286	0.130274	-0.025381	0.061588	-0.057008	0.047392	0.157059	-0.027689	-0.142497	-0.054124	0.12895	0.001734	0.019793	0.148298	-0.113387	-0.005883	-0.092113	-0.145118	-0.176226	-0.049619	-0.130921	0.031618	0.157361	0.146207	0.212163	-0.010412	0.026087	0.06932	-0.001898	-0.075449	-0.17057	-0.088794	0.185409	-0.10043	0.001303	0.208961
10257	NM_014325	CORO1C	Hs.17377	-0.0723962	0.010599	-0.215334	-0.067329	0.067329	-0.018762	-0.157906	-0.340138	0.026924	0.043051	0.079241	-0.121837	0.097311	-0.100786	0.140221	-0.087897	-0.165461	0.056219	0.431198	0.081005	-0.133939	0.012611	0.011131	-0.011291	0.501322	0.007199	-0.0137	0.066557	-0.003177	-0.106558	-0.010935	-0.098771	-0.063004	-0.082187	0.047366	-0.193503	-0.088837	-0.022238	-0.021758	-0.045482	0.011388	0.170459	0.402774	0.080245	0.079599	-0.110093
23668	NM_000757	CSF1	Hs.173894	0.0174967	0.029659	-0.012177	0.055662	0.145566	-0.020642	0.004124	0.082624	-0.064394	-0.062952	-0.111731	0.038754	0.003753	0.021434	0.108877	0.044048	0.037827	-0.025864	0.049832	0.11821	0.041968	-0.042276	0.048606	-0.008103	-0.009244	0.074586	0.066007	0.124841	0.090024	0.003628	0.126893	0.032893	-0.041856	0.0282	-0.037672	-0.037692	0.033666	-0.004685	0.043287	0.001546	-0.060196	0.039322	0.063676	-0.086651	-0.012183	-0.017569
517	NM_003089	SNRP70	Hs.174051	0.0423164	-0.024259	-0.025733	0.098152	0.176116	0.100553	-0.016363	0.01695	0.045281	0.010151	0.061428	-0.087664	0.018212	-0.010534	0.077399	-0.089618	0.08512	0.044311	0.113609	0.148166	0.003409	0.025776	-0.029184	-0.02666	-0.017445	0.027237	0.021193	0.236941	-0.041202	0.254164	0.154886	0.070518	-0.228446	0.164265	-0.126349	-0.021672	0.010192	0.035684	-0.02386	0.009192	0.129499	-0.05656	-0.033091	0.050063	-0.098775	0.040147
7456	NM_004585	RARRES3	Hs.17466	-0.175633	-0.366516	0.274707	0.058464	-0.419791	-0.01714	-0.128693	-0.367336	-0.014821	-0.599573	-0.551933	-0.383923	0.28905	0.111865	-0.449956	0.168568	-0.617655	-0.322715	-0.611381	0.056059	0.460653	-0.871546	-0.133976	0.112037	-0.45836	0.024668	-0.433699	0.211104	0.115504	-0.013204	-0.195915	-0.535088	0.229691	-0.493755	-0.280687	0.089038	-0.425143	0.297456	-0.095661	-0.178507	0.167821	-0.340332	-0.088153	-0.433886	-0.518702	-0.349916
16380	Contig58471_RC		Hs.17567	0.0741653	0.011149	0.041894	0.245465	-0.021073	0.141725	0.222451	-0.063443	0.088594	0.000726	-0.389537	0.133888	-0.111929	0.060179	0.161372	0.089014	-0.055403	0.039173	0.121151	-0.013231	0.283121	-0.269583	0.103982	0.397963	-0.134716	0.158221	-0.16957	0.21046	0.410608	0.017845	-0.02551	0.102681	-0.141694	-0.264861	0.025778	-0.002026	0.092581	-0.227852	0.097279	-0.075395	0.299376	-0.164932	-0.036238	0.115052	-0.02137	-0.140947
21591	NM_000484	APP	Hs.177486	0.103363	0.11286	-0.062527	0.094228	-0.111444	0.08928	0.347483	0.354988	0.016352	0.089049	0.022879	0.233202	-0.027728	-0.166041	0.015833	-0.026074	0.257061	0.0565	-0.080043	-0.286915	-0.170703	0.039781	0.160335	0.173905	0.223257	-0.069668	0.008935	0.117176	-0.109602	-0.000335	0.207842	0.02795	-0.20009	-0.2571	0.05178	0.035364	-0.113957	-0.255646	-0.033251	-0.032254	0.055731	-0.025704	-0.003311	0.388778	0.420322	-0.25262
10097	AB029018	KIAA1095	Hs.177635	-0.0825321	0.20389	0.316878	-0.065264	-0.260859	0.11172	0.156696	-0.486979	0.02653	-0.745401	0.061597	0.103106	-0.061145	0.008456	-0.127837	0.268519	-0.036515	0.067456	0.18998	-0.058236	-0.014087	-0.21515	-0.077814	0.382675	-0.104295	0.086086	-0.091451	0.348351	0.143043	-0.042538	-0.521441	-0.098849	0.088843	-0.090995	-0.315506	0.289141	-0.039097	0.07366	0.157326	0.138321	-0.102212	-0.24455	-0.193254	-0.299339	0.526839	-0.71475
18771	AL161961	KIAA1554	Hs.17767	0.0193381	0.005059	-0.019701	0.030682	0.095111	-0.059176	-0.049171	0.101219	-0.068369	0.138389	0.148056	1e-05	0.082485	-0.00655	-0.010342	-0.008129	0.033872	-0.01012	0.071859	0.08039	0.061314	0.129625	0.020618	-0.009378	-0.12047	0.019105	0.074269	0.130268	0.045559	0.085542	0.102651	0.00066	0.006635	0.07643	-0.030884	0.001585	0.000178	0.035786	-0.050487	-0.007068	-0.011055	0.050779	0.07816	-0.105437	-0.022784	0.1982
4332	Contig34729_RC		Hs.17767	0.00600489	-0.001659	0.020635	0.017928	0.127318	-0.052971	-0.022698	-0.137064	0.004046	0.098509	0.014285	-0.004948	0.00429	-0.013642	-0.022395	-0.042042	0.033871	-0.030216	0.077936	0.046802	0.048014	0.072718	0.037258	-0.018437	-0.04695	-0.01501	-0.01598	0.032137	0.047847	0.005436	0.058482	0.032514	-0.059996	0.049311	0.050868	0.008937	0.007766	0.009477	-0.00077	0.000747	-0.028889	0.025873	0.040643	0.045025	0.002604	0.179283
122	Contig37368_RC		Hs.17767	-0.0228531	0.003626	-0.097303	0.122434	-0.014591	-0.116697	0.034334	0.059052	-0.043459	-0.153074	-0.222465	-0.055495	-0.046374	-0.094187	0.003886	0.006108	0.035325	-0.028317	0.046942	0.37956	-0.012582	0.130853	-0.153238	0.088187	-8.4e-05	-0.032157	0.009803	-0.13982	0.034279	-0.131778	-0.107018	-0.057632	0.053742	-0.025423	0.048272	0.096684	-0.107565	0.017656	-0.082117	0.224287	-0.065232	-0.108897	0.018199	-0.035195	0.304949	0.182943
21994	Contig38493_RC		Hs.17767	-0.0454179	0.354454	0.431785	0.112738	-0.275244	-0.163148	-0.167543	-0.247169	-0.159545	-0.295089	-0.325315	-0.153678	-0.031619	-0.115643	-0.285886	0.245993	-0.167286	-0.111851	-0.181037	0.102647	-0.05647	-0.191072	-0.162543	-0.067373	-0.253237	-0.056855	-0.077438	-0.140194	-0.186064	0.025413	-0.275052	0.055449	0.155756	0.471459	-0.158339	0.005435	-0.129008	0.199635	0.098607	-0.30729	-0.299606	-0.318105	-0.09968	-0.283875	-0.2261	0.001957
3514	Contig30070_RC		Hs.177781	0.0948888	-0.053424	0.031005	0.025629	-0.015148	-0.033151	-0.025206	0.769888	0.029094	0.125312	0.016331	0.015776	0.065471	0.0995	0.005738	-0.01163	0.019528	0.062335	0.035682	-0.000632	0.057303	0.007895	0.103285	0.157421	0.027397	0.01619	0.048822	0.043325	0.035839	0.07941	0.025268	-0.010727	0.124359	-0.028893	0.133978	0.093879	-0.002437	0.002488	0.032918	0.044253	0.04795	0.03081	0.109024	-0.028587	0.015665	0.044528
10367	NM_014350	GG2-1	Hs.17839	-0.0574874	-0.088491	-0.087271	-0.055724	-0.15484	0.037706	-0.130151	-0.173836	-0.039315	0.174535	0.027156	-0.019299	-0.001787	-0.051797	0.192603	0.025127	-0.232439	0.262391	-0.054711	-0.14561	0.012766	-0.037279	0.066892	-0.032894	-0.031446	0.005554	-0.14544	-0.258581	-0.203057	-0.168096	-0.088375	-0.1418	-0.011243	0.023534	0.098185	-0.070504	0.119935	0.110744	-0.057755	-0.001962	-0.291026	-0.063299	0.26742	-0.106729	0.039149	-0.292904
12232	NM_005805	POH1	Hs.178761	-0.048094	-0.202949	-0.119127	-0.079924	0.021368	-0.076443	-0.11292	0.024627	-0.062955	0.175477	0.156707	-0.020048	0.066954	-0.099718	0.024413	-0.119011	-0.183548	0.019708	0.005518	0.102623	-0.099328	0.087749	0.049167	-0.213947	-0.044515	-0.070276	-0.020887	-0.242308	-0.063219	-0.12268	0.089595	0.028617	0.016496	0.026275	-0.011277	-0.056656	-0.04442	-0.015158	-0.127161	0.284446	-0.125402	0.223964	0.172354	0.228816	0.250154	0.264081
643	NM_002388	MCM3	Hs.179565	-0.0254892	-0.016837	-0.114513	-0.120857	0.018335	-0.033327	-0.051792	-0.022392	0.001497	0.110483	0.180648	-0.082924	-0.041823	-0.123193	0.091398	-0.155711	0.022736	-0.037113	0.228478	0.172767	0.03967	0.140771	-0.062853	-0.074549	0.44721	0.028905	0.084108	0.044699	-0.050788	0.077304	0.210662	0.086848	-0.236384	-0.00134	-0.02138	0.005321	-0.039459	-0.135903	-0.183866	0.27657	-0.211946	0.213222	0.176108	0.055972	-0.029149	0.137004
2885	NM_002659	PLAUR	Hs.179657	-0.0628301	0.07963	-0.208994	-0.030715	-0.07398	-0.094716	-0.151749	0.019107	0.055386	-0.15944	0.303761	-0.145049	0.183072	-0.11381	0.302051	-0.012439	0.01432	0.336532	0.302247	0.020219	-0.147504	0.12029	0.271036	0.079041	0.283772	0.030147	0.102195	0.289938	-0.108268	-0.120481	-0.063942	0.068815	-0.154688	-0.176917	-0.178209	-0.198913	-0.125541	-0.082345	0.157914	-0.244124	0.127031	0.25334	0.134545	-0.046424	0.118688	-0.247703
12846	U09579	CPNE5	Hs.179665	-0.0826098	-0.03833	-0.287409	0.005931	-0.257698	-0.101464	-0.210297	-0.056163	0.196228	0.005714	0.168283	-0.04619	-0.188207	-0.125168	0.217608	0.014405	0.10267	0.094323	-0.030202	-0.160831	-0.0273	-0.170439	0.069192	0.022903	0.122044	-0.011934	-0.182409	0.002898	-0.268485	-0.136165	-0.281911	0.085776	-0.061377	-0.229949	-0.242283	-0.14654	-0.062006	0.16807	-0.141886	-0.375881	-0.05342	-0.011635	-0.101067	-0.21623	-0.056933	0.193901
1354	NM_002466	MYBL2	Hs.179718	-0.0602737	-0.210765	-0.131155	-0.077423	0.169878	-0.064348	-0.13136	-0.058164	-0.045031	0.005905	0.321592	-0.175804	0.026914	-0.094324	0.184662	-0.16736	-0.049957	0.098899	0.135219	0.001438	-0.181894	0.156067	0.062774	-0.219259	0.207783	-0.120473	0.0689	0.155643	-0.04255	-0.035707	0.229891	0.052953	-0.267135	-0.137152	-0.162363	-0.202763	-0.083999	-0.191752	-0.120426	0.218624	-0.262345	0.223338	0.078699	0.113804	-0.01286	0.172679
6909	AL133644		Hs.179735	-0.0437374	-0.13128	0.183127	0.197503	-0.182814	-0.266494	0.039481	-0.540415	0.110277	0.196978	-0.659406	0.017106	0.106662	0.168292	-0.429269	-0.01434	-0.28039	-0.284911	0.151809	-0.540955	-0.307893	-0.311335	-0.680349	0.200848	-0.30813	0.376301	0.126676	-0.581062	0.14329	-0.591923	-0.439652	-0.487681	0.088283	0.384266	-0.131635	-0.40704	-0.31277	0.102003	0.02143	-0.579558	-0.706286	-0.386442	-0.42508	-0.127881	-0.125456	0.357752
6367	NM_005167	ARHC	Hs.179735	-0.00320144	-0.049319	-0.085338	0.044699	-0.1027	0.035148	0.072264	-0.173875	0.066798	0.16351	-0.206441	-0.0618	-0.105987	0.127211	-0.024556	-0.043131	-0.267547	-0.098017	0.163252	0.060489	-0.1267	-0.21901	0.051511	0.098843	-0.262529	0.168573	-0.032032	0.021771	0.123217	-0.138044	-0.271469	-0.022989	0.036614	-0.132435	0.0485	-0.01501	0.070109	-0.009604	0.092966	-0.127577	0.139628	-0.115	-0.162065	0.073159	-0.100254	-0.072224
12904	NM_016065	LOC51021	Hs.180312	0.117881	-0.078706	-0.030805	0.117082	0.198844	0.473287	0.142499	-0.135269	0.052503	0.321493	-0.160984	-0.216899	0.154745	0.017961	-0.029592	-0.072331	-0.283558	-0.26853	-0.21002	0.091022	0.127665	-0.093619	-0.05696	0.108472	-0.064804	0.079542	0.07667	0.103477	0.047885	0.188288	0.115664	-0.090589	0.146713	-0.03158	0.115419	0.037339	0.121519	0.020503	-0.020272	0.175372	-0.010919	0.017597	-0.008352	0.027599	0.107847	0.078275
24039	NM_019610	LOC56267	Hs.180378	0.0112037	-0.039657	0.099412	0.092741	0.030506	-0.094113	-0.006151	-0.205231	0.039756	0.18357	0.038619	-0.008878	-0.017868	0.156082	-0.026974	0.014419	0.013479	-0.069323	-0.0573	0.143186	0.131349	-0.019919	0.054824	0.054658	-0.051463	0.014585	-0.020693	-0.049008	0.061991	-0.053138	-0.002926	-0.073209	0.147646	-0.03459	0.127389	0.083524	0.002509	-0.017284	-0.024707	-0.051088	-0.001393	0.099375	0.154772	0.087395	0.098596	-0.065769
2377	Contig20651_RC		Hs.180403	-0.120752	-0.220483	-0.021346	6e-06	-0.155029	-0.112804	-0.142553	-0.171011	-0.10243	-0.161114	0.68347	0.029417	-0.119857	0.061056	0.128878	0.093031	-0.087533	0.034526	0.414013	-0.025994	0.158987	0.109055	-0.022945	-0.067233	-0.096441	-0.057884	-0.062415	-0.37679	-0.097741	-0.088666	0.122866	-0.074499	0.184307	0.153394	0.052039	-0.013934	-0.080985	-0.04871	-0.067488	0.38418	-0.129568	0.078258	0.081579	0.028186	0.171415	0.136804
14653	NM_016271	STRIN	Hs.180403	-0.0320558	-0.113527	0.009505	-0.061462	0.074417	-0.093719	-0.050237	-0.018232	-0.051597	0.01635	0.603811	-0.077094	-0.090133	0.09361	0.070513	0.037002	-0.057714	0.132615	0.424133	-0.073443	0.033856	0.081131	0.040603	-0.069412	-0.039897	-0.076372	0.111072	-0.227179	-0.194545	-0.043855	0.207429	-0.123674	0.131589	0.272029	0.121605	-0.048575	-0.051232	-0.009738	-0.043637	0.333949	-0.045952	0.175869	0.101701	-0.009014	0.107168	-0.014073
4498	Contig53315_RC		Hs.180591	0.0153373	-0.068173	0.00211	0.049013	0.052492	0.061953	-0.041937	-0.103579	0.019318	0.166839	0.11924	0.080059	0.124664	-0.040259	-0.020464	-0.016584	-0.086246	-0.027451	0.01444	-0.042403	0.037808	0.008615	-0.05677	-0.039766	0.062729	0.007844	0.008561	-0.099474	0.046383	-0.040318	0.027997	0.002543	0.080712	0.22469	0.181699	-0.019076	0.008191	0.04348	-0.043657	-0.012309	-0.042836	0.081296	-0.019616	0.284835	0.067948	0.077319
23476	NM_002166	ID2	Hs.180919	-0.020182	-0.05327	-0.007494	-0.096915	0.016528	-0.080622	-0.206005	0.365936	-0.006626	-0.11317	0.028561	-0.144008	0.019379	-0.053593	-0.149563	0.010018	-0.177046	0.074781	-0.291993	0.173089	-0.122714	0.043823	0.126102	-0.144153	0.015334	-0.008626	-0.040236	-0.017524	-0.222731	0.148519	0.070507	0.144485	-0.117719	-0.017817	0.096647	0.136312	-0.004918	0.132235	0.30163	0.063406	0.284798	0.003565	-0.022428	-0.245223	-0.331387	-0.116469
9601	NM_005517	HMG17	Hs.181163	-0.0381202	-0.05104	0.12845	0.02328	-0.131348	-0.163771	0.095966	-0.385987	0.020009	0.121359	0.061881	-0.161716	-0.127956	0.128281	0.055024	0.054602	-0.159033	-0.095656	-0.070638	0.277627	0.115052	0.017068	-0.143588	0.063797	-0.077018	-0.113625	0.071362	0.017044	-0.06482	0.239264	-0.034752	-0.029478	0.025001	0.094887	-0.097442	0.089367	-0.04092	-0.000158	0.034609	-0.179228	0.083916	-0.009276	-0.230973	-0.160467	-0.382856	0.004759
8692	Contig2652_RC		Hs.184164	-0.111788	-0.284646	0.040562	-0.023184	-0.208986	-0.090396	0.053876	-0.379147	-0.278259	0.164091	0.297122	0.002121	-0.251428	-0.085297	-0.173625	-0.16702	0.129464	-0.070871	-0.18405	-0.459252	0.106655	-0.007875	-0.131285	-0.114409	-0.113841	-0.2181	0.180614	-0.264191	-0.20819	-0.082584	-0.165725	0.043364	0.30295	0.078853	0.431957	-0.006376	-0.020355	0.088927	-0.147548	-0.020062	-0.35986	0.024815	-0.153507	0.062672	-0.147685	0.414136
12807	NM_016021	LOC51632	Hs.184325	-0.120061	-0.044028	0.008426	-0.008483	-0.155747	0.020006	0.06646	-1.00568	-0.025352	0.063855	0.100071	0.056104	0.174925	-0.041874	0.047409	0.013945	-0.035852	0.035989	0.110802	0.029202	0.079227	-6e-06	0.012899	-0.167474	0.081852	0.094095	-0.016298	-0.059732	0.057372	-0.085058	0.048862	-0.005358	0.089728	-0.053391	0.160045	0.035218	0.06166	0.020064	0.032878	0.200503	-0.12829	0.003662	0.492943	-0.03504	-0.013137	-0.061836
15356	NM_016336	HSU93243	Hs.184325	-0.0255873	-0.061908	0.016324	-0.023978	0.011417	-0.047843	-0.118513	0.010382	-0.001332	-0.014835	0.10921	0.022318	0.056237	0.060941	0.062852	-0.013257	-0.099764	0.066973	0.110895	0.033977	0.007655	0.040389	-0.025838	0.084502	0.037929	0.05705	-0.043066	-0.012423	0.061411	-0.104921	0.077236	-0.096425	-0.030813	-0.113379	0.031798	-0.030653	-0.05458	0.003644	-0.042435	0.343774	0.056396	0.023731	0.42257	0.160171	0.11426	-0.023005
4359	NM_004265	FADSD6	Hs.184641	-0.296878	-0.743696	-0.638458	-0.569904	0.215474	-0.087445	-0.545267	0.526156	-0.476167	-0.352595	0.12303	-0.194151	0.378127	-0.441473	-0.42305	-0.753901	-0.437285	0.141268	0.624784	0.182641	-0.698448	0.115315	0.491152	-0.811589	-0.181974	-0.263994	0.224933	-0.353437	-0.293832	-0.14559	-0.735843	-0.31904	-0.119963	-0.783145	-0.611892	-0.419937	-0.263205	0.100358	-0.734671	-0.048249	-0.546478	0.064691	0.055171	0.403308	0.166675	-0.724217
10580	NM_005648	TCEB1	Hs.184693	-0.0838396	-0.191907	-0.295125	0.059279	-0.077234	-0.112712	-0.050848	-0.107807	-0.059928	0.081726	0.314177	-0.126432	0.205388	-0.286277	0.012943	-0.20306	-0.197639	-0.094577	0.019335	-0.110969	0.000232	0.237997	-0.07293	-0.196845	0.057793	-0.123616	-0.025969	-0.231864	0.171251	-0.132765	-0.1455	-0.112905	0.250967	0.149633	-0.050701	-0.122279	-0.039853	-0.02164	-0.106644	0.045704	-0.128178	0.121615	-0.07337	0.21545	0.1295	0.181272
1537	NM_001798	CDK2	Hs.19192	0.0438669	-0.014846	0.024229	0.021917	0.112252	-0.053658	0.051575	0.174852	0.024564	0.053917	0.065272	0.006027	-0.012004	-0.023063	0.065708	-0.018082	0.04141	-0.031051	0.072639	0.048926	0.001838	0.048679	-0.003769	0.022985	-0.008139	-0.001382	-0.02877	0.081884	0.135993	0.033108	0.117993	0.013072	-0.00813	-0.002838	-0.026672	0.00488	0.00844	-0.034218	0.013153	0.207021	0.017873	0.079439	0.077125	0.166435	0.043281	0.009369
9137	L48692	LOC56902	Hs.193384	0.0129664	-0.113116	-0.159905	-0.068041	0.53352	0.043338	-0.119497	0.026017	-0.009441	-0.016177	0.181059	-0.083957	0.137775	-0.025795	0.214861	-0.064731	-0.009668	0.027024	0.184023	0.070853	-0.049465	0.086894	-0.025738	-0.101433	-0.034416	-0.145056	0.041752	0.012654	-0.153609	0.003762	0.28769	-0.057658	0.030221	0.089452	-0.029256	-0.131857	-0.055245	0.071267	-0.015327	0.309351	-0.001878	0.199056	0.058332	0.522737	0.031555	0.169273
3309	NM_020143	LOC56902	Hs.193384	-0.0965579	-0.202729	-0.255732	0.015141	0.082503	-0.095712	-0.185102	-0.149515	-0.064003	-0.013872	0.289582	-0.015968	0.121737	-0.062298	0.11129	-0.094902	-0.203144	0.080621	0.28883	0.041848	-0.247983	0.093547	-0.147388	-0.241247	-0.005996	-0.097735	0.028091	-0.071253	-0.095432	-0.250965	0.26581	-0.060541	-0.090826	0.062751	0.003847	-0.067817	-0.06475	0.134446	-0.139701	0.21162	-0.107393	0.244162	0.093894	0.575416	0.080172	0.145691
11353	NM_005704	PTPRU	Hs.19718	0.0637896	0.076883	0.122648	0.029771	0.166588	-0.022413	0.040987	0.135921	-0.010553	0.034274	-0.052459	0.039648	0.025258	0.00541	0.01482	0.012588	0.047595	0.082424	0.04887	0.045843	0.101148	0.014255	0.044571	0.085369	0.057209	-0.051359	-0.077922	0.018204	0.051956	0.105579	0.024245	0.064897	-0.028051	0.008963	-0.076599	0.025233	0.037112	0.020784	-0.017182	-0.048416	-0.008324	-0.066864	0.03184	-0.014988	0.010934	-0.018762
13746	NM_016134	LOC51670	Hs.197335	-0.104774	-0.113701	-0.106423	-0.011859	-0.120907	0.07966	0.015667	-0.184916	0.050328	-0.550818	-0.06882	0.083171	-0.081381	0.042294	-0.189508	0.052802	0.108513	-0.002839	0.173821	0.186287	-0.205395	0.452141	0.016543	0.018253	0.083348	0.066424	-0.188927	0.056407	0.2353	-0.32102	-0.106244	0.035283	-0.029217	-0.302219	-0.090704	-0.018107	-0.112354	0.009691	-0.020471	-0.273381	0.030947	0.04948	0.064595	0.236484	0.172851	-0.173166
12551	NM_005887	DLEU1	Hs.20149	0.0589867	-0.003493	0.089522	0.061374	0.007777	-0.053915	0.126467	0.142949	0.031901	0.128298	0.136666	0.049453	0.060519	0.059581	-0.001733	-0.040447	-0.10605	0.012783	0.065608	0.012625	0.038846	0.20715	0.00367	0.103973	0.151824	-0.001609	-0.023912	-0.037448	0.063806	0.032235	0.017413	0.037574	-0.014215	0.178437	-0.024898	-0.031153	0.006407	0.042179	-0.079713	0.344211	-0.116545	0.122056	0.047438	0.247097	-0.018352	0.230684
3881	Contig40852_RC		Hs.20295	0.0388852	0.009557	0.216612	-0.002732	-0.169509	0.046321	0.036539	0.042414	0.030843	0.139922	-0.250942	-0.083465	0.065589	-0.063756	-0.081448	0.001015	0.005209	-0.105672	-0.106004	-0.188596	0.139776	-0.162609	-0.164411	-0.128326	-0.045116	0.15126	0.027835	0.160052	0.110353	0.082597	-0.119639	-0.03809	0.230734	0.047215	0.449396	0.149343	0.025166	0.053116	-0.072579	0.127409	-0.190475	-0.056365	-0.027451	0.060707	-0.099044	-0.126638
22238	NM_001274	CHEK1	Hs.20295	-0.0748034	-0.155484	-0.180198	-0.054104	-0.149289	-0.079713	-0.069243	-0.01044	-0.127555	0.152795	0.232718	-0.183522	0.131881	-0.029351	0.087098	-0.130309	-0.164604	0.065867	0.480738	0.014305	-0.309064	0.121048	-0.003662	-0.099047	0.162319	-0.131766	0.046289	0.054955	-0.038663	-0.071044	0.358682	-0.122856	-0.173766	-0.044655	-0.043813	-0.153571	-0.01369	0.05043	-0.184629	0.405759	-0.211861	0.22253	0.148353	0.434253	0.255074	0.000805
20738	NM_000373	UMPS	Hs.2057	-0.00260989	-0.135873	-0.007318	0.012016	-0.026562	-0.088634	0.007007	0.002535	0.025685	0.187655	0.165773	-0.081567	0.113023	-0.147601	0.091457	-0.131998	-0.234141	-0.269757	0.168461	0.029416	-0.186313	-0.06628	-0.097086	-0.173049	0.146086	-0.124533	-0.068669	-0.048006	-0.059336	-0.056234	0.128597	-0.059374	-0.134622	-0.012212	0.03167	0.029877	-0.054443	0.04648	0.053731	0.304635	0.092936	0.268271	0.030835	0.160237	0.089154	0.130673
11172	AL110179		Hs.208414	-0.0334068	-0.006702	-0.003156	0.01459	-0.109095	-0.039133	-0.10649	-0.069251	-0.0443	0.062876	0.091602	0.078738	0.134154	0.050924	0.015536	-0.002578	0.067301	0.003229	0.092869	0.052478	0.122416	-0.092133	-0.02282	0.062233	0.031777	0.123584	0.072872	0.024618	0.026039	0.038715	0.01112	-0.034254	-0.014838	0.044912	0.069816	0.051039	-0.011159	0.056126	0.011178	-0.124947	0.093162	-0.088422	-0.055366	-0.120561	-0.057858	0.075798
16370	AK002107		Hs.20843	-0.154184	-0.175376	0.049307	0.184219	-0.337868	0.18053	-0.233206	-0.920345	0.090988	-0.225903	-0.248437	-0.117705	-0.124806	-0.078492	-0.238667	-0.095593	-0.19373	-0.141746	-0.216304	0.701374	-0.154895	0.039868	0.02359	0.031835	0.169236	0.758157	-0.129952	-0.098019	-0.236444	0.620387	-0.229009	0.002433	0.256558	-0.181407	-0.312134	-0.240292	-0.281986	0.192478	0.050614	-0.453081	-0.360995	-0.181808	-0.079943	-0.433997	0.072259	0.6303
22291	NM_001286	CLCN6	Hs.211614	-0.00621422	0.153912	0.185899	-0.099758	-0.157114	0.183326	-0.238923	0.030131	0.096665	-0.210066	-0.197835	0.083367	0.047046	0.013189	0.074701	0.145163	0.358737	0.02462	-0.140154	0.162335	0.024013	-0.185075	0.004273	0.069536	-0.052606	0.081096	-0.097598	0.388963	-0.05034	0.033931	-0.003821	0.043147	-0.158506	0.095412	-0.060765	0.139311	-0.054187	0.17845	0.273165	-0.183931	-0.019897	-0.28476	0.031544	-0.338869	-0.129631	-0.179351
1078	NM_003115	UAP1	Hs.21293	0.066217	0.143986	0.153203	-0.114996	0.179067	-0.150454	0.134414	-0.122578	-0.063883	0.437194	-0.04041	-0.05245	0.156635	0.047644	0.119388	-0.01789	-0.219862	0.051635	0.488215	0.001195	0.172048	0.005642	-0.150129	-0.191864	-0.161175	-0.083981	0.102999	-0.300508	0.058004	-0.049059	0.095269	-0.022265	-0.200787	-0.017162	0.109001	-0.078617	0.053322	-0.066818	-0.133198	0.40333	0.122313	0.330914	0.189361	0.374647	0.351199	-0.199165
22130	NM_000527	LDLR	Hs.213289	0.0239268	-0.000636	-0.038233	0.025449	0.082705	-0.100659	0.020917	0.157622	-0.041977	0.110153	0.015711	0.036294	-0.043403	0.023001	0.022461	-0.025624	0.02841	0.130494	0.042031	0.060286	-0.006161	0.076328	0.04052	0.00689	0.043427	-0.016978	0.03827	0.047632	0.044591	0.045358	-0.006285	0.018252	-0.029392	-0.09207	-0.072261	0.122951	0.050284	-0.048157	-0.039986	-0.070437	-0.014175	-0.002247	0.019603	-0.054057	-0.081809	0.007068
22425	NM_017975	FLJ10036	Hs.21331	0.0349322	0.007724	-0.01986	-0.000358	0.038934	-0.086621	0.002545	0.262847	-0.069884	0.179063	0.12254	-0.025844	0.045462	-0.01301	0.117141	-0.032813	-0.072285	-0.02177	-0.033298	0.024685	-7.5e-05	0.134848	0.029979	-0.035913	0.008668	-0.105073	0.097332	0.010888	-0.036861	0.048517	0.062415	0.026084	0.02977	0.066215	-0.001856	-0.05555	0.03109	0.1062	0.049923	0.243903	-0.070942	0.248718	0.026441	0.349717	0.087135	0.136294
18817	AL161983		Hs.21415	0.00311589	0.151962	0.019267	0.11265	0.145085	-0.066571	-0.020236	0.0791	-0.248357	-0.144857	-0.126049	0.152346	-0.060358	0.003178	-0.159869	0.097862	0.025621	-0.054093	-0.29739	0.00147	0.24759	-0.293645	0.049319	0.10057	-0.261327	0.013	0.030274	-0.053724	-0.200172	0.032192	-0.248583	0.008798	0.084346	-0.152722	-0.028873	0.015426	-0.035216	0.045005	-0.031598	-0.215231	-0.080828	-0.116871	0.067793	-0.006977	-0.029534	0.105977
2659	AB007916	FLJ13052	Hs.214646	-0.0198917	0.106185	0.227127	0.124198	-0.513376	-0.126599	-0.034366	-0.019311	0.169426	-0.112309	-0.076445	0.192825	-0.200145	0.305752	-0.168832	0.249348	0.371682	-0.1619	-0.536007	-0.001452	-0.114157	-0.400259	-0.255422	0.272287	-0.328432	0.114377	-0.243087	-0.059439	0.018961	-0.101847	0.233595	-0.003089	-0.042748	0.24614	-0.170325	0.139206	0.010304	0.244262	0.001454	-0.345513	0.132037	-0.212517	-0.209542	-0.540119	-0.29866	0.103443
20575	NM_001070	TUBG1	Hs.21635	0.0171119	-0.149231	-0.074037	0.112107	0.178138	0.142392	-0.057982	-0.156716	0.08619	0.073146	0.054299	-0.247326	0.218731	-0.057589	0.110102	-0.276563	0.153201	-0.021808	0.076391	-0.194187	-0.122607	0.10949	-0.012348	0.111283	0.103758	-0.045513	-0.087742	-0.011034	0.04949	0.470094	-0.172199	0.068294	-0.152936	-0.386218	0.027745	-0.217494	0.070449	-0.268149	-0.034753	0.072278	-0.183866	-0.028619	-0.182667	-0.082251	-0.146208	0.022225
11730	Contig45569_RC		Hs.22116	0.0176319	0.130956	0.038259	0.036884	0.000344	0.147327	0.003208	-0.18677	0.07259	-0.084111	0.232027	-0.017327	-0.170028	-0.024545	0.109863	0.085652	0.11818	0.038252	-0.152537	-0.135694	-0.05795	0.178509	-0.000356	-0.035002	0.052837	0.272646	-0.16577	0.008849	-0.05852	-0.068457	-0.029177	0.020609	0.205471	-0.047272	0.345813	0.095333	0.049046	0.008193	0.136603	0.058623	0.015991	0.009661	0.170652	-0.014553	0.101108	-0.322914
188	AB033052	KIAA1226	Hs.22151	0.0523771	0.065438	-0.017181	0.028926	0.26109	-0.018814	0.003508	0.03239	0.006174	0.109863	0.220218	0.050592	0.053913	-0.099653	-0.006074	0.021288	0.020163	0.122083	0.122501	0.009816	0.059224	0.078712	0.145858	0.016334	0.019292	0.022684	0.043544	0.029486	0.017184	0.026631	0.252469	0.031539	-0.003297	0.018978	0.02865	0.093078	0.097534	-0.060646	0.065059	0.050392	0.026834	0.031335	-0.080542	0.019299	0.043995	0.037223
7643	Contig719_RC		Hs.22350	0.0132527	0.089222	0.042759	0.027796	-0.155889	0.018115	0.064543	-0.050094	0.064933	0.017889	0.169183	0.111266	0.004937	0.052862	0.026098	0.208421	0.070821	-0.159967	-0.298817	0.019226	0.357225	-0.13146	-0.013561	0.088676	-0.154566	0.248917	0.144561	-0.051431	-0.079586	0.090407	0.084919	0.182461	0.066557	-0.11402	0.055156	0.181162	0.07061	0.008006	0.096075	-0.075904	0.060081	-0.112548	-0.142168	-0.219538	-0.051549	0.118625
12231	NM_006534	NCOA3	Hs.225977	-0.0306298	0.105436	-0.077633	0.024312	0.063268	0.038725	-0.092368	-0.073986	-0.104996	-0.158426	-0.051299	0.002484	0.097953	-0.036597	-0.046125	0.005106	0.110697	0.07671	-0.207049	0.021163	-0.060052	-0.062225	0.00343	-0.086335	-0.016422	-0.080403	0.025526	-0.008506	-0.029379	0.018754	-0.178786	0.053655	-0.09272	-0.093115	-0.052275	0.048103	-0.116772	-0.015585	-0.032394	0.013209	0.001233	-0.030059	0.061655	-0.113871	-0.076536	-0.082371
4991	NM_012301	KIAA0705	Hs.22599	-0.0366848	-0.069722	0.0623	-0.00882	0.301021	-0.02991	-0.003352	-0.649282	-0.006396	0.073998	0.15297	0.082629	-0.013295	-0.053031	0.000424	0.012639	0.062347	-0.152426	0.009439	-0.100641	-0.070107	-0.05906	0.007772	-0.032622	-0.027352	0.037594	0.0358	0.053299	0.005343	-0.034479	-0.019583	0.051414	0.003664	0.007529	0.216919	-0.056723	0.043329	-0.025585	-0.055061	0.071377	0.005812	0.001561	-0.006775	-0.032102	0.00709	0.188791
15687	NM_014977	KIAA0670	Hs.227133	0.072222	0.100958	0.109575	-0.018749	0.121232	0.002277	0.054431	0.165935	0.074756	0.039583	-0.036446	0.034444	0.040385	-0.016075	0.031263	-0.031717	0.112379	-0.025172	0.012785	0.018322	-0.097957	-0.030106	-0.179463	0.000214	0.036495	0.051632	-0.040638	0.088503	0.007185	0.008274	-0.018068	-0.089174	-0.148906	-0.002553	-0.061358	-0.112884	0.021639	0.024295	0.129619	-0.074386	0.199198	-0.036822	-0.023639	-0.089818	0.024635	0.098901
19592	NM_000210	ITGA6	Hs.227730	-0.197564	-0.065272	0.231816	-0.235835	-0.337524	-0.058153	-0.34159	-0.076797	-0.086725	-0.807992	-0.068113	0.192511	-0.395666	0.065258	0.22799	0.161722	-0.001938	0.105791	-0.131187	-0.391811	-0.109587	0.029074	0.13517	-0.254543	0.498633	-0.123226	0.163429	-0.303023	-0.043211	-0.369061	-0.11946	-0.419305	-0.035258	-0.047095	-0.456701	-0.218418	-0.258299	0.007503	0.061729	0.353142	-0.207475	0.015426	0.574423	0.638179	0.328863	0.18281
5657	NM_002950	RPN1	Hs.2280	-0.039646	-0.035571	0.042192	-0.073597	0.037079	-0.237419	0.037943	-0.070182	0.001204	-0.058463	0.187885	-0.085876	-0.11769	0.020535	-0.157397	0.003332	-0.214726	0.15861	0.182114	0.074301	-0.048398	-0.052415	0.138707	-0.085023	0.094505	-6.4e-05	-0.134675	-0.023121	0.150378	-0.122376	0.069835	-0.091206	-0.138802	-0.141189	-0.141851	0.006976	-0.005202	-0.084437	0.014133	0.110345	-0.046459	0.234175	0.082382	0.221461	-0.014878	-0.046704
16214	AB037784	KIAA1363	Hs.22941	-0.00906522	0.084608	0.058029	-0.011311	-0.172297	-0.250881	-0.114061	0.248343	-0.100068	0.176051	-0.098523	-0.079018	-0.018057	-0.046056	-0.121581	-0.047405	-0.221617	-0.042883	-0.033927	-0.042085	0.284516	-0.337088	0.053856	0.012917	-0.106366	-0.003216	-0.11243	-0.190329	0.005334	-0.046582	-0.179728	0.026406	-0.055645	-0.074044	-0.079568	-0.046179	-0.008644	0.000185	-0.061162	-0.127078	0.115088	0.023107	-0.032277	-0.286088	-0.15127	-0.175238
6501	NM_004461	FARSL	Hs.23111	0.0222796	-0.056617	-0.040441	0.104143	0.223596	-0.037691	0.054999	-0.039279	0.039216	-0.04741	0.227531	-0.038842	-0.071429	0.043986	0.17395	0.003147	-0.056444	0.095424	0.196552	0.05218	-0.032838	-0.033265	-0.067718	0.14048	-0.001859	0.040728	-0.081157	0.030282	0.278688	0.125576	0.157407	-0.007045	-0.101262	-0.077483	-0.043214	-0.058479	0.025802	-0.159311	-0.171038	0.093591	0.116394	-0.013086	-0.135902	0.024544	0.005273	0.199218
20046	U79458	WBP2	Hs.231840	0.067467	0.052926	0.042199	0.140898	0.079672	-0.010075	0.033346	0.237484	-0.016056	0.046809	0.147133	-0.015219	-0.009325	0.02475	0.133868	-0.054682	0.011726	-0.084863	0.102421	0.036175	-0.030349	0.035047	0.101643	0.041897	0.10418	0.040897	-0.094847	0.070622	0.085518	-0.074732	0.061372	-0.029865	-0.132443	-0.068673	0.012031	0.040678	-0.041253	-0.139474	-0.030559	0.064216	-0.059647	0.101982	-0.029111	-0.178421	-0.032694	0.152005
23383	NM_002137	HNRPA2B1	Hs.232400	0.0273673	0.147623	-0.057566	0.071075	-0.077176	0.237369	0.031472	-0.090158	-0.113671	0.097338	0.128651	-0.025672	0.031777	-0.144299	0.133422	-0.21551	-0.027361	0.110771	0.061594	0.002339	-0.042218	0.007364	-0.050158	-0.098127	0.116066	-0.093096	0.123249	-0.120957	-0.126559	-0.041009	-0.030819	0.075517	-0.157976	-0.054398	0.048558	-0.117572	-0.019117	0.015821	-0.018077	-0.017784	-0.008138	-0.025107	-0.075136	-0.042933	-0.073227	0.05981
11328	AB002365	KIAA0367	Hs.23311	-0.0364048	0.039738	0.065926	-0.076635	0.058576	0.069031	0.063181	-0.472293	-0.023131	-0.052036	-0.023569	0.021858	0.034372	0.042534	0.057403	-0.000346	-0.002526	0.008346	0.038663	-0.015507	-0.05852	0.008923	0.074363	-0.031088	0.094134	0.017781	-0.005879	0.01411	0.006563	0.019277	-0.013451	0.082197	0.125749	0.090135	0.029745	0.058268	0.047258	0.049844	0.010113	0.04885	-0.082709	-0.030282	0.095452	-0.09628	0.050771	0.168972
[truncated: 266 more rows]
[truncated: 27 more columns]
