# Supplementary material for: Predicting a local recurrence after breast-conserving therapy by gene expression profiling
Source: Breast Cancer Res. 2006 Oct 30;8(5):R62. doi: 10.1186/bcr1614 (PMC1779489; doi:10.1186/bcr1614)
Supplement: Additional file 5 — An Excel file containing all Kaplan–Meier curves for the original classification and the supervised classifications. [file bcr1614-S5.xls]

## Sheet: 70_genes_Original_all_patients
Survival Analysis
Survival time:	timelokr_1
Event:	Event_local
grouped by:	70_genes_Original
Survival Time	Remaining	Events	Censored	Survival Probability	Std.Error
Good
1.71663	64	1	0	0.984375	0.0155024
4.7315	63	0	1	----	----
4.97194	62	0	1	----	----
5.11431	61	0	1	----	----
5.18549	60	0	1	----	----
5.23203	59	0	1	----	----
5.31691	58	0	1	----	----
5.48665	57	0	1	----	----
5.5551	56	0	2	----	----
5.577	54	0	1	----	----
5.70842	53	0	1	----	----
6.04517	52	0	1	----	----
6.17112	51	0	1	----	----
6.21492	50	0	1	----	----
6.23956	49	0	1	----	----
6.24504	48	0	1	----	----
6.64476	47	0	1	----	----
6.75428	46	0	1	----	----
6.80356	45	0	1	----	----
6.97057	44	0	1	----	----
6.99521	43	0	1	----	----
7.02259	42	0	1	----	----
7.34018	41	0	1	----	----
7.40862	40	0	1	----	----
7.44969	39	1	0	0.959135	0.0291359
7.56742	38	0	1	----	----
7.57016	37	0	1	----	----
7.69336	36	0	1	----	----
7.74812	35	0	1	----	----
7.86585	34	0	1	----	----
7.87406	33	0	1	----	----
8.09309	32	0	1	----	----
8.23272	31	0	1	----	----
8.24093	30	0	1	----	----
8.36687	29	0	1	----	----
8.39425	28	1	0	0.92488	0.0438273
8.59411	27	0	1	----	----
8.64887	26	0	1	----	----
8.73922	25	0	1	----	----
8.96372	24	0	1	----	----
9.10335	23	0	1	----	----
9.1937	22	0	1	----	----
9.33881	21	1	0	0.880838	0.0599131
9.46475	20	1	0	0.836796	0.0712902
9.83162	19	0	1	----	----
10.0972	18	0	1	----	----
10.1383	17	0	1	----	----
10.2943	16	0	1	----	----
10.3765	15	0	1	----	----
10.4586	14	0	1	----	----
11.0828	13	0	1	----	----
11.1567	12	0	1	----	----
11.3183	11	0	1	----	----
11.3648	10	0	1	----	----
11.833	9	0	1	----	----
11.8604	8	0	1	----	----
13.1745	7	0	1	----	----
13.8645	6	0	1	----	----
14.1218	5	0	1	----	----
14.2615	4	0	1	----	----
15.3292	3	0	1	----	----
15.3511	2	0	1	----	----
17.6591	1	0	1	----	----
Poor
0.711841	97	0	1	----	----
0.974675	96	0	1	----	----
1.00753	95	1	0	0.989474	0.0104708
1.22108	94	1	0	0.978947	0.0147289
1.3525	93	0	1	----	----
1.3744	92	1	0	0.968307	0.0180068
1.43463	91	0	1	----	----
1.94661	90	0	1	----	----
1.96851	89	1	0	0.957427	0.0208336
2.05065	88	1	0	0.946547	0.023265
2.08624	87	1	0	0.935667	0.0254145
2.13279	86	0	1	----	----
2.1726	85	0	1	----	----
2.7096	84	0	1	----	----
2.8063	83	0	1	----	----
2.85832	82	0	1	----	----
2.94593	81	0	1	----	----
3.24162	80	0	1	----	----
3.25257	79	0	1	----	----
3.27173	78	1	0	0.923671	0.0277758
3.78371	77	0	1	----	----
4.17796	76	1	0	0.911518	0.0299515
4.4052	75	0	1	----	----
4.66256	74	0	1	----	----
4.66804	73	0	1	----	----
4.846	72	0	1	----	----
4.94456	71	0	1	----	----
4.9473	70	0	1	----	----
5.1508	69	0	1	----	----
5.28679	68	0	1	----	----
5.30322	67	0	1	----	----
5.32512	66	0	1	----	----
5.3525	65	0	1	----	----
5.3562	64	0	1	----	----
5.57426	63	0	1	----	----
5.75496	62	0	1	----	----
5.7796	61	0	1	----	----
5.80424	60	0	1	----	----
5.859	59	0	1	----	----
5.86721	58	1	0	0.895802	0.033304
5.92471	57	0	1	----	----
6.17112	56	0	1	----	----
6.19302	55	1	0	0.879515	0.0364642
6.31348	54	0	1	----	----
6.3436	53	0	1	----	----
6.52704	52	0	1	----	----
6.87474	51	0	1	----	----
6.99795	50	0	1	----	----
7.01164	49	0	1	----	----
7.0883	48	0	1	----	----
7.09377	47	0	1	----	----
7.22519	46	0	1	----	----
7.29637	45	0	1	----	----
7.37851	44	0	1	----	----
7.47707	43	0	1	----	----
7.6742	42	0	1	----	----
7.77276	41	1	1	0.858063	0.0414067
7.85763	39	0	1	----	----
7.9288	38	0	1	----	----
7.99179	37	0	1	----	----
8.16701	36	0	1	----	----
8.21355	35	0	1	----	----
8.29843	34	0	1	----	----
8.4658	33	0	1	----	----
8.77207	32	0	1	----	----
8.79124	31	0	1	----	----
8.80219	30	0	1	----	----
8.81314	29	0	1	----	----
9.09788	28	0	1	----	----
9.3306	27	0	1	----	----
9.40726	26	0	1	----	----
9.67009	25	0	1	----	----
9.71116	24	0	1	----	----
9.89459	23	0	1	----	----
9.9165	22	0	1	----	----
10.2313	21	0	1	----	----
10.3518	20	0	1	----	----
10.768	19	0	1	----	----
10.8172	18	1	0	0.810393	0.0606259
10.9076	17	0	1	----	----
11.0171	16	0	1	----	----
11.1567	15	0	1	----	----
11.6523	14	0	1	----	----
11.7399	13	0	1	----	----
12.0739	12	0	1	----	----
12.1451	11	0	1	----	----
12.7639	10	0	1	----	----
12.9966	9	0	1	----	----
13.7495	8	0	1	----	----
14.8857	7	0	1	----	----
16.5914	6	0	1	----	----
16.8706	5	0	1	----	----
17.1526	4	0	1	----	----
17.2402	3	0	1	----	----
17.4209	2	0	1	----	----
17.5743	1	0	1	----	----
Log-rank Test (Cox-Mantel)
	Events observed	Events expected
Good	5	7.43264
Poor	12	9.56736
	Chi-square	Degrees of Freedom	P
	1.41472	1	0.234274
Good	0	1
	1.71663	1	Censored	4.7315	0.984375
	1.71663	0.984375		4.97194	0.984375
	4.7315	0.984375		5.11431	0.984375
	4.97194	0.984375		5.18549	0.984375
	5.11431	0.984375		5.23203	0.984375
	5.18549	0.984375		5.31691	0.984375
	5.23203	0.984375		5.48665	0.984375
	5.31691	0.984375		5.5551	0.984375
	5.48665	0.984375		5.577	0.984375
	5.5551	0.984375		5.70842	0.984375
	5.577	0.984375		6.04517	0.984375
	5.70842	0.984375		6.17112	0.984375
	6.04517	0.984375		6.21492	0.984375
	6.17112	0.984375		6.23956	0.984375
	6.21492	0.984375		6.24504	0.984375
	6.23956	0.984375		6.64476	0.984375
	6.24504	0.984375		6.75428	0.984375
	6.64476	0.984375		6.80356	0.984375
	6.75428	0.984375		6.97057	0.984375
	6.80356	0.984375		6.99521	0.984375
	6.97057	0.984375		7.02259	0.984375
	6.99521	0.984375		7.34018	0.984375
	7.02259	0.984375		7.40862	0.984375
	7.34018	0.984375		7.56742	0.959135
	7.40862	0.984375		7.57016	0.959135
	7.44969	0.984375		7.69336	0.959135
	7.44969	0.959135		7.74812	0.959135
	7.56742	0.959135		7.86585	0.959135
	7.57016	0.959135		7.87406	0.959135
	7.69336	0.959135		8.09309	0.959135
	7.74812	0.959135		8.23272	0.959135
	7.86585	0.959135		8.24093	0.959135
	7.87406	0.959135		8.36687	0.959135
	8.09309	0.959135		8.59411	0.92488
	8.23272	0.959135		8.64887	0.92488
	8.24093	0.959135		8.73922	0.92488
	8.36687	0.959135		8.96372	0.92488
	8.39425	0.959135		9.10335	0.92488
	8.39425	0.92488		9.1937	0.92488
	8.59411	0.92488		9.83162	0.836796
	8.64887	0.92488		10.0972	0.836796
	8.73922	0.92488		10.1383	0.836796
	8.96372	0.92488		10.2943	0.836796
	9.10335	0.92488		10.3765	0.836796
	9.1937	0.92488		10.4586	0.836796
	9.33881	0.92488		11.0828	0.836796
	9.33881	0.880838		11.1567	0.836796
	9.46475	0.880838		11.3183	0.836796
	9.46475	0.836796		11.3648	0.836796
	9.83162	0.836796		11.833	0.836796
	10.0972	0.836796		11.8604	0.836796
	10.1383	0.836796		13.1745	0.836796
	10.2943	0.836796		13.8645	0.836796
	10.3765	0.836796		14.1218	0.836796
	10.4586	0.836796		14.2615	0.836796
	11.0828	0.836796		15.3292	0.836796
	11.1567	0.836796		15.3511	0.836796
	11.3183	0.836796		17.6591	0.836796
	11.3648	0.836796		0.711841	1
	11.833	0.836796		0.974675	1
	11.8604	0.836796		1.3525	0.978947
	13.1745	0.836796		1.43463	0.968307
	13.8645	0.836796		1.94661	0.968307
	14.1218	0.836796		2.13279	0.935667
	14.2615	0.836796		2.1726	0.935667
	15.3292	0.836796		2.7096	0.935667
	15.3511	0.836796		2.8063	0.935667
	17.6591	0.836796		2.85832	0.935667
Poor	0	1		2.94593	0.935667
	0.711841	1		3.24162	0.935667
	0.974675	1		3.25257	0.935667
	1.00753	1		3.78371	0.923671
	1.00753	0.989474		4.4052	0.911518
	1.22108	0.989474		4.66256	0.911518
	1.22108	0.978947		4.66804	0.911518
	1.3525	0.978947		4.846	0.911518
	1.3744	0.978947		4.94456	0.911518
	1.3744	0.968307		4.9473	0.911518
	1.43463	0.968307		5.1508	0.911518
	1.94661	0.968307		5.28679	0.911518
	1.96851	0.968307		5.30322	0.911518
	1.96851	0.957427		5.32512	0.911518
	2.05065	0.957427		5.3525	0.911518
	2.05065	0.946547		5.3562	0.911518
	2.08624	0.946547		5.57426	0.911518
	2.08624	0.935667		5.75496	0.911518
	2.13279	0.935667		5.7796	0.911518
	2.1726	0.935667		5.80424	0.911518
	2.7096	0.935667		5.859	0.911518
	2.8063	0.935667		5.92471	0.895802
	2.85832	0.935667		6.17112	0.895802
	2.94593	0.935667		6.31348	0.879515
	3.24162	0.935667		6.3436	0.879515
	3.25257	0.935667		6.52704	0.879515
	3.27173	0.935667		6.87474	0.879515
	3.27173	0.923671		6.99795	0.879515
	3.78371	0.923671		7.01164	0.879515
	4.17796	0.923671		7.0883	0.879515
	4.17796	0.911518		7.09377	0.879515
	4.4052	0.911518		7.22519	0.879515
	4.66256	0.911518		7.29637	0.879515
	4.66804	0.911518		7.37851	0.879515
	4.846	0.911518		7.47707	0.879515
	4.94456	0.911518		7.6742	0.879515
	4.9473	0.911518		7.77276	0.858063
	5.1508	0.911518		7.85763	0.858063
	5.28679	0.911518		7.9288	0.858063
	5.30322	0.911518		7.99179	0.858063
	5.32512	0.911518		8.16701	0.858063
	5.3525	0.911518		8.21355	0.858063
	5.3562	0.911518		8.29843	0.858063
	5.57426	0.911518		8.4658	0.858063
	5.75496	0.911518		8.77207	0.858063
	5.7796	0.911518		8.79124	0.858063
	5.80424	0.911518		8.80219	0.858063
	5.859	0.911518		8.81314	0.858063
	5.86721	0.911518		9.09788	0.858063
	5.86721	0.895802		9.3306	0.858063
	5.92471	0.895802		9.40726	0.858063
	6.17112	0.895802		9.67009	0.858063
	6.19302	0.895802		9.71116	0.858063
	6.19302	0.879515		9.89459	0.858063
	6.31348	0.879515		9.9165	0.858063
	6.3436	0.879515		10.2313	0.858063
	6.52704	0.879515		10.3518	0.858063
	6.87474	0.879515		10.768	0.858063
	6.99795	0.879515		10.9076	0.810393
	7.01164	0.879515		11.0171	0.810393
	7.0883	0.879515		11.1567	0.810393
	7.09377	0.879515		11.6523	0.810393
	7.22519	0.879515		11.7399	0.810393
	7.29637	0.879515		12.0739	0.810393
	7.37851	0.879515		12.1451	0.810393
	7.47707	0.879515		12.7639	0.810393
	7.6742	0.879515		12.9966	0.810393
	7.77276	0.879515		13.7495	0.810393
	7.77276	0.858063		14.8857	0.810393
	7.85763	0.858063		16.5914	0.810393
	7.9288	0.858063		16.8706	0.810393
	7.99179	0.858063		17.1526	0.810393
	8.16701	0.858063		17.2402	0.810393
	8.21355	0.858063		17.4209	0.810393
	8.29843	0.858063		17.5743	0.810393
	8.4658	0.858063
	8.77207	0.858063
	8.79124	0.858063
	8.80219	0.858063
	8.81314	0.858063
	9.09788	0.858063
	9.3306	0.858063
	9.40726	0.858063
	9.67009	0.858063
	9.71116	0.858063
	9.89459	0.858063
	9.9165	0.858063
	10.2313	0.858063
	10.3518	0.858063
	10.768	0.858063
	10.8172	0.858063
	10.8172	0.810393
	10.9076	0.810393
	11.0171	0.810393
	11.1567	0.810393
	11.6523	0.810393
	11.7399	0.810393
	12.0739	0.810393
	12.1451	0.810393
	12.7639	0.810393
	12.9966	0.810393
	13.7495	0.810393
	14.8857	0.810393
	16.5914	0.810393
	16.8706	0.810393
	17.1526	0.810393
	17.2402	0.810393
	17.4209	0.810393
	17.5743	0.810393
	0	1
	0	1
	0	1
	0	1
	0	1
	0	1
	0	1
	0	1
	0	1
	0	1
	0	1
	0	1
	0	1
	0	1
	0	1
	0	1
	0	1
	0	1
	0	1
	0	1
	0	1
	0	1
	0	1
	0	1
	0	1
	0	1
	0	1
	0	1
	0	1
	0	1
	0	1
	0	1
	0	1
	0	1
	0	1
	0	1
	0	1
	0	1
	0	1
	0	1
	0	1
	0	1
	0	1
	0	1
	0	1
	0	1
	0	1
	0	1
	0	1
	0	1
	0	1
	0	1
	0	1
	0	1
	0	1
	0	1
	0	1
	0	1
	0	1
	0	1
	0	1
	0	1
	0	1
	0	1
	0	1
	0	1
	0	1
	0	1
	0	1
	0	1
	0	1
	0	1
	0	1
	0	1
	0	1
	0	1
	0	1
	0	1
	0	1
	0	1
	0	1
	0	1
	0	1
	0	1
	0	1
	0	1
	0	1
	0	1
	0	1
	0	1
	0	1
	0	1
	0	1
	0	1
	0	1
	0	1
	0	1
	0	1
	0	1
	0	1
	0	1
	0	1
	0	1
	0	1
	0	1
	0	1
	0	1
	0	1
	0	1
	0	1
	0	1
	0	1
	0	1
	0	1
	0	1
	0	1
	0	1
	0	1
	0	1
	0	1
	0	1
	0	1
	0	1
	0	1
	0	1
	0	1
	0	1
	0	1
	0	1
	0	1
	0	1
	0	1
	0	1
	0	1
	0	1
	0	1
	0	1
	0	1
	0	1
	0	1
	0	1
	0	1
	0	1
	0	1
	0	1
	0	1
	0	1
	0	1

## Sheet: WS_Original_all_patients
Survival Analysis
Survival time:	timelokr_1
Event:	Event_local
grouped by:	WS_all_Original
Survival Time	Remaining	Events	Censored	Survival Probability	Std.Error
Activated
0.711841	65	0	1	----	----
1.00753	64	1	0	0.984375	0.0155024
1.22108	63	1	0	0.96875	0.0217491
1.3525	62	0	1	----	----
1.3744	61	1	0	0.952869	0.0265653
1.43463	60	0	1	----	----
1.94661	59	0	1	----	----
2.05065	58	1	0	0.93644	0.0307708
2.08624	57	1	0	0.920011	0.0343377
2.13279	56	0	1	----	----
2.1726	55	0	1	----	----
2.7096	54	0	1	----	----
2.8063	53	0	1	----	----
2.85832	52	0	1	----	----
2.94593	51	0	1	----	----
3.25257	50	0	1	----	----
3.27173	49	1	0	0.901236	0.0384289
4.4052	48	0	1	----	----
4.66256	47	0	1	----	----
4.66804	46	0	1	----	----
4.846	45	0	1	----	----
4.94456	44	0	1	----	----
4.9473	43	0	1	----	----
5.1508	42	0	1	----	----
5.28679	41	0	1	----	----
5.3562	40	0	1	----	----
5.57426	39	0	1	----	----
5.7796	38	0	1	----	----
5.80424	37	0	1	----	----
5.859	36	0	1	----	----
5.86721	35	1	0	0.875486	0.0451408
6.17112	34	0	1	----	----
6.19302	33	1	0	0.848956	0.0509762
6.31348	32	0	1	----	----
6.3436	31	0	1	----	----
6.52704	30	0	1	----	----
7.0883	29	0	1	----	----
7.29637	28	0	1	----	----
7.37851	27	0	1	----	----
7.47707	26	0	1	----	----
7.6742	25	0	1	----	----
7.77276	24	1	1	0.813583	0.0598804
7.85763	22	0	1	----	----
7.99179	21	0	1	----	----
8.16701	20	0	1	----	----
8.29843	19	0	1	----	----
8.79124	18	0	1	----	----
8.80219	17	0	1	----	----
9.09788	16	0	1	----	----
9.40726	15	0	1	----	----
9.71116	14	0	1	----	----
9.89459	13	0	1	----	----
9.9165	12	0	1	----	----
10.2313	11	0	1	----	----
10.3518	10	0	1	----	----
10.8172	9	1	0	0.723185	0.100484
11.7399	8	0	1	----	----
12.1451	7	0	1	----	----
12.7639	6	0	1	----	----
12.9966	5	0	1	----	----
13.7495	4	0	1	----	----
13.8645	3	0	1	----	----
14.8857	2	0	1	----	----
15.3511	1	0	1	----	----
Quiescent
0.974675	96	0	1	----	----
1.71663	95	1	0	0.989474	0.0104708
1.96851	94	1	0	0.978947	0.0147289
3.24162	93	0	1	----	----
3.78371	92	0	1	----	----
4.17796	91	1	0	0.96819	0.0180736
4.7315	90	0	1	----	----
4.97194	89	0	1	----	----
5.11431	88	0	1	----	----
5.18549	87	0	1	----	----
5.23203	86	0	1	----	----
5.30322	85	0	1	----	----
5.31691	84	0	1	----	----
5.32512	83	0	1	----	----
5.3525	82	0	1	----	----
5.48665	81	0	1	----	----
5.5551	80	0	2	----	----
5.577	78	0	1	----	----
5.70842	77	0	1	----	----
5.75496	76	0	1	----	----
5.92471	75	0	1	----	----
6.04517	74	0	1	----	----
6.17112	73	0	1	----	----
6.21492	72	0	1	----	----
6.23956	71	0	1	----	----
6.24504	70	0	1	----	----
6.64476	69	0	1	----	----
6.75428	68	0	1	----	----
6.80356	67	0	1	----	----
6.87474	66	0	1	----	----
6.97057	65	0	1	----	----
6.99521	64	0	1	----	----
6.99795	63	0	1	----	----
7.01164	62	0	1	----	----
7.02259	61	0	1	----	----
7.09377	60	0	1	----	----
7.22519	59	0	1	----	----
7.34018	58	0	1	----	----
7.40862	57	0	1	----	----
7.44969	56	1	0	0.950901	0.0246712
7.56742	55	0	1	----	----
7.57016	54	0	1	----	----
7.69336	53	0	1	----	----
7.74812	52	0	1	----	----
7.86585	51	0	1	----	----
7.87406	50	0	1	----	----
7.9288	49	0	1	----	----
8.09309	48	0	1	----	----
8.21355	47	0	1	----	----
8.23272	46	0	1	----	----
8.24093	45	0	1	----	----
8.36687	44	0	1	----	----
8.39425	43	1	0	0.928787	0.0325322
8.4658	42	0	1	----	----
8.59411	41	0	1	----	----
8.64887	40	0	1	----	----
8.73922	39	0	1	----	----
8.77207	38	0	1	----	----
8.81314	37	0	1	----	----
8.96372	36	0	1	----	----
9.10335	35	0	1	----	----
9.1937	34	0	1	----	----
9.3306	33	0	1	----	----
9.33881	32	1	0	0.899762	0.0425362
9.46475	31	1	0	0.870737	0.0500972
9.67009	30	0	1	----	----
9.83162	29	0	1	----	----
10.0972	28	0	1	----	----
10.1383	27	0	1	----	----
10.2943	26	0	1	----	----
10.3765	25	0	1	----	----
10.4586	24	0	1	----	----
10.768	23	0	1	----	----
10.9076	22	0	1	----	----
11.0171	21	0	1	----	----
11.0828	20	0	1	----	----
11.1567	19	0	2	----	----
11.3183	17	0	1	----	----
11.3648	16	0	1	----	----
11.6523	15	0	1	----	----
11.833	14	0	1	----	----
11.8604	13	0	1	----	----
12.0739	12	0	1	----	----
13.1745	11	0	1	----	----
14.1218	10	0	1	----	----
14.2615	9	0	1	----	----
15.3292	8	0	1	----	----
16.5914	7	0	1	----	----
16.8706	6	0	1	----	----
17.1526	5	0	1	----	----
17.2402	4	0	1	----	----
17.4209	3	0	1	----	----
17.5743	2	0	1	----	----
17.6591	1	0	1	----	----
Log-rank Test (Cox-Mantel)
	Events observed	Events expected
Activated	10	5.89912
Quiescent	7	11.1009
	Chi-square	Degrees of Freedom	P
	4.36574	1	0.0366687
Activated	0	1
	0.711841	1	Censored	0.711841	1
	1.00753	1		1.3525	0.96875
	1.00753	0.984375		1.43463	0.952869
	1.22108	0.984375		1.94661	0.952869
	1.22108	0.96875		2.13279	0.920011
	1.3525	0.96875		2.1726	0.920011
	1.3744	0.96875		2.7096	0.920011
	1.3744	0.952869		2.8063	0.920011
	1.43463	0.952869		2.85832	0.920011
	1.94661	0.952869		2.94593	0.920011
	2.05065	0.952869		3.25257	0.920011
	2.05065	0.93644		4.4052	0.901236
	2.08624	0.93644		4.66256	0.901236
	2.08624	0.920011		4.66804	0.901236
	2.13279	0.920011		4.846	0.901236
	2.1726	0.920011		4.94456	0.901236
	2.7096	0.920011		4.9473	0.901236
	2.8063	0.920011		5.1508	0.901236
	2.85832	0.920011		5.28679	0.901236
	2.94593	0.920011		5.3562	0.901236
	3.25257	0.920011		5.57426	0.901236
	3.27173	0.920011		5.7796	0.901236
	3.27173	0.901236		5.80424	0.901236
	4.4052	0.901236		5.859	0.901236
	4.66256	0.901236		6.17112	0.875486
	4.66804	0.901236		6.31348	0.848956
	4.846	0.901236		6.3436	0.848956
	4.94456	0.901236		6.52704	0.848956
	4.9473	0.901236		7.0883	0.848956
	5.1508	0.901236		7.29637	0.848956
	5.28679	0.901236		7.37851	0.848956
	5.3562	0.901236		7.47707	0.848956
	5.57426	0.901236		7.6742	0.848956
	5.7796	0.901236		7.77276	0.813583
	5.80424	0.901236		7.85763	0.813583
	5.859	0.901236		7.99179	0.813583
	5.86721	0.901236		8.16701	0.813583
	5.86721	0.875486		8.29843	0.813583
	6.17112	0.875486		8.79124	0.813583
	6.19302	0.875486		8.80219	0.813583
	6.19302	0.848956		9.09788	0.813583
	6.31348	0.848956		9.40726	0.813583
	6.3436	0.848956		9.71116	0.813583
	6.52704	0.848956		9.89459	0.813583
	7.0883	0.848956		9.9165	0.813583
	7.29637	0.848956		10.2313	0.813583
	7.37851	0.848956		10.3518	0.813583
	7.47707	0.848956		11.7399	0.723185
	7.6742	0.848956		12.1451	0.723185
	7.77276	0.848956		12.7639	0.723185
	7.77276	0.813583		12.9966	0.723185
	7.85763	0.813583		13.7495	0.723185
	7.99179	0.813583		13.8645	0.723185
	8.16701	0.813583		14.8857	0.723185
	8.29843	0.813583		15.3511	0.723185
	8.79124	0.813583		0.974675	1
	8.80219	0.813583		3.24162	0.978947
	9.09788	0.813583		3.78371	0.978947
	9.40726	0.813583		4.7315	0.96819
	9.71116	0.813583		4.97194	0.96819
	9.89459	0.813583		5.11431	0.96819
	9.9165	0.813583		5.18549	0.96819
	10.2313	0.813583		5.23203	0.96819
	10.3518	0.813583		5.30322	0.96819
	10.8172	0.813583		5.31691	0.96819
	10.8172	0.723185		5.32512	0.96819
	11.7399	0.723185		5.3525	0.96819
	12.1451	0.723185		5.48665	0.96819
	12.7639	0.723185		5.5551	0.96819
	12.9966	0.723185		5.577	0.96819
	13.7495	0.723185		5.70842	0.96819
	13.8645	0.723185		5.75496	0.96819
	14.8857	0.723185		5.92471	0.96819
	15.3511	0.723185		6.04517	0.96819
Quiescent	0	1		6.17112	0.96819
	0.974675	1		6.21492	0.96819
	1.71663	1		6.23956	0.96819
	1.71663	0.989474		6.24504	0.96819
	1.96851	0.989474		6.64476	0.96819
	1.96851	0.978947		6.75428	0.96819
	3.24162	0.978947		6.80356	0.96819
	3.78371	0.978947		6.87474	0.96819
	4.17796	0.978947		6.97057	0.96819
	4.17796	0.96819		6.99521	0.96819
	4.7315	0.96819		6.99795	0.96819
	4.97194	0.96819		7.01164	0.96819
	5.11431	0.96819		7.02259	0.96819
	5.18549	0.96819		7.09377	0.96819
	5.23203	0.96819		7.22519	0.96819
	5.30322	0.96819		7.34018	0.96819
	5.31691	0.96819		7.40862	0.96819
	5.32512	0.96819		7.56742	0.950901
	5.3525	0.96819		7.57016	0.950901
	5.48665	0.96819		7.69336	0.950901
	5.5551	0.96819		7.74812	0.950901
	5.577	0.96819		7.86585	0.950901
	5.70842	0.96819		7.87406	0.950901
	5.75496	0.96819		7.9288	0.950901
	5.92471	0.96819		8.09309	0.950901
	6.04517	0.96819		8.21355	0.950901
	6.17112	0.96819		8.23272	0.950901
	6.21492	0.96819		8.24093	0.950901
	6.23956	0.96819		8.36687	0.950901
	6.24504	0.96819		8.4658	0.928787
	6.64476	0.96819		8.59411	0.928787
	6.75428	0.96819		8.64887	0.928787
	6.80356	0.96819		8.73922	0.928787
	6.87474	0.96819		8.77207	0.928787
	6.97057	0.96819		8.81314	0.928787
	6.99521	0.96819		8.96372	0.928787
	6.99795	0.96819		9.10335	0.928787
	7.01164	0.96819		9.1937	0.928787
	7.02259	0.96819		9.3306	0.928787
	7.09377	0.96819		9.67009	0.870737
	7.22519	0.96819		9.83162	0.870737
	7.34018	0.96819		10.0972	0.870737
	7.40862	0.96819		10.1383	0.870737
	7.44969	0.96819		10.2943	0.870737
	7.44969	0.950901		10.3765	0.870737
	7.56742	0.950901		10.4586	0.870737
	7.57016	0.950901		10.768	0.870737
	7.69336	0.950901		10.9076	0.870737
	7.74812	0.950901		11.0171	0.870737
	7.86585	0.950901		11.0828	0.870737
	7.87406	0.950901		11.1567	0.870737
	7.9288	0.950901		11.3183	0.870737
	8.09309	0.950901		11.3648	0.870737
	8.21355	0.950901		11.6523	0.870737
	8.23272	0.950901		11.833	0.870737
	8.24093	0.950901		11.8604	0.870737
	8.36687	0.950901		12.0739	0.870737
	8.39425	0.950901		13.1745	0.870737
	8.39425	0.928787		14.1218	0.870737
	8.4658	0.928787		14.2615	0.870737
	8.59411	0.928787		15.3292	0.870737
	8.64887	0.928787		16.5914	0.870737
	8.73922	0.928787		16.8706	0.870737
	8.77207	0.928787		17.1526	0.870737
	8.81314	0.928787		17.2402	0.870737
	8.96372	0.928787		17.4209	0.870737
	9.10335	0.928787		17.5743	0.870737
	9.1937	0.928787		17.6591	0.870737
	9.3306	0.928787
	9.33881	0.928787
	9.33881	0.899762
	9.46475	0.899762
	9.46475	0.870737
	9.67009	0.870737
	9.83162	0.870737
	10.0972	0.870737
	10.1383	0.870737
	10.2943	0.870737
	10.3765	0.870737
	10.4586	0.870737
	10.768	0.870737
	10.9076	0.870737
	11.0171	0.870737
	11.0828	0.870737
	11.1567	0.870737
	11.3183	0.870737
	11.3648	0.870737
	11.6523	0.870737
	11.833	0.870737
	11.8604	0.870737
	12.0739	0.870737
	13.1745	0.870737
	14.1218	0.870737
	14.2615	0.870737
	15.3292	0.870737
	16.5914	0.870737
	16.8706	0.870737
	17.1526	0.870737
	17.2402	0.870737
	17.4209	0.870737
	17.5743	0.870737
	17.6591	0.870737
	0	1
	0	1
	0	1
	0	1
	0	1
	0	1
	0	1
	0	1
	0	1
	0	1
	0	1
	0	1
	0	1
	0	1
	0	1
	0	1
	0	1
	0	1
	0	1
	0	1
	0	1
	0	1
	0	1
	0	1
	0	1
	0	1
	0	1
	0	1
	0	1
	0	1
	0	1
	0	1
	0	1
	0	1
	0	1
	0	1
	0	1
	0	1
	0	1
	0	1
	0	1
	0	1
	0	1
	0	1
	0	1
	0	1
	0	1
	0	1
	0	1
	0	1
	0	1
	0	1
	0	1
	0	1
	0	1
	0	1
	0	1
	0	1
	0	1
	0	1
	0	1
	0	1
	0	1
	0	1
	0	1
	0	1
	0	1
	0	1
	0	1
	0	1
	0	1
	0	1
	0	1
	0	1
	0	1
	0	1
	0	1
	0	1
	0	1
	0	1
	0	1
	0	1
	0	1
	0	1
	0	1
	0	1
	0	1
	0	1
	0	1
	0	1
	0	1
	0	1
	0	1
	0	1
	0	1
	0	1
	0	1
	0	1
	0	1
	0	1
	0	1
	0	1
	0	1
	0	1
	0	1
	0	1
	0	1
	0	1
	0	1
	0	1
	0	1
	0	1
	0	1
	0	1
	0	1
	0	1
	0	1
	0	1
	0	1
	0	1
	0	1
	0	1
	0	1
	0	1
	0	1
	0	1
	0	1
	0	1
	0	1
	0	1
	0	1
	0	1
	0	1
	0	1
	0	1
	0	1
	0	1
	0	1
	0	1
	0	1
	0	1
	0	1
	0	1
	0	1
	0	1
	0	1
	0	1
	0	1
	0	1

## Sheet: Hypoxia_Original_All_patients
Survival Analysis
Survival time:	timelokr_1
Event:	Event_local
grouped by:	Hypoxia_Original
Survival Time	Remaining	Events	Censored	Survival Probability	Std.Error
Hypoxic
0.711841	68	0	1	----	----
0.974675	67	0	1	----	----
1.00753	66	1	0	0.984848	0.0150363
1.3525	65	0	1	----	----
1.43463	64	0	1	----	----
1.71663	63	1	0	0.969216	0.0214352
1.94661	62	0	1	----	----
2.05065	61	1	0	0.953327	0.0263219
2.13279	60	0	1	----	----
2.1726	59	0	1	----	----
2.8063	58	0	1	----	----
2.85832	57	0	1	----	----
2.94593	56	0	1	----	----
3.24162	55	0	1	----	----
3.25257	54	0	1	----	----
3.27173	53	1	0	0.93534	0.0313748
3.78371	52	0	1	----	----
4.17796	51	1	0	0.917	0.03572
4.4052	50	0	1	----	----
4.66256	49	0	1	----	----
4.846	48	0	1	----	----
4.94456	47	0	1	----	----
4.9473	46	0	1	----	----
5.28679	45	0	1	----	----
5.30322	44	0	1	----	----
5.31691	43	0	1	----	----
5.3525	42	0	1	----	----
5.75496	41	0	1	----	----
5.7796	40	0	1	----	----
6.19302	39	1	0	0.893487	0.041833
6.21492	38	0	1	----	----
6.3436	37	0	1	----	----
6.52704	36	0	1	----	----
6.87474	35	0	1	----	----
6.97057	34	0	1	----	----
6.99521	33	0	1	----	----
6.99795	32	0	1	----	----
7.0883	31	0	1	----	----
7.09377	30	0	1	----	----
7.29637	29	0	1	----	----
7.37851	28	0	1	----	----
7.40862	27	0	1	----	----
7.47707	26	0	1	----	----
7.6742	25	0	1	----	----
7.85763	24	0	1	----	----
7.9288	23	0	1	----	----
7.99179	22	0	1	----	----
8.29843	21	0	1	----	----
8.39425	20	1	0	0.848813	0.0589524
8.77207	19	0	1	----	----
8.79124	18	0	1	----	----
8.80219	17	0	1	----	----
9.1937	16	0	1	----	----
9.40726	15	0	1	----	----
9.71116	14	0	1	----	----
9.89459	13	0	1	----	----
10.2313	12	0	1	----	----
10.3518	11	0	1	----	----
11.0828	10	0	1	----	----
11.3183	9	0	1	----	----
11.7399	8	0	1	----	----
11.8604	7	0	1	----	----
12.1451	6	0	1	----	----
12.7639	5	0	1	----	----
13.8645	4	0	1	----	----
16.5914	3	0	1	----	----
17.1526	2	0	1	----	----
17.5743	1	0	1	----	----
Non_hypoxic
1.22108	93	1	0	0.989247	0.0106947
1.3744	92	1	0	0.978495	0.0150422
1.96851	91	1	0	0.967742	0.0183213
2.08624	90	1	0	0.956989	0.0210378
2.7096	89	0	1	----	----
4.66804	88	0	1	----	----
4.7315	87	0	1	----	----
4.97194	86	0	1	----	----
5.11431	85	0	1	----	----
5.1508	84	0	1	----	----
5.18549	83	0	1	----	----
5.23203	82	0	1	----	----
5.32512	81	0	1	----	----
5.3562	80	0	1	----	----
5.48665	79	0	1	----	----
5.5551	78	0	2	----	----
5.57426	76	0	1	----	----
5.577	75	0	1	----	----
5.70842	74	0	1	----	----
5.80424	73	0	1	----	----
5.859	72	0	1	----	----
5.86721	71	1	0	0.943511	0.0246846
5.92471	70	0	1	----	----
6.04517	69	0	1	----	----
6.17112	68	0	2	----	----
6.23956	66	0	1	----	----
6.24504	65	0	1	----	----
6.31348	64	0	1	----	----
6.64476	63	0	1	----	----
6.75428	62	0	1	----	----
6.80356	61	0	1	----	----
7.01164	60	0	1	----	----
7.02259	59	0	1	----	----
7.22519	58	0	1	----	----
7.34018	57	0	1	----	----
7.44969	56	1	0	0.926662	0.0294374
7.56742	55	0	1	----	----
7.57016	54	0	1	----	----
7.69336	53	0	1	----	----
7.74812	52	0	1	----	----
7.77276	51	1	1	0.908492	0.0340085
7.86585	49	0	1	----	----
7.87406	48	0	1	----	----
8.09309	47	0	1	----	----
8.16701	46	0	1	----	----
8.21355	45	0	1	----	----
8.23272	44	0	1	----	----
8.24093	43	0	1	----	----
8.36687	42	0	1	----	----
8.4658	41	0	1	----	----
8.59411	40	0	1	----	----
8.64887	39	0	1	----	----
8.73922	38	0	1	----	----
8.81314	37	0	1	----	----
8.96372	36	0	1	----	----
9.09788	35	0	1	----	----
9.10335	34	0	1	----	----
9.3306	33	0	1	----	----
9.33881	32	1	0	0.880102	0.0432001
9.46475	31	1	0	0.851712	0.0502772
9.67009	30	0	1	----	----
9.83162	29	0	1	----	----
9.9165	28	0	1	----	----
10.0972	27	0	1	----	----
10.1383	26	0	1	----	----
10.2943	25	0	1	----	----
10.3765	24	0	1	----	----
10.4586	23	0	1	----	----
10.768	22	0	1	----	----
10.8172	21	1	0	0.811154	0.062124
10.9076	20	0	1	----	----
11.0171	19	0	1	----	----
11.1567	18	0	2	----	----
11.3648	16	0	1	----	----
11.6523	15	0	1	----	----
11.833	14	0	1	----	----
12.0739	13	0	1	----	----
12.9966	12	0	1	----	----
13.1745	11	0	1	----	----
13.7495	10	0	1	----	----
14.1218	9	0	1	----	----
14.2615	8	0	1	----	----
14.8857	7	0	1	----	----
15.3292	6	0	1	----	----
15.3511	5	0	1	----	----
16.8706	4	0	1	----	----
17.2402	3	0	1	----	----
17.4209	2	0	1	----	----
17.6591	1	0	1	----	----
Log-rank Test (Cox-Mantel)
	Events observed	Events expected
Hypoxic	7	6.23767
Non_hypoxic	10	10.7623
	Chi-square	Degrees of Freedom	P
	0.147164	1	0.70126
Hypoxic	0	1
	0.711841	1	Censored	0.711841	1
	0.974675	1		0.974675	1
	1.00753	1		1.3525	0.984848
	1.00753	0.984848		1.43463	0.984848
	1.3525	0.984848		1.94661	0.969216
	1.43463	0.984848		2.13279	0.953327
	1.71663	0.984848		2.1726	0.953327
	1.71663	0.969216		2.8063	0.953327
	1.94661	0.969216		2.85832	0.953327
	2.05065	0.969216		2.94593	0.953327
	2.05065	0.953327		3.24162	0.953327
	2.13279	0.953327		3.25257	0.953327
	2.1726	0.953327		3.78371	0.93534
	2.8063	0.953327		4.4052	0.917
	2.85832	0.953327		4.66256	0.917
	2.94593	0.953327		4.846	0.917
	3.24162	0.953327		4.94456	0.917
	3.25257	0.953327		4.9473	0.917
	3.27173	0.953327		5.28679	0.917
	3.27173	0.93534		5.30322	0.917
	3.78371	0.93534		5.31691	0.917
	4.17796	0.93534		5.3525	0.917
	4.17796	0.917		5.75496	0.917
	4.4052	0.917		5.7796	0.917
	4.66256	0.917		6.21492	0.893487
	4.846	0.917		6.3436	0.893487
	4.94456	0.917		6.52704	0.893487
	4.9473	0.917		6.87474	0.893487
	5.28679	0.917		6.97057	0.893487
	5.30322	0.917		6.99521	0.893487
	5.31691	0.917		6.99795	0.893487
	5.3525	0.917		7.0883	0.893487
	5.75496	0.917		7.09377	0.893487
	5.7796	0.917		7.29637	0.893487
	6.19302	0.917		7.37851	0.893487
	6.19302	0.893487		7.40862	0.893487
	6.21492	0.893487		7.47707	0.893487
	6.3436	0.893487		7.6742	0.893487
	6.52704	0.893487		7.85763	0.893487
	6.87474	0.893487		7.9288	0.893487
	6.97057	0.893487		7.99179	0.893487
	6.99521	0.893487		8.29843	0.893487
	6.99795	0.893487		8.77207	0.848813
	7.0883	0.893487		8.79124	0.848813
	7.09377	0.893487		8.80219	0.848813
	7.29637	0.893487		9.1937	0.848813
	7.37851	0.893487		9.40726	0.848813
	7.40862	0.893487		9.71116	0.848813
	7.47707	0.893487		9.89459	0.848813
	7.6742	0.893487		10.2313	0.848813
	7.85763	0.893487		10.3518	0.848813
	7.9288	0.893487		11.0828	0.848813
	7.99179	0.893487		11.3183	0.848813
	8.29843	0.893487		11.7399	0.848813
	8.39425	0.893487		11.8604	0.848813
	8.39425	0.848813		12.1451	0.848813
	8.77207	0.848813		12.7639	0.848813
	8.79124	0.848813		13.8645	0.848813
	8.80219	0.848813		16.5914	0.848813
	9.1937	0.848813		17.1526	0.848813
	9.40726	0.848813		17.5743	0.848813
	9.71116	0.848813		2.7096	0.956989
	9.89459	0.848813		4.66804	0.956989
	10.2313	0.848813		4.7315	0.956989
	10.3518	0.848813		4.97194	0.956989
	11.0828	0.848813		5.11431	0.956989
	11.3183	0.848813		5.1508	0.956989
	11.7399	0.848813		5.18549	0.956989
	11.8604	0.848813		5.23203	0.956989
	12.1451	0.848813		5.32512	0.956989
	12.7639	0.848813		5.3562	0.956989
	13.8645	0.848813		5.48665	0.956989
	16.5914	0.848813		5.5551	0.956989
	17.1526	0.848813		5.57426	0.956989
	17.5743	0.848813		5.577	0.956989
Non_hypoxic	0	1		5.70842	0.956989
	1.22108	1		5.80424	0.956989
	1.22108	0.989247		5.859	0.956989
	1.3744	0.989247		5.92471	0.943511
	1.3744	0.978495		6.04517	0.943511
	1.96851	0.978495		6.17112	0.943511
	1.96851	0.967742		6.23956	0.943511
	2.08624	0.967742		6.24504	0.943511
	2.08624	0.956989		6.31348	0.943511
	2.7096	0.956989		6.64476	0.943511
	4.66804	0.956989		6.75428	0.943511
	4.7315	0.956989		6.80356	0.943511
	4.97194	0.956989		7.01164	0.943511
	5.11431	0.956989		7.02259	0.943511
	5.1508	0.956989		7.22519	0.943511
	5.18549	0.956989		7.34018	0.943511
	5.23203	0.956989		7.56742	0.926662
	5.32512	0.956989		7.57016	0.926662
	5.3562	0.956989		7.69336	0.926662
	5.48665	0.956989		7.74812	0.926662
	5.5551	0.956989		7.77276	0.908492
	5.57426	0.956989		7.86585	0.908492
	5.577	0.956989		7.87406	0.908492
	5.70842	0.956989		8.09309	0.908492
	5.80424	0.956989		8.16701	0.908492
	5.859	0.956989		8.21355	0.908492
	5.86721	0.956989		8.23272	0.908492
	5.86721	0.943511		8.24093	0.908492
	5.92471	0.943511		8.36687	0.908492
	6.04517	0.943511		8.4658	0.908492
	6.17112	0.943511		8.59411	0.908492
	6.23956	0.943511		8.64887	0.908492
	6.24504	0.943511		8.73922	0.908492
	6.31348	0.943511		8.81314	0.908492
	6.64476	0.943511		8.96372	0.908492
	6.75428	0.943511		9.09788	0.908492
	6.80356	0.943511		9.10335	0.908492
	7.01164	0.943511		9.3306	0.908492
	7.02259	0.943511		9.67009	0.851712
	7.22519	0.943511		9.83162	0.851712
	7.34018	0.943511		9.9165	0.851712
	7.44969	0.943511		10.0972	0.851712
	7.44969	0.926662		10.1383	0.851712
	7.56742	0.926662		10.2943	0.851712
	7.57016	0.926662		10.3765	0.851712
	7.69336	0.926662		10.4586	0.851712
	7.74812	0.926662		10.768	0.851712
	7.77276	0.926662		10.9076	0.811154
	7.77276	0.908492		11.0171	0.811154
	7.86585	0.908492		11.1567	0.811154
	7.87406	0.908492		11.3648	0.811154
	8.09309	0.908492		11.6523	0.811154
	8.16701	0.908492		11.833	0.811154
	8.21355	0.908492		12.0739	0.811154
	8.23272	0.908492		12.9966	0.811154
	8.24093	0.908492		13.1745	0.811154
	8.36687	0.908492		13.7495	0.811154
	8.4658	0.908492		14.1218	0.811154
	8.59411	0.908492		14.2615	0.811154
	8.64887	0.908492		14.8857	0.811154
	8.73922	0.908492		15.3292	0.811154
	8.81314	0.908492		15.3511	0.811154
	8.96372	0.908492		16.8706	0.811154
	9.09788	0.908492		17.2402	0.811154
	9.10335	0.908492		17.4209	0.811154
	9.3306	0.908492		17.6591	0.811154
	9.33881	0.908492
	9.33881	0.880102
	9.46475	0.880102
	9.46475	0.851712
	9.67009	0.851712
	9.83162	0.851712
	9.9165	0.851712
	10.0972	0.851712
	10.1383	0.851712
	10.2943	0.851712
	10.3765	0.851712
	10.4586	0.851712
	10.768	0.851712
	10.8172	0.851712
	10.8172	0.811154
	10.9076	0.811154
	11.0171	0.811154
	11.1567	0.811154
	11.3648	0.811154
	11.6523	0.811154
	11.833	0.811154
	12.0739	0.811154
	12.9966	0.811154
	13.1745	0.811154
	13.7495	0.811154
	14.1218	0.811154
	14.2615	0.811154
	14.8857	0.811154
	15.3292	0.811154
	15.3511	0.811154
	16.8706	0.811154
	17.2402	0.811154
	17.4209	0.811154
	17.6591	0.811154
	0	1
	0	1
	0	1
	0	1
	0	1
	0	1
	0	1
	0	1
	0	1
	0	1
	0	1
	0	1
	0	1
	0	1
	0	1
	0	1
	0	1
	0	1
	0	1
	0	1
	0	1
	0	1
	0	1
	0	1
	0	1
	0	1
	0	1
	0	1
	0	1
	0	1
	0	1
	0	1
	0	1
	0	1
	0	1
	0	1
	0	1
	0	1
	0	1
	0	1
	0	1
	0	1
	0	1
	0	1
	0	1
	0	1
	0	1
	0	1
	0	1
	0	1
	0	1
	0	1
	0	1
	0	1
	0	1
	0	1
	0	1
	0	1
	0	1
	0	1
	0	1
	0	1
	0	1
	0	1
	0	1
	0	1
	0	1
	0	1
	0	1
	0	1
	0	1
	0	1
	0	1
	0	1
	0	1
	0	1
	0	1
	0	1
	0	1
	0	1
	0	1
	0	1
	0	1
	0	1
	0	1
	0	1
	0	1
	0	1
	0	1
	0	1
	0	1
	0	1
	0	1
	0	1
	0	1
	0	1
	0	1
	0	1
	0	1
	0	1
	0	1
	0	1
	0	1
	0	1
	0	1
	0	1
	0	1
	0	1
	0	1
	0	1
	0	1
	0	1
	0	1
	0	1
	0	1
	0	1
	0	1
	0	1
	0	1
	0	1
	0	1
	0	1
	0	1
	0	1
	0	1
	0	1
	0	1
	0	1
	0	1
	0	1
	0	1
	0	1
	0	1
	0	1
	0	1
	0	1
	0	1
	0	1
	0	1
	0	1
	0	1
	0	1
	0	1
	0	1
	0	1
	0	1
	0	1
	0	1
	0	1
	0	1

## Sheet: LR_Training_WS
Survival Analysis [Subset]
Survival time:	Time_local
Event:	Event_local_2001
grouped by:	Label_NC_Pearson(new)_>=0.317872009268166
Survival Time	Remaining	Events	Censored	Survival Probability	Std.Error
Activated
1.00753	30	1	0	0.966667	0.0327731
1.3744	29	1	0	0.933333	0.045542
1.71663	28	1	0	0.9	0.0547723
1.94661	27	0	1	----	----
2.08624	26	1	0	0.865385	0.0626563
3.78371	25	0	1	----	----
4.7315	24	0	1	----	----
5.48665	23	0	1	----	----
5.577	22	0	1	----	----
5.75496	21	0	1	----	----
6.19302	20	1	0	0.822115	0.0729497
6.64476	19	0	1	----	----
6.75428	18	0	1	----	----
7.02259	17	0	1	----	----
7.29637	16	0	1	----	----
7.69336	15	0	1	----	----
7.77276	14	1	0	0.763393	0.0882644
7.87406	13	0	1	----	----
8.23272	12	0	1	----	----
8.59411	11	0	1	----	----
8.64887	10	0	1	----	----
8.73922	9	0	1	----	----
8.96372	8	0	1	----	----
9.33881	7	1	0	0.654337	0.126166
10.2943	6	0	1	----	----
10.8172	5	1	0	0.523469	0.154559
10.9076	4	0	1	----	----
13.7495	3	0	1	----	----
15.3292	2	0	1	----	----
16.5914	1	0	1	----	----
Quiescent
2.7096	51	0	1	----	----
2.8063	50	0	1	----	----
2.85832	49	0	1	----	----
3.25257	48	0	1	----	----
4.4052	47	0	1	----	----
4.66804	46	0	1	----	----
4.846	45	0	1	----	----
4.94456	44	0	1	----	----
4.9473	43	0	1	----	----
5.30322	42	0	1	----	----
5.31691	41	0	1	----	----
5.3562	40	0	1	----	----
5.70842	39	0	1	----	----
5.92471	38	0	1	----	----
6.17112	37	0	1	----	----
6.21492	36	0	1	----	----
6.24504	35	0	1	----	----
6.31348	34	0	1	----	----
6.52704	33	0	1	----	----
6.97057	32	0	1	----	----
6.99521	31	0	1	----	----
7.0883	30	0	1	----	----
7.34018	29	0	1	----	----
7.40862	28	0	1	----	----
7.85763	27	0	1	----	----
8.09309	26	0	1	----	----
8.21355	25	0	1	----	----
8.4658	24	0	1	----	----
8.77207	23	0	1	----	----
8.79124	22	0	1	----	----
9.10335	21	0	1	----	----
9.1937	20	0	1	----	----
9.40726	19	0	1	----	----
9.46475	18	1	0	0.944444	0.0539903
9.71116	17	0	1	----	----
9.83162	16	0	1	----	----
9.89459	15	0	1	----	----
10.0972	14	0	1	----	----
10.1383	13	0	1	----	----
10.4586	12	0	1	----	----
11.1567	11	0	1	----	----
11.3183	10	0	1	----	----
11.6523	9	0	1	----	----
12.0739	8	0	1	----	----
12.7639	7	0	1	----	----
12.9966	6	0	1	----	----
13.8645	5	0	1	----	----
15.3511	4	0	1	----	----
16.8706	3	0	1	----	----
17.1526	2	0	1	----	----
17.5743	1	0	1	----	----
Log-rank Test (Cox-Mantel)
	Events observed	Events expected
Activated	8	2.9553
Quiescent	1	6.0447
	Chi-square	Degrees of Freedom	P
	12.8214	1	0.00034267
Activated	0	1
	1.00753	1	Censored	1.94661	0.9
	1.00753	0.966667		3.78371	0.865385
	1.3744	0.966667		4.7315	0.865385
	1.3744	0.933333		5.48665	0.865385
	1.71663	0.933333		5.577	0.865385
	1.71663	0.9		5.75496	0.865385
	1.94661	0.9		6.64476	0.822115
	2.08624	0.9		6.75428	0.822115
	2.08624	0.865385		7.02259	0.822115
	3.78371	0.865385		7.29637	0.822115
	4.7315	0.865385		7.69336	0.822115
	5.48665	0.865385		7.87406	0.763393
	5.577	0.865385		8.23272	0.763393
	5.75496	0.865385		8.59411	0.763393
	6.19302	0.865385		8.64887	0.763393
	6.19302	0.822115		8.73922	0.763393
	6.64476	0.822115		8.96372	0.763393
	6.75428	0.822115		10.2943	0.654337
	7.02259	0.822115		10.9076	0.523469
	7.29637	0.822115		13.7495	0.523469
	7.69336	0.822115		15.3292	0.523469
	7.77276	0.822115		16.5914	0.523469
	7.77276	0.763393		2.7096	1
	7.87406	0.763393		2.8063	1
	8.23272	0.763393		2.85832	1
	8.59411	0.763393		3.25257	1
	8.64887	0.763393		4.4052	1
	8.73922	0.763393		4.66804	1
	8.96372	0.763393		4.846	1
	9.33881	0.763393		4.94456	1
	9.33881	0.654337		4.9473	1
	10.2943	0.654337		5.30322	1
	10.8172	0.654337		5.31691	1
	10.8172	0.523469		5.3562	1
	10.9076	0.523469		5.70842	1
	13.7495	0.523469		5.92471	1
	15.3292	0.523469		6.17112	1
	16.5914	0.523469		6.21492	1
Quiescent	0	1		6.24504	1
	2.7096	1		6.31348	1
	2.8063	1		6.52704	1
	2.85832	1		6.97057	1
	3.25257	1		6.99521	1
	4.4052	1		7.0883	1
	4.66804	1		7.34018	1
	4.846	1		7.40862	1
	4.94456	1		7.85763	1
	4.9473	1		8.09309	1
	5.30322	1		8.21355	1
	5.31691	1		8.4658	1
	5.3562	1		8.77207	1
	5.70842	1		8.79124	1
	5.92471	1		9.10335	1
	6.17112	1		9.1937	1
	6.21492	1		9.40726	1
	6.24504	1		9.71116	0.944444
	6.31348	1		9.83162	0.944444
	6.52704	1		9.89459	0.944444
	6.97057	1		10.0972	0.944444
	6.99521	1		10.1383	0.944444
	7.0883	1		10.4586	0.944444
	7.34018	1		11.1567	0.944444
	7.40862	1		11.3183	0.944444
	7.85763	1		11.6523	0.944444
	8.09309	1		12.0739	0.944444
	8.21355	1		12.7639	0.944444
	8.4658	1		12.9966	0.944444
	8.77207	1		13.8645	0.944444
	8.79124	1		15.3511	0.944444
	9.10335	1		16.8706	0.944444
	9.1937	1		17.1526	0.944444
	9.40726	1		17.5743	0.944444
	9.46475	1
	9.46475	0.944444
	9.71116	0.944444
	9.83162	0.944444
	9.89459	0.944444
	10.0972	0.944444
	10.1383	0.944444
	10.4586	0.944444
	11.1567	0.944444
	11.3183	0.944444
	11.6523	0.944444
	12.0739	0.944444
	12.7639	0.944444
	12.9966	0.944444
	13.8645	0.944444
	15.3511	0.944444
	16.8706	0.944444
	17.1526	0.944444
	17.5743	0.944444
	0	1
	0	1
	0	1
	0	1
	0	1
	0	1
	0	1
	0	1
	0	1
	0	1
	0	1
	0	1
	0	1
	0	1
	0	1
	0	1
	0	1
	0	1
	0	1
	0	1
	0	1
	0	1
	0	1
	0	1
	0	1
	0	1
	0	1
	0	1
	0	1
	0	1
	0	1
	0	1
	0	1
	0	1
	0	1
	0	1
	0	1
	0	1
	0	1
	0	1
	0	1
	0	1
	0	1
	0	1
	0	1
	0	1
	0	1
	0	1
	0	1
	0	1
	0	1
	0	1
	0	1
	0	1
	0	1
	0	1
	0	1
	0	1
	0	1
	0	1
	0	1
	0	1
	0	1
	0	1
	0	1
	0	1
	0	1
	0	1
	0	1
	0	1
	0	1
	0	1
	0	1
	0	1

## Sheet: LR_Validation_WS
Survival Analysis [Subset]
Survival time:	Time_local
Event:	Event_local_2001
grouped by:	Label_NC_Pearson(new)_>=0.317872009268166
Survival Time	Remaining	Events	Censored	Survival Probability	Std.Error
Activated
1.22108	26	1	0	0.961538	0.0377146
1.96851	25	1	0	0.923077	0.0522589
2.05065	24	1	0	0.884615	0.0626563
3.27173	23	1	0	0.846154	0.0707589
4.17796	22	1	0	0.807692	0.077292
4.66256	21	0	1	----	----
5.5551	20	0	2	----	----
5.86721	18	1	0	0.762821	0.0850313
6.23956	17	0	1	----	----
7.01164	16	0	1	----	----
7.22519	15	0	1	----	----
7.44969	14	1	0	0.708333	0.0948214
7.56742	13	0	1	----	----
7.57016	12	0	1	----	----
7.74812	11	0	1	----	----
7.77276	10	0	1	----	----
7.9288	9	0	1	----	----
8.16701	8	0	1	----	----
8.24093	7	0	1	----	----
11.1567	6	0	1	----	----
11.8604	5	0	1	----	----
14.2615	4	0	1	----	----
14.8857	3	0	1	----	----
17.2402	2	0	1	----	----
17.6591	1	0	1	----	----
Quiescent
0.711841	54	0	1	----	----
0.974675	53	0	1	----	----
1.3525	52	0	1	----	----
1.43463	51	0	1	----	----
2.13279	50	0	1	----	----
2.1726	49	0	1	----	----
2.94593	48	0	1	----	----
3.24162	47	0	1	----	----
4.97194	46	0	1	----	----
5.11431	45	0	1	----	----
5.1508	44	0	1	----	----
5.18549	43	0	1	----	----
5.23203	42	0	1	----	----
5.28679	41	0	1	----	----
5.32512	40	0	1	----	----
5.3525	39	0	1	----	----
5.57426	38	0	1	----	----
5.7796	37	0	1	----	----
5.80424	36	0	1	----	----
5.859	35	0	1	----	----
6.04517	34	0	1	----	----
6.17112	33	0	1	----	----
6.3436	32	0	1	----	----
6.80356	31	0	1	----	----
6.87474	30	0	1	----	----
6.99795	29	0	1	----	----
7.09377	28	0	1	----	----
7.37851	27	0	1	----	----
7.47707	26	0	1	----	----
7.6742	25	0	1	----	----
7.86585	24	0	1	----	----
7.99179	23	0	1	----	----
8.29843	22	0	1	----	----
8.36687	21	0	1	----	----
8.39425	20	1	0	0.95	0.048734
8.80219	19	0	1	----	----
8.81314	18	0	1	----	----
9.09788	17	0	1	----	----
9.3306	16	0	1	----	----
9.67009	15	0	1	----	----
9.9165	14	0	1	----	----
10.2313	13	0	1	----	----
10.3518	12	0	1	----	----
10.3765	11	0	1	----	----
10.768	10	0	1	----	----
11.0171	9	0	1	----	----
11.0828	8	0	1	----	----
11.3648	7	0	1	----	----
11.7399	6	0	1	----	----
11.833	5	0	1	----	----
12.1451	4	0	1	----	----
13.1745	3	0	1	----	----
14.1218	2	0	1	----	----
17.4209	1	0	1	----	----
Log-rank Test (Cox-Mantel)
	Events observed	Events expected
Activated	7	2.57478
Quiescent	1	5.42522
	Chi-square	Degrees of Freedom	P
	11.2151	1	0.000811344
Activated	0	1
	1.22108	1	Censored	4.66256	0.807692
	1.22108	0.961538		5.5551	0.807692
	1.96851	0.961538		6.23956	0.762821
	1.96851	0.923077		7.01164	0.762821
	2.05065	0.923077		7.22519	0.762821
	2.05065	0.884615		7.56742	0.708333
	3.27173	0.884615		7.57016	0.708333
	3.27173	0.846154		7.74812	0.708333
	4.17796	0.846154		7.77276	0.708333
	4.17796	0.807692		7.9288	0.708333
	4.66256	0.807692		8.16701	0.708333
	5.5551	0.807692		8.24093	0.708333
	5.86721	0.807692		11.1567	0.708333
	5.86721	0.762821		11.8604	0.708333
	6.23956	0.762821		14.2615	0.708333
	7.01164	0.762821		14.8857	0.708333
	7.22519	0.762821		17.2402	0.708333
	7.44969	0.762821		17.6591	0.708333
	7.44969	0.708333		0.711841	1
	7.56742	0.708333		0.974675	1
	7.57016	0.708333		1.3525	1
	7.74812	0.708333		1.43463	1
	7.77276	0.708333		2.13279	1
	7.9288	0.708333		2.1726	1
	8.16701	0.708333		2.94593	1
	8.24093	0.708333		3.24162	1
	11.1567	0.708333		4.97194	1
	11.8604	0.708333		5.11431	1
	14.2615	0.708333		5.1508	1
	14.8857	0.708333		5.18549	1
	17.2402	0.708333		5.23203	1
	17.6591	0.708333		5.28679	1
Quiescent	0	1		5.32512	1
	0.711841	1		5.3525	1
	0.974675	1		5.57426	1
	1.3525	1		5.7796	1
	1.43463	1		5.80424	1
	2.13279	1		5.859	1
	2.1726	1		6.04517	1
	2.94593	1		6.17112	1
	3.24162	1		6.3436	1
	4.97194	1		6.80356	1
	5.11431	1		6.87474	1
	5.1508	1		6.99795	1
	5.18549	1		7.09377	1
	5.23203	1		7.37851	1
	5.28679	1		7.47707	1
	5.32512	1		7.6742	1
	5.3525	1		7.86585	1
	5.57426	1		7.99179	1
	5.7796	1		8.29843	1
	5.80424	1		8.36687	1
	5.859	1		8.80219	0.95
	6.04517	1		8.81314	0.95
	6.17112	1		9.09788	0.95
	6.3436	1		9.3306	0.95
	6.80356	1		9.67009	0.95
	6.87474	1		9.9165	0.95
	6.99795	1		10.2313	0.95
	7.09377	1		10.3518	0.95
	7.37851	1		10.3765	0.95
	7.47707	1		10.768	0.95
	7.6742	1		11.0171	0.95
	7.86585	1		11.0828	0.95
	7.99179	1		11.3648	0.95
	8.29843	1		11.7399	0.95
	8.36687	1		11.833	0.95
	8.39425	1		12.1451	0.95
	8.39425	0.95		13.1745	0.95
	8.80219	0.95		14.1218	0.95
	8.81314	0.95		17.4209	0.95
	9.09788	0.95
	9.3306	0.95
	9.67009	0.95
	9.9165	0.95
	10.2313	0.95
	10.3518	0.95
	10.3765	0.95
	10.768	0.95
	11.0171	0.95
	11.0828	0.95
	11.3648	0.95
	11.7399	0.95
	11.833	0.95
	12.1451	0.95
	13.1745	0.95
	14.1218	0.95
	17.4209	0.95
	0	1
	0	1
	0	1
	0	1
	0	1
	0	1
	0	1
	0	1
	0	1
	0	1
	0	1
	0	1
	0	1
	0	1
	0	1
	0	1
	0	1
	0	1
	0	1
	0	1
	0	1
	0	1
	0	1
	0	1
	0	1
	0	1
	0	1
	0	1
	0	1
	0	1
	0	1
	0	1
	0	1
	0	1
	0	1
	0	1
	0	1
	0	1
	0	1
	0	1
	0	1
	0	1
	0	1
	0	1
	0	1
	0	1
	0	1
	0	1
	0	1
	0	1
	0	1
	0	1
	0	1
	0	1
	0	1
	0	1
	0	1
	0	1
	0	1
	0	1
	0	1
	0	1
	0	1
	0	1
	0	1
	0	1
	0	1
	0	1
	0	1
	0	1
	0	1
	0	1
	0	1
	0	1
	0	1

## Sheet: LR_Training_Hyp
Survival Analysis [Subset]
Survival time:	Time_local
Event:	Event_local_2001
grouped by:	Label_hypoxia<=0.25396781
Survival Time	Remaining	Events	Censored	Survival Probability	Std.Error
Hypoxic_LR
1.00753	50	1	0	0.98	0.019799
1.3744	49	1	0	0.96	0.0277128
1.71663	48	1	0	0.94	0.0335857
2.08624	47	1	0	0.92	0.0383667
2.7096	46	0	1	----	----
4.4052	45	0	1	----	----
4.66804	44	0	1	----	----
4.7315	43	0	1	----	----
4.94456	42	0	1	----	----
4.9473	41	0	1	----	----
5.31691	40	0	1	----	----
5.3562	39	0	1	----	----
5.92471	38	0	1	----	----
6.17112	37	0	1	----	----
6.19302	36	1	0	0.894444	0.0450145
6.31348	35	0	1	----	----
6.52704	34	0	1	----	----
6.64476	33	0	1	----	----
6.75428	32	0	1	----	----
6.99521	31	0	1	----	----
7.02259	30	0	1	----	----
7.0883	29	0	1	----	----
7.29637	28	0	1	----	----
7.69336	27	0	1	----	----
7.77276	26	1	0	0.860043	0.0548761
7.87406	25	0	1	----	----
8.09309	24	0	1	----	----
8.21355	23	0	1	----	----
8.23272	22	0	1	----	----
8.4658	21	0	1	----	----
8.64887	20	0	1	----	----
8.73922	19	0	1	----	----
8.96372	18	0	1	----	----
9.10335	17	0	1	----	----
9.33881	16	1	0	0.80629	0.0731812
9.40726	15	0	1	----	----
9.83162	14	0	1	----	----
10.0972	13	0	1	----	----
10.1383	12	0	1	----	----
10.2943	11	0	1	----	----
10.4586	10	0	1	----	----
10.8172	9	1	0	0.716702	0.10661
10.9076	8	0	1	----	----
11.6523	7	0	1	----	----
12.0739	6	0	1	----	----
12.9966	5	0	1	----	----
13.7495	4	0	1	----	----
15.3292	3	0	1	----	----
15.3511	2	0	1	----	----
16.8706	1	0	1	----	----
Non_Hypoxix_LR
1.94661	31	0	1	----	----
2.8063	30	0	1	----	----
2.85832	29	0	1	----	----
3.25257	28	0	1	----	----
3.78371	27	0	1	----	----
4.846	26	0	1	----	----
5.30322	25	0	1	----	----
5.48665	24	0	1	----	----
5.577	23	0	1	----	----
5.70842	22	0	1	----	----
5.75496	21	0	1	----	----
6.21492	20	0	1	----	----
6.24504	19	0	1	----	----
6.97057	18	0	1	----	----
7.34018	17	0	1	----	----
7.40862	16	0	1	----	----
7.85763	15	0	1	----	----
8.59411	14	0	1	----	----
8.77207	13	0	1	----	----
8.79124	12	0	1	----	----
9.1937	11	0	1	----	----
9.46475	10	1	0	0.9	0.0948683
9.71116	9	0	1	----	----
9.89459	8	0	1	----	----
11.1567	7	0	1	----	----
11.3183	6	0	1	----	----
12.7639	5	0	1	----	----
13.8645	4	0	1	----	----
16.5914	3	0	1	----	----
17.1526	2	0	1	----	----
17.5743	1	0	1	----	----
Log-rank Test (Cox-Mantel)
	Events observed	Events expected
Hypoxic_LR	8	5.48599
Non_Hypoxix_LR	1	3.51401
	Chi-square	Degrees of Freedom	P
	2.95066	1	0.0858427
Hypoxic_LR	0	1
	1.00753	1	Censored	2.7096	0.92
	1.00753	0.98		4.4052	0.92
	1.3744	0.98		4.66804	0.92
	1.3744	0.96		4.7315	0.92
	1.71663	0.96		4.94456	0.92
	1.71663	0.94		4.9473	0.92
	2.08624	0.94		5.31691	0.92
	2.08624	0.92		5.3562	0.92
	2.7096	0.92		5.92471	0.92
	4.4052	0.92		6.17112	0.92
	4.66804	0.92		6.31348	0.894444
	4.7315	0.92		6.52704	0.894444
	4.94456	0.92		6.64476	0.894444
	4.9473	0.92		6.75428	0.894444
	5.31691	0.92		6.99521	0.894444
	5.3562	0.92		7.02259	0.894444
	5.92471	0.92		7.0883	0.894444
	6.17112	0.92		7.29637	0.894444
	6.19302	0.92		7.69336	0.894444
	6.19302	0.894444		7.87406	0.860043
	6.31348	0.894444		8.09309	0.860043
	6.52704	0.894444		8.21355	0.860043
	6.64476	0.894444		8.23272	0.860043
	6.75428	0.894444		8.4658	0.860043
	6.99521	0.894444		8.64887	0.860043
	7.02259	0.894444		8.73922	0.860043
	7.0883	0.894444		8.96372	0.860043
	7.29637	0.894444		9.10335	0.860043
	7.69336	0.894444		9.40726	0.80629
	7.77276	0.894444		9.83162	0.80629
	7.77276	0.860043		10.0972	0.80629
	7.87406	0.860043		10.1383	0.80629
	8.09309	0.860043		10.2943	0.80629
	8.21355	0.860043		10.4586	0.80629
	8.23272	0.860043		10.9076	0.716702
	8.4658	0.860043		11.6523	0.716702
	8.64887	0.860043		12.0739	0.716702
	8.73922	0.860043		12.9966	0.716702
	8.96372	0.860043		13.7495	0.716702
	9.10335	0.860043		15.3292	0.716702
	9.33881	0.860043		15.3511	0.716702
	9.33881	0.80629		16.8706	0.716702
	9.40726	0.80629		1.94661	1
	9.83162	0.80629		2.8063	1
	10.0972	0.80629		2.85832	1
	10.1383	0.80629		3.25257	1
	10.2943	0.80629		3.78371	1
	10.4586	0.80629		4.846	1
	10.8172	0.80629		5.30322	1
	10.8172	0.716702		5.48665	1
	10.9076	0.716702		5.577	1
	11.6523	0.716702		5.70842	1
	12.0739	0.716702		5.75496	1
	12.9966	0.716702		6.21492	1
	13.7495	0.716702		6.24504	1
	15.3292	0.716702		6.97057	1
	15.3511	0.716702		7.34018	1
	16.8706	0.716702		7.40862	1
Non_Hypoxix_LR	0	1		7.85763	1
	1.94661	1		8.59411	1
	2.8063	1		8.77207	1
	2.85832	1		8.79124	1
	3.25257	1		9.1937	1
	3.78371	1		9.71116	0.9
	4.846	1		9.89459	0.9
	5.30322	1		11.1567	0.9
	5.48665	1		11.3183	0.9
	5.577	1		12.7639	0.9
	5.70842	1		13.8645	0.9
	5.75496	1		16.5914	0.9
	6.21492	1		17.1526	0.9
	6.24504	1		17.5743	0.9
	6.97057	1
	7.34018	1
	7.40862	1
	7.85763	1
	8.59411	1
	8.77207	1
	8.79124	1
	9.1937	1
	9.46475	1
	9.46475	0.9
	9.71116	0.9
	9.89459	0.9
	11.1567	0.9
	11.3183	0.9
	12.7639	0.9
	13.8645	0.9
	16.5914	0.9
	17.1526	0.9
	17.5743	0.9
	0	1
	0	1
	0	1
	0	1
	0	1
	0	1
	0	1
	0	1
	0	1
	0	1
	0	1
	0	1
	0	1
	0	1
	0	1
	0	1
	0	1
	0	1
	0	1
	0	1
	0	1
	0	1
	0	1
	0	1
	0	1
	0	1
	0	1
	0	1
	0	1
	0	1
	0	1
	0	1
	0	1
	0	1
	0	1
	0	1
	0	1
	0	1
	0	1
	0	1
	0	1
	0	1
	0	1
	0	1
	0	1
	0	1
	0	1
	0	1
	0	1
	0	1
	0	1
	0	1
	0	1
	0	1
	0	1
	0	1
	0	1
	0	1
	0	1
	0	1
	0	1
	0	1
	0	1
	0	1
	0	1
	0	1
	0	1
	0	1
	0	1
	0	1
	0	1
	0	1
	0	1
	0	1

## Sheet: LR_Validation_Hyp
Survival Analysis [Subset]
Survival time:	Time_local
Event:	Event_local_2001
grouped by:	Label_hypoxia<=0.25396781
Survival Time	Remaining	Events	Censored	Survival Probability	Std.Error
Hypoxic_LR
1.22108	46	1	0	0.978261	0.0215015
1.3525	45	0	1	----	----
1.96851	44	1	0	0.956028	0.0304076
2.05065	43	1	0	0.933794	0.036945
3.27173	42	1	0	0.911561	0.0422286
5.11431	41	0	1	----	----
5.23203	40	0	1	----	----
5.32512	39	0	1	----	----
5.5551	38	0	2	----	----
5.57426	36	0	1	----	----
5.80424	35	0	1	----	----
5.859	34	0	1	----	----
5.86721	33	1	0	0.883938	0.0491603
6.04517	32	0	1	----	----
6.23956	31	0	1	----	----
6.80356	30	0	1	----	----
6.87474	29	0	1	----	----
6.99795	28	0	1	----	----
7.01164	27	0	1	----	----
7.22519	26	0	1	----	----
7.44969	25	1	0	0.848581	0.0585441
7.56742	24	0	1	----	----
7.74812	23	0	1	----	----
7.77276	22	0	1	----	----
7.86585	21	0	1	----	----
7.99179	20	0	1	----	----
8.16701	19	0	1	----	----
8.24093	18	0	1	----	----
8.36687	17	0	1	----	----
9.09788	16	0	1	----	----
9.3306	15	0	1	----	----
9.67009	14	0	1	----	----
9.9165	13	0	1	----	----
10.3765	12	0	1	----	----
10.768	11	0	1	----	----
11.0171	10	0	1	----	----
11.1567	9	0	1	----	----
11.3648	8	0	1	----	----
11.833	7	0	1	----	----
11.8604	6	0	1	----	----
13.1745	5	0	1	----	----
14.1218	4	0	1	----	----
14.2615	3	0	1	----	----
17.4209	2	0	1	----	----
17.6591	1	0	1	----	----
Non_Hypoxix_LR
0.711841	34	0	1	----	----
0.974675	33	0	1	----	----
1.43463	32	0	1	----	----
2.13279	31	0	1	----	----
2.1726	30	0	1	----	----
2.94593	29	0	1	----	----
3.24162	28	0	1	----	----
4.17796	27	1	0	0.962963	0.0363447
4.66256	26	0	1	----	----
4.97194	25	0	1	----	----
5.1508	24	0	1	----	----
5.18549	23	0	1	----	----
5.28679	22	0	1	----	----
5.3525	21	0	1	----	----
5.7796	20	0	1	----	----
6.17112	19	0	1	----	----
6.3436	18	0	1	----	----
7.09377	17	0	1	----	----
7.37851	16	0	1	----	----
7.47707	15	0	1	----	----
7.57016	14	0	1	----	----
7.6742	13	0	1	----	----
7.9288	12	0	1	----	----
8.29843	11	0	1	----	----
8.39425	10	1	0	0.866667	0.0970342
8.80219	9	0	1	----	----
8.81314	8	0	1	----	----
10.2313	7	0	1	----	----
10.3518	6	0	1	----	----
11.0828	5	0	1	----	----
11.7399	4	0	1	----	----
12.1451	3	0	1	----	----
14.8857	2	0	1	----	----
17.2402	1	0	1	----	----
Log-rank Test (Cox-Mantel)
	Events observed	Events expected
Hypoxic_LR	6	4.84413
Non_Hypoxix_LR	2	3.15587
	Chi-square	Degrees of Freedom	P
	0.699156	1	0.403067
Hypoxic_LR	0	1
	1.22108	1	Censored	1.3525	0.978261
	1.22108	0.978261		5.11431	0.911561
	1.3525	0.978261		5.23203	0.911561
	1.96851	0.978261		5.32512	0.911561
	1.96851	0.956028		5.5551	0.911561
	2.05065	0.956028		5.57426	0.911561
	2.05065	0.933794		5.80424	0.911561
	3.27173	0.933794		5.859	0.911561
	3.27173	0.911561		6.04517	0.883938
	5.11431	0.911561		6.23956	0.883938
	5.23203	0.911561		6.80356	0.883938
	5.32512	0.911561		6.87474	0.883938
	5.5551	0.911561		6.99795	0.883938
	5.57426	0.911561		7.01164	0.883938
	5.80424	0.911561		7.22519	0.883938
	5.859	0.911561		7.56742	0.848581
	5.86721	0.911561		7.74812	0.848581
	5.86721	0.883938		7.77276	0.848581
	6.04517	0.883938		7.86585	0.848581
	6.23956	0.883938		7.99179	0.848581
	6.80356	0.883938		8.16701	0.848581
	6.87474	0.883938		8.24093	0.848581
	6.99795	0.883938		8.36687	0.848581
	7.01164	0.883938		9.09788	0.848581
	7.22519	0.883938		9.3306	0.848581
	7.44969	0.883938		9.67009	0.848581
	7.44969	0.848581		9.9165	0.848581
	7.56742	0.848581		10.3765	0.848581
	7.74812	0.848581		10.768	0.848581
	7.77276	0.848581		11.0171	0.848581
	7.86585	0.848581		11.1567	0.848581
	7.99179	0.848581		11.3648	0.848581
	8.16701	0.848581		11.833	0.848581
	8.24093	0.848581		11.8604	0.848581
	8.36687	0.848581		13.1745	0.848581
	9.09788	0.848581		14.1218	0.848581
	9.3306	0.848581		14.2615	0.848581
	9.67009	0.848581		17.4209	0.848581
	9.9165	0.848581		17.6591	0.848581
	10.3765	0.848581		0.711841	1
	10.768	0.848581		0.974675	1
	11.0171	0.848581		1.43463	1
	11.1567	0.848581		2.13279	1
	11.3648	0.848581		2.1726	1
	11.833	0.848581		2.94593	1
	11.8604	0.848581		3.24162	1
	13.1745	0.848581		4.66256	0.962963
	14.1218	0.848581		4.97194	0.962963
	14.2615	0.848581		5.1508	0.962963
	17.4209	0.848581		5.18549	0.962963
	17.6591	0.848581		5.28679	0.962963
Non_Hypoxix_LR	0	1		5.3525	0.962963
	0.711841	1		5.7796	0.962963
	0.974675	1		6.17112	0.962963
	1.43463	1		6.3436	0.962963
	2.13279	1		7.09377	0.962963
	2.1726	1		7.37851	0.962963
	2.94593	1		7.47707	0.962963
	3.24162	1		7.57016	0.962963
	4.17796	1		7.6742	0.962963
	4.17796	0.962963		7.9288	0.962963
	4.66256	0.962963		8.29843	0.962963
	4.97194	0.962963		8.80219	0.866667
	5.1508	0.962963		8.81314	0.866667
	5.18549	0.962963		10.2313	0.866667
	5.28679	0.962963		10.3518	0.866667
	5.3525	0.962963		11.0828	0.866667
	5.7796	0.962963		11.7399	0.866667
	6.17112	0.962963		12.1451	0.866667
	6.3436	0.962963		14.8857	0.866667
	7.09377	0.962963		17.2402	0.866667
	7.37851	0.962963
	7.47707	0.962963
	7.57016	0.962963
	7.6742	0.962963
	7.9288	0.962963
	8.29843	0.962963
	8.39425	0.962963
	8.39425	0.866667
	8.80219	0.866667
	8.81314	0.866667
	10.2313	0.866667
	10.3518	0.866667
	11.0828	0.866667
	11.7399	0.866667
	12.1451	0.866667
	14.8857	0.866667
	17.2402	0.866667
	0	1
	0	1
	0	1
	0	1
	0	1
	0	1
	0	1
	0	1
	0	1
	0	1
	0	1
	0	1
	0	1
	0	1
	0	1
	0	1
	0	1
	0	1
	0	1
	0	1
	0	1
	0	1
	0	1
	0	1
	0	1
	0	1
	0	1
	0	1
	0	1
	0	1
	0	1
	0	1
	0	1
	0	1
	0	1
	0	1
	0	1
	0	1
	0	1
	0	1
	0	1
	0	1
	0	1
	0	1
	0	1
	0	1
	0	1
	0	1
	0	1
	0	1
	0	1
	0	1
	0	1
	0	1
	0	1
	0	1
	0	1
	0	1
	0	1
	0	1
	0	1
	0	1
	0	1
	0	1
	0	1
	0	1
	0	1
	0	1
	0	1
	0	1
	0	1
	0	1
	0	1
	0	1
	0	1

## Sheet: LR_70_training
Survival Analysis [Subset]
Survival time:	Time_local
Event:	Event_local_2001
grouped by:	Label_LR_70
Survival Time	Remaining	Events	Censored	Survival Probability	Std.Error
70_LR_High
1.00753	37	1	0	0.972973	0.0266593
1.3744	36	1	0	0.945946	0.0371746
1.71663	35	1	0	0.918919	0.0448743
1.94661	34	0	1	----	----
2.08624	33	1	0	0.891073	0.0514336
2.7096	32	0	1	----	----
2.85832	31	0	1	----	----
4.4052	30	0	1	----	----
4.7315	29	0	1	----	----
4.846	28	0	1	----	----
4.94456	27	0	1	----	----
4.9473	26	0	1	----	----
5.31691	25	0	1	----	----
5.3562	24	0	1	----	----
5.48665	23	0	1	----	----
6.17112	22	0	1	----	----
6.19302	21	1	0	0.848641	0.0641421
6.31348	20	0	1	----	----
6.52704	19	0	1	----	----
7.0883	18	0	1	----	----
7.29637	17	0	1	----	----
7.69336	16	0	1	----	----
7.77276	15	1	0	0.792065	0.0810641
7.85763	14	0	1	----	----
8.21355	13	0	1	----	----
8.79124	12	0	1	----	----
9.33881	11	1	0	0.720059	0.100719
9.40726	10	0	1	----	----
9.71116	9	0	1	----	----
10.0972	8	0	1	----	----
10.8172	7	1	0	0.617193	0.128541
11.6523	6	0	1	----	----
12.0739	5	0	1	----	----
12.9966	4	0	1	----	----
13.8645	3	0	1	----	----
16.5914	2	0	1	----	----
17.1526	1	0	1	----	----
70_LR_Low
2.8063	44	0	1	----	----
3.25257	43	0	1	----	----
3.78371	42	0	1	----	----
4.66804	41	0	1	----	----
5.30322	40	0	1	----	----
5.577	39	0	1	----	----
5.70842	38	0	1	----	----
5.75496	37	0	1	----	----
5.92471	36	0	1	----	----
6.21492	35	0	1	----	----
6.24504	34	0	1	----	----
6.64476	33	0	1	----	----
6.75428	32	0	1	----	----
6.97057	31	0	1	----	----
6.99521	30	0	1	----	----
7.02259	29	0	1	----	----
7.34018	28	0	1	----	----
7.40862	27	0	1	----	----
7.87406	26	0	1	----	----
8.09309	25	0	1	----	----
8.23272	24	0	1	----	----
8.4658	23	0	1	----	----
8.59411	22	0	1	----	----
8.64887	21	0	1	----	----
8.73922	20	0	1	----	----
8.77207	19	0	1	----	----
8.96372	18	0	1	----	----
9.10335	17	0	1	----	----
9.1937	16	0	1	----	----
9.46475	15	1	0	0.933333	0.0644061
9.83162	14	0	1	----	----
9.89459	13	0	1	----	----
10.1383	12	0	1	----	----
10.2943	11	0	1	----	----
10.4586	10	0	1	----	----
10.9076	9	0	1	----	----
11.1567	8	0	1	----	----
11.3183	7	0	1	----	----
12.7639	6	0	1	----	----
13.7495	5	0	1	----	----
15.3292	4	0	1	----	----
15.3511	3	0	1	----	----
16.8706	2	0	1	----	----
17.5743	1	0	1	----	----
Log-rank Test (Cox-Mantel)
	Events observed	Events expected
70_LR_High	8	3.75483
70_LR_Low	1	5.24517
	Chi-square	Degrees of Freedom	P
	8.23536	1	0.00410819
70_LR_High	0	1
	1.00753	1	Censored	1.94661	0.918919
	1.00753	0.972973		2.7096	0.891073
	1.3744	0.972973		2.85832	0.891073
	1.3744	0.945946		4.4052	0.891073
	1.71663	0.945946		4.7315	0.891073
	1.71663	0.918919		4.846	0.891073
	1.94661	0.918919		4.94456	0.891073
	2.08624	0.918919		4.9473	0.891073
	2.08624	0.891073		5.31691	0.891073
	2.7096	0.891073		5.3562	0.891073
	2.85832	0.891073		5.48665	0.891073
	4.4052	0.891073		6.17112	0.891073
	4.7315	0.891073		6.31348	0.848641
	4.846	0.891073		6.52704	0.848641
	4.94456	0.891073		7.0883	0.848641
	4.9473	0.891073		7.29637	0.848641
	5.31691	0.891073		7.69336	0.848641
	5.3562	0.891073		7.85763	0.792065
	5.48665	0.891073		8.21355	0.792065
	6.17112	0.891073		8.79124	0.792065
	6.19302	0.891073		9.40726	0.720059
	6.19302	0.848641		9.71116	0.720059
	6.31348	0.848641		10.0972	0.720059
	6.52704	0.848641		11.6523	0.617193
	7.0883	0.848641		12.0739	0.617193
	7.29637	0.848641		12.9966	0.617193
	7.69336	0.848641		13.8645	0.617193
	7.77276	0.848641		16.5914	0.617193
	7.77276	0.792065		17.1526	0.617193
	7.85763	0.792065		2.8063	1
	8.21355	0.792065		3.25257	1
	8.79124	0.792065		3.78371	1
	9.33881	0.792065		4.66804	1
	9.33881	0.720059		5.30322	1
	9.40726	0.720059		5.577	1
	9.71116	0.720059		5.70842	1
	10.0972	0.720059		5.75496	1
	10.8172	0.720059		5.92471	1
	10.8172	0.617193		6.21492	1
	11.6523	0.617193		6.24504	1
	12.0739	0.617193		6.64476	1
	12.9966	0.617193		6.75428	1
	13.8645	0.617193		6.97057	1
	16.5914	0.617193		6.99521	1
	17.1526	0.617193		7.02259	1
70_LR_Low	0	1		7.34018	1
	2.8063	1		7.40862	1
	3.25257	1		7.87406	1
	3.78371	1		8.09309	1
	4.66804	1		8.23272	1
	5.30322	1		8.4658	1
	5.577	1		8.59411	1
	5.70842	1		8.64887	1
	5.75496	1		8.73922	1
	5.92471	1		8.77207	1
	6.21492	1		8.96372	1
	6.24504	1		9.10335	1
	6.64476	1		9.1937	1
	6.75428	1		9.83162	0.933333
	6.97057	1		9.89459	0.933333
	6.99521	1		10.1383	0.933333
	7.02259	1		10.2943	0.933333
	7.34018	1		10.4586	0.933333
	7.40862	1		10.9076	0.933333
	7.87406	1		11.1567	0.933333
	8.09309	1		11.3183	0.933333
	8.23272	1		12.7639	0.933333
	8.4658	1		13.7495	0.933333
	8.59411	1		15.3292	0.933333
	8.64887	1		15.3511	0.933333
	8.73922	1		16.8706	0.933333
	8.77207	1		17.5743	0.933333
	8.96372	1
	9.10335	1
	9.1937	1
	9.46475	1
	9.46475	0.933333
	9.83162	0.933333
	9.89459	0.933333
	10.1383	0.933333
	10.2943	0.933333
	10.4586	0.933333
	10.9076	0.933333
	11.1567	0.933333
	11.3183	0.933333
	12.7639	0.933333
	13.7495	0.933333
	15.3292	0.933333
	15.3511	0.933333
	16.8706	0.933333
	17.5743	0.933333
	0	1
	0	1
	0	1
	0	1
	0	1
	0	1
	0	1
	0	1
	0	1
	0	1
	0	1
	0	1
	0	1
	0	1
	0	1
	0	1
	0	1
	0	1
	0	1
	0	1
	0	1
	0	1
	0	1
	0	1
	0	1
	0	1
	0	1
	0	1
	0	1
	0	1
	0	1
	0	1
	0	1
	0	1
	0	1
	0	1
	0	1
	0	1
	0	1
	0	1
	0	1
	0	1
	0	1
	0	1
	0	1
	0	1
	0	1
	0	1
	0	1
	0	1
	0	1
	0	1
	0	1
	0	1
	0	1
	0	1
	0	1
	0	1
	0	1
	0	1
	0	1
	0	1
	0	1
	0	1
	0	1
	0	1
	0	1
	0	1
	0	1
	0	1
	0	1
	0	1
	0	1
	0	1

## Sheet: LR_70_Validation
Survival Analysis [Subset]
Survival time:	Time_local
Event:	Event_local_2001
grouped by:	Label_LR_70
Survival Time	Remaining	Events	Censored	Survival Probability	Std.Error
70_LR_High
0.711841	41	0	1	----	----
1.22108	40	1	0	0.975	0.0246855
1.3525	39	0	1	----	----
1.43463	38	0	1	----	----
1.96851	37	1	0	0.948649	0.0353908
2.05065	36	1	0	0.922297	0.0431161
2.13279	35	0	1	----	----
2.1726	34	0	1	----	----
3.27173	33	1	0	0.894349	0.0500548
4.66256	32	0	1	----	----
5.1508	31	0	1	----	----
5.32512	30	0	1	----	----
5.5551	29	0	2	----	----
5.57426	27	0	1	----	----
5.7796	26	0	1	----	----
5.80424	25	0	1	----	----
5.859	24	0	1	----	----
5.86721	23	1	0	0.855464	0.0611443
6.17112	22	0	1	----	----
6.3436	21	0	1	----	----
6.87474	20	0	1	----	----
6.99795	19	0	1	----	----
7.01164	18	0	1	----	----
7.37851	17	0	1	----	----
7.47707	16	0	1	----	----
7.6742	15	0	1	----	----
7.74812	14	0	1	----	----
7.99179	13	0	1	----	----
8.29843	12	0	1	----	----
8.36687	11	0	1	----	----
8.80219	10	0	1	----	----
9.09788	9	0	1	----	----
9.9165	8	0	1	----	----
10.2313	7	0	1	----	----
10.3518	6	0	1	----	----
11.7399	5	0	1	----	----
12.1451	4	0	1	----	----
14.2615	3	0	1	----	----
14.8857	2	0	1	----	----
17.2402	1	0	1	----	----
70_LR_Low
0.974675	39	0	1	----	----
2.94593	38	0	1	----	----
3.24162	37	0	1	----	----
4.17796	36	1	0	0.972222	0.0273893
4.97194	35	0	1	----	----
5.11431	34	0	1	----	----
5.18549	33	0	1	----	----
5.23203	32	0	1	----	----
5.28679	31	0	1	----	----
5.3525	30	0	1	----	----
6.04517	29	0	1	----	----
6.23956	28	0	1	----	----
6.80356	27	0	1	----	----
7.09377	26	0	1	----	----
7.22519	25	0	1	----	----
7.44969	24	1	0	0.931713	0.0475561
7.56742	23	0	1	----	----
7.57016	22	0	1	----	----
7.77276	21	0	1	----	----
7.86585	20	0	1	----	----
7.9288	19	0	1	----	----
8.16701	18	0	1	----	----
8.24093	17	0	1	----	----
8.39425	16	1	0	0.873481	0.0718802
8.81314	15	0	1	----	----
9.3306	14	0	1	----	----
9.67009	13	0	1	----	----
10.3765	12	0	1	----	----
10.768	11	0	1	----	----
11.0171	10	0	1	----	----
11.0828	9	0	1	----	----
11.1567	8	0	1	----	----
11.3648	7	0	1	----	----
11.833	6	0	1	----	----
11.8604	5	0	1	----	----
13.1745	4	0	1	----	----
14.1218	3	0	1	----	----
17.4209	2	0	1	----	----
17.6591	1	0	1	----	----
Log-rank Test (Cox-Mantel)
	Events observed	Events expected
70_LR_High	5	3.66841
70_LR_Low	3	4.33159
	Chi-square	Degrees of Freedom	P
	0.892697	1	0.344747
70_LR_High	0	1
	0.711841	1	Censored	0.711841	1
	1.22108	1		1.3525	0.975
	1.22108	0.975		1.43463	0.975
	1.3525	0.975		2.13279	0.922297
	1.43463	0.975		2.1726	0.922297
	1.96851	0.975		4.66256	0.894349
	1.96851	0.948649		5.1508	0.894349
	2.05065	0.948649		5.32512	0.894349
	2.05065	0.922297		5.5551	0.894349
	2.13279	0.922297		5.57426	0.894349
	2.1726	0.922297		5.7796	0.894349
	3.27173	0.922297		5.80424	0.894349
	3.27173	0.894349		5.859	0.894349
	4.66256	0.894349		6.17112	0.855464
	5.1508	0.894349		6.3436	0.855464
	5.32512	0.894349		6.87474	0.855464
	5.5551	0.894349		6.99795	0.855464
	5.57426	0.894349		7.01164	0.855464
	5.7796	0.894349		7.37851	0.855464
	5.80424	0.894349		7.47707	0.855464
	5.859	0.894349		7.6742	0.855464
	5.86721	0.894349		7.74812	0.855464
	5.86721	0.855464		7.99179	0.855464
	6.17112	0.855464		8.29843	0.855464
	6.3436	0.855464		8.36687	0.855464
	6.87474	0.855464		8.80219	0.855464
	6.99795	0.855464		9.09788	0.855464
	7.01164	0.855464		9.9165	0.855464
	7.37851	0.855464		10.2313	0.855464
	7.47707	0.855464		10.3518	0.855464
	7.6742	0.855464		11.7399	0.855464
	7.74812	0.855464		12.1451	0.855464
	7.99179	0.855464		14.2615	0.855464
	8.29843	0.855464		14.8857	0.855464
	8.36687	0.855464		17.2402	0.855464
	8.80219	0.855464		0.974675	1
	9.09788	0.855464		2.94593	1
	9.9165	0.855464		3.24162	1
	10.2313	0.855464		4.97194	0.972222
	10.3518	0.855464		5.11431	0.972222
	11.7399	0.855464		5.18549	0.972222
	12.1451	0.855464		5.23203	0.972222
	14.2615	0.855464		5.28679	0.972222
	14.8857	0.855464		5.3525	0.972222
	17.2402	0.855464		6.04517	0.972222
70_LR_Low	0	1		6.23956	0.972222
	0.974675	1		6.80356	0.972222
	2.94593	1		7.09377	0.972222
	3.24162	1		7.22519	0.972222
	4.17796	1		7.56742	0.931713
	4.17796	0.972222		7.57016	0.931713
	4.97194	0.972222		7.77276	0.931713
	5.11431	0.972222		7.86585	0.931713
	5.18549	0.972222		7.9288	0.931713
	5.23203	0.972222		8.16701	0.931713
	5.28679	0.972222		8.24093	0.931713
	5.3525	0.972222		8.81314	0.873481
	6.04517	0.972222		9.3306	0.873481
	6.23956	0.972222		9.67009	0.873481
	6.80356	0.972222		10.3765	0.873481
	7.09377	0.972222		10.768	0.873481
	7.22519	0.972222		11.0171	0.873481
	7.44969	0.972222		11.0828	0.873481
	7.44969	0.931713		11.1567	0.873481
	7.56742	0.931713		11.3648	0.873481
	7.57016	0.931713		11.833	0.873481
	7.77276	0.931713		11.8604	0.873481
	7.86585	0.931713		13.1745	0.873481
	7.9288	0.931713		14.1218	0.873481
	8.16701	0.931713		17.4209	0.873481
	8.24093	0.931713		17.6591	0.873481
	8.39425	0.931713
	8.39425	0.873481
	8.81314	0.873481
	9.3306	0.873481
	9.67009	0.873481
	10.3765	0.873481
	10.768	0.873481
	11.0171	0.873481
	11.0828	0.873481
	11.1567	0.873481
	11.3648	0.873481
	11.833	0.873481
	11.8604	0.873481
	13.1745	0.873481
	14.1218	0.873481
	17.4209	0.873481
	17.6591	0.873481
	0	1
	0	1
	0	1
	0	1
	0	1
	0	1
	0	1
	0	1
	0	1
	0	1
	0	1
	0	1
	0	1
	0	1
	0	1
	0	1
	0	1
	0	1
	0	1
	0	1
	0	1
	0	1
	0	1
	0	1
	0	1
	0	1
	0	1
	0	1
	0	1
	0	1
	0	1
	0	1
	0	1
	0	1
	0	1
	0	1
	0	1
	0	1
	0	1
	0	1
	0	1
	0	1
	0	1
	0	1
	0	1
	0	1
	0	1
	0	1
	0	1
	0	1
	0	1
	0	1
	0	1
	0	1
	0	1
	0	1
	0	1
	0	1
	0	1
	0	1
	0	1
	0	1
	0	1
	0	1
	0	1
	0	1
	0	1
	0	1
	0	1
	0	1
	0	1
	0	1
	0	1
	0	1
	0	1
