# Supplementary material for: Predicting a local recurrence after breast-conserving therapy by gene expression profiling
Source: Breast Cancer Res. 2006 Oct 30;8(5):R62. doi: 10.1186/bcr1614 (PMC1779489; doi:10.1186/bcr1614)
Supplement: Additional file 6 — A text file containing the expression data for the 5,000 most variable expressed genes on the array for all patients in the training set. [file bcr1614-S6.txt]

		1_1_111	1_1_117	1_1_12	1_1_120	1_1_124	1_1_128	1_1_130	1_1_133	1_1_137	1_1_14	1_1_145	1_1_151	1_1_157	1_1_174	1_1_177	1_1_179	1_1_182	1_1_184	1_1_189	1_1_199	1_1_202	1_1_214	1_1_217	1_1_219	1_1_226	1_1_229	1_1_231	1_1_239	1_1_249	1_1_251	1_1_254	1_1_259	1_1_26	1_1_261	1_1_268	1_1_271	1_1_274	1_1_28	1_1_281	1_1_286	1_1_291	1_1_293	1_1_300	1_1_303	1_1_307	1_1_312	1_1_320	1_1_328
		1	1	1	1	1	1	1	1	1	1	1	1	1	1	1	1	1	1	1	1	1	1	1	1	1	1	1	1	1	1	1	1	1	1	1	1	1	1	1	1	1	1	1	1	1	1	1	1
Contig2554_RC		0.176018	0.03528	-2	0.283804	-0.309123	-0.090381	-0.310223	-0.18897	-0.118314	-0.08951	0.07373	-0.052066	-0.101907	-0.129568	0.167509	-0.197885	-0.106263	-0.100673	-0.161635	-0.365216	-0.186977	-0.106432	-0.493298	-0.227128	-0.159316	-0.187484	0.057301	0.064853	-0.185829	-0.022892	-0.146587	-0.670036	-0.117254	0.098847	-0.054825	-0.142858	0.022363	-2	0.008113	-0.129917	0.187633	0.112256	-0.063577	0.00038	0.051945	0.046743	-0.050484	0.067073
NM_002964	S100A8	0.155431	0.087322	0.623578	0.072529	-1.037051	-0.722161	0.469098	-0.359254	-1.014447	-0.096367	-1.409258	-0.565234	-0.928605	-0.846731	1.207377	0.940109	-0.824364	-0.831303	-0.446608	-0.44473	-0.723524	-0.698271	-1.036252	-1.031433	0.614384	-0.826321	0.570695	-0.676463	-0.231656	-1.09599	-0.998637	-0.664918	-0.003739	-0.991326	-0.3357	-1.07651	-0.854735	0.154856	-0.925533	-0.65239	-0.696183	0.162236	0.141488	0.102876	0.026731	0.293659	0.244047	0.143366
NM_014183	HSPC162	0.042456	-0.049499	0.088698	-0.081437	0.11168	0.072919	-0.045152	-0.033557	0.139676	0.050002	0.129986	0.046437	0.103641	0.177725	-0.109794	-0.066901	-0.079008	-0.03655	-0.191569	0.045594	-0.05774	-0.0658	-0.223499	-0.151784	-0.022189	0.011745	-0.024161	-0.276294	-0.078187	-0.276309	0.015723	0.050398	-0.000498	0.053871	-0.173646	-0.005527	-0.133564	-0.006774	0.009177	-0.054717	0.02568	-0.002703	0.040019	0.024624	0.035939	0.08922	0.044174	0.080501
Contig29682_RC		-0.007055	-0.06398	-0.253058	-0.04465	-0.154285	-0.213659	0.242142	-0.267999	-0.265257	0.007438	-0.358569	-0.452816	-0.405271	-0.323633	0.663421	-0.121477	-0.054224	-0.356208	0.154555	-0.170593	-0.304571	-0.180079	-0.003688	0.574622	-0.292224	-0.429694	-0.59006	0.104676	0.45181	0.367417	-0.350327	-0.147054	0.011056	-0.280357	0.075531	-0.355825	0.133237	0.020311	-0.234541	-0.110056	-0.098456	0.156489	0.075715	0.016111	0.011353	-0.038924	-0.081766	-0.032457
Contig39626_RC		-0.140261	-0.024434	-0.009345	-0.13907	0.1304	-0.105853	0.073708	-0.023386	0.081464	0.007481	0.011476	-0.023214	0.042712	0.124103	0.141488	0.017441	-0.013486	-0.147968	-0.095714	0.336915	0.042504	0.052052	0.282804	-0.03016	0.004095	0.135541	-0.118565	-0.073132	0.073544	-0.00852	0.104901	-0.295862	0.026227	-0.006086	0.409757	-0.059179	-0.143878	0.018424	0.022926	-0.111746	-0.193334	-0.01313	0.069477	-0.025925	-0.048207	0.163722	0.21869	0.116607
NM_001814	CTSC	-0.002119	-0.01662	0.006558	-0.043984	-0.450787	-0.269342	0.318579	-0.114666	-0.20745	-0.009052	-0.371935	0.19967	-0.468026	0.099157	0.238888	0.105084	-0.101469	0.46955	0.316989	-0.234732	-0.092124	-0.136107	-0.187758	-0.001263	0.470495	0.388438	-0.221773	-0.352532	0.029454	-0.279066	0.087786	-0.73295	0.011936	-0.481487	0.50019	-0.370329	-0.141903	-0.029215	-0.179462	0.23025	0.0554	0.038021	0.032463	-0.101484	0.00135	0.038788	-0.034202	0.082231
NM_013975	LIG3	-0.175629	-0.046162	-0.039976	-0.401817	0.0914	0.072095	-0.030787	-0.120968	0.066076	0.225129	0.181258	0.052334	-0.056714	0.078782	0.054157	-0.055548	0.041614	-0.022856	-0.167076	-0.222841	0.192083	0.168828	0.187439	-0.032518	0.002681	-0.108398	-0.096992	0.070038	0.049869	-0.226978	0.187601	-0.456338	-0.094612	0.200247	-0.005745	0.072311	-0.001076	-0.047581	0.123641	-0.060588	0.003732	-0.404128	-0.319363	-0.215695	0.14065	-0.156092	-0.31945	-0.086836
NM_014845	KIAA0274	-0.067098	-0.026757	0.277076	-0.314346	0.063561	-0.014452	-0.122903	-0.215277	0.112115	-0.09075	-0.117389	0.023775	0.071424	-0.089878	0.119533	0.034115	0.099838	-0.15959	0.078044	0.002155	0.174813	0.085964	-0.261597	0.085326	-0.18618	-0.002564	-0.032625	-0.009326	-0.155304	-0.117871	0.122113	-0.659802	0.543962	0.124091	-0.051204	-0.029493	0.011923	0.505585	0.174595	-0.100164	0.022189	-0.064164	0.037191	0.155799	-0.106363	0.094736	0.142839	0.068923
AL050008	DKFZP564A063	-0.261289	-0.069351	-0.310812	0.06372	-0.055548	-0.074089	-0.058475	-0.037167	0.097534	0.191167	0.029943	0.099634	-0.018426	0.107443	-0.093337	-0.19084	-0.054346	0.125727	-0.148536	-0.015123	-0.273956	-0.057198	0.141451	-0.237781	-0.012971	-0.005635	0.087268	-0.382216	0.184459	-0.158444	-0.071023	-0.059268	0.057065	-0.071215	0.173902	0.001736	-0.034421	-0.020792	-0.094992	-0.085676	0.127419	0.169335	-0.215453	0.179839	-0.198964	0.10886	0.014998	-0.058353
NM_006419	SCYB13	-0.24067	0.079656	-0.419991	0.059832	-0.703888	-0.642489	-0.431007	1.247853	-0.649388	-0.044414	-0.589068	-0.373198	-0.727357	-0.290839	-0.342383	-0.559328	-0.76528	0.001174	-0.128151	-0.479133	-0.797861	0.94462	-0.334517	-0.405826	0.404253	-0.321783	-0.038615	-0.147164	-0.671624	0.213348	1.472835	-0.491255	-0.042333	-0.955195	-0.266803	1.227649	-0.459873	-0.187961	0.935547	-0.116746	-0.363498	-0.154464	0.402447	0.147059	-0.046604	0.433648	0.071786	0.378981
Contig46934_RC		-0.373989	-0.356802	-1.78113	0.515472	-0.348513	0.134275	-1.208968	-0.202144	-0.431442	-0.108014	0.04406	0.011171	0.17048	0.075776	-1.419943	-1.321393	-0.466548	-0.925637	-0.080426	-0.276752	-0.956373	-0.188521	-1.403954	-0.94282	-1.349426	-0.45367	0.229206	-0.11917	-0.259604	-0.274254	0.021669	-0.266957	-0.343738	0.227679	-1.397887	-0.140639	0.472997	-0.268432	0.046133	-0.012842	-0.397179	0.873483	-0.047617	-0.259165	-1.196309	-0.089618	0.105055	0.257775
AA555029_RC		-0.057367	-0.035603	0.056865	0.162862	-0.206672	-0.319737	-0.134458	-0.159539	-0.126375	-0.366872	-0.273482	-0.018204	-0.289743	0.08376	0.210838	-0.044625	-0.041336	-0.037563	-0.059567	0.129226	0.282277	-0.208348	-0.235218	0.037821	0.329263	-0.293228	0.185508	-0.326195	-0.284004	-0.158211	-0.154223	-0.589529	-0.070829	-0.226796	-0.186874	-0.240849	-0.111372	0.036996	-0.104448	-0.171872	-0.053818	0.104325	-0.028613	-0.147569	0.282347	-0.124001	-0.201387	-0.233707
NM_016551	TM7SF3	-0.047858	-0.142643	-0.248806	-0.135383	-0.130777	-0.067523	-0.032345	0.120437	0.034266	0.028504	-0.040561	-0.118677	-0.234207	-0.240062	0.004864	-0.249582	0.049535	0.052548	-0.01901	-0.205275	0.368089	0.01837	0.028563	-0.026392	-0.018316	-0.018254	-0.115854	0.063345	0.114537	-0.026935	-0.001506	-0.446495	-0.084089	0.053845	0.001691	-0.134096	0.205049	-0.103568	-0.052406	-0.013329	-0.084573	0.087437	-0.251044	0.086041	0.011194	-0.051084	0.276133	-0.271198
NM_002697	POU2F1	0.007071	-0.125276	-0.123124	-0.224175	0.217669	0.238619	-0.067282	-0.034524	-0.022395	-0.211491	0.215608	-0.148477	-0.015414	0.163937	0.04994	0.183092	-0.191753	-0.355953	-0.124331	0.525113	-0.06559	-0.110075	-0.164601	0.069805	-0.092578	-0.115557	-0.181205	0.205391	-0.001394	0.094359	-0.108845	1.975924	-0.109352	0.191694	-0.157978	0.189331	0.346618	-0.212919	-0.032434	0.027731	-0.21688	-0.261686	0.164424	-0.334776	-0.079156	-0.407789	0.04412	-0.412323
NM_002250	KCNN4	-0.11854	-0.001763	0.310555	-0.33215	-0.018856	-0.202212	0.055329	0.275671	-0.239535	-0.205471	-0.577003	-0.263954	-0.387915	-0.482554	0.37348	0.178971	0.020272	0.344713	-0.189051	0.149652	0.710576	-0.015518	0.084761	-0.119292	0.433905	-0.152949	0.444515	-0.243543	-0.308128	-0.188703	-0.489397	-0.130264	0.082391	-0.157911	0.341278	-0.337354	-0.136179	0.313496	0.100239	-0.119096	-0.03224	0.092812	-0.293772	0.296455	0.789948	0.027758	0.256276	0.371381
NM_001207	BTF3	0.004438	0.047449	-0.162522	0.180359	0.084059	-0.083048	-0.112444	0.031517	0.189107	0.129303	0.343334	-0.071864	0.244006	0.000569	-0.024209	-0.241017	0.076714	-0.161513	-0.054246	-0.081908	-0.280405	0.200344	-0.001091	-0.016993	-0.234593	0.156295	0.087105	0.232334	0.074584	0.105155	0.122529	-0.053626	0.033852	0.077639	-0.17038	0.127661	0.013571	0.173504	0.072738	0.009613	0.10454	0.111708	-0.111435	0.043496	-0.016303	0.095109	0.115471	0.162154
M31523	TCF3	-0.012032	-0.035889	0.051692	-0.06778	0.104438	-0.206215	0.064189	0.013721	-0.000062	0.038888	-0.216067	0.075677	-0.062366	0.177599	-0.639366	0.017396	0.027282	0.062249	0.090372	0.21833	0.17738	0.097408	0.00007	-0.100388	0.317555	-0.464309	-0.078432	-0.348308	0.006436	0.130824	0.179058	-0.278315	-0.02921	0.11623	0.048592	-0.075129	-0.268292	-0.067854	-0.044647	0.061181	-0.092563	-0.561876	0.276948	-0.069889	-0.197957	0.158648	-0.278793	-0.085146
NM_021078	GCN5L2	-0.145234	-0.011479	0.046298	0.039357	-0.007778	-0.002279	-0.148233	0.05454	0.091277	-0.070573	0.120648	-0.164342	-0.023533	-0.134641	0.191587	-0.285488	-0.080458	-0.006737	0.047952	0.066315	-0.327103	0.149329	0.007482	0.067218	0.001809	-0.305065	0.147851	-0.101349	0.013815	-0.27197	-0.031355	-0.191914	-0.24353	0.166625	0.198309	-0.030066	-0.032234	-0.042429	0.005552	-0.344736	-0.039075	-0.039998	0.380237	-0.155995	0.030569	-0.119358	0.037314	0.170241
Contig2034_RC	GROS1	0.092639	0.058958	0.085099	-0.194728	0.068464	-0.147269	-0.240053	0.051936	0.293055	0.086175	-0.163903	0.104424	0.001465	-0.267557	-0.201345	0.18236	0.352308	0.159978	-0.0969	-0.076911	-0.030231	-0.071679	0.010028	0.28109	0.022754	-0.108176	-0.058215	-0.200375	0.145343	0.116748	-0.073941	-0.423864	0.129131	-0.227553	0.10595	-0.003867	-0.054946	-0.261997	-0.139427	-0.16338	0.041478	-0.485231	0.00253	0.19772	-0.128834	0.078274	0.118226	-0.228425
Contig2263_RC		0.081702	0.092952	0.24303	-0.22396	-0.011608	-0.152592	-0.157973	0.028196	0.150635	-0.090849	0.073398	0.152912	-0.197718	-0.165699	-0.030429	0.030883	0.342936	0.343883	0.085791	0.059663	-0.016703	-0.169318	-0.021598	0.101714	0.294078	0.03933	0.11351	-0.371619	0.071212	-0.000423	0.0917	-0.260049	0.005252	-0.195679	0.258325	-0.081119	-0.229948	-0.034741	-0.119672	-0.070067	0.164139	-0.352138	-0.110803	0.055516	0.24908	0.133476	-0.104429	-0.167854
Contig56821_RC	F17127_1	-0.169059	-0.046434	0.061804	-0.030668	0.125762	-0.01832	-0.051185	0.182812	0.066939	0.124768	-0.026946	-0.092192	0.004639	-0.134628	-0.0625	0.044796	0.153063	-0.103851	-0.06719	0.119976	-0.143958	-0.007327	0.116141	0.108648	0.027105	-0.096625	0.188672	-0.488365	-0.135862	0.067342	0.079037	-0.110518	0.062384	0.037084	-0.108506	0.014648	-0.020227	0.107186	0.023272	-0.008378	0.044426	-0.123377	0.325499	-0.029679	0.156812	0.293055	-0.010129	0.226735
AL110171		-0.441515	-0.148045	0.191555	0.127666	0.166748	-0.349925	0.283491	-0.077328	0.287228	0.306099	-0.477445	-0.396147	0.003265	-1.179321	-0.562741	-0.161901	0.031234	-0.214622	-0.208348	-0.346112	-0.13247	0.519191	-0.581295	-0.035277	-0.00154	-0.618656	0.15268	0.574712	0.176036	-0.278704	-0.653893	-0.209354	-0.174875	0.38624	-0.208164	-0.085352	-0.026348	0.214416	0.22842	-0.221139	0.386242	0.97509	-0.237453	-0.307927	-0.548239	-0.051255	-0.635901	-0.089775
Contig42532_RC		0.142201	-0.256937	-0.411004	-0.064015	-0.293499	-0.15526	0.629529	-0.093606	0.064567	-0.260297	0.874658	-0.086129	0.422116	0.121473	-0.342408	-0.218851	-0.164093	-0.063564	0.001023	-0.029664	-0.249516	-0.274586	-0.177276	-0.319107	-0.117523	-0.169465	0.026191	0.31713	-0.247263	-0.154718	-0.108772	-0.011619	-0.25253	0.033495	-0.20858	-0.268454	-0.164636	-0.326881	-0.136589	-0.243262	0.18422	-0.136437	0.070168	-0.108983	-0.402035	0.241912	0.100594	-0.209978
AL080192		-0.194154	-0.115301	-0.452161	0.108371	0.099477	0.071559	-0.102791	-0.119046	-0.100751	-0.036359	-0.305128	-0.241828	0.124319	0.050561	-0.069676	-0.238341	-0.218388	-0.383063	0.047309	-0.069593	-0.336234	0.013319	-0.220212	-0.1472	-0.490905	0.033189	-0.023256	0.129744	0.1642	0.171446	0.048446	-0.763618	0.125354	0.17067	-0.450197	-0.063543	0.262416	-0.168184	0.082335	0.236123	-0.177087	0.323855	-0.274628	-0.350566	-0.402847	-0.290253	-0.194855	0.00672
NM_003478	CUL5	-0.239281	0.034363	-0.114118	0.310242	-0.053068	-0.048377	0.015023	-0.006762	-0.254705	-0.198463	0.269585	0.019365	0.026051	0.263884	-0.165266	0.035834	-0.24463	-0.000539	0.131428	0.16606	-0.031276	-0.118586	-0.252475	-0.128712	-0.111462	-0.21358	-0.012108	0.326428	-0.070064	0.150141	0.049532	0.061237	0.032864	0.124257	-0.162319	0.118309	0.312265	0.179546	0.018977	0.13445	0.114364	0.298695	0.055394	-0.243986	-0.251144	-0.23308	-0.297663	0.001004
Contig2446_RC		0.121799	0.393065	-0.191159	-0.322762	0.311632	-0.44203	-0.195819	0.17314	0.292131	0.101555	-0.38794	0.355587	0.083013	-0.632062	0.153712	0.441964	0.359463	-0.382236	-0.540444	0.039462	-0.039005	-0.006972	0.013573	0.705244	-0.438025	-0.239786	-0.115713	-0.349306	0.168006	0.30449	-0.19215	-0.210408	0.170192	-0.546596	-0.751736	0.232349	-0.086492	-0.60688	-0.506166	-0.073119	-0.473424	-0.789988	-0.238269	0.477963	-0.298902	0.067207	0.040689	0.09252
NM_019048	FLJ20752	-0.162626	-0.07068	-0.054745	0.231551	-0.210377	-0.044035	-0.042196	-0.035465	-0.083834	-0.083653	-0.226071	-0.028472	0.06326	-0.182737	-0.007062	0.042101	-0.039761	0.295289	0.192592	-0.197748	-0.074601	-0.039963	-0.23635	-0.105314	-0.052465	-0.263065	-0.126225	0.170218	0.03696	-0.227256	-0.064733	-0.411886	-0.050467	-0.069907	0.194566	-0.099881	0.0595	0.049898	0.0884	0.063614	0.093065	0.217169	-0.350681	-0.052527	-0.197351	-0.022049	-0.015127	0.172452
NM_006291	TNFAIP2	-0.003074	-0.08503	0.040222	-0.271129	-0.108208	0.305137	-0.147044	-0.032767	0.159122	-0.339305	0.280032	0.086697	-0.158401	-0.582573	0.525851	-0.104256	0.127527	-0.025304	0.094722	-0.080585	-0.236032	-0.450306	-0.025941	0.189125	0.499677	-0.224094	-0.129523	-0.344714	-0.313367	-0.082541	-0.164218	-0.425705	0.084439	-0.158064	0.495121	0.01933	-0.100137	-0.269636	-0.206378	-0.190963	0.018883	-0.399785	0.420742	-0.120837	-0.21864	0.059417	-0.397	0.036483
NM_004689	MTA1	0.041509	-0.20964	-0.221359	0.06802	0.182699	0.626666	0.504901	0.194534	-0.086627	0.238201	-0.217779	0.025162	0.230678	0.112346	-0.127028	0.075823	-0.012856	-0.32922	-0.049169	0.273139	-0.25729	0.307253	0.332061	-0.155716	-0.257022	-0.071989	0.113714	-0.33122	-0.030162	-0.036555	0.036102	-0.289783	0.177286	0.524336	-0.106798	0.00835	0.044564	-0.190505	0.217985	-0.277223	-0.333074	0.030879	0.534243	0.196424	-0.269525	0.083039	0.256654	0.205589
AB018350	KIAA0807	-0.020107	-0.121031	-0.137558	-0.087486	0.024777	0.036806	0.011802	0.013741	0.041366	0.047325	0.694744	-0.11641	-0.012285	-0.141457	0.009546	-0.089316	0.055561	-0.07198	-0.045252	-0.00715	-0.098508	0.099371	0.292067	0.175303	0.054862	0.074708	-0.044714	-0.089393	-0.059065	0.027512	-0.033588	-0.19171	0.095443	0.104469	-0.063251	-0.046975	-0.093871	-0.210038	-0.098374	0.152337	-0.130719	0.196806	0.162885	-0.108606	0.130197	0.00288	-0.078267	-0.018952
NM_019049	FLJ20054	-0.227869	0.100196	-0.407535	0.744046	0.238882	0.177021	-0.332533	-0.400501	-0.236124	-0.150594	0.151189	0.325404	-0.040546	-0.418145	-0.40399	-0.302353	-0.334904	-0.131348	-0.126727	-0.395888	0.136487	-0.183093	-0.514637	-0.516543	0.075764	-0.25058	0.26444	0.545339	-0.074424	0.049302	0.149955	-0.446281	0.177219	0.008096	-0.289838	0.38292	0.465004	-0.297164	-0.187985	0.210434	-0.031219	-0.090296	-0.29537	0.014253	-0.357637	-0.497829	-0.572066	-0.373591
AL133645		0.069027	0.160145	-0.161985	-0.178232	-0.04214	0.180847	0.011303	0.073818	0.14532	0.012908	0.099878	0.013166	0.143108	0.073252	0.003022	-0.104159	0.075624	-0.422848	-0.300165	0.44573	-0.095483	-0.083437	0.319195	-0.091238	-0.336683	0.191617	0.039424	-0.353157	0.173693	-0.087553	-0.023275	0.087234	-0.074819	0.081772	-0.168584	-0.034653	-0.178131	-0.142853	0.101696	0.1133	-0.258049	-0.077926	0.165791	0.254863	-0.086754	0.149911	0.018178	0.127163
NM_017934	FLJ20705	-0.461999	0.008684	-0.166154	0.216734	0.082623	0.017199	-0.05866	-0.180917	-0.485394	-0.523417	-0.076707	0.104713	0.043337	0.315195	-0.136995	-0.027632	-0.374248	-0.197101	0.119439	-0.16211	0.030345	-0.461013	-0.703606	-0.453816	-0.04119	-0.442406	0.01006	0.372786	0.174223	0.044029	-0.025934	-0.134659	-0.061433	0.232698	-0.174095	0.199501	0.240178	0.084502	-0.027416	0.16878	-0.2703	0.043248	-0.255002	-0.506163	-0.299349	-0.388995	0.162232	-0.102352
AK000142	AK000142	0.01194	-0.396895	-0.604828	0.201527	0.051802	0.208448	0.118209	0.050616	0.161697	-0.006756	0.744477	-0.191582	0.565339	-0.087913	-0.082615	-0.053083	-0.328738	-0.552616	-0.04717	-0.066929	-0.11224	-0.183428	-0.499392	-0.220933	-0.758473	-0.152077	0.00155	0.053861	0.156811	0.230128	-0.184817	1.008996	-0.075812	0.026258	-0.466752	0.11041	0.085158	0.108164	-0.033352	-0.131395	-0.094432	0.24024	-0.136943	0.132341	-0.144765	-0.141784	-0.036311	0.103261
Contig46709_RC		-0.138294	-0.097998	-0.519188	0.334319	0.00475	0.069338	0.063606	0.122699	0.000797	-0.071204	0.433702	-0.016631	0.432401	-0.236949	-0.260895	-0.010882	-0.209628	-0.449194	0.023169	-0.212905	-0.040383	-0.170542	-0.479127	-0.015486	-0.575868	-0.072528	0.247709	0.008164	-0.016637	0.448127	-0.051344	-0.756052	-0.079653	-0.052313	-0.283206	0.02155	0.224628	0.188151	0.09908	-0.081305	-0.059931	0.456394	-0.258402	0.183917	-0.006573	-0.092095	-0.083037	0.251378
Contig49614_RC		-0.244117	0.037905	0.086376	-0.05825	0.070362	0.032914	0.567103	0.028839	-0.112964	-0.050369	0.295328	0.039745	-0.256138	0.198768	-0.112074	-0.022576	-0.172257	0.100088	-0.14983	0.118226	0.309505	-0.024704	-0.164854	0.107227	-0.003455	-0.003639	0.038884	0.144754	-0.067748	0.186161	0.323435	-0.392062	-0.126981	-0.115339	-0.376773	0.347216	-0.149126	0.070864	-0.012046	0.180931	-0.228059	-0.005014	0.070446	-0.232155	-0.088978	-0.075775	-0.168782	-0.155319
Contig45041_RC		-0.04144	-0.045057	-0.139964	0.109578	-0.077656	0.119706	0.218701	0.144658	-0.001523	0.262963	0.066861	0.030923	0.045243	-0.273519	-0.158484	-0.095623	0.003281	0.034704	-0.206058	-0.197998	0.018118	0.156943	-0.277588	0.019994	-0.171928	0.083613	0.098169	-0.007288	-0.013707	0.089374	-0.150807	-0.225458	0.022416	0.152472	-0.309231	0.068711	0.126347	0.150248	0.125073	0.09554	0.152726	0.224396	0.205072	-0.056711	-0.34623	-0.003436	-0.296903	0.095225
NM_006885	ATBF1	-0.02528	0.019127	-0.057754	-0.373441	0.059294	0.17279	0.129844	-0.088562	-0.019814	-0.149531	0.193452	0.134778	-0.03874	0.243655	0.071124	0.119234	0.074265	-0.063246	-0.165386	0.187805	-0.041604	-0.188018	0.130854	0.207022	-0.285187	0.135404	-0.369837	0.25495	0.091498	0.29443	0.054037	-0.216345	0.102544	-0.046265	-0.085856	0.115581	-0.029618	-0.03302	0.021837	0.193453	-0.413561	-0.624374	0.191825	0.172571	-0.010247	0.027095	-0.119518	-0.368047
NM_002899	RBP1	-0.443393	-0.330069	0.128026	-0.02426	-0.08826	-0.187035	0.681827	-0.156694	-0.144813	-0.20117	-0.4092	-0.404624	-0.361876	-0.618225	0.157967	0.097019	-0.036151	0.118946	-0.00125	-0.14127	0.622241	-0.423281	-0.29846	-0.029568	-0.189711	0.037953	-0.393266	-0.380316	-0.076195	0.314788	-0.374379	-0.168331	-0.49571	-0.317473	0.446566	0.291369	-0.169614	0.138229	-0.430084	-0.524546	-0.191159	-0.08652	-0.382229	0.157149	-0.279398	-0.028999	0.121402	-0.34084
Contig57805_RC		-0.104597	0.048649	-0.088658	-0.096006	-0.01872	-0.041712	-0.138857	0.042132	-0.289035	-0.043377	-0.030057	0.177114	0.184205	0.170973	0.071643	-0.097427	-0.03777	-0.36858	-0.07696	0.119377	0.16025	-0.115513	-0.412292	0.094411	-0.161579	-0.24201	0.023689	0.147153	0.184512	-0.137011	0.045622	-0.353186	-0.168644	0.063012	-0.406211	0.108659	0.08669	0.030619	0.020722	0.015086	-0.230569	-0.017159	0.081225	-0.104128	-0.172033	0.00615	-0.109663	0.031319
NM_000284	PDHA1	0.058949	-0.112269	-0.025404	-0.087759	0.067681	-0.174512	0.175762	0.073511	-0.147535	-0.168288	-0.166247	0.051338	-0.081927	-0.074035	0.060283	0.163006	-0.030013	0.232702	0.233645	-0.106312	0.008294	-0.143196	0.073839	0.07416	0.041637	0.066724	-0.022133	-0.007812	0.028005	0.122923	0.322498	-0.243005	-0.152478	-0.221249	0.247892	-0.099016	-0.116343	-0.117013	0.077457	0.006505	-0.067086	-0.177437	-0.149014	0.252858	-0.061613	-0.017442	0.016578	0.004632
NM_015366	ARHGAP8	0.186374	-0.424413	-0.244771	-0.022694	-0.335027	-0.043048	0.22809	0.02315	-0.274477	0.019577	-0.438295	-0.052446	-0.193861	0.412679	0.141534	0.065417	-0.000279	-0.103963	0.066885	0.386605	0.089677	-0.033612	0.424701	0.342806	0.148887	-0.125771	-0.169518	0.105121	0.043294	0.343725	0.249757	-0.325487	0.153012	-0.010637	-0.112851	0.01784	0.17649	-0.048523	0.045455	0.064938	-0.112485	-0.168026	0.195207	-0.04481	0.064876	0.114601	-0.18431	-0.162309
NM_016348	C5ORF4	-0.386956	-0.062467	-0.193204	-0.002381	0.652174	0.42992	-0.555521	0.180605	-0.08453	-0.442179	-0.391679	-0.273109	-0.357302	-0.149794	-0.722891	-0.126326	-0.035567	-0.375187	-0.031689	-0.26314	-0.330947	0.273402	-0.459214	-0.167028	-0.413994	-0.001638	-0.011986	0.103428	-0.228649	-0.162859	-0.3758	-0.317185	-0.126513	0.322512	-0.215727	0.708882	0.332295	0.347622	0.105635	-0.399131	-0.062497	0.283263	-0.221213	-0.222819	-0.206185	-0.066242	-0.4821	0.494414
Contig57725_RC		-0.076737	0.090957	0.261005	-0.169234	0.253994	-0.064207	-0.010702	-0.127074	0.043017	0.237067	-0.604089	0.051543	-0.032005	0.22168	0.173058	0.234688	0.122362	0.261597	0.017782	-0.030612	0.416549	-0.141659	0.208029	0.076531	0.243813	-0.212188	-0.548012	0.065951	-0.242039	-0.309473	-0.414536	-0.305457	-0.187098	-0.395429	0.491002	-0.0773	-0.05416	0.164643	0.005365	-0.28969	-0.09737	-0.55198	0.211252	0.095884	0.731433	0.138199	-0.131531	-0.652843
NM_016818	ABCG1	0.432539	-0.188689	-0.32944	-0.000461	-0.025178	0.099746	0.074117	0.13404	0.047665	0.247585	0.347927	-0.049774	0.217398	0.004121	-0.15587	-0.05919	0.016954	-0.138909	0.011105	-0.228489	-0.36349	0.399425	0.192527	-0.250818	-0.061679	-0.00179	-0.092822	-0.206003	0.133086	-0.157712	-0.2377	-0.593287	-0.216326	-0.008915	-0.454351	-0.228351	0.211024	-0.0387	-0.388199	-0.012511	-0.01169	-0.155753	0.227402	-0.064064	-0.391354	-0.077254	0.252206	0.032198
Contig46597_RC		-0.092103	-0.19226	-0.995896	-0.142609	0.316369	0.379382	-0.297784	-0.151083	0.100428	0.330801	0.166748	-0.463414	-0.004278	-0.047522	-0.317739	-0.248588	-0.160934	-0.714027	-0.39043	0.34655	-0.635673	0.087499	0.008209	0.406467	-0.967095	-0.142075	-0.116501	0.549187	0.016997	0.083586	0.006156	0.948285	-0.13364	0.137603	-0.820031	0.271311	0.70483	-0.691347	-0.24013	0.173276	-0.391461	0.058807	0.715893	-0.05097	-0.72361	-0.345485	-0.179736	-0.10309
NM_001627	ALCAM	-0.317445	0.029806	-0.866665	0.021145	-0.131485	-0.060375	0.525619	0.015887	-0.244025	-0.093497	-0.079283	-0.045946	-0.378368	-0.622191	-0.652256	0.232764	-0.30835	-0.59444	0.079261	-0.232485	-0.365702	0.094312	-0.602603	-0.15767	-0.512382	-0.145112	0.018011	0.260808	-0.032354	0.244061	0.160165	-0.344813	0.404269	0.294615	-0.459843	0.217695	-0.01402	-0.103971	0.197635	0.060795	-0.267828	0.187612	-0.334073	-0.075639	-0.022217	-0.124319	-0.105342	-0.037851
NM_014721	KIAA0680	-0.275767	0.274196	-0.011216	-0.19424	0.03592	0.104744	-0.071845	-0.09472	-0.259538	-0.370649	-0.143333	0.116725	-0.16044	0.28236	0.236863	0.472932	-0.011357	-0.09082	0.103914	0.182597	0.303172	-0.232704	-0.183336	0.254878	0.294293	-0.103891	-0.240151	0.018079	0.062607	0.002968	-0.02381	-0.240533	-0.01653	-0.123999	-0.044738	-0.168242	0.163861	-0.019874	-0.107912	0.083132	-0.170269	-0.192236	0.038542	-0.027524	0.075099	-0.123401	0.15001	-0.082239
NM_002859	PXN	0.192061	0.055066	0.091707	-0.161439	-0.041615	-0.058813	0.162952	0.019794	0.065142	0.003103	-0.080457	0.146138	-0.215934	0.078915	0.110262	0.032785	0.127199	-0.171287	-0.03582	0.073491	-0.16812	0.07715	0.439208	0.090448	-0.247035	0.171748	0.078273	-0.164482	0.121172	0.192955	0.015038	-0.182225	0.194146	-0.005433	-0.088509	-0.081216	-0.106693	0.112616	0.034998	0.184921	-0.220536	-0.20772	0.141896	0.07613	-0.063183	-0.016697	-0.039506	0.025418
AL137540	NTN4	-0.033376	0.275642	-0.492489	0.572672	0.056039	-0.201898	-0.528993	0.114065	0.23935	0.564266	-0.642437	0.200817	-0.006679	-0.220723	0.102126	-0.203662	0.262354	-0.526052	0.164955	-0.18368	0.03451	-0.01265	0.185903	-0.00914	-0.867651	-0.350397	0.156266	0.233054	-0.020137	-0.175601	-0.232939	0.277407	0.484374	0.450271	-0.430559	0.223658	0.384808	0.178011	0.173847	0.157945	0.131353	0.203296	-0.142512	0.32787	-0.390401	-0.277567	-0.066979	0.498301
Contig5549_RC		-0.296947	0.089355	0.157866	-0.024612	-0.274115	-0.31906	0.027557	-0.180919	-0.179115	-0.05344	-0.830725	-0.010285	-0.226388	0.125133	0.515583	-0.322939	0.273856	-0.196088	0.182027	0.353685	0.132732	-0.165449	0.02328	0.324589	-0.047707	0.034253	-0.486407	-0.213771	-0.053817	0.153257	0.078257	-0.126225	0.224541	0.16732	-0.288738	-0.247446	0.081378	0.319441	0.119396	0.02163	-0.354902	-0.322584	0.153819	0.098992	-0.154712	-0.11488	-0.371586	-0.324608
Contig55184_RC		0.329513	0.2039	-0.097706	0.379099	0.138224	0.129428	-0.111303	0.096759	0.177715	-0.029531	0.038247	0.091575	0.001902	-0.273134	-0.073639	0.179801	0.134578	-0.01399	0.111985	-0.220482	0.109473	-0.015625	0.02792	-0.061017	-0.077166	0.077929	0.380336	0.154139	-0.244332	-0.048441	-0.216495	-0.366974	-0.028086	0.103635	-0.183235	-0.135538	-0.024737	0.073162	0.019258	-0.220738	0.04155	0.225529	-0.241061	0.185957	0.142121	0.154507	-0.09419	0.198536
NM_005105	RBM8A	0.255523	-0.057468	-0.003324	0.044763	0.220189	0.032309	-0.111264	0.035727	-0.212279	-0.031322	-0.277288	0.203332	0.0583	0.026931	-0.00372	-0.27035	-0.109016	-0.123757	-0.043723	-0.066717	0.050731	0.006889	-0.048873	-0.161829	0.063803	-0.137859	-0.08974	0.043447	-0.002533	-0.011641	0.135536	-0.436055	0.033108	0.028084	-0.194609	0.062652	0.021518	0.075148	-0.03724	0.270576	-0.007782	0.022707	0.043553	-0.229599	-0.085281	0.003028	0.038346	0.030009
NM_016453	AF3P21	0.006686	-0.054076	-0.017579	-0.072738	0.037227	0.000964	-0.048481	0.07821	0.096926	0.165796	0.072111	0.014912	0.025091	-0.086455	0.070174	-0.066462	0.095634	-0.104255	-0.11277	-0.062512	-0.025333	0.081689	0.262652	0.021673	0.092651	0.052122	0.151612	-0.108895	-0.077779	0.121723	-0.003435	-0.295189	0.016102	0.163407	-0.20432	0.114206	-0.257863	0.059941	0.164226	0.04632	-0.108128	-0.196206	0.051178	0.178487	0.063429	-0.040492	-0.150192	-0.086116
AF100756	LOC51137	0.195853	-0.162502	-0.002041	-0.222282	0.068124	0.041238	0.371162	-0.019007	0.032158	-0.022332	-0.04819	0.087104	0.03787	0.080697	-0.063848	0.018623	-0.264823	0.230682	-0.063892	-0.012359	0.078637	0.003342	0.124984	-0.164683	-0.013915	-0.084564	0.066754	-0.146321	0.144079	-0.113717	-0.108901	-0.294493	-0.003667	-0.083468	0.081499	0.039993	0.032321	-0.263315	0.033582	0.136219	-0.258529	-0.225731	0.04138	0.00108	0.028725	-0.10633	0.118928	-0.144529
AF161425	DC2	-0.000573	-0.079208	0.049494	-0.022826	-0.243063	-0.160337	-0.091318	-0.061289	-0.226142	-0.041528	-0.213186	-0.024749	-0.009756	-0.005348	-0.124825	0.070972	-0.01662	0.049978	0.150994	-0.097013	0.078406	0.040135	-0.078762	0.080682	-0.033854	0.137353	-0.003607	0.166977	-0.053144	0.031868	0.096487	-0.543064	0.0348	-0.294059	-0.097628	-0.126793	0.073923	-0.021807	-0.000034	0.090069	0.195905	0.408662	-0.21341	0.044083	-0.072992	0.08222	0.131514	0.012703
NM_001074	UGT2B7	-0.42873	-0.371976	0.196706	-0.439933	-0.667773	0.36542	1.081771	-0.438615	-0.44302	-0.680431	-0.497023	-0.097758	-0.389061	-0.243551	-0.42796	0.875602	-0.392867	-0.062027	0.409804	-0.334804	0.5735	-0.516718	-0.475603	-0.632913	-0.438356	-0.476602	0.230384	-0.632242	-0.272122	-0.821203	0.099401	-0.193017	0.694057	-0.613843	-0.528552	-0.167276	0.365927	-0.523578	-0.233895	-0.204645	-0.537252	-0.546842	-0.294319	-0.015107	-0.480054	-0.564141	-0.53729	-0.454923
NM_002666	PLIN	-0.146863	0.065405	-0.286494	-0.278416	-0.114139	0.523946	-0.148159	0.19377	-0.093864	0.05341	0.362187	-0.294648	-0.124269	-0.258967	-0.219786	0.32728	-0.185267	-0.035302	-0.115614	-0.213126	-0.219164	-0.327124	-0.281049	-0.124889	-0.271351	-0.093431	-0.457546	0.165898	0.261661	-0.057182	-0.401692	0.153784	0.149882	0.079769	-0.191453	-0.123181	0.27054	-0.490395	0.068241	0.318206	-0.120324	-0.262179	0.618363	-0.341618	-0.191131	-0.448661	-0.389994	-0.679182
NM_016588	LOC51299	0.070589	0.192443	0.062184	-0.026739	-0.02442	0.047757	-0.283107	0.133271	0.128031	-0.063299	-0.202466	0.030515	-0.153482	-0.18774	0.203268	0.277851	0.254549	0.344439	0.095029	-0.142981	0.011049	-0.127898	-0.183844	0.232559	-0.089634	-0.198089	-0.246718	0.09748	0.067427	-0.042178	-0.345693	-0.028968	0.132297	-0.076976	-0.063263	-0.097105	-0.004493	0.08794	-0.010819	-0.151987	0.044083	-0.269125	-0.072273	0.402364	-0.023084	-0.024578	-0.079731	-0.229693
NM_020360	PLSCR3	0.043289	0.006425	0.100519	0.002166	0.058999	-0.098852	-0.031066	0.045558	0.103957	0.072564	-0.106644	0.012242	-0.084479	-0.22416	0.027676	0.13188	0.232622	-0.018346	-0.166419	0.005371	0.284819	0.066964	0.041266	0.071052	-0.125224	-0.066097	0.151408	-0.152668	0.025362	0.069939	-0.03421	-0.169021	0.037094	0.036301	0.241532	0.045006	-0.245301	0.115684	0.080991	-0.207163	0.01947	-0.361894	0.120808	0.1549	0.083514	0.039122	-0.132447	-0.086508
Contig56919_RC		-0.082191	-0.207002	-0.268947	0.34177	0.054622	0.250513	0.342434	0.254133	-0.104657	0.258557	-0.137162	-0.005319	-0.228428	-0.107805	-0.214184	0.139269	0.068799	-0.144564	0.069641	-0.014121	0.154629	0.308212	0.069025	-0.143631	-0.288842	0.0523	-0.377008	0.234152	0.136697	0.27533	0.089652	0.131912	-0.144186	0.395084	-0.166039	-0.131772	0.270177	0.152475	0.007356	0.213055	-0.155294	0.162859	0.153611	0.185883	-0.021215	0.016428	-0.076812	0.068241
AL137707	LOC55901	0.027996	-0.05883	-0.005782	0.399385	-0.019777	-0.035373	-0.07001	0.133101	0.079928	0.041817	-0.125913	-0.202254	-0.084026	-0.347021	-0.055151	0.087231	0.252055	-0.097105	0.227799	-0.077241	-0.27833	-0.06598	-0.223846	0.33685	-0.246748	-0.168608	-0.15082	0.161699	0.099757	0.288341	-0.026115	-0.213079	-0.010145	0.085669	-0.182432	-0.166532	0.167053	0.292416	0.085636	-0.089615	0.092371	-0.043053	-0.011207	0.15449	0.03401	-0.063936	-0.327513	-0.017801
NM_003975	SH2D2A	0.290419	-0.003665	0.178634	-0.064132	-0.149629	-0.443468	-0.02575	-0.109198	-0.059244	-0.308039	-0.514166	0.233352	-0.311663	0.142682	0.107939	-0.225044	-0.043904	0.255047	0.190932	-0.002842	-0.034646	-0.081721	0.015149	0.089423	0.501846	0.220257	0.433218	0.254285	0.123595	-0.116182	0.063517	-0.636683	-0.260567	-0.484517	0.45159	-0.202229	-0.098792	-0.160909	-0.246135	0.166919	0.387234	-0.519956	-0.199308	-0.402923	0.44328	0.097894	-0.039994	-0.285046
NM_000304	PMP22	0.001668	0.620943	0.546343	0.036187	0.20973	-0.043585	-0.415514	0.098406	0.192292	0.007561	-0.380244	0.303073	-0.414033	-0.273749	-0.274172	0.052102	0.263192	0.232475	-0.138492	0.004242	0.240168	-0.000226	-0.231201	0.176877	-0.327056	-0.110506	-0.324625	-0.103686	-0.184348	0.077351	-0.267422	-0.461312	0.209628	-0.205914	-0.462112	-0.189846	-0.070307	0.110954	-0.171668	0.014943	-0.182943	-0.198856	-0.21748	0.35683	0.062535	0.245694	0.136142	0.126731
NM_003821	RIPK2	0.032166	0.247039	0.022136	-0.237517	-0.129562	-0.157999	-0.133219	-0.097787	-0.001791	-0.195525	-0.229358	-0.011107	-0.273237	0.187905	0.181975	-0.008964	-0.02051	0.130475	0.034151	-0.145984	0.19458	-0.124271	-0.14038	-0.159004	0.389988	-0.007354	0.117854	-0.120931	-0.171943	-0.048862	-0.058311	-0.444293	-0.182025	-0.249618	0.280085	-0.25408	-0.069629	-0.207916	-0.149992	0.024288	-0.031977	0.092323	-0.217586	-0.138493	0.121331	-0.039756	-0.278381	-0.100701
Contig3719_RC		-0.26353	0.034803	-0.159411	0.007267	-0.258254	-0.064203	0.080382	-0.231347	0.018619	0.079486	-0.338204	-0.413844	-0.179297	0.06918	0.213479	-0.327204	-0.033456	-0.055767	-0.131765	-0.192093	-0.188824	-0.141523	0.234919	-0.048938	0.021207	-0.126281	-0.247415	-0.187156	-0.219958	-0.216425	-0.084774	-0.790411	-0.021484	0.063537	0.114544	-0.093505	-0.115352	-0.058324	-0.05155	-0.315777	0.20439	0.225041	0.039267	0.185891	0.013624	0.167779	0.285832	-0.26242
NM_001381	DOK1	-0.033606	0.034864	-0.108797	-0.002557	-0.007834	0.271275	-0.464034	0.290447	0.174918	0.27727	-0.294399	0.281833	0.108081	-0.081902	-0.164908	-0.281802	0.010506	0.1216	-0.145747	-0.304217	-0.208918	0.154312	-0.27709	-0.085043	0.051724	-0.020827	0.324259	-0.212756	-0.086417	-0.311958	-0.214072	-0.290932	0.083049	0.302669	-0.087045	0.272303	0.200726	-0.112527	-0.073976	-0.257041	0.047267	0.087394	-0.027239	0.122243	-0.119655	0.044011	-0.019437	0.259089
NM_015957	LOC51074	-0.129971	-0.133303	-0.141803	0.222015	-0.14056	-0.18315	-0.039769	-0.123928	-0.07595	-0.075033	0.039234	0.031374	-0.068632	-0.002797	0.035516	-0.028702	-0.1333	0.295627	0.085556	-0.154697	-0.169075	0.086897	-0.318762	-0.204901	0.038811	-0.215934	0.069706	-0.141507	-0.001764	-0.221345	0.378541	-0.602341	0.007321	-0.096155	0.045653	-0.220604	0.206744	0.029637	0.014816	-0.016274	0.201316	0.438734	-0.330511	-0.100731	-0.186718	-0.157652	0.012982	-0.038699
Contig36419_RC		0.084118	-0.061182	-0.323882	-0.515256	0.002	0.020908	-0.005466	-0.277648	-0.101866	-0.185835	0.235358	0.094668	-0.044318	0.018579	0.27156	0.060322	-0.165086	-0.20005	-0.051763	0.102906	0.847665	0.203823	-0.200659	0.202514	-0.111301	0.082144	-0.18124	0.293889	0.03513	-0.128682	0.015203	-0.093494	0.228977	-0.040254	0.020636	0.396871	-0.068792	-0.146736	0.061718	0.161404	-0.118621	-0.439605	0.057233	-0.147002	-0.021854	-0.346341	-0.232207	-0.537646
NM_018184	FLJ10702	-0.103067	-0.101117	-0.074147	0.105311	-0.149167	-0.22622	-0.221107	-0.086187	-0.003143	0.060725	-0.280011	-0.115296	0.104855	-0.22946	-0.009247	-0.047455	0.04423	0.1151	-0.075704	-0.122494	-0.030768	-0.004617	-0.022364	0.018691	-0.114763	-0.016042	-0.018063	0.150636	-0.052302	-0.153481	-0.188544	-0.537394	0.035101	0.037253	-0.112911	-0.045626	-0.16673	-0.02065	0.111056	-0.009472	-0.08529	0.212968	-0.479319	-0.000501	-0.090915	-0.057406	-0.275845	0.145068
Contig20629_RC		0.081848	0.123291	-0.63642	0.034591	0.075417	-0.032905	0.094302	-0.349852	0.006964	-0.287733	0.297281	-0.018335	-0.175039	-0.562425	-0.462974	-0.155685	-0.145016	-0.674179	-0.13525	-0.183955	-0.42853	-0.349129	-0.662717	0.193937	-0.659167	-0.021609	-0.062686	0.15474	0.082546	0.022257	-0.524595	-0.248339	0.337027	0.156963	-0.636275	0.437273	0.049861	-0.270015	-0.240353	0.144575	0.369682	-0.488052	0.249	-0.165034	-0.486239	-0.334287	-0.373483	-0.283375
Contig43079_RC		0.161147	-0.140936	0.15943	-0.363559	-0.09021	-0.156659	-0.054853	-0.198111	0.243273	-0.161077	0.197071	-0.185732	-0.097512	0.106405	0.076763	0.251824	0.210033	-0.098982	0.002361	0.402481	0.295624	0.153889	-0.086587	0.07413	0.205089	0.632799	0.017453	0.195605	-0.029604	0.041046	-0.198159	0.124882	-0.020593	0.082659	-0.01052	-0.096809	-0.044529	-0.778652	0.065163	-0.026342	-0.116536	-0.525504	0.322198	-0.273147	0.45659	-0.13764	-0.054278	-0.592978
NM_007373	SHOC2	-0.148289	0.063804	-0.151341	0.093446	0.010277	0.019724	-0.268548	-0.0457	-0.194449	-0.060209	-0.081521	-0.062311	0.177582	0.109603	-0.141005	-0.005702	-0.122011	-0.105635	0.1971	-0.070556	-0.123722	-0.142993	-0.410437	-0.083125	-0.044542	-0.22734	0.030774	0.198842	0.051567	0.007042	-0.097714	-0.367919	0.027412	0.158215	-0.199161	-0.101752	0.279706	0.047814	-0.060358	0.087885	-0.032692	0.354551	0.033382	-0.065995	-0.147384	-0.018341	0.102194	0.120493
Contig4539		-0.320792	-0.112518	0.129844	-0.243369	0.311057	0.47299	-0.099878	-0.102988	-0.04022	-0.410785	0.257195	-0.117312	0.186731	-0.124324	0.02502	0.047028	-0.07937	0.189307	-0.012745	-0.060631	-0.273542	-0.225465	-0.035004	-0.067013	-0.492517	0.09737	0.229836	-0.480838	-0.130362	0.105007	-0.045229	-0.11449	-0.199762	-0.421368	-0.168564	0.019679	0.402199	-0.195643	-0.118381	0.184211	-0.305176	-0.19442	-0.420265	0.03445	0.110028	-0.247592	-0.09918	0.307125
NM_014899	KIAA0878	-0.291506	0.018744	0.146703	-0.238043	0.354213	0.523963	-0.198646	-0.07354	0.029094	-0.010635	0.424766	-0.104396	0.244083	0.103719	0.025596	0.062447	-0.091082	0.066205	-0.097554	-0.12852	-0.322057	-0.274319	-0.057555	-0.041439	-0.514059	0.031133	0.261614	-0.640467	-0.243932	0.122768	-0.122931	-0.6767	-0.340046	-0.398361	-0.248534	0.242008	0.260233	-0.145032	-0.180941	0.149138	-0.35492	-0.109868	-0.343903	0.052859	0.237936	-0.200997	-0.080757	0.2068
Contig54290_RC		-0.098425	-0.100655	-0.36499	0.087568	-0.032946	0.077254	0.103208	0.037636	0.055847	0.123598	0.342443	-0.127003	0.279535	-0.155343	-0.148713	-0.213149	-0.189441	-0.114766	-0.129125	-0.420075	0.056863	0.235487	0.203671	-0.259146	-0.472083	0.02821	0.257352	-0.011095	0.029319	-0.283414	-0.205533	-0.28696	-0.045013	0.210713	0.000506	0.123975	-0.008962	-0.127844	-0.036524	0.063864	0.09944	0.22971	0.028878	-0.022798	0.02523	0.155381	0.478104	0.189078
AK001020		-0.11369	0.058384	0.005555	-0.017103	0.252989	0.052078	-0.391872	-0.132172	-0.062238	-0.243259	0.553148	0.030951	0.034056	-0.217394	-0.389027	0.008226	-0.030411	-0.383207	-0.011362	0.136423	0.130266	-0.310658	-0.668337	0.206727	-0.475525	-0.458302	-0.266081	0.391929	-0.107763	-0.085328	-0.264105	-0.342572	0.142949	0.201125	-0.370979	0.20441	0.009535	0.092916	0.1121	0.06381	-0.233512	-0.531725	-0.017173	-0.229788	-0.433939	-0.311516	0.010833	-0.364401
NM_018048	FLJ10292	0.016245	-0.136117	0.096431	-0.080521	-0.161305	-0.135006	-0.10727	-0.255716	-0.386382	-0.271819	-0.277166	0.062138	-0.180193	0.000831	0.101852	0.065076	-0.293613	0.104128	0.195216	-0.044244	0.314386	-0.294772	-0.391322	-0.240427	0.051303	-0.250179	-0.056025	-0.04661	-0.106929	-0.014531	-0.018618	-0.338346	-0.102205	-0.168645	0.153631	-0.107667	0.079986	-0.116887	-0.227556	0.107993	0.013637	0.214811	-0.234677	-0.131561	-0.115737	-0.018192	0.196255	-0.017622
Contig57825_RC		-0.091435	-0.285221	-0.308328	0.051959	0.069036	0.069908	-0.672387	-0.156348	-0.071868	-0.164301	0.065661	-0.515027	0.169425	-0.386718	-0.802021	-0.573769	0.024751	-0.506408	-0.657684	-0.219123	-0.613668	0.096399	-0.295818	-0.14796	-0.841677	-0.504297	-0.063242	0.323776	-0.30595	-0.23188	-0.449717	0.394033	-0.297567	-0.152916	-0.945469	-0.029018	0.038386	-0.419638	-0.222951	-0.310416	-0.22306	0.062888	0.118812	-0.260848	-0.171355	-0.452779	-0.247288	-0.099273
AB037745	KIAA1324	-0.242457	-0.47389	-0.327232	0.204821	-0.09994	-0.196018	-0.066434	-0.067766	-0.181415	0.407711	0.287288	-0.359036	0.050281	-0.424103	-0.658215	-0.559677	-0.31802	-0.561471	0.083776	-0.177412	-0.346148	0.661871	-0.014583	0.101554	-0.818766	-0.21457	0.154729	0.437763	-0.177293	0.184002	-0.251145	-0.77269	0.218547	0.195079	-0.742885	0.36164	-0.22865	0.202601	-0.04533	0.33257	-0.076492	0.333519	-0.141885	-0.01203	-0.831678	-0.238609	0.335241	0.310542
NM_018004	FLJ10134	-0.108981	-0.107578	0.085189	-0.637178	-0.18239	-0.378283	-0.525526	-0.164169	-0.072025	-0.296869	-0.647709	0.132753	-0.304561	-0.450503	0.209557	0.665408	-0.024437	-0.245022	-0.571084	-0.225775	0.240315	-0.323515	-0.412934	-0.023162	-0.279576	0.030845	-0.237517	-0.173834	-0.009001	-0.265586	-0.568535	-0.24288	-0.14437	-0.583864	-0.219515	-0.286405	-0.449869	-0.32767	-0.401625	-0.33464	-0.094805	-0.400501	-0.646287	0.231975	-0.564466	-0.115039	0.47477	-0.417035
NM_018410	DKFZp762E1312	0.412164	-0.34108	0.472158	-0.636272	-0.132012	-0.099531	-0.10101	-0.544165	-0.281458	-0.712375	-0.45986	-0.136808	-0.412525	-0.140417	0.252247	-0.111417	-0.419292	0.647561	0.1306	-0.035334	0.027232	-0.32204	0.248186	-0.467099	0.221378	-0.191579	-0.372396	-0.24654	0.022453	0.168753	-0.198714	-0.269651	-0.289032	-0.909548	0.572501	-0.553254	-0.296884	-0.625018	-0.268321	0.1503	-0.101474	0.001699	-0.036289	-0.296271	0.398313	-0.085451	0.216001	-0.813609
NM_003633	ENC1	0.022207	0.17882	0.018331	-0.07949	-0.019309	0.030976	0.275657	0.041158	0.267458	0.086096	-0.298482	0.102264	-0.074898	-0.350406	0.228197	0.13308	0.437954	0.09505	0.053872	0.039629	-0.018856	-0.07843	0.179104	0.225616	-0.197031	-0.225793	-0.413806	-0.166625	0.149212	0.031096	0.073535	-0.142161	-0.03717	-0.147201	-0.148033	-0.089417	0.049583	-0.152643	-0.248062	0.004991	-0.105877	-0.424592	-0.267421	-0.153875	-0.282087	0.056321	-0.149534	-0.236447
NM_004762	PSCD1	0.021533	0.053997	0.048548	-0.006685	-0.167427	-0.132235	-0.100939	-0.023155	-0.056637	-0.103742	-0.296436	-0.009471	-0.237978	-0.138849	0.30031	0.083286	-0.012301	0.26699	0.13794	-0.112939	-0.068837	-0.129097	-0.027543	0.129629	0.18867	-0.004121	-0.185542	-0.202254	0.244264	0.272302	-0.06498	-0.291355	-0.001962	-0.202259	-0.000817	-0.150153	-0.062468	0.009394	-0.177759	0.019938	0.028523	-0.268039	-0.053035	-0.038972	0.012995	-0.078431	-0.320986	-0.073052
NM_017456	PSCD1	-0.014585	-0.017866	0.043205	-0.064196	-0.043401	0.005411	-0.059081	0.009595	-0.051654	-0.130437	-0.166	0.026579	-0.136582	-0.092815	0.344838	0.119104	0.012133	0.269112	0.13905	0.004081	-0.052249	-0.12744	-0.040994	0.128353	0.140874	0.101171	-0.166629	-0.15916	0.102231	0.340571	-0.104587	0.330969	-0.069052	-0.104342	0.00166	-0.127065	0.033274	-0.033299	-0.155006	0.069593	-0.046883	-0.221448	-0.017258	0.010766	-0.009904	-0.095306	-0.205365	-0.015583
NM_020979	APS	0.068648	-0.147774	0.022041	-0.095431	-0.120348	0.021199	0.176274	0.17927	-0.087082	-0.037785	0.298634	-0.119086	-0.237789	0.096367	0.318757	0.314557	-0.120367	0.165282	-0.168416	0.154272	0.160972	0.088688	0.27723	-0.105442	0.392488	0.090889	0.025241	-0.392284	-0.075671	-0.177362	-0.223094	-0.2306	-0.245392	0.177707	0.751545	-0.090494	-0.293219	-0.03547	-0.0104	-0.114562	-0.036184	-0.329038	0.291452	-0.108313	0.132799	0.075729	0.090373	-0.157835
NM_003258	TK1	0.070884	-0.059777	0.320861	-0.41513	-0.242899	-0.075108	-0.021406	-0.549615	-0.226471	-0.388763	-0.096529	-0.214667	-0.283413	-0.112406	0.065074	0.086173	-0.443026	0.294181	-0.489728	-0.340772	-0.116484	-0.256959	0.011585	-0.6344	-0.064331	-0.078195	-0.064049	-0.624936	0.273402	0.239279	0.005543	-0.492357	-0.162159	-0.538763	0.087905	-0.460703	-0.546012	-0.675021	-0.153777	-0.149183	-0.250597	-0.050815	0.079636	-0.313486	-0.041621	-0.048205	0.278684	-0.762918
Contig50669_RC	KIF9	-0.298805	-0.101251	-0.269401	0.194369	-0.138192	-0.176973	0.008915	0.02459	-0.212134	0.038993	-0.154257	-0.277853	0.133971	0.015354	-0.196969	-0.110525	-0.158952	-0.321699	-0.277227	-0.141573	-0.253086	0.113624	-0.064948	-0.161785	-0.404126	-0.201898	-0.041887	0.191475	-0.158814	0.103612	0.030662	-0.598591	0.001036	0.09929	0.081516	0.026725	-0.027556	0.057941	0.160527	-0.372096	0.099777	0.628714	-0.362731	-0.249705	-0.248009	0.112662	0.209098	0.345128
NM_001321	CSRP2	-0.125186	-0.037543	0.286859	0.071787	-0.179044	-0.185953	0.377965	-0.136796	0.016676	-0.103722	-0.148915	-0.054825	-0.263117	-0.260496	-0.335792	-0.005061	0.112028	0.863291	0.091773	-0.004637	0.221988	-0.400639	-0.238287	0.181692	-0.017599	-0.378363	-0.178253	-0.220097	-0.042858	0.033382	-0.288939	0.049917	0.06732	-0.318551	0.402014	-0.25835	-0.223575	0.072109	-0.220322	-0.327694	0.040002	-0.361604	-0.280456	0.015799	-0.239718	-0.073259	0.524423	-0.350655
Contig41624_RC		0.193907	-0.204169	-0.190353	-0.104757	0.138034	-0.018112	0.112028	-0.021048	0.084288	0.044715	0.232099	0.135359	0.190394	0.216737	-0.184772	-0.144026	-0.221766	-0.531878	-0.174028	0.102781	0.00837	0.038453	0.31477	-0.186423	-0.073486	0.229511	0.093926	-0.302158	-0.137846	-0.23272	0.077251	0.089486	-0.053231	0.061718	-0.231428	0.054544	-0.040712	-0.186311	0.012228	0.002293	-0.062013	0.058482	0.158154	0.048273	0.115535	0.01851	-0.001794	0.102221
NM_014054	FT005	0.020246	-0.109399	-0.147755	-0.05509	0.325308	0.198711	0.356117	0.295662	0.339048	-0.109422	-0.151769	-0.061439	0.255661	-0.24212	0.006491	-0.046188	0.22465	-0.153119	-0.03951	-0.093014	-0.15019	-0.087669	0.23138	-0.11166	0.143923	-0.165051	-0.090723	-0.201883	0.19655	-0.075527	-0.141707	-0.262956	-0.159348	0.16588	-0.118221	-0.185587	0.132784	-0.128658	0.146909	-0.059438	0.181716	-0.130184	0.037491	-0.105416	-0.011973	-0.287921	-0.01347	0.028664
Contig28228		0.082315	-0.130563	-0.068153	-0.346793	0.070014	0.040516	-0.135874	-0.141396	0.055759	-0.045332	0.619624	-0.116686	-0.027674	-0.05769	-0.103353	-0.038301	0.061528	-0.119074	-0.034408	0.103363	-0.076961	0.014537	-0.359065	0.272201	-0.008265	0.01493	-0.020235	0.195988	-0.051408	0.01372	-0.207441	0.26207	0.049763	0.388486	-0.04374	0.184949	-0.025291	-0.035596	0.09132	0.012418	0.037777	-0.334795	0.079797	-0.124241	-0.230768	-0.311745	-0.172792	-0.684164
Contig36647_RC		-0.402714	-0.106184	-2	-0.101071	0.46988	0.093138	-0.731171	-0.046395	0.309786	0.007739	-0.882615	-0.366423	0.550631	0.001085	-0.972114	-1.302954	-0.041383	-0.515025	-0.814294	-0.053286	-0.778702	-0.260689	-0.345518	-0.400776	-0.727731	-0.139469	-0.765387	-0.036955	0.349935	-0.496825	0.072498	-0.756215	-0.074957	0.306602	-0.933735	-0.347752	0.016808	-1.806227	-0.719161	-1.023373	-0.278797	0.33144	0.032571	-0.706196	-0.590314	0.369415	0.115093	-0.1413499
NM_003095	SNRPF	0.018724	-0.228986	-0.184376	-0.163082	-0.055544	-0.063376	-0.01178	-0.063891	-0.145337	-0.110784	-0.048365	-0.019574	-0.254207	0.188819	0.038494	-0.11935	-0.237139	-0.156545	-0.020799	0.003349	-0.172796	0.070872	0.025509	-0.177778	-0.219888	0.12838	-0.030171	-0.182979	-0.044998	0.01375	0.068974	-0.05045	-0.048025	0.006011	0.065322	-0.079846	-0.030136	-0.067135	-0.130789	0.165638	0.124235	0.127521	0.005875	-0.121678	-0.121113	0.057665	0.343179	0.168573
AB002359	PFAS	0.057442	0.065227	-0.093227	0.01089	0.219361	0.02926	-0.079438	0.176438	0.050896	0.123637	-0.122941	-0.122164	0.092343	0.131892	0.290592	-0.06049	0.273833	-0.088561	-0.143775	0.191348	-0.006363	0.265683	0.106542	0.161655	0.022031	-0.062774	0.101816	0.066492	0.225806	0.092637	0.266996	-0.580847	-0.059573	0.028177	0.215188	0.353254	0.002811	0.098893	0.28573	-0.128956	-0.021972	-0.232839	0.265941	0.082717	0.167907	0.113599	-0.16894	0.131733
AF272357	NPDC1	0.414707	-0.065504	-0.420781	-0.115492	0.252317	-0.007913	0.212542	0.047809	0.198407	0.007548	0.411696	-0.305292	-0.069112	0.065735	-0.606642	-0.295715	-0.159756	-0.630242	-0.257938	0.070907	-0.368326	0.225325	0.251988	-0.232562	-0.473236	-0.174219	0.23405	-0.076468	0.178209	0.057802	-0.13486	-0.01477	0.088139	0.131027	-0.450493	0.256011	-0.073326	-0.069664	0.173659	-0.001165	-0.125663	0.107945	0.319116	0.091744	-0.360719	-0.123913	-0.13634	0.035626
NM_015392	NPDC1	0.448724	0.017908	-0.405247	-0.115818	0.291115	0.058249	0.243697	0.051105	0.228192	0.02827	0.474717	-0.298706	-0.050966	0.079655	-0.608292	-0.286858	-0.06397	-0.575486	-0.226121	0.105233	-0.355705	0.216412	0.317167	-0.149701	-0.412896	-0.09176	0.120202	0.01226	0.033696	0.100261	-0.106647	-0.00674	0.090059	0.09821	-0.462888	0.283801	-0.013577	-0.091367	0.195933	0.027208	-0.129005	0.112619	0.314739	0.088132	-0.286426	-0.085609	-0.146192	-0.008073
Contig41275_RC		-0.14177	-0.045198	-0.1187	0.118873	-0.114668	-0.148083	-0.125493	0.138583	-0.14557	0.051759	-0.252781	-0.405116	-0.033475	0.164358	0.024575	-0.567782	-0.059461	-0.12937	0.255308	-0.016434	-0.324772	0.07408	0.14626	0.11879	-0.022893	-0.043082	-0.049292	0.139898	0.050374	0.144255	-0.061046	-0.368461	-0.145289	-0.129577	0.122234	0.08196	0.163681	0.146209	0.178918	0.072045	-0.047242	-0.061658	0.117535	-0.100475	0.098897	0.108763	0.059013	0.381171
Contig45730_RC		0.156299	-0.385333	0.545473	0.097928	0.082262	-0.597103	0.057001	0.15419	-0.107279	0.185394	-0.618731	-0.417136	-0.157038	-0.100825	0.101595	-0.00127	-0.124553	0.103795	-0.216419	-0.161947	0.413338	0.166309	-0.10101	-0.025211	-0.16476	-0.528892	-0.155597	0.403185	0.081569	-0.090508	0.030957	-0.772987	-0.001481	0.245308	-0.182316	0.152504	-0.284593	-0.281505	0.117326	-0.47107	-0.361621	-0.069793	-0.083195	0.273905	0.370338	0.023061	0.141243	-0.269723
NM_003014	SFRP4	-0.171028	-0.105153	-0.515937	-0.100386	-0.186806	-0.392444	-0.289729	0.126975	0.06825	-0.015064	-0.390938	0.179122	-0.622679	-0.412897	-0.305723	0.162761	-0.152415	-0.4868	0.023049	-0.138418	0.006606	-0.085423	-0.788489	0.539853	-0.325795	-0.360932	0.156954	0.105809	-0.042495	-0.278958	0.141093	-0.28311	0.65961	-0.164943	-0.614389	-0.316754	0.000444	0.341665	0.46929	-0.188613	0.107078	-0.186729	-0.56706	0.018541	-0.404424	0.243391	-0.321702	-0.2229183
NM_014580	SLC2A8	0.130835	-0.032416	-0.252941	-0.023742	0.195651	0.256627	-0.030203	-0.122555	0.141841	-0.017623	-0.094546	-0.066498	0.067853	0.171661	-0.106225	-0.003096	-0.080145	-0.171833	-0.046396	0.073839	-0.091225	0.061191	0.319484	0.036525	0.008329	0.007241	-0.044302	-0.129483	-0.06311	-0.067874	0.18457	-0.290875	-0.071478	0.041111	-0.282106	0.106322	0.036611	0.018795	0.008835	-0.05386	0.103189	-0.014161	0.122062	0.153095	-0.073713	0.045069	-0.074687	-0.027335
NM_014720	KIAA0204	-0.341454	0.185691	0.149532	0.201192	-0.040987	-0.046048	-0.082527	-0.100951	-0.23917	-0.486217	-0.005385	-0.107133	-0.034326	-0.200157	-0.30188	0.137379	-0.178521	-0.207278	0.294897	-0.138835	-0.094964	-0.221534	-0.123228	-0.060044	-0.269648	-0.552908	-0.070442	0.344328	0.095375	0.179467	0.169838	-0.308759	0.157579	-0.008563	-0.132718	-0.041196	0.238742	0.183478	0.047959	0.016296	-0.101153	0.245841	-0.275755	-0.127766	-0.199765	-0.245371	0.178113	0.276731
AB007864	KIAA0404	0.011289	-0.015414	0.106625	-0.009962	0.106706	-0.05254	-0.148653	0.021399	0.103781	0.173826	0.120275	-0.129669	0.039081	0.155508	0.119953	-0.023901	0.052058	-0.079882	-0.10492	0.039976	-0.311798	0.138595	0.554772	0.066345	-0.009504	0.178737	0.156846	-0.022605	0.071781	-0.003243	-0.030554	-0.064034	0.071948	0.081239	0.035882	0.051445	-0.029573	0.028925	0.096585	0.035573	-0.027563	-0.253185	0.121017	-0.096911	0.257466	0.137966	-0.063103	0.094917
Contig41748_RC		0.111344	-0.262509	0.067998	-0.017907	0.01682	0.072981	0.241065	0.073496	-0.388417	-0.009063	0.341817	-0.010023	-0.059767	-0.16106	-0.098306	-0.107575	-0.099313	-0.337523	-0.127207	-0.252306	-0.017545	0.032232	0.154218	-0.165722	-0.188161	0.63214	0.221486	0.129346	0.081389	0.198398	-0.038629	-0.157253	-0.057674	-0.010817	-0.627587	0.039708	-0.05368	-0.030183	-0.058591	-0.045881	-0.20167	0.301441	0.008813	0.186617	0.28055	0.021405	0.00901	0.10535
AB002351	KIAA0353	-0.446966	-0.582234	0.640496	-0.10151	-0.101893	-0.031726	-0.46094	-0.265033	-0.224409	-0.392591	-0.197338	-0.569059	-0.43753	-0.643122	-0.575399	-0.19495	-0.126285	0.352275	0.104182	-0.170864	0.136428	-0.542085	0.113177	-0.281162	0.007724	-0.579806	-0.789003	0.319785	-0.354046	-0.324572	-0.224099	-0.315881	-0.412084	-0.150494	0.152242	0.10334	0.008527	0.7737	0.354065	-0.329615	-0.201924	-0.586278	-0.359069	-0.674978	0.981401	-0.439358	-0.2461	-0.869519
Contig41887_RC		-0.136937	-0.02491	-0.965469	0.282163	0.331118	0.505054	-0.106781	0.084653	-0.02054	0.165018	-0.125363	-0.051637	0.333037	-0.503771	-1.14427	-0.616657	-0.383302	-0.83854	-0.367573	-0.483314	-0.15483	0.274521	-0.607923	-0.427439	-0.592235	-0.605555	0.122855	0.104577	-0.188185	-0.308835	-0.232348	-0.056209	-0.110568	0.122314	-1.034005	0.323013	0.556369	-0.250137	-0.032152	0.52424	-0.066771	0.18396	-0.119463	0.0928	-1.036328	0.047028	0.049598	0.496376
Contig56386_RC		-0.303509	-0.110078	0.112388	0.235712	-0.198785	-0.415447	0.892925	-0.129158	-0.169626	-0.255298	-0.286717	-0.266466	-0.162186	-0.226029	0.707712	0.189949	-0.217572	-0.501046	0.128745	-0.038746	0.513681	-0.138701	-0.159798	0.523401	-0.303371	0.432312	-0.381735	-0.000012	-0.081685	0.19589	-0.357072	0.197848	-0.522931	-0.227425	-0.178601	-0.285989	0.227602	-0.240507	-0.369608	0.378248	-0.313206	0.212064	0.127599	-0.472397	-0.211255	-0.56776	-0.396769	0.474839
NM_018683	ZNF313	0.173956	-0.072974	0.123813	-0.037631	-0.167839	-0.218165	0.353346	-0.159345	-0.104978	-0.05117	-0.005715	0.075531	-0.025073	0.192508	0.379376	0.313751	-0.121544	0.214908	0.156926	0.19662	-0.223314	-0.093723	0.252162	-0.296469	0.361866	0.151017	-0.077476	-0.2985	-0.128942	-0.193647	-0.034679	-0.373599	-0.12359	-0.173617	0.432742	-0.259986	-0.172753	-0.157042	-0.124589	-0.183531	0.009833	-0.022305	-0.070311	-0.053242	0.341495	0.227336	0.25435	-0.103964
NM_006864	LILRB3	0.155441	0.062199	0.166544	-0.515156	-0.277149	0.193587	-0.080648	-0.085931	-0.021353	0.035009	-0.397307	0.300326	-0.327065	0.252064	-0.000746	-0.130427	0.060453	0.180741	0.149518	-0.071731	0.094518	-0.175796	0.195501	-0.080648	0.470644	0.292506	0.147559	-0.482108	0.312853	-0.094834	0.042508	-0.235864	0.068583	-0.325546	0.307853	-0.187799	-0.02897	0.31965	-0.018482	0.058298	0.004177	-0.3175	-0.275386	-0.24773	0.126268	-0.066159	-0.116028	-0.182763
NM_002343	LTF	-1.322227	-0.020043	-0.638319	-0.394942	0.320098	0.363839	-0.648095	0.371792	0.635536	0.046185	-0.990592	-1.008782	-0.853065	-0.816606	0.829731	-0.39471	0.628384	-0.210783	-0.539197	-0.340744	-0.834395	0.612036	-0.349215	-0.661691	0.782087	-0.828891	0.326684	-0.039151	-0.002055	-1.096603	-0.802909	-0.385966	0.471734	-0.435838	-0.339027	-0.121626	0.442539	-0.669668	-0.205786	-0.856608	0.049384	-1.262397	-0.795048	-0.370389	-0.516673	-0.585817	-0.148951	-1.248825
NM_001189	BAPX1	0.829492	0.280381	0.50333	-0.402909	-0.026787	-0.4605	-0.18675	0.116107	-0.005488	-0.050718	-0.298281	0.496327	-0.184069	-0.169453	-0.077059	0.194155	0.234091	-0.013936	-0.175086	-0.064848	-0.100994	0.033965	-0.220785	0.193179	-0.301087	-0.335697	-0.028591	-0.721575	0.1184	0.167829	-0.659074	0.035444	0.054961	-0.548594	-0.51184	-0.144868	-0.1632	-0.473192	-0.461079	0.030929	0.074375	-0.481037	-0.109477	0.572452	-0.357193	0.317665	-0.196193	-0.323412
NM_017436	A14GALT	0.215971	-0.060543	0.197157	0.091121	-0.002977	0.074466	-0.291492	0.24489	0.019119	-0.039822	0.1149	-0.026486	0.405996	-0.075038	-0.220938	0.118382	0.154822	0.08609	-0.400574	0.072421	0.060279	0.182855	-0.352479	0.038066	0.071944	-0.303176	0.320699	-0.222154	-0.117206	-0.167758	-0.143878	0.10753	-0.040372	0.127407	-0.397237	0.053372	-0.123277	-0.012984	0.023248	-0.238578	-0.088144	0.043672	0.142933	0.168612	-0.135511	0.118136	0.161487	0.181214
Contig43613_RC		-0.152631	0.13189	-0.088395	0.036923	0.157366	-0.263546	-0.282957	0.183951	0.223219	-0.009862	-0.521338	0.131329	0.011421	-0.465543	-0.255255	0.201108	0.511382	-0.310285	-0.16483	-0.039876	-0.087065	-0.180946	-0.403428	0.663204	-0.35968	-0.422132	-0.103845	0.044052	0.120731	0.184255	-0.220962	-0.634331	0.284214	-0.164954	-0.355835	0.07538	0.089519	-0.105658	-0.082866	-0.125934	-0.087564	-0.353054	-0.02232	0.088134	-0.292163	-0.000531	0.122486	-0.083387
NM_000076	CDKN1C	-0.099546	-0.18941	-0.032259	0.046536	-0.036728	0.108643	-0.013438	-0.077335	0.186542	0.091557	-0.249406	-0.01187	0.037338	-0.342589	-0.132473	-0.020707	0.083015	0.553417	0.016373	0.132738	-0.129841	-0.292895	0.115759	-0.049779	0.057552	-0.273311	-0.616382	-0.126217	-0.187521	-0.30206	-0.375352	-0.285107	0.011832	0.248456	-0.492404	-0.305073	-0.134835	0.316955	0.201913	-0.293381	0.068472	-0.414493	-0.168625	-0.125672	0.035267	0.237345	0.039488	-0.246895
Contig57631		-0.558911	0.247298	-1.13769	0.567399	0.079308	0.414358	-0.156763	-0.007606	-0.283033	-0.194199	-0.136519	-0.250334	0.107709	-0.767117	-0.242973	0.154788	-0.183663	-0.141676	-0.333044	-0.557811	-0.391227	0.416155	-0.662023	-0.42833	-0.554426	-0.069391	0.052832	-0.11312	-0.386695	-0.741537	-0.233846	-0.577431	-0.361599	0.28465	-0.032019	0.299555	0.234029	-0.164728	-0.227597	-0.279247	0.335437	0.842209	-0.73434	-0.041649	-0.362051	-0.005943	-0.354533	0.18312
Contig842_RC		-0.27474	-0.051083	0.148036	0.002245	-0.181913	0.049248	-0.182153	-0.12367	-0.316767	-0.469604	-0.107892	0.166618	-0.448807	-0.182168	-0.199198	-0.086659	-0.184006	0.324038	0.361784	-0.273129	0.183741	-0.355435	-0.475079	-0.264329	0.25378	-0.251184	-0.16418	0.060546	0.123282	-0.070168	-0.006703	-0.564294	-0.037078	-0.170527	0.073863	-0.298023	0.165274	0.195582	-0.035067	-0.051817	0.175149	0.099623	-0.192116	-0.212383	0.203116	-0.249215	-0.32447	-0.204272
NM_013322	SNX10	-0.362939	-0.021622	-0.09863	-0.285855	-0.464069	0.021294	-0.199096	-0.308887	-0.331505	-0.442482	-0.418103	0.258655	-0.304756	-0.074376	-0.171192	0.122447	-0.39775	-0.066999	0.173667	-0.38995	-0.150332	-0.478641	-0.442057	-0.420524	0.223547	-0.017785	0.347745	-0.068081	-0.045217	0.010758	-0.131846	-0.556513	0.053105	-0.381575	-0.07859	-0.169976	-0.097784	0.304283	-0.119092	-0.086397	0.169797	-0.280714	-0.394907	-0.212413	-0.0765	-0.141819	0.233687	0.214249
NM_003093	SNRPC	-0.071098	-0.186888	0.153575	-0.129149	-0.104376	-0.084095	-0.05573	-0.077327	-0.20828	-0.126755	-0.067684	0.007838	0.068272	0.114134	0.129266	-0.125226	-0.096714	0.049625	-0.07938	-0.046372	0.068578	-0.009322	-0.104213	-0.133221	0.07174	0.107911	-0.074594	-0.201569	-0.120345	-0.019596	0.287823	-0.337437	-0.197903	-0.112592	0.224309	-0.049567	-0.059585	-0.070163	-0.093602	0.016689	-0.004109	-0.021663	-0.093281	-0.14974	0.217469	0.056185	0.165088	0.074203
NM_007126	VCP	0.244996	0.078376	0.00566	-0.095945	0.162689	0.035713	-0.034419	-0.012927	0.03536	0.000012	-0.00145	0.149572	0.094303	0.200843	-0.000786	0.123103	0.206616	0.037259	-0.013883	0.00963	-0.297709	0.083774	0.367043	0.1215	0.102473	0.291194	0.020167	-0.11478	0.198555	0.082886	0.073387	-0.139031	-0.013403	-0.087674	0.204382	0.13494	-0.123729	-0.139951	0.088243	-0.057147	-0.08847	-0.11342	0.098471	0.059278	0.107216	0.152417	0.068324	-0.082835
AK001731		0.021342	0.074465	0.009411	0.13015	-0.155222	-0.300024	-0.055504	-0.120992	-0.273548	-0.073394	-0.230793	0.236132	-0.310519	-0.329666	-0.197399	0.027621	0.051088	-0.081728	0.377682	-0.333321	-0.059363	-0.143486	-0.23356	0.050439	-0.14699	-0.03583	-0.004522	0.19741	0.060342	0.009707	-0.163951	-0.266049	0.145377	0.051137	-0.087003	-0.19167	0.12047	-0.080277	-0.098875	0.152047	-0.029916	0.308161	-0.517558	0.056516	-0.150685	-0.065022	-0.097575	-0.239028
Contig43667_RC		0.011952	0.045879	0.086991	0.13758	-0.017408	-0.049976	0.372873	0.127978	0.024817	0.12115	-0.025929	-0.187124	-0.122981	-0.189572	-0.182628	-0.082366	0.160909	-0.01171	-0.037794	-0.183854	-0.254357	0.221765	0.316076	0.323186	-0.190443	0.011574	-0.119184	0.160064	0.110612	0.022336	0.098304	-0.290555	0.144331	0.126179	-0.108241	-0.016505	0.080707	0.00163	0.100376	-0.127536	0.148366	-0.020565	0.056072	0.136424	0.176036	-0.03494	0.014821	0.013273
Contig20793_RC		-0.523389	-0.598082	-0.764716	0.146443	-0.492909	-0.162157	-0.282477	-0.448173	-0.365863	-0.735066	-0.67746	-0.320737	-0.360362	-0.489419	-0.626467	-0.650542	-0.369584	-0.298519	-0.274736	-0.312363	0.420976	-0.460283	-0.43842	-0.413947	-2	-0.329402	-0.435848	-0.604544	-0.365257	0.334059	-0.281138	-0.565666	0.073601	-0.742906	-0.524385	-0.36481	0.551658	-0.970946	-0.483528	-0.453402	-0.455051	-0.477539	-0.275798	-0.454385	-0.339396	-0.460569	-0.55857	-0.686382
NM_017866	FLJ20533	-0.17408	-0.073948	0.362213	0.044071	-0.293488	-0.206199	-0.091011	-0.227791	-0.157352	-0.102964	-0.071232	-0.010594	-0.220674	0.354666	0.137349	0.049365	-0.210825	0.312324	0.234793	-0.16016	-0.190484	-0.341013	-0.268821	-0.232201	0.104285	-0.07436	0.143141	-0.261715	0.006758	-0.122952	0.125424	-0.509853	-0.243151	-0.111669	-0.066361	-0.234118	-0.072087	-0.342692	0.042958	-0.225961	0.045327	0.28994	-0.076581	-0.005093	0.245053	-0.024629	0.192438	-0.139863
NM_001294	CLPTM1	0.125533	-0.139099	0.053319	-0.259423	0.146286	0.322868	0.131058	0.08674	0.206047	0.086008	0.298586	0.035738	0.192778	0.217651	-0.12633	-0.032028	-0.080353	0.239426	-0.114549	0.273214	0.201498	-0.048849	0.224841	-0.222824	-0.001523	0.211511	-0.006296	-0.104282	-0.014605	-0.125861	-0.02414	1.179321	-0.064632	0.047971	-0.111416	0.037578	-0.040492	0.048176	-0.026427	0.029306	0.014189	-0.286939	0.063221	-0.003053	0.085021	-0.012978	-0.053854	-0.102526
NM_001568	EIF3S6	-0.161157	0.080652	0.083865	0.075514	-0.329352	-0.110853	-0.114802	-0.119011	-0.303049	-0.212897	-0.052236	-0.193609	-0.038144	0.250975	0.067498	-0.062078	-0.247295	0.034331	0.136994	0.16375	-0.025952	0.041093	-0.449056	-0.511773	0.002229	0.053174	0.317903	0.102595	-0.055602	-0.065542	0.095624	-0.27073	-0.091896	0.009319	0.004737	-0.275831	0.07612	0.256318	-0.090047	-0.164767	0.088715	0.258723	0.104493	-0.274304	-0.051195	-0.199351	0.110193	0.005548
AL050346	C22ORF3	0.102034	-0.29134	-0.091638	0.026025	-0.080054	-0.065932	-0.22098	0.00047	0.017666	-0.029133	0.127552	0.019789	-0.042984	0.132001	-0.016524	0.074313	0.049807	0.059683	0.093646	0.201237	-0.27389	0.00187	0.255426	0.141498	0.060704	-0.065171	-0.012987	-0.183951	-0.072338	0.064122	0.346655	-0.120923	-0.074141	-0.056475	-0.179363	-0.170361	0.014266	-0.276333	0.024407	-0.204031	0.047681	0.191332	0.206141	0.228516	0.110363	0.149055	0.087064	-0.109641
Contig51742_RC	HSCP1	-0.381582	-0.142678	0.129521	-0.013655	-0.086759	0.015384	0.833786	0.119437	0.109598	-0.220598	-0.351804	0.073941	-0.233385	-0.163749	0.733577	0.495832	0.199289	-0.076136	0.186286	-0.079358	0.287719	-0.100353	0.219094	0.144143	0.294217	-0.042557	-0.286137	-0.040733	-0.145859	0.155713	0.126152	-0.409955	-0.073772	-0.075115	0.083784	-0.142387	-0.044706	0.243203	0.157979	-0.159573	-0.019657	-0.094668	-0.268549	-0.028124	-0.107979	-0.071083	-0.100007	-0.079779
NM_018120	FLJ10511	0.054814	0.151896	0.003573	0.117904	-0.348236	-0.385096	-0.005956	-0.162701	-0.256199	-0.286451	0.008647	-0.215159	-0.091489	0.154758	-0.125632	-0.054399	-0.202883	-0.119353	0.250333	0.089798	0.161278	-0.140577	0.513639	-0.140583	-0.018304	-0.249355	-0.090832	-0.067222	-0.137403	-0.113188	0.2541	-0.483602	-0.169079	0.006423	0.010948	-0.269529	-0.207131	-0.177751	0.044985	0.024655	0.046022	0.083565	-0.159765	-0.06164	0.198351	-0.091849	0.116632	-0.092512
NM_014382	ATP2C1	-0.160662	-0.133248	-0.069271	-0.001159	-0.070426	-0.296472	0.337333	-0.107113	-0.074053	-0.090944	-0.237271	0.020204	-0.021724	-0.26595	0.067594	0.04538	-0.040472	0.073303	0.02293	-0.114663	0.228779	0.024328	-0.277139	-0.055404	0.076505	-0.115305	0.032412	0.018759	-0.028413	-0.030598	-0.029045	-0.517307	0.026685	-0.175792	0.239403	-0.02286	0.026135	-0.021174	0.02222	0.063729	-0.192332	-0.199746	-0.19433	-0.112121	0.093087	0.071533	0.122677	-0.228121
AF070641		0.195911	0.069971	-0.018287	0.014379	-0.056989	-0.086453	-0.075686	-0.006141	-0.010349	-0.192451	-0.138196	0.174961	-0.329922	-0.159172	-0.284498	0.248183	0.07938	-0.29508	-0.078655	-0.071239	0.166334	-0.178692	-0.169407	-0.051167	-0.342848	-0.08062	-0.05353	0.307849	-0.073903	0.298197	-0.019694	-0.101741	0.067222	-0.147854	-0.279002	-0.113619	-0.115664	0.30935	0.280838	-0.017001	-0.084775	-0.145761	-0.105893	0.270624	-0.034351	-0.087963	-0.050725	-0.296235
NM_001740	CALB2	-0.392632	-0.162045	0.691093	-0.650512	-0.525978	-0.083058	-0.540833	-0.31604	-0.337871	-0.344105	-0.458913	-0.068322	-0.548165	-0.435386	-0.391648	-0.182806	0.091114	0.204777	-0.161888	-0.371147	0.774551	-0.681057	-0.399583	-0.171742	0.372016	-0.449443	-0.235967	-0.365195	-0.201191	-0.408627	-0.56649	-0.10676	-0.202466	-0.975312	-0.160051	-0.562265	-0.383066	-0.465425	-0.369449	-0.308159	-0.387298	-0.801039	0.039337	-0.068806	0.481174	-0.180556	-0.203758	-0.591258
NM_007088	CALB2	-0.374106	-0.268098	0.633128	-0.496414	-0.5062	-0.09269	-0.507303	-0.272947	-0.28076	-0.354712	-0.409741	-0.06243	-0.49709	-0.639292	-0.450101	-0.190972	0.088973	0.2722	-0.394435	-0.285668	0.771862	-0.749506	-0.46348	-0.23356	0.325471	-0.553572	-0.141048	-0.440042	-0.182392	-0.452432	-0.585473	-0.31675	-0.183328	-0.954374	-0.126401	-0.563152	-0.411041	-0.63361	-0.419718	-0.283241	-0.444349	-0.777163	0.057824	-0.02436	0.351547	-0.203999	-0.19591	-0.569981
NM_004053	BYSL	0.038631	-0.03869	0.248539	-0.16617	-0.107078	-0.21334	0.062481	-0.096726	-0.233626	-0.091295	-0.031025	-0.038544	-0.029604	0.144481	0.168983	-0.126827	-0.004519	0.099024	-0.097095	-0.026072	0.022488	0.089997	0.045163	-0.130686	0.189067	0.07801	-0.070494	-0.076657	0.097207	0.096295	0.28369	-0.331474	-0.184664	-0.217362	0.303123	-0.009608	-0.125834	-0.14	-0.034437	-0.054535	-0.032597	-0.114676	-0.033352	-0.153416	0.252095	0.178512	0.15887	0.006792
Contig52095_RC		0.128842	0.079609	0.116656	-0.13075	0.072319	-0.074344	-0.081042	-0.077203	0.173221	-0.007032	-0.222612	0.00719	-0.234192	-0.162712	0.040139	0.232093	0.287658	-0.230054	-0.078086	0.023993	0.37032	-0.14395	-0.09766	0.090184	-0.011256	-0.129559	-0.146277	-0.190021	-0.050895	-0.025127	-0.089632	-0.227542	-0.055179	-0.082418	-0.007893	-0.128076	-0.304384	0.108049	0.136929	0.226569	-0.05322	-0.673569	0.082008	0.098275	0.05456	-0.122576	-0.272822	-0.337261
Contig24541_RC		0.393155	0.218731	-0.383357	-0.133214	0.362462	0.322725	-0.144737	-0.181269	-0.089794	-0.147047	0.610673	-0.229377	0.051339	0.256907	0.082303	0.266281	-0.25469	-0.04026	-0.138568	0.216336	0.248063	-0.17859	-0.319748	-0.160946	-0.46918	-0.052725	-0.126621	0.145351	-0.24175	-0.168527	-0.305593	-0.962728	0.157927	0.30573	0.307477	0.608687	-0.024742	-0.317461	0.129396	0.055642	-0.04344	-0.53001	0.044563	-0.139938	-0.074201	-0.201161	-0.38719	-0.465561
AB007930	KIAA0461	0.069482	0.005647	0.027983	0.047618	0.117143	-0.13227	-0.117984	0.083601	-0.016801	0.244131	-0.043914	-0.001141	-0.058375	-0.065116	0.113128	-0.155915	-0.050195	0.095499	-0.124566	-0.094881	0.1438	0.211788	-0.109522	0.090688	-0.053584	-0.216373	0.024012	0.200698	-0.173349	-0.121684	0.01291	-0.476387	0.166755	0.243535	-0.066201	0.145934	0.123496	-0.071491	0.062565	0.101245	-0.219853	-0.250308	-0.057461	-0.078702	-0.009656	-0.054722	0.004175	-0.09758
Contig1018_RC	LOC56932	0.596611	-0.256292	0.164572	-0.748615	0.458227	-0.286214	-0.401386	0.357357	-0.464148	0.027907	-0.815221	0.086971	-0.486752	-0.276195	0.461457	0.033291	-0.260372	-0.356622	0.100943	-0.20492	0.303642	-0.691214	-0.275597	-0.017473	0.288299	-0.71153	0.007427	-0.925952	0.165123	-0.131946	-0.867559	-0.420599	-0.665561	-0.507585	-0.632713	-0.443326	-0.482276	-0.397266	-0.275189	-0.2432	-0.536494	-0.971872	0.130301	0.048337	0.406305	0.273144	0.07333	-0.775392
NM_017892	FLJ20585	-0.420987	0.085023	-0.022947	0.104614	-0.119334	-0.065804	-0.113862	-0.16635	-0.398006	-0.294629	-0.328541	-0.051626	-0.019676	-0.053065	-0.076423	0.03671	-0.269717	-0.09141	0.238797	-0.179288	0.069891	-0.140996	-0.204267	-0.357541	0.046898	-0.092967	0.002881	0.228507	0.17739	0.246265	0.009574	-0.226833	0.01335	0.005231	0.084362	-0.041981	0.157926	0.100615	0.035112	-0.015943	-0.037808	0.270068	-0.289796	-0.120583	-0.255206	-0.265956	-0.260695	0.000945
AF068296	MDS023	-0.013984	-0.141797	-0.277477	0.046411	-0.177483	-0.12903	0.10478	0.07852	-0.115525	-0.013768	-0.002003	-0.141127	0.131629	-0.086205	0.045864	-0.178891	-0.104112	-0.191758	0.014469	-0.087746	0.145329	0.146852	-0.026203	-0.084441	-0.074401	-0.129732	0.073193	0.08379	0.036152	-0.116456	0.180073	-0.545642	0.045058	0.110882	0.077738	-0.040523	0.1742	-0.04333	0.122833	-0.069169	0.061161	0.041138	-0.117626	-0.251359	-0.221923	-0.088523	0.075196	0.100225
Contig1406_RC		0.054663	0.076979	-0.074614	-0.009448	-0.379874	0.008217	-0.134658	-0.057035	0.030862	-0.142638	-0.077269	0.360368	-0.261604	-0.364163	-0.011306	0.130353	0.137182	0.079157	-0.177414	-0.062176	0.085686	-0.135776	-0.164356	0.143842	0.036943	-0.333277	-0.373629	0.00478	0.053767	-0.300365	-0.417334	-0.339022	-0.00863	-0.042084	-0.297255	-0.307444	-0.288728	0.002941	0.079124	-0.107112	-0.183199	-0.359988	-0.220162	0.359359	-0.347359	0.020184	-0.163027	-0.132924
NM_017540	DKFZp586H0623	0.182239	0.090585	-0.407812	-0.252376	0.46704	0.027945	0.009024	0.322194	0.346681	0.082197	-0.14179	0.279638	0.127334	-0.028752	-0.397802	-0.029609	0.216668	-0.316101	-0.246295	0.140583	0.00064	0.142844	0.155719	0.030233	-0.558297	0.104412	0.131805	-0.570198	0.117391	0.09325	0.029136	-0.335803	0.168596	0.094493	-0.533313	0.251721	0.193968	-0.279671	-0.054025	0.011008	-0.149492	-0.001258	0.143485	0.160761	-0.341014	0.062399	0.200072	0.265695
Contig51822_RC	CBX6	-0.113991	-0.17627	0.21137	-0.218898	0.075278	0.039373	-0.233225	-0.127472	0.096645	0.150557	0.355662	-0.305599	-0.128536	0.234425	-0.600608	0.086767	0.086787	0.026066	-0.259828	0.586027	-0.086316	-0.324765	0.212952	0.176858	-0.222722	-0.158559	-0.158987	-0.160626	-0.036372	-0.066961	0.027873	-0.158004	0.355315	0.171278	-0.166013	0.086252	-0.218966	0.081896	0.082068	-0.244864	0.023692	-0.24183	0.284862	0.34392	0.128162	0.073327	-0.238341	-0.378659
NM_014292	CBX6	-0.404879	-0.217691	0.203562	-0.143773	0.158708	0.08193	-0.181477	-0.041848	0.159651	0.14946	0.234164	-0.31094	-0.092953	0.146853	-0.592155	0.106908	0.163855	-0.178554	-0.281738	0.440246	-0.143006	-0.318869	0.155016	0.269637	-0.209628	-0.128444	-0.192383	-0.056888	0.140939	-0.12127	0.145708	-0.174212	0.293376	0.177784	-0.16202	0.004667	0.059547	0.141961	0.058625	-0.236253	0.083106	-0.115552	0.25721	0.266652	0.119414	0.124599	-0.0499	-0.238287
NM_006476	ATP5JG	-0.15761	-0.153774	-0.019125	0.139229	-0.176173	-0.111857	0.180175	-0.053602	0.127276	0.14151	0.11825	-0.000198	-0.070732	-0.044191	0.17327	-0.011428	-0.022955	0.25793	0.108871	0.07976	-0.203474	0.107002	0.007641	-0.063231	-0.053155	-0.158933	-0.023168	0.096463	-0.181859	-0.060823	-0.127259	-0.378406	0.060864	-0.134431	-0.010979	-0.044841	0.036563	0.163954	-0.032927	0.025419	0.262497	0.383219	-0.031158	-0.018816	0.019263	0.00054	0.308642	0.239795
AF119896		-0.330061	0.095436	-0.018224	0.031452	0.032845	-0.080481	-0.138931	0.093429	-0.189407	-0.18223	-0.242288	-0.030161	-0.032635	-0.201835	0.204745	0.091303	0.007918	-0.127402	0.116648	-0.279026	0.056489	-0.058153	-0.242595	-0.081755	-0.240788	-0.035827	-0.085557	0.037857	0.003997	0.30258	0.150217	-0.130695	-0.051486	0.157622	-0.208058	0.064548	0.245326	0.069115	0.101256	0.296467	-0.189175	0.180336	-0.312389	0.041304	-0.302839	-0.2015	-0.027895	0.085312
NM_016108	AIG-1	-0.319854	-0.198981	-0.432079	0.106093	0.104644	0.035315	0.186725	-0.202017	-0.002803	-0.090524	-0.162461	-0.049683	0.246008	0.194506	0.00945	0.13231	-0.052591	-0.175428	0.010784	0.09204	0.075958	0.017286	-0.324754	-0.072236	-0.260855	0.037567	0.053201	-0.079415	0.105957	-0.578856	0.036244	-0.732132	-0.168302	-0.164543	-0.308753	0.099304	-0.175578	0.213914	0.018303	0.30652	0.217317	0.316695	-0.052625	-0.021476	-0.172767	0.242174	0.015831	-0.021377
NM_017680	FLJ20129	-0.662791	0.254136	-0.727349	0.104361	-0.041689	-0.315262	-0.688515	0.136694	-0.016246	0.122238	-0.771726	0.098076	-0.253799	-0.767962	-0.94428	0.189889	0.08088	-0.799762	-0.485495	-0.369588	-0.551657	-0.361793	-0.95274	0.351239	-1.269545	-0.894605	0.088974	0.127374	0.264316	0.079707	-0.645574	-0.234085	0.517998	-0.488436	-1.184927	-0.235443	0.084071	-0.600344	-0.703208	-0.366132	0.313055	-0.634964	-0.740039	0.426553	-0.738059	-0.007693	-0.26423	-0.142884
NM_016270	LOC51713	0.118326	0.170902	0.011483	0.187076	0.136252	0.080118	0.023673	0.004626	0.142034	-0.000942	-0.10655	-0.118253	-0.204181	-0.109149	-0.451205	0.067418	0.139539	0.214164	-0.018018	0.041699	-0.295379	-0.05229	-0.125228	0.272864	-0.144905	-0.2323	-0.390344	-0.033213	0.186788	0.179922	0.063802	-0.559911	-0.000062	-0.040456	-0.170234	-0.037275	0.126925	0.050722	-0.150023	0.325791	-0.022371	-0.291746	-0.076059	0.163579	0.109687	0.039304	-0.371226	-0.044092
NM_014718	KIAA0726	-0.02021	-0.169373	-0.056425	-0.223896	-0.154177	0.011171	-0.065619	-0.132834	-0.175472	-0.006164	0.046291	0.034052	-0.155099	-0.009929	0.310513	0.003772	-0.232227	-0.046393	0.03575	0.077226	0.02442	0.041825	0.075672	0.228106	-0.097838	0.266432	0.273778	-0.263655	-0.093415	-0.206685	0.054853	-0.318651	0.158641	0.108182	0.118525	-0.062931	-0.295541	-0.059175	-0.061742	-0.103531	-0.120853	0.030163	0.144199	0.060762	-0.097983	0.054083	0.204542	-0.153876
NM_017633	FLJ20037	0.096313	0.016209	0.007248	-0.059818	-0.019397	-0.049356	-0.017497	-0.123285	-0.014683	-0.206964	0.199678	0.103488	-0.206912	0.020499	-0.082962	0.060676	0.005821	0.023883	-0.123424	-0.033499	-0.073942	-0.237754	-0.292342	-0.005317	0.034277	-0.321349	-0.003666	0.05748	-0.011508	-0.206492	-0.254663	-0.317587	-0.104561	-0.130514	-0.195717	-0.199721	-0.25607	0.141189	0.000449	-0.079498	-0.05659	-0.373882	-0.221578	0.194117	-0.105168	0.061771	0.011738	-0.168359
NM_017954	FLJ20761	0.104403	-0.083214	-0.704962	0.358342	0.000325	-0.188274	0.712894	0.368828	0.258454	0.007709	0.211978	0.009166	0.367651	-0.091176	0.192259	0.203465	0.018571	-0.256884	0.114688	0.076112	0.169356	-0.04224	-0.327379	-0.081233	-0.421524	-0.344463	-0.036034	0.330749	0.022622	0.088901	-0.345201	-0.423087	0.075358	-0.024669	-0.418473	0.055374	0.132797	0.127809	0.136332	0.296552	0.005553	-0.25662	-0.365455	0.058164	-0.656542	0.130124	0.285667	0.087211
NM_005689	ABCB6	0.26726	-0.028471	0.178029	-0.290072	0.013977	0.107421	0.334008	0.038414	-0.050706	-0.183617	0.0797	-0.173126	-0.267034	0.175494	-0.151981	0.002562	-0.046171	0.21107	0.104296	0.235797	-0.170668	0.075096	0.607506	-0.145365	0.052525	0.20968	-0.135292	-0.041416	0.006894	0.147628	-0.333442	-0.155563	-0.062042	-0.088226	0.194042	0.059484	-0.206074	-0.153372	0.254719	-0.178597	-0.176645	-0.083223	0.270637	0.021943	0.260372	-0.143022	-0.097642	-0.339449
NM_014313	SMP1	-0.062741	-0.082074	-0.202297	0.078344	0.065927	0.002505	-0.108623	0.038217	-0.112374	0.117475	-0.019467	0.086409	0.025037	-0.283561	-0.267829	-0.055327	0.018629	0.023214	0.089703	-0.157719	0.07347	0.048585	-0.080695	0.114508	0.151729	-0.070079	0.114847	0.012122	-0.060964	-0.020059	0.222196	-0.711369	-0.007214	0.118202	-0.169622	0.102053	-0.104578	0.042317	0.042421	0.174461	0.069184	0.085504	-0.196296	0.003397	-0.14511	-0.02068	-0.129179	0.128438
NM_006384	SIP2-28	-0.208445	0.172424	-0.208139	0.049763	-0.092914	-0.077065	-0.022171	0.005948	-0.08948	0.016848	-0.034295	-0.125572	0.121893	-0.118857	-0.273447	0.107248	-0.020482	-0.105305	0.401263	-0.206699	-0.100903	0.112554	0.108112	-0.109517	-0.276866	-0.147592	0.204703	-0.294351	-0.163	-0.156794	-0.137163	-0.790027	0.174249	0.097795	-0.197987	0.001174	-0.104599	-0.058607	0.08101	0.097444	-0.018168	0.276511	0.040699	0.079748	-0.032729	0.038111	0.224299	0.203633
NM_002017	FLI1	-0.052619	0.052194	0.123609	0.004649	-0.115323	-0.023127	-0.10239	0.030034	-0.022883	-0.110801	-0.158338	0.246424	-0.291625	-0.276339	-0.169896	0.059463	0.121407	0.402076	0.350514	-0.120932	-0.154314	-0.116956	-0.121119	0.318468	0.392238	-0.001255	-0.406683	-0.045057	0.238286	-0.003792	0.063056	-0.19022	-0.04928	-0.12797	0.141514	-0.285898	0.067904	0.18683	-0.02988	0.013834	0.222125	-0.085065	-0.152092	0.198126	0.235552	0.025086	-0.332387	-0.423905
NM_004078	CSRP1	0.066352	0.07701	0.022826	-0.070793	-0.033084	-0.141926	-0.029515	0.099879	-0.007361	0.096514	-0.135233	0.01246	-0.333256	-0.344012	-0.225763	0.035816	0.297884	-0.030826	-0.201784	0.054616	0.153522	0.064867	-0.145229	-0.03633	-0.13899	0.110073	-0.041631	-0.188429	-0.079868	-0.03258	-0.209675	-0.371151	0.175125	0.028371	0.192695	-0.015566	-0.322598	0.411727	0.205082	-0.189926	-0.115875	0.236206	-0.399177	0.105604	0.382111	0.112703	0.195213	-0.180546
Contig49344		-0.193783	-0.063548	-0.465969	0.339495	0.009874	0.170139	0.093854	-0.156455	-0.162492	0.071333	-0.181932	0.171814	0.182559	-0.196385	-0.259667	-0.266038	-0.042266	-0.03456	-0.220589	-0.417872	-0.391586	-0.033717	-0.185758	-0.040515	0.046463	0.093068	-0.071781	-0.064106	-0.098049	-0.059457	-0.125215	-0.547516	-0.053545	0.004457	-0.224912	0.115482	0.069323	-0.308767	-0.104179	0.012777	0.238251	0.041733	0.064378	-0.102344	-0.144716	-0.278785	-0.094166	0.029556
NM_016162	LOC51147	-0.042594	-0.129301	-0.030178	0.28155	-0.118899	0.146927	-0.189928	0.028731	0.074913	-0.027946	0.007824	-0.095459	0.301197	0.067794	0.045085	-0.245885	-0.033514	-0.046156	0.010976	-0.104102	0.244767	0.008958	-0.110152	0.034697	-0.108226	-0.134929	-0.281235	0.102455	-0.062705	-0.158467	-0.05496	-0.315797	-0.008009	0.009224	0.10378	-0.232752	0.054937	0.128286	-0.044666	-0.300254	0.226259	0.113067	0.00099	-0.069486	-0.064743	0.074758	0.254677	0.140037
NM_012090	ACF7	-0.103379	0.078955	0.120435	0.189159	0.246384	-0.047146	-0.115843	0.030607	0.168447	0.041104	-0.085718	-0.119623	0.362939	-0.022635	-0.10396	0.013308	0.238818	-0.021031	0.023415	0.002529	-0.00739	-0.002167	-0.063304	0.312653	-0.091279	-0.154486	-0.243967	0.205541	-0.052761	0.091222	-0.292846	-0.386585	-0.035727	0.00399	-0.192206	-0.024114	0.389229	-0.06185	-0.014649	0.06515	-0.105762	0.132404	-0.093827	-0.103106	-0.216225	-0.160308	0.164917	0.11236
Contig55500_RC	UBE2E2	0.113827	0.074102	0.058225	-0.260834	-0.040088	-0.128289	0.073945	-0.05647	0.037612	-0.013126	-0.371508	0.246905	-0.227035	-0.131838	0.166639	0.093196	0.151513	-0.108642	-0.060503	0.267676	0.289313	-0.186715	0.082116	0.313111	0.065307	0.062218	-0.483443	-0.293029	-0.022137	-0.27379	0.168718	-0.54063	0.287845	-0.432016	-0.023507	-0.291948	-0.166313	0.085953	0.094989	-0.166909	0.058236	-0.539015	-0.047524	0.075668	0.294376	0.020951	-0.111545	-0.239768
NM_003339	UBE2D2	0.261863	0.022608	-0.123881	-0.124334	-0.009282	-0.234431	0.122547	-0.12025	0.092033	0.023584	0.235468	0.022942	0.064148	-0.018265	-0.074658	-0.097617	-0.097926	-0.016501	0.071387	-0.215328	-0.125485	-0.012265	0.107588	-0.164044	0.173976	0.192852	0.06201	-0.20359	0.064705	-0.075611	-0.28326	-0.455121	0.088162	-0.111609	0.170427	0.013065	-0.24133	-0.055028	0.011971	-0.031417	0.139893	0.108165	0.016775	-0.098796	0.07482	-0.04673	-0.051149	-0.02888
NM_016022	LOC51107	0.041914	0.027763	-0.147679	-0.042624	0.311767	0.265955	0.159762	0.275678	0.226242	0.084244	-0.123876	-0.043007	0.208947	0.113396	-0.016179	-0.244792	0.162588	0.02799	-0.127164	-0.032103	-0.124454	0.159902	-0.197685	-0.132657	0.122344	0.051656	0.053045	0.212195	0.091383	-0.236006	-0.133324	-0.295086	-0.134341	-0.002178	-0.142449	0.268239	0.438682	-0.102336	-0.160849	0.102901	-0.109187	-0.142136	0.279625	-0.047065	0.341485	0.198434	-0.038881	0.092654
Contig57421_RC		0.027725	-0.032303	-0.073564	-0.047347	-0.026308	-0.171534	-0.113497	0.007813	-0.072607	-0.023612	-0.09049	0.130236	-0.158244	0.251005	0.192279	0.030161	0.047164	-0.163532	0.097594	0.242043	-0.067476	0.051835	-0.083682	0.27602	0.013498	0.027763	-0.160614	0.281762	0.012502	0.046466	0.04948	-0.228929	0.079476	0.128531	0.048865	0.088172	0.014127	0.016263	0.010403	0.212828	-0.186186	-0.149756	0.144426	-0.240628	0.111825	-0.119102	-0.241623	-0.133305
NM_017688	FLJ20150	0.14753	0.031241	-0.251083	0.263315	0.093101	-0.133107	0.045826	0.15438	-0.027579	0.307945	-0.106802	-0.172609	0.331687	-0.113989	-0.19379	-0.32344	-0.024809	-0.102943	-0.083402	0.037821	0.048561	0.311527	0.268187	-0.020807	-0.221925	0.087212	0.354922	0.060432	0.080758	-0.03814	-0.285079	-0.210768	0.023928	-0.068599	0.218083	0.300116	-0.112002	0.036347	0.260481	0.240346	-0.121362	0.138922	0.052196	0.104462	0.099396	-0.071232	0.536242	0.188179
NM_018247	FLJ10856	-0.297807	0.033508	0.050403	0.142731	-0.037525	-0.153473	0.038423	0.022956	-0.234053	-0.005947	-0.249303	0.120365	0.122794	-0.245683	0.135685	0.104601	-0.115246	0.00629	-0.034359	-0.252375	0.261558	-0.136385	-0.378223	-0.113384	0.140958	-0.121626	-0.011178	-0.070438	0.038619	-0.120348	0.037041	-0.585193	-0.071358	-0.081063	0.130511	-0.072467	0.290079	0.031532	0.001455	0.009299	-0.082263	0.171626	-0.470603	-0.107733	-0.056144	-0.087128	0.048557	0.082802
NM_003247	THBS2	0.313307	0.49219	-0.1033	-0.203212	0.251825	-0.3658	-0.372281	0.24993	0.421475	0.151772	-0.379237	0.191883	-0.155882	-0.537765	0.035268	0.485709	0.478666	-0.48431	-0.508541	0.031777	0.215272	-0.226569	-0.210254	0.43993	-0.660578	-0.383978	-0.103047	-0.431578	0.00516	0.272245	-0.310282	-0.248165	0.304687	-0.460074	-0.808968	-0.047103	0.027047	-0.566859	-0.556107	-0.222901	-0.364549	-0.528861	-0.477016	0.331425	-0.234185	-0.03725	0.225084	0.073079
NM_014283	CH1	-0.186569	-0.073162	-0.111361	0.104549	0.011993	-0.057779	-0.001312	-0.098932	-0.367246	-0.074925	-0.446647	0.152223	-0.054141	-0.084248	0.027848	-0.065009	-0.230958	-0.110468	0.157229	-0.371237	0.08787	-0.144857	-0.393672	-0.186697	0.189308	-0.041922	-0.119545	0.246049	-0.052198	-0.049909	-0.094481	-0.751648	0.033212	0.109388	-0.185982	-0.026079	0.439665	-0.217622	0.062335	0.026119	-0.13702	0.39888	-0.26472	-0.116646	-0.020598	-0.143532	-0.003804	-0.166067
NM_016227	CH1	-0.166637	-0.077901	-0.043392	0.117162	-0.041787	-0.020816	0.003581	-0.036105	-0.346413	-0.048768	-0.409374	0.162224	-0.045029	-0.239304	0.083586	-0.152702	-0.233104	-0.046493	-0.095249	-0.321601	0.125513	-0.127467	-0.399603	-0.176358	0.178161	-0.013646	0.026424	0.117011	0.044892	-0.126771	-0.156023	-0.804695	-0.090905	0.146644	-0.304335	0.006124	0.51347	-0.206152	-0.15007	0.07514	-0.128522	0.409646	-0.232321	-0.140181	-0.076602	-0.15519	0.002372	-0.169846
NM_006963	ZNF22	-0.14714	-0.153583	0.201453	0.031129	-0.023969	0.284259	0.106069	0.084367	0.028427	0.002017	0.204409	0.040914	-0.020695	-0.01216	-0.218987	0.008189	-0.008088	0.148745	-0.095475	0.115771	0.134477	0.02921	-0.029284	0.078778	0.122874	0.09603	-0.335012	0.149135	0.087488	-0.09501	-0.041735	0.503212	0.027234	0.002716	0.060785	0.037274	0.237943	0.145115	-0.000879	-0.018614	0.130465	0.068497	0.296527	0.075447	0.24071	0.067049	0.185777	0.198346
Contig53191_RC		-0.186938	-0.253727	0.181884	0.030316	-0.289062	0.061357	0.029282	-0.090152	-0.244213	-0.014846	0.419739	-0.177786	-0.023626	-0.313988	-0.048035	0.010376	-0.279855	-0.130351	0.03697	-0.151816	0.031471	-0.099411	0.369269	-0.146149	-0.089042	0.099627	0.308084	0.276574	-0.020132	0.022247	-0.126762	-0.563592	0.019259	0.289018	-0.011434	-0.045189	-0.180634	-0.091416	-0.027267	0.003894	-0.183878	0.182885	-0.349233	0.039866	-0.20742	-0.108929	-0.047134	0.090613
NM_005688	ABCC5	-0.224151	0.085807	-0.287361	-0.171321	0.103804	-0.074857	-0.198657	-0.378082	0.234056	-0.216612	-0.208925	0.163906	-0.293531	0.111993	-0.179756	-0.184971	-0.127513	-0.158436	0.276352	0.065705	-0.156129	-0.368753	0.312135	0.378528	-0.237002	0.439294	-0.234486	-0.251083	-0.179689	-0.25322	0.19849	-0.645218	-0.150952	-0.457935	0.208795	-0.184593	0.354296	-0.461126	-0.395417	-0.064778	-0.254917	-0.19915	-0.380041	-0.151812	-0.026313	-0.057489	-0.400349	-0.094163
NM_004599	SREBF2	0.214516	-0.342674	0.376813	-0.01746	-0.149684	-0.231733	0.292107	0.158629	-0.103838	0.152823	-0.146187	-0.014693	-0.174602	0.079987	-0.441659	0.036457	0.133081	0.493158	-0.007544	0.190071	0.079493	0.060859	0.379607	-0.078896	-0.050574	0.026746	0.151554	-0.205305	0.165023	0.030699	-0.002201	-0.205158	0.067567	-0.066847	0.063528	-0.014377	-0.042527	-0.013536	0.122713	0.079915	-0.238387	-0.205004	0.101103	0.094687	-0.013118	-0.02891	0.147894	-0.086536
NM_003157	STK2	-0.295321	-0.118982	-0.137551	0.067799	-0.001618	0.191717	-0.087974	0.088452	-0.208913	-0.012885	-0.03524	-0.094498	0.078669	0.136216	0.134752	0.035534	-0.144421	-0.246329	-0.112761	0.096659	-0.118817	-0.032552	-0.238198	0.000823	-0.171468	-0.005099	-0.125204	0.022185	-0.079883	0.13466	-0.022759	-0.029695	0.026275	0.081256	-0.14836	0.097036	0.081862	0.068831	-0.241378	0.08297	-0.201607	0.302036	0.020745	-0.074715	-0.133588	-0.08877	0.183983	0.178889
NM_016098	LOC51660	0.039231	-0.051318	-0.020438	0.015782	-0.009391	-0.009627	0.121681	-0.055159	-0.132477	0.043757	-0.064338	0.098432	0.008048	-0.102875	-0.215944	0.013954	-0.024267	0.136459	0.090667	0.038235	0.340623	0.064873	-0.282148	0.013933	0.210892	-0.020498	-0.045219	0.185598	-0.122272	-0.222971	0.071779	-0.630449	-0.137813	-0.285678	-0.04571	-0.002279	0.000715	-0.033089	0.082093	0.26046	0.288413	0.135559	-0.176305	0.019899	0.422741	0.108502	0.097965	-0.001019
AL050101	DKFZP586E1519	0.167898	-0.117194	0.289965	-0.117945	-0.092777	0.049345	0.093877	-0.095559	0.063443	-0.087425	-0.006461	0.05526	-0.123925	-0.190454	0.072005	-0.069866	-0.063052	-0.061038	0.011931	-0.127036	0.039789	-0.10492	-0.028537	-0.05038	0.030176	0.18551	-0.032821	0.025345	0.165411	0.14481	-0.084354	0.157076	-0.132329	-0.193598	0.004753	-0.134945	-0.154191	0.055065	-0.006649	0.141226	0.01006	-0.31005	-0.06814	0.020231	0.153793	0.040685	-0.056641	-0.174984
Contig57123_RC		-0.054734	-0.039897	-0.021424	0.134733	-0.221728	-0.101581	0.110744	0.009208	-0.170024	0.049887	0.155368	0.076272	-0.009243	0.066372	-0.125714	0.193011	-0.078125	-0.071899	0.272464	-0.11681	-0.006928	0.115866	-0.36037	-0.082546	-0.297825	0.04577	-0.014123	0.036959	-0.107372	-0.308761	-0.207142	-0.741989	0.210367	-0.031377	-0.04449	-0.188028	0.25594	-0.180711	0.055197	0.161713	-0.148279	0.259201	-0.515201	-0.074621	-0.151343	0.169127	0.099055	0.269126
NM_014920	KIAA0936	-0.150367	-0.041509	-0.075807	0.121875	-0.04888	0.09239	-0.087857	-0.03709	-0.358047	-0.079775	-0.142189	-0.022348	-0.056466	-0.112581	-0.074364	0.237182	0.044801	0.032827	0.070645	-0.237734	0.235942	-0.007465	-0.434731	0.049151	0.025761	-0.020951	0.107606	0.300059	-0.058926	0.152635	0.340332	-0.526662	-0.101219	0.031056	-0.018892	-0.052626	0.155464	0.032116	0.043298	-0.114291	-0.086667	0.066035	-0.528565	-0.095331	-0.017992	-0.159653	-0.099801	0.156722
NM_014184	HSPC163	-0.072545	-0.161932	-0.095558	-0.03661	-0.355656	-0.130768	0.046496	-0.062357	-0.260835	-0.100614	-0.264472	-0.1072	-0.168752	0.433848	0.12324	-0.057926	-0.29603	0.187668	0.014889	-0.085735	-0.055754	-0.102944	-0.061704	-0.285045	0.00666	-0.014528	0.160256	-0.475229	-0.285666	-0.11429	-0.190776	-0.483059	-0.226151	-0.186065	0.248292	-0.111656	-0.010685	-0.26845	-0.186255	0.010478	-0.092371	0.573236	0.035337	-0.107949	-0.111385	-0.113803	0.218439	-0.023618
NM_014398	TSC403	-0.254064	-0.141784	0.196441	-0.339049	-0.330258	-0.400157	0.000383	-0.139101	-0.119347	0.010544	-0.610923	0.054779	-0.41693	-0.123718	0.310774	-0.091823	-0.093452	0.492616	0.399586	0.030338	-0.267847	-0.488334	-0.222463	0.048022	0.915027	0.165528	-0.165013	-0.437886	0.134787	-0.233816	0.228711	-0.657419	-0.455531	-0.429293	0.531013	-0.440631	-0.081113	-0.378253	-0.336584	0.090162	0.331132	-0.541895	-0.375352	-0.547667	0.331287	-0.30209	-0.487756	-0.697902
X15880	COL6A1	-0.048435	0.515939	0.157551	-0.302662	0.275292	-0.236173	-0.29482	0.146428	0.276789	0.184806	-0.079441	0.007059	0.066156	-0.100979	-0.312424	0.125351	0.270913	-0.291823	-0.35324	0.146304	-0.133837	-0.006389	-0.131411	0.354243	-0.16904	-0.140975	0.229988	-0.303524	0.0165	0.151471	-0.10159	0.127715	0.244311	-0.124529	-0.372966	0.247391	-0.271016	-0.288156	-0.15393	-0.197522	-0.131302	-0.636261	-0.126987	0.384312	-0.196006	0.156391	-0.298701	-0.383573
NM_015920	LOC51065	-0.014253	-0.002779	-0.168709	0.198454	-0.046749	0.385421	-0.252036	0.093481	-0.020547	-0.155107	0.135744	-0.105699	-0.020833	0.154255	-0.387694	0.033908	-0.094311	-0.037123	-0.123091	0.021877	-0.093085	-0.201983	-0.346316	-0.01843	-0.049371	0.000933	-0.197184	0.204525	-0.229178	-0.000862	-0.127283	0.886288	-0.162393	-0.244076	-0.17434	0.119432	0.218786	0.079076	-0.072611	-0.034967	0.003514	0.374289	0.035796	0.118133	-0.224588	0.028251	0.456391	0.211103
NM_005028	PIP5K2A	-0.104894	-0.224247	-0.153684	-0.193239	0.176861	0.358646	0.167129	0.191921	0.222532	-0.087147	-0.077636	0.146211	-0.014189	0.281421	0.209013	0.145183	0.121533	0.045518	0.061636	0.144163	0.106346	-0.154476	-0.022294	0.065982	0.036287	0.576371	-0.209453	-0.116046	0.052678	-0.150753	0.12597	0.336682	0.037393	0.023188	-0.048076	-0.083552	0.107065	-0.060566	-0.075485	0.019067	-0.023917	-0.028672	0.088363	-0.041521	0.013136	0.066732	0.090777	0.139342
Contig2629_RC		0.09921	-0.116944	-0.121515	0.093593	-0.060054	-0.103344	0.109562	-0.082045	-0.058439	-0.106106	-0.337956	-0.034399	0.04339	0.285167	0.079423	0.030854	0.072061	0.232996	0.193477	-0.055792	-0.232073	-0.021943	-0.2311	-0.073006	-0.002687	-0.262871	0.004082	0.012889	0.249519	-0.038994	-0.079541	-0.429687	-0.05675	-0.270738	0.332527	-0.051317	0.0551	-0.022968	-0.033993	-0.03014	0.233972	0.277281	-0.009633	-0.029331	-0.162093	-0.06024	0.379144	0.153866
Contig46202		-0.143115	0.046849	-0.019604	0.058413	0.271326	0.17503	-0.07236	0.130126	0.003926	-0.089944	-0.187183	-0.044339	0.133521	-0.033985	0.093261	0.158734	-0.097762	-0.27679	0.019484	-0.217643	0.052394	0.057511	-0.129291	-0.166373	0.129131	-0.012104	0.528182	0.055617	0.108817	-0.430451	-0.225166	0.048378	-0.322584	-0.120893	0.294349	-0.0537	-0.140855	-0.503644	-0.106983	-0.133205	-0.255516	-0.001617	-0.34038	-0.319833	0.075934	0.051845	-0.097775	0.507718
Contig52565_RC		-0.330201	-0.138317	-0.197806	0.085458	0.05977	0.030209	-0.23938	0.021374	-0.108989	-0.050691	-0.32567	-0.117457	0.036422	-0.168021	0.092499	0.114858	-0.142151	-0.295972	0.008601	-0.192689	0.165408	0.033856	-0.423457	-0.087154	-0.079712	-0.205526	0.473302	0.393552	0.024394	-0.162134	-0.235625	-0.86096	-0.15396	-0.124484	0.096711	-0.189246	-0.150192	-0.182512	-0.049945	-0.108123	-0.265244	0.062902	-0.34669	-0.26168	-0.144571	0.020493	-0.192928	0.526866
NM_004894	C14ORF2	-0.059366	-0.399981	-0.157669	0.031391	-0.102178	0.356299	0.323207	-0.044998	-0.293464	-0.045682	-0.069755	-0.035633	0.147426	-0.022817	-0.0364	-0.058397	-0.343955	-0.181663	0.124825	-0.124201	-0.367955	-0.12281	-0.098595	-0.127856	-0.272293	0.023648	-0.00475	-0.039924	-0.059912	-0.020425	-0.094437	-0.167259	-0.049525	-0.116609	-0.177675	-0.050905	0.178623	0.115036	-0.099825	0.031107	0.055758	0.334127	-0.007484	0.00539	-0.225789	-0.023566	0.346253	0.201776
NM_004844	SH3BP5	-0.248323	0.008183	-0.185108	0.04734	-0.060827	-0.069987	-0.380874	-0.039766	0.088875	-0.124325	-0.400205	-0.153001	0.105668	-0.052878	0.272221	0.187525	0.014959	-0.118197	0.065167	-0.039143	-0.197228	-0.440607	0.227731	0.082309	0.04454	-0.144876	-0.168387	-0.00641	-0.187032	0.229352	-0.167601	-0.261683	0.033242	-0.019747	-0.114908	-0.269891	-0.148209	0.254419	-0.030581	-0.148108	-0.00779	0.110792	-0.18687	0.026797	-0.151044	-0.044234	-0.111861	-0.094239
NM_016029	LOC51635	0.245435	0.053091	-0.219532	0.290622	0.090308	0.278203	-0.165876	-0.062719	0.090088	0.102465	0.1608	0.033375	0.091226	-0.26141	-0.410717	0.005222	0.182424	-0.039837	-0.034353	-0.386292	-0.155189	0.035536	-0.199419	-0.097268	0.040698	-0.176046	-0.026797	0.263409	0.054963	-0.062798	-0.006676	-0.662011	0.149548	-0.088283	-0.104363	0.02358	0.097642	-0.089163	0.091112	-0.04345	0.102214	0.046305	-0.304459	0.271719	0.443453	0.013494	-0.30545	0.059317
NM_001078	VCAM1	0.384228	-0.053355	0.146926	-0.461031	-0.564406	-0.266095	-0.249781	-0.150539	-0.222333	-0.125477	-0.47777	0.364394	-0.74897	-0.38299	-0.1993	0.021997	-0.031521	0.204	0.285735	-0.257155	-0.130825	-0.516106	-0.206328	0.094525	0.42946	0.004905	0.173253	-0.03624	0.161404	-0.011889	-0.013255	-0.482195	-0.164878	-0.322444	0.307879	-0.360323	-0.287392	-0.099743	-0.062454	0.004588	0.096757	-0.486057	-0.737556	0.20087	-0.110947	0.102907	-0.404969	-0.518007
NM_016100	LOC51126	-0.088509	-0.049128	-0.26523	0.113956	-0.169514	-0.200151	0.084366	-0.10117	-0.107975	-0.065834	0.183805	0.022234	0.11592	0.214139	-0.083016	-0.10066	-0.177685	-0.00075	0.050475	-0.08506	-0.117576	-0.07209	0.053747	-0.032999	-0.085375	0.004886	-0.052934	0.175706	-0.113982	-0.149799	0.217313	-0.583404	-0.051808	-0.13839	-0.007191	-0.054153	0.023591	-0.087411	-0.009011	0.075045	0.051173	0.198073	-0.074364	-0.041609	-0.085087	0.130661	0.034898	0.235512
Contig51209_RC		-0.05607	-0.079799	-0.022832	-0.224592	0.112207	0.350051	-0.155122	0.121101	0.022726	-0.205135	0.28229	0.043417	-0.168782	-0.107841	-0.108725	0.029403	0.083798	-0.180068	-0.232835	-0.239187	-0.011562	-0.135242	-0.027817	-0.076925	0.101792	-0.011207	-0.353759	0.06826	0.095293	-0.190403	-0.034649	-0.176755	-0.202617	0.051235	-0.335626	0.268291	0.03164	0.060256	0.034291	0.022843	-0.161973	-0.283879	-0.130289	-0.118578	0.092202	-0.058739	-0.120822	0.008287
NM_017631	FLJ20035	0.093905	-0.051332	0.0549	-0.162004	0.161181	0.07079	-0.337479	-0.229665	-0.122313	-0.267542	-0.121328	0.268235	-0.134517	0.081809	-0.025957	-0.025081	-0.234114	-0.025157	0.36015	-0.110974	-0.193834	-0.22603	-0.224453	-0.264077	-0.069827	-0.0243	-0.190204	-0.019257	0.200454	-0.00234	0.18665	-0.198375	-0.090932	0.089597	-0.134405	-0.160463	0.228061	-0.062032	-0.121523	0.15161	0.219392	-0.068306	-0.287745	-0.130716	-0.20521	0.062301	-0.227864	-0.249139
AB037836	KIAA1415	0.277445	-0.121703	-0.416804	0.322523	0.443758	-0.09896	-0.514458	0.042994	-0.195348	-0.390095	0.171148	-0.29495	0.519046	0.101411	-0.552049	-0.383424	-0.166793	-0.300139	-0.185815	0.466268	-0.599912	0.056734	-0.306507	-0.172986	-0.320905	-0.292731	0.120748	-0.45876	-0.339641	-0.177252	-0.100017	-0.055405	-0.216004	-0.089994	-0.499806	0.151952	-0.525907	-0.196452	0.180257	-0.273185	-0.169427	-0.011386	0.245983	-0.142428	-0.567224	0.105902	0.122711	0.158614
Contig57222_RC		0.05943	0.17934	0.060066	-0.061759	-0.18554	-0.029313	-0.070991	-0.193231	-0.121778	-0.177447	-0.133947	0.03532	-0.121686	-0.182008	0.050837	0.078011	0.014223	-0.022746	0.073724	-0.183756	-0.041041	-0.134516	-0.287268	-0.054395	0.262277	-0.147525	0.273117	-0.101946	-0.112388	0.197033	-0.11597	-0.502716	0.16767	-0.136912	-0.192403	0.020791	-0.132336	-0.070445	0.098772	0.135191	-0.02169	-0.088524	-0.088971	0.255907	-0.356331	-0.169913	-0.302083	-0.022527
Contig52786_RC		-0.110599	-0.179761	-0.058229	0.21348	-0.127611	-0.159455	-0.157552	-0.163471	-0.131062	0.008555	-0.185858	-0.124721	-0.19614	-0.325613	-0.048131	-0.130744	-0.202223	-0.139313	0.02649	-0.177286	-0.102912	-0.033374	-0.442924	0.027335	-0.228835	-0.366714	0.045471	0.351617	-0.031929	0.107061	-0.003172	-0.604051	0.220451	0.180665	0.078666	-0.001443	0.144113	0.111286	-0.027311	-0.031085	-0.04877	0.259655	-0.152504	-0.033607	-0.244933	-0.082522	-0.254253	0.131536
NM_007262	DJ-1	-0.233187	-0.223142	-0.022741	0.045703	-0.026363	0.084159	0.240953	0.048906	0.024265	-0.022395	0.086415	-0.09498	0.223564	-0.133626	-0.156386	-0.122664	-0.123575	0.009603	-0.053002	-0.022882	-0.234985	0.016025	-0.003023	-0.071163	-0.059228	0.008935	-0.049601	-0.003511	0.120814	-0.075577	0.067359	-0.206354	-0.023515	-0.051878	0.08975	0.0565	-0.004911	0.085366	0.020869	-0.026649	0.08076	0.234996	0.074211	-0.115983	-0.284897	0.058488	0.025891	0.185536
NM_007074	CORO1A	0.042357	0.158406	0.094019	-0.150313	-0.073228	0.106219	0.010851	0.095789	0.082539	-0.084318	-0.08437	0.2353	-0.226557	0.001841	0.019825	0.018171	0.09732	0.492648	0.309978	0.053215	-0.055683	-0.143969	0.008529	0.165321	0.508147	0.201931	-0.380796	-0.287089	0.174	-0.115506	0.163779	0.323231	-0.100586	-0.141791	0.295959	-0.198885	-0.001946	0.017989	-0.176288	0.041963	0.417981	-0.335094	-0.05323	-0.012183	0.189049	0.044599	-0.212497	-0.315023
NM_002493	NDUFB6	0.023964	-0.352744	-0.138038	0.080961	-0.092757	-0.175346	0.059311	-0.11307	-0.202652	-0.10063	-0.178574	0.053036	0.011689	0.127756	0.056377	0.041026	-0.230661	0.008705	0.067135	-0.042209	-0.280952	-0.076642	-0.318358	-0.067501	-0.183698	0.163283	-0.006877	0.012824	-0.129107	-0.030379	0.00667	-0.564481	-0.076847	-0.262373	0.083808	0.053996	-0.023701	0.052011	-0.067807	0.055958	0.213632	0.37239	-0.086159	-0.090219	-0.21586	0.017594	0.401185	0.133456
Contig16326_RC		0.189513	-0.192167	-0.159503	-0.321347	-0.111228	0.047391	0.026409	-0.134381	-0.052394	-0.006175	0.390906	-0.137191	-0.046995	0.221649	0.017955	0.230886	-0.245462	-0.108513	0.087281	0.31471	0.121437	-0.009912	-0.258165	0.078915	-0.055411	-0.003065	-0.131088	-0.017481	-0.083812	-0.218607	-0.062325	-0.261454	0.123593	0.164945	0.094421	0.284747	0.079358	-0.23445	0.034086	0.194911	-0.065308	-0.401788	0.252457	-0.259265	-0.045536	-0.070488	-0.117698	-0.356867
Contig571_RC	VI	-0.047651	-0.106833	-0.05517	0.093121	0.254709	0.21675	-0.287485	0.071801	0.21299	0.122249	-0.046384	-0.212822	0.153041	-0.105154	-0.08471	0.043004	0.201179	-0.302677	-0.238205	-0.021612	-0.022316	-0.048613	0.183347	0.103018	-0.211214	-0.204238	-0.031957	-0.083792	0.12963	-0.20115	0.127343	0.065663	0.008337	0.083139	-0.300763	0.017902	0.067207	0.101242	0.083358	-0.181321	0.146268	0.310842	0.150638	0.097141	0.023509	0.029101	0.024437	0.133706
AB040884	KIAA1451	-0.545387	0.029628	-0.153316	0.098148	-0.142196	-0.165419	-0.281879	-0.032718	-0.328586	-0.330441	-0.459549	0.038429	-0.153609	-0.463145	-0.33865	0.121996	-0.127579	-0.052991	0.107641	-0.335236	0.007655	-0.043944	-0.654993	-0.279525	-0.309089	-0.314957	0.008765	0.931985	0.108429	-0.153838	0.074785	-0.54636	-0.015985	0.053968	-0.20928	-0.279828	0.144969	0.182405	0.001362	-0.096241	0.017116	0.610713	-0.585398	-0.211359	-0.36949	-0.309405	-0.085146	0.252155
NM_016185	LOC51155	0.178838	0.025802	-0.053598	-0.416176	-0.190811	-0.23916	0.037614	-0.207055	-0.206345	-0.320637	-0.159109	-0.086888	-0.101719	0.02007	0.122447	-0.065026	-0.113097	0.15528	-0.251682	-0.161117	-0.081239	-0.06411	0.381403	-0.292443	0.021219	0.179801	-0.01663	-0.429399	0.122074	0.535123	-0.250329	-0.604138	0.06202	-0.316274	0.362836	-0.284551	-0.29068	-0.45089	-0.171758	0.042056	-0.125414	-0.150533	0.050145	0.006269	-0.150351	-0.080115	0.103737	-0.155601
Contig1815_RC		-0.310114	0.051348	0.089821	-0.084266	0.101311	0.041518	-0.124008	0.123965	0.26821	0.072134	-0.127823	-0.229217	-0.049889	-0.304847	-0.030851	0.053872	0.241023	-0.168033	-0.209168	0.158954	0.245019	-0.116484	-0.064261	0.253897	-0.054605	-0.144652	-0.013366	0.049924	-0.070087	0.060025	-0.124203	-0.126728	0.101038	0.04502	-0.038848	0.025319	0.025766	0.222297	0.075155	-0.003764	-0.161333	-0.370289	0.079434	0.013447	-0.001599	-0.075516	-0.042919	-0.03186
AK000035	FLJ22390	0.082736	-0.100674	-0.32892	-0.155467	-0.06352	0.120949	0.313871	0.032977	-0.188685	-0.154653	0.028707	0.012149	-0.281274	0.318009	-0.197573	0.145075	-0.281824	0.014717	-0.138846	-0.018815	0.073271	0.241515	-0.049125	-0.290934	-0.056139	-0.038226	-0.41037	-0.125985	0.049512	0.198217	0.008375	-0.171541	-0.23892	0.119855	0.056633	-0.316232	0.222161	-0.079409	-0.178565	0.17404	-0.165834	-0.372241	0.278189	-0.223709	-0.361488	0.065523	0.387773	-0.536471
NM_006443	RCL	0.021553	0.131552	-0.054497	-0.107011	-0.014387	-0.01678	-0.033634	0.187386	-0.127165	-0.038526	0.145825	0.174888	-0.10765	0.1881	-0.0594	-0.180861	0.006817	-0.032492	-0.283333	-0.272422	-0.026028	0.103047	-0.151188	-0.179256	0.116744	0.154622	-0.022815	-0.046399	-0.174144	-0.082204	0.33762	-0.13597	-0.182966	-0.062459	0.154749	-0.348839	-0.106387	-0.037405	0.070143	-0.109464	0.121622	-0.096115	0.031877	0.00377	0.348749	0.009731	0.091668	-0.139082
NM_002491	NDUFB3	-0.231455	-0.304083	-0.10318	0.044058	-0.177299	-0.019668	0.156656	-0.119924	-0.208729	-0.127632	-0.225614	-0.164738	-0.018874	-0.117865	0.009665	0.029241	-0.210614	0.077716	0.247913	-0.160825	-0.303791	-0.165921	-0.268918	-0.132748	-0.103789	-0.073011	-0.049595	0.022372	-0.14449	-0.009201	-0.089796	-0.554674	0.007379	-0.128939	-0.046805	-0.25644	0.219515	0.060927	-0.029104	-0.016427	0.112421	0.550394	-0.268606	-0.262055	-0.240284	0.020785	0.242567	0.196382
AL137648	DKFZP434J1813	-0.314997	-0.040945	-0.0895	-0.142471	-0.246659	-0.314295	-0.032474	-0.071357	-0.168416	-0.373983	-0.2609	-0.069083	-0.183074	-0.124116	-0.049199	0.279681	-0.164921	0.258741	0.198845	-0.257966	0.070195	0.104288	-0.099739	-0.197891	0.073891	0.037374	0.026574	0.222819	0.22545	0.080344	0.045307	-0.785862	-0.023917	-0.046006	0.170739	-0.125296	0.128872	-0.126885	0.047125	0.080409	-0.177442	0.197038	-0.338312	-0.047091	-0.090174	-0.026785	-0.13251	0.057357
AL137555	DKFZP434H0820	0.015228	-0.094076	0.149993	-0.143392	0.072257	0.030624	0.148762	0.091001	-0.033041	-0.03284	0.006738	-0.056248	0.029889	0.018383	-0.01126	-0.022646	0.146491	-0.080144	-0.293045	0.115029	0.16678	0.034665	0.481469	0.081553	-0.016924	-0.030855	0.087731	-0.006518	-0.035092	0.133481	0.069162	0.17815	-0.071944	-0.003303	-0.090175	0.129158	-0.113538	-0.128241	-0.001165	0.171508	-0.077998	-0.194341	0.105251	0.169155	0.220522	-0.086678	-0.078425	0.114809
AB007896	KIAA0436	-0.320508	-0.063462	-0.317433	0.051698	-0.087969	-0.088466	0.161145	-0.026924	-0.159972	-0.06585	-0.119686	-0.046618	-0.071303	-0.45497	-0.030183	-0.014832	-0.009601	-0.050225	0.173641	-0.275442	0.099225	0.082886	0.029291	0.053223	-0.208433	-0.122131	-0.085475	0.399093	0.001023	0.166862	0.182115	-0.57622	0.019165	0.074608	-0.276391	-0.017918	0.061279	0.081365	0.199954	-0.130666	-0.027334	0.200133	-0.263408	-0.202862	-0.136088	-0.107944	-0.136108	0.023747
Contig58368_RC	LOC56901	-0.036373	-0.292404	0.505782	-0.300202	-0.189161	-0.127907	-0.117538	-0.151386	-0.16426	-0.14969	0.22437	-0.290016	-0.129172	-0.213768	-0.46357	-0.124169	-0.152769	-0.171549	-0.386178	-0.054186	-0.189123	-0.303437	-0.020962	-0.150758	-0.465993	-0.336124	-0.290005	-0.595404	-0.192397	-0.2148	-0.198149	-0.04589	-0.27789	-0.266127	-0.396914	-0.18153	-0.356723	-0.154236	0.080467	-0.309453	-0.080809	-0.417516	-0.069339	-0.04788	-0.077026	-0.124212	0.174648	-0.485116
NM_020142	LOC56901	-0.089188	-0.297513	0.45311	-0.295155	-0.23104	-0.134275	-0.133123	-0.158333	-0.146372	-0.142327	0.204019	-0.316681	-0.131539	-0.187912	-0.47989	-0.122312	-0.252697	-0.225005	-0.383331	-0.088321	-0.230589	-0.320005	-0.0703	-0.201246	-0.436335	-0.333538	-0.286562	-0.623288	-0.16553	-0.2335	-0.156891	0.099632	-0.281581	-0.207819	-0.408272	-0.190089	-0.363661	-0.114199	0.048472	-0.297375	-0.075717	-0.386068	-0.047703	-0.133443	-0.072922	-0.089546	0.26991	-0.433026
NM_005187	CBFA2T3	0.16013	-0.405074	-0.206902	0.038174	0.257515	-0.163382	0.090966	0.003984	0.010038	0.070028	-0.03993	-0.242858	-0.038387	-0.550092	-0.443945	-0.318508	0.0186	0.057927	-0.094133	0.007189	-0.590948	0.050073	0.043417	-0.019182	0.08759	-0.252875	-0.297633	0.216607	0.268235	0.235467	0.064414	-0.499616	-0.213251	-0.131651	-0.333256	-0.420828	0.022698	-0.100648	0.03826	-0.408964	0.107988	-0.322166	0.079178	-0.372608	-0.120896	-0.111535	-0.056879	-0.142407
NM_016093	LOC51121	-0.011603	-0.098846	-0.044649	0.038428	-0.118059	0.027283	0.17433	-0.097174	-0.046853	-0.150233	0.059357	-0.058872	0.093065	0.047384	-0.007027	-0.071651	-0.054382	-0.014512	0.082777	-0.081626	-0.259134	-0.030378	-0.014128	0.056521	-0.112072	0.058023	-0.10035	0.020204	0.03932	0.036895	0.037612	-0.469999	-0.050365	-0.260623	0.091942	0.009175	0.103888	-0.092708	-0.034402	0.018888	0.065	0.231062	0.049766	-0.084027	-0.09422	-0.089707	0.280967	0.16819
Contig49388_RC		-0.084207	-0.08715	-0.313982	0.174165	0.064767	0.315075	-0.337587	0.043888	0.161065	0.0903	0.340458	-0.085647	0.173036	0.020498	0.107892	-0.164619	-0.068144	-0.337229	-0.041993	-0.06679	-0.354556	0.013163	-0.108021	0.219557	-0.21786	-0.06475	0.068321	-0.033287	-0.274522	-0.311528	-0.227065	-0.174391	-0.061651	0.288059	-0.288982	0.100684	0.148882	0.129763	0.179003	-0.27522	0.127669	0.169385	0.465781	0.030674	-0.137962	0.043057	-0.217886	0.285992
NM_018950	HLA-F	0.110221	0.132284	0.10809	-0.031449	-0.088751	-0.059514	-0.120353	0.138419	-0.078452	-0.314142	-0.244828	0.28874	-0.158112	-0.243228	0.188844	-0.319494	0.100229	0.535064	0.360787	-0.115441	-0.203304	-0.239916	0.08239	0.206325	0.592378	0.322114	-0.215384	-0.288816	-0.028818	-0.160515	0.205772	-0.174307	-0.335225	-0.380087	0.242194	-0.40849	0.094373	-0.07817	-0.335933	0.494922	0.351647	-0.212752	-0.358345	-0.022813	0.490711	-0.013302	-0.372556	-0.339459
NM_000943	PPIC	0.082691	0.100933	-0.057511	0.091175	-0.165797	-0.507391	0.201588	0.004513	0.139994	0.029447	-0.466519	0.241637	-0.08585	-0.332184	-0.088602	-0.00447	0.124907	-0.187492	-0.059709	-0.235618	-0.124366	0.036842	-0.233903	0.313988	-0.316563	-0.282969	-0.031167	-0.050416	-0.154018	0.142205	0.06306	-0.53618	0.215191	-0.188658	-0.026844	0.040933	-0.221098	-0.093574	-0.003582	-0.093664	-0.022052	-0.302837	-0.330137	0.137444	-0.080404	0.17679	-0.049566	-0.013321
Contig36533_RC		0.061459	0.089628	-0.184416	0.249127	-0.02869	-0.137401	-0.28873	-0.139673	-0.023197	0.116854	-0.013185	0.065845	-0.256293	-0.626194	-0.245058	-0.046856	0.162884	-0.273259	0.14635	-0.299888	-0.244826	-0.042267	-0.481948	0.003406	-0.132885	-0.31425	-0.017111	0.403218	0.174988	-0.040281	-0.112838	-0.506326	0.254184	0.22024	-0.349719	-0.152136	0.043179	0.192947	0.09487	-0.10503	0.160742	0.212093	-0.433978	0.09618	-0.05299	-0.013824	-0.176885	-0.162718
AL137722	FLJ22215	-0.270052	0.259869	0.283323	-0.344801	-0.167166	0.016559	-0.293041	0.100863	-0.15235	-0.001516	0.045114	0.252651	0.09689	-0.071625	0.084526	0.062368	0.226121	-0.070244	-0.350535	0.109163	-0.002499	0.342929	-0.132073	-0.289595	0.189308	0.012887	0.159031	-0.536132	-0.049292	-0.1995	-0.230765	-0.11381	0.426341	0.075203	0.383643	0.052452	-0.254685	-0.131201	-0.083468	-0.18939	-0.31749	-0.436768	0.54242	0.142837	0.21976	0.29308	0.248936	0.167852
NM_018973	DPM3	0.015569	-0.091998	-0.074919	0.151554	0.031834	0.17806	0.156908	0.09468	-0.072257	0.222868	0.198577	-0.086495	-0.007329	0.083163	-0.068347	-0.136537	-0.105147	0.146158	-0.161487	-0.00135	0.115913	0.122744	-0.058715	-0.072266	0.098927	0.066198	-0.032411	0.089011	-0.302912	-0.213469	-0.128199	0.172302	-0.075487	0.09967	-0.003129	0.088302	0.119478	-0.051974	0.108792	0.003296	0.030533	0.259763	0.204499	0.167837	0.120051	-0.048208	0.032472	-0.024173
NM_014918	KIAA0990	-0.015105	-0.008636	0.320812	0.075907	-0.093538	-0.134105	-0.107769	-0.142585	0.118014	0.07933	-0.299877	-0.109057	0.218479	-0.292646	-0.095047	0.103378	0.110358	0.144306	-0.187095	-0.062556	-0.01985	0.110476	0.15457	0.186601	-0.123048	-0.171762	-0.023088	-0.18599	-0.062545	-0.023069	-0.169133	-0.427464	0.11033	-0.07984	-0.100566	0.005884	-0.118053	-0.004037	0.008212	-0.071576	-0.096642	-0.109149	0.030345	0.096079	0.041177	-0.125176	0.008671	-0.106742
NM_015675	GADD45B	-0.051131	-0.096092	0.039868	0.124728	-0.10303	-0.153945	-0.022176	-0.05044	-0.075864	-0.079382	-0.03708	-0.000699	0.171667	-0.35639	0.241691	0.263697	0.103292	-0.361715	0.113109	0.187428	0.030414	-0.05283	-0.195252	0.425755	-0.119668	-0.324403	-0.435843	-0.396562	-0.190504	-0.015779	-0.111293	-0.389808	-0.029245	-0.24035	-0.341229	-0.135035	0.186977	-0.045105	-0.274647	-0.119075	-0.183526	-0.182701	0.174434	0.188839	0.342409	0.049684	0.1344	0.225709
AL049250	FLJ20538	0.017726	-0.12518	-0.055531	-0.351217	-0.134611	-0.0211	-0.320739	-0.259583	-0.19082	-0.061445	0.08444	-0.266328	-0.063929	0.147044	0.118187	-0.166895	-0.273904	0.123756	0.141352	0.773209	-0.004059	0.278282	-0.249245	0.166886	-0.498801	0.099451	0.116555	-0.064478	-0.239386	0.212886	-0.246856	0.42956	0.054089	-0.149474	-0.275398	0.441451	-0.00809	-0.148905	-0.354964	-0.193241	-0.385343	-0.493112	0.61266	-0.294269	0.046972	-0.096066	-0.156305	-0.403808
D86974	KIAA0220	-0.084176	0.090116	-0.082937	-0.170234	0.141178	0.205082	-0.115422	-0.115266	-0.091723	-0.386741	-0.054888	-0.371265	0.122394	0.112009	0.385108	0.077492	-0.148976	-0.167382	0.274447	0.558501	-0.326982	-0.266948	-0.149661	0.269385	-0.199847	-0.246824	-0.249617	0.19066	0.037415	0.19898	0.118882	1.722959	-0.139804	-0.07374	-0.082935	0.050685	0.437811	-0.25231	-0.113181	0.021735	-0.456755	-0.39964	0.273949	-0.469784	-0.23063	-0.474493	0.046738	0.16357
Contig56765_RC		0.150359	-0.065108	-0.785969	-0.348571	-0.046546	0.042459	-0.047651	-0.038809	-0.066718	-0.021583	0.069684	-0.142394	0.020712	0.253744	0.107212	-0.22028	-0.139357	-0.617068	-0.377283	-0.224516	-0.264234	0.116854	0.344002	-0.169802	-0.517223	0.151661	0.004004	-0.343737	0.040833	0.623415	-0.029744	-0.002786	0.010442	0.025422	-0.853915	0.088423	-0.063778	-0.357183	0.090327	0.094181	-0.368878	-0.210643	0.079107	0.195119	-0.422586	-0.092194	-0.311388	-0.052024
Contig4949_RC		-0.114585	-0.207345	-0.098765	0.139491	-0.109803	0.120618	0.4434	0.027307	-0.119537	0.013299	-0.102906	-0.140647	0.12966	0.11063	0.194353	-0.05087	-0.042134	0.154545	-0.024112	-0.024146	0.063524	0.044196	-0.358459	-0.128057	-0.164301	-0.071938	-0.099465	-0.168012	0.098289	-0.352579	-0.018235	0.110108	-0.205987	-0.150872	-0.018966	-0.126619	-0.047083	0.086382	-0.037436	-0.02092	0.172477	0.168573	-0.154699	-0.11394	-0.148658	0.007589	0.260507	0.07415
NM_003919	SGCE	-0.168427	0.072636	0.247587	0.098481	-0.404741	0.25431	-0.337837	-0.167089	-0.146194	-0.202545	-0.194575	-0.200519	0.044716	-0.903699	0.150873	0.13718	-0.016672	0.106935	0.292493	-0.343749	0.235144	-0.068201	-0.541189	0.15165	-0.330854	-0.359127	-0.48738	0.669498	-0.076949	-0.199017	-0.030296	-0.427721	-0.081032	0.572338	0.049906	-0.115407	0.280135	0.378789	0.203319	0.024939	0.318162	-0.383557	-0.468458	0.04776	0.090118	-0.042418	-0.250488	-0.334174
NM_003472	DEK	-0.499969	-0.018838	0.241019	0.047343	-0.319262	-0.142315	0.069986	-0.531855	-0.678632	-0.472066	-0.436196	-0.085721	-0.354665	-0.074053	0.068122	0.02788	-0.358721	0.305082	0.289601	-0.325494	0.240553	-0.47599	-0.728141	-0.478124	0.098866	-0.46129	-0.164915	0.188444	0.120842	0.018532	0.064779	-0.429076	-0.139402	-0.155397	0.138328	-0.342146	0.120667	0.114841	-0.130957	0.064845	-0.049534	0.146178	-0.599752	-0.379009	-0.131081	-0.506592	0.199718	-0.17948
NM_001046	SLC12A2	0.312084	-0.008001	-0.233388	-0.250352	-0.052756	0.0313	-0.278693	0.021536	-0.339579	-0.100438	-0.185249	-0.270041	-0.228554	-0.150931	-0.588768	-0.219433	-0.185891	-0.295161	0.026472	-0.241694	-0.183597	0.153122	-0.221248	-0.127086	-0.404404	-0.065895	-0.303426	-0.469497	0.231588	0.358953	-0.028307	-0.204478	0.055817	0.400658	0.193228	-0.250788	0.314829	-0.224217	0.209789	0.160823	-0.297216	-0.300383	-0.370735	-0.018022	-0.317374	0.152882	0.020473	-0.080587
Contig4365_RC		-0.121222	0.054403	-0.127256	0.052158	0.225253	-0.201501	0.058986	0.143118	0.042014	0.19275	-0.012909	0.125409	-0.004044	-0.434999	0.11296	-0.010642	0.125798	-0.142808	-0.082041	-0.117596	0.026344	0.158264	-0.093313	0.19558	-0.076841	-0.093754	0.14742	0.134189	-0.083434	0.089576	-0.15208	-0.358579	0.048466	0.215763	-0.009988	0.152597	-0.126735	0.058354	0.031844	0.081038	-0.100333	-0.055701	-0.21207	0.078814	-0.108923	-0.094346	-0.298136	0.038992
U80736	TNRC9	0.25199	-0.074602	-0.061215	0.219402	0.219921	-0.2969	0.184751	0.243583	-0.345519	-0.059807	0.19842	-0.172293	0.016361	-0.444452	-1.110736	-0.244587	-0.588355	-0.181042	0.132964	-0.112417	-0.040523	0.389249	-0.184623	-0.320253	-1.052257	-0.423655	-0.050017	0.416372	0.434181	0.266981	-0.192002	-0.627601	0.117109	0.225326	-0.54538	-0.247243	0.221005	-0.146458	-0.206782	0.701053	0.078995	0.203782	0.142686	-0.164695	-0.709996	-0.287121	-0.252305	0.195726
NM_006087	TUBB5	0.087739	0.246748	0.305006	-0.154152	0.029407	-0.046886	0.049073	-0.019129	0.026912	-0.111282	0.027432	0.037139	0.079753	-0.045314	-0.141084	-0.078677	0.093824	0.322083	-0.185279	-0.02217	0.207396	-0.057935	0.09117	-0.102932	0.024361	0.165914	-0.061819	-0.338632	0.000751	-0.029469	0.068296	-0.026183	-0.045707	-0.202734	0.0927	0.013629	-0.251238	-0.057995	-0.075859	0.106661	0.084637	-0.223268	-0.095335	0.026403	0.069747	0.160014	0.167101	-0.041816
NM_004451	ESRRA	-0.015468	-0.091706	0.043042	0.073589	-0.100763	-0.017732	0.320733	0.042618	0.050509	-0.047468	0.211259	-0.18097	0.050705	0.130633	0.263723	0.062522	0.093925	0.060845	0.042474	0.012404	-0.17457	0.025344	0.630655	-0.047365	0.030884	0.020054	0.252793	-0.177998	0.076686	0.030141	0.006589	-0.407945	-0.043361	-0.217595	0.350991	-0.008321	0.18507	0.056125	-0.009705	-0.054361	0.115829	0.005028	0.166377	-0.121368	0.323448	0.092577	0.088911	0.189753
NM_016048	LOC51015	0.159662	-0.035939	-0.257211	0.034185	-0.338438	-0.029691	0.389539	-0.257374	0.042662	-0.175283	-0.405834	-0.167062	0.133209	-0.305484	-0.149562	-0.317206	-0.245023	-0.019832	0.291554	0.035049	-0.280129	-0.398288	0.00341	-0.158198	-0.134944	-0.198953	-0.502363	0.014342	0.111982	0.093521	0.195203	-0.370194	0.000831	-0.314319	0.137653	-0.080247	-0.13038	-0.076174	-0.031826	0.22647	0.176708	-0.633637	-0.375236	-0.157804	-0.165974	-0.240552	-0.105672	-0.832152
AF201951	CFFM4	-0.113707	0.667948	-0.22235	-0.002537	-0.027047	0.051189	-0.315011	-0.314868	-0.129894	-0.185503	-0.195228	0.140187	-0.441636	0.162283	-0.255779	-0.348417	0.228724	-0.261852	-0.058267	-0.550397	-0.12099	-0.025956	-0.340347	-0.194885	-0.067897	-0.255305	-0.431291	-0.457056	0.19319	-0.31797	-0.174716	-0.47425	0.690974	-0.252546	-0.141949	0.261176	-0.163633	0.0335	-0.160582	-0.059045	0.200128	0.137654	-0.164797	0.188107	-0.089372	0.160998	0.231519	-0.373631
AL133649		-0.000389	0.183447	0.069285	-0.020879	0.092219	-0.008573	0.322	-0.026115	-0.060288	0.093379	-0.052029	-0.062547	0.160147	-0.055047	-0.223268	0.120606	0.150088	-0.104685	-0.245852	0.398814	0.179621	0.008645	0.222607	0.111428	-0.190343	-0.121337	0.04768	-0.01818	-0.065921	0.245072	0.200342	-0.602209	-0.083198	0.111298	-0.051338	0.175884	0.005202	-0.104754	-0.003394	0.159356	-0.206549	-0.151324	0.304054	0.011288	-0.042195	0.205332	-0.033114	0.202065
AB033058	KIAA1232	0.099067	-0.202708	-0.275814	0.104474	0.13119	-0.097795	0.159514	0.164525	-0.082706	0.013527	0.080316	0.042147	0.019336	-0.25319	0.355062	-0.049886	-0.148013	-0.246587	0.071269	-0.058771	-0.084913	0.031075	0.054468	-0.041201	0.030941	-0.406145	0.046939	-0.045155	-0.002299	0.024244	0.157097	-0.570214	0.01825	0.150489	-0.159851	-0.099243	-0.006548	-0.081637	-0.020949	0.159047	0.042167	0.08087	-0.065176	-0.152153	-0.040007	-0.060813	-0.377258	-0.102549
NM_004505	USP6	0.284413	-0.01224	0.001157	0.091376	-0.232018	-0.301048	-0.050795	-0.220335	-0.188488	-0.067002	-0.137708	-0.262778	-0.241761	-0.366836	-0.106924	-0.216264	-0.021194	-0.21637	0.44505	-0.14899	-0.105089	-0.114539	-0.110703	0.343664	-0.199811	-0.254798	-0.118548	0.243131	-0.130822	0.478246	-0.213142	-0.348092	-0.023772	-0.086095	-0.284404	0.039575	0.224179	-0.097404	-0.042309	0.502824	-0.193819	-0.195566	-0.048846	-0.096465	-0.094702	-0.232309	-0.429134	-0.144683
Contig4574_RC		0.08163	-0.208375	-0.140873	0.016818	0.11389	0.116778	-0.218707	0.016117	0.137062	0.162279	0.306714	-0.048327	0.069494	0.240726	-0.27892	-0.216341	-0.069599	-0.013586	-0.181193	-0.102451	-0.253923	0.082959	-0.376687	-0.169985	-0.183381	-0.166465	0.05032	-0.266367	-0.163227	-0.131288	-0.052326	-0.000138	0.058292	-0.00758	0.018393	0.041369	-0.048214	0.098337	0.0438	-0.078453	0.167294	0.157068	-0.154771	0.001038	-0.147834	0.08377	0.193267	0.122726
AF149785	PTTG1IP	0.143067	0.179358	0.01433	-0.09131	-0.055862	-0.124798	0.095996	0.014736	0.039496	0.047007	0.091224	0.069263	-0.077316	-0.293666	0.021194	0.149299	0.21122	-0.086482	-0.048963	-0.058092	-0.025862	0.047397	-0.109079	0.092012	0.018502	-0.016179	-0.109579	-0.118665	-0.049673	-0.198949	-0.250458	-0.518672	-0.023865	0.011376	-0.078358	-0.084401	-0.00102	-0.034874	0.001529	0.00215	-0.065661	0.033017	0.060475	0.157443	0.132836	0.198335	-0.0787	0.10675
Contig51254_RC	FLJ00018	0.052888	0.052261	0.205271	-0.226538	0.113471	0.196529	-0.135988	0.037559	0.172853	-0.011172	-0.019219	0.00687	0.066124	-0.108184	-0.21048	0.123399	0.299032	0.208147	-0.225859	0.225182	-0.086613	-0.028905	0.037826	0.304088	0.19383	-0.105659	0.128484	-0.221708	0.154557	-0.00325	-0.028546	0.042803	-0.034136	-0.141233	-0.04188	-0.0327	-0.138745	-0.076665	-0.124516	-0.19118	-0.072206	-0.237901	0.07858	0.128123	0.403085	0.029849	0.299159	0.104729
NM_019058	FLJ20500	-0.177165	0.207214	0.360052	-0.287021	0.076257	-0.245325	0.533891	-0.060444	0.129154	-0.165982	-0.402176	0.082726	-0.368879	-0.318163	0.517164	0.226529	0.1302	-0.060591	-0.049405	0.290124	0.225249	0.061617	0.377744	0.28248	0.494626	0.294168	-0.433977	-0.264686	0.129285	0.085053	0.090317	-0.309323	0.231262	-0.379358	0.279726	-0.230575	-0.200116	-0.330718	-0.046453	0.010044	-0.360931	-0.297275	0.323703	0.158801	0.549138	-0.106057	0.374164	0.051536
NM_014041	HSPC033	-0.110022	0.03237	-0.1328	-0.055451	0.065085	0.000237	-0.000359	-0.001709	0.145176	0.107898	0.036259	-0.059939	0.158786	0.005959	-0.09894	-0.054716	-0.017773	-0.059116	-0.167395	0.107379	-0.002142	0.09999	-0.003525	-0.012412	0.16782	0.342414	0.079341	0.080216	0.003432	-0.086831	0.190533	-0.450877	0.006778	-0.04253	-0.188165	0.115648	-0.075326	0.039673	0.032681	0.046843	0.010111	0.155402	-0.045465	0.028196	0.028175	0.071676	0.009896	0.111317
NM_019057	FLJ10404	0.305351	0.082909	-0.00491	0.214367	0.064339	-0.080931	0.032155	0.037779	0.186229	0.097645	-0.024876	0.261615	0.182508	0.181147	-0.006352	-0.197284	0.111977	0.060262	0.12708	0.023524	-0.18008	0.111402	0.368239	0.188377	-0.109978	0.189021	-0.155384	-0.110533	0.037359	0.020995	0.16071	0.119405	0.126276	-0.149408	0.098368	0.099539	-0.094958	-0.073886	0.004283	-0.105351	0.052964	-0.165171	0.096923	0.084332	0.207138	0.018702	-0.189161	-0.02878
Contig66347	MMP2	-0.141789	0.168833	0.232531	-0.181731	0.198225	-0.318303	-0.271931	0.124276	0.050912	-0.036058	-0.367685	0.209678	-0.139732	-0.474749	-0.05301	0.411393	0.435421	-0.183384	-0.078614	-0.109642	-0.14286	-0.266901	-0.17836	0.399033	-0.205053	-0.453391	-0.054643	-0.48502	-0.158383	0.312808	-0.004143	-0.469093	0.144631	-0.095003	-0.419384	-0.133048	-0.228488	-0.108849	-0.02543	-0.255914	-0.188561	-0.657665	-0.299607	0.299893	-0.251678	-0.012832	-0.174407	-0.350771
Contig62964_RC		-0.25338	-0.165939	-0.120205	0.005537	0.063223	0.088995	0.165581	-0.007873	-0.054683	-0.058508	-0.143337	-0.21162	0.235017	-0.03398	0.004926	0.017119	-0.023942	-0.232725	-0.081345	-0.069947	-0.110956	-0.008534	0.222243	0.099463	-0.355804	-0.070585	-0.182595	0.097843	-0.024733	0.056665	0.250679	-0.054304	-0.10362	-0.053922	-0.261661	0.035622	0.101988	-0.066401	-0.077184	-0.220235	-0.027445	0.08769	0.047166	0.083157	-0.116349	0.078199	0.267347	0.199343
AB007883	KIAA0423	-0.048796	0.056561	-0.224665	0.141179	-0.042034	-0.005362	-0.18753	-0.035447	-0.176445	0.05361	-0.137488	-0.121268	0.04152	-0.293798	-0.143068	-0.100209	-0.00655	-0.227941	0.191318	-0.229512	-0.247507	0.15376	-0.30641	0.112529	-0.216404	-0.245754	0.235229	0.053179	0.0627	0.097218	0.061002	-0.433517	0.17684	0.324691	-0.185367	0.026382	0.210984	0.132699	0.028174	-0.052415	-0.074569	0.141076	-0.311175	-0.06363	-0.38723	0.042141	-0.318011	0.128715
AF064255	VLCS-H2	-0.418522	-0.112616	-0.219359	0.100419	0.126067	0.061562	0.41097	0.112964	-0.098083	0.129493	0.224417	-0.366321	0.091417	-0.002827	-0.680004	0.004289	-0.097998	-0.07147	-0.073405	-0.053084	-0.444363	0.248907	-0.163432	-0.139947	-0.133043	-0.080209	-0.036079	0.183508	-0.025667	-0.213978	-0.088116	-0.281951	0.028052	-0.057171	0.348621	0.143093	-0.121988	0.156416	-0.016548	-0.405336	0.153588	0.352207	0.387901	-0.156364	-0.032271	-0.172364	0.334416	0.344012
AA598803_RC		0.166026	-0.192464	-0.050353	0.017428	0.018907	-0.171678	-0.024263	-0.208686	-0.296935	-0.039961	-0.234831	-0.177063	-0.250138	-1.496546	0.185116	0.161638	-0.388876	0.331668	-0.086443	-0.02614	0.123042	-0.176267	-0.36201	-0.11418	-0.158297	0.09873	-0.189464	0.092538	-0.180998	0.012315	0.261023	-0.503733	-0.128789	-0.181681	0.193679	-0.211377	-0.06365	-0.002338	-0.034493	-0.076542	-0.090547	-0.202157	-0.233949	0.151168	0.22533	0.209932	-0.07843	-0.168755
Contig4388_RC	ITM2C	-0.218895	-0.034019	0.818828	-0.243521	-0.16077	-0.106861	0.007022	-0.08667	0.080983	-0.044946	-0.440458	0.190089	-0.346744	-0.363189	-0.078296	0.039164	0.276187	0.561943	0.081913	-0.043616	0.116872	-0.300103	0.029412	0.132841	0.634831	0.314564	-0.271348	-0.224965	-0.159892	-0.054313	-0.135126	-0.345715	-0.092852	-0.268849	-0.092013	-0.321939	-0.142381	0.279155	-0.235404	-0.136955	0.059309	-0.53019	-0.31714	-0.04614	0.198747	0.017782	-0.001552	-0.278437
NM_002342	LTBR	-0.038207	-0.049935	-1.536022	-0.131231	0.102407	0.038038	-0.030014	-0.065247	0.123878	-0.099815	0.088545	-0.141757	0.015129	0.120512	-0.011091	0.136428	-0.01947	-0.169002	-0.222346	0.004071	0.2597	0.014259	0.269576	-0.046507	-0.088763	0.063704	0.101421	-0.359045	0.024429	-0.121433	-0.189804	-0.146828	0.049319	0.070716	0.101665	-0.07488	-0.07557	0.044951	-0.15523	0.040629	-0.060457	-0.26439	0.14759	0.03345	0.164056	-0.053679	0.025209	-0.025967
NM_014463	LSM3	-0.279042	-0.195998	-0.174535	0.139551	-0.261045	0.017629	-0.023221	-0.169927	-0.293973	-0.077216	-0.30908	-0.130704	0.04215	0.053117	-0.01325	-0.101374	-0.156209	0.013867	-0.033041	-0.073677	-0.176256	-0.08612	-0.066524	-0.00469	-0.073172	-0.026487	-0.173471	0.095966	-0.20756	0.007248	-0.00114	-0.427411	-0.015913	-0.156217	-0.010867	-0.115857	0.080127	0.059879	-0.075576	0.061424	0.029357	0.425136	-0.201551	-0.202811	-0.142127	0.016742	0.249702	0.077344
NM_014365	H11	-0.501137	-0.318506	-0.456351	-0.336327	-0.204938	0.279025	-0.194535	0.136749	-0.196202	-0.882817	-0.745486	0.106432	-0.025828	-0.214164	-0.506848	-0.409375	-0.140231	-0.101148	-0.166818	-0.132846	-0.310084	-0.294594	-0.314537	-0.223289	-0.388356	-0.233804	-0.371139	-0.456264	-0.350185	-0.460798	-0.166172	-0.511044	-0.801223	-0.624298	-0.323016	-0.16325	-0.224794	-0.024319	-0.121323	-0.457894	-0.381334	0.167651	-0.087565	0.115697	-0.123099	-0.275333	-0.307473	-0.245561
NM_004436	ENSA	0.214102	0.076627	-0.164763	0.037731	-0.177234	-0.086433	-0.18332	-0.04979	-0.141503	0.319181	0.02401	0.040557	-0.124681	0.109914	0.09148	-0.141697	-0.185073	-0.039379	-0.099338	-0.066043	-0.205934	0.268225	-0.000031	-0.154593	-0.067212	-0.074689	0.164373	0.266741	-0.292285	-0.127754	0.165676	-0.245603	0.213923	0.063199	-0.019276	0.241828	-0.117657	-0.070116	-0.085459	0.011596	-0.215879	0.437029	0.245111	-0.014409	0.00553	-0.038231	-0.069441	-0.090484
AL137274	MIG-6	-0.274671	-0.129698	0.477688	0.423787	-0.158649	-0.172295	-0.020176	0.103212	-0.199185	-0.290321	0.58276	-0.377067	0.114373	-0.379462	0.356441	-0.104851	0.167973	0.114496	-0.128074	-0.113731	0.047964	-0.053536	0.105725	-0.011089	0.231123	-0.404286	-0.066161	0.711086	-0.292549	-0.279494	-0.220937	-0.833791	-0.273322	-0.39131	0.169912	-0.288372	-0.243508	-0.091007	-0.105693	-0.329658	-0.008359	0.118504	0.150493	-0.176102	0.103402	-0.110718	-0.298126	0.529281
NM_003890	FCGBP	-0.556097	0.171124	-0.366736	0.271177	0.135415	-0.249314	-0.759139	0.191653	0.06084	-0.227177	-0.240464	-0.66493	0.014506	-0.965274	0.496145	-0.383871	0.001917	-0.536222	-0.365878	-0.076337	-0.407069	0.328499	-0.684935	-0.185087	-0.843432	-0.783937	-0.984497	-0.59613	-0.627155	-0.617324	-0.683509	-0.799285	0.248499	-0.532385	-0.077862	-0.131137	-0.472256	0.34134	0.067538	-0.735946	-0.753966	0.148188	-0.565886	0.307943	-0.363983	-0.459518	-0.235708	0.073305
NM_003118	SPARC	-0.096287	0.441398	-0.036803	-0.242019	0.241783	-0.254554	-0.315255	0.127877	0.310803	0.156734	-0.201762	0.153638	-0.023994	-0.611071	-0.257044	0.283649	0.415262	-0.547213	-0.656646	-0.045446	-0.131331	-0.029406	-0.207173	0.44512	-0.477629	-0.279487	-0.104861	-0.241138	-0.105934	0.137783	-0.175644	-0.150493	0.29966	-0.282337	-0.631695	-0.081318	-0.33931	-0.413549	-0.44965	-0.337179	0.028772	-0.80895	-0.447438	0.355809	-0.30328	0.031571	-0.165353	-0.107131
NM_018728	MYO5C	-0.182121	0.126478	-0.389232	0.418182	0.140441	-0.036896	-0.177524	0.207917	-0.090937	0.037796	-0.240685	0.023128	0.20158	-0.214222	-0.467985	-0.260215	0.087159	-0.388869	-0.088577	-0.10658	-0.267972	0.244198	-0.076098	0.035554	-0.478446	-0.122482	0.40197	-0.004406	-0.204902	0.388393	-0.048998	-0.343139	-0.057456	0.148886	-0.4002	0.342289	0.101788	0.027145	0.296036	0.137491	-0.244851	0.291175	0.245703	-0.134986	-0.537857	-0.191126	-0.23519	0.323651
NM_004528	MGST3	-0.080655	-0.034486	-0.09117	0.003987	0.098842	-0.129516	-0.120967	-0.03187	-0.16673	-0.035062	-0.192448	0.171222	-0.255601	-0.220682	0.179701	-0.079517	0.019776	-0.195462	0.011609	-0.052261	0.112098	0.047516	-0.36082	0.035334	-0.172141	0.231844	0.044596	-0.044794	-0.245554	-0.074014	0.001338	-0.599291	0.1562	-0.153611	0.026148	-0.077315	0.081632	0.029282	-0.114014	0.78206	-0.000719	0.418483	-0.219058	-0.011884	-0.141213	0.020598	0.249667	0.003928
NM_003100	SNX2	-0.057552	0.054955	-0.081185	0.047303	-0.072925	-0.171107	-0.134857	-0.095831	-0.125177	-0.227111	-0.062937	0.204339	-0.033365	0.005788	-0.215001	0.060319	-0.050487	-0.073219	0.136415	-0.314283	-0.114356	-0.139745	-0.20941	-0.037637	0.096933	-0.045704	-0.089699	0.167847	0.139172	0.132779	0.260182	-0.450906	0.184871	-0.143782	-0.082925	-0.218607	0.056112	0.087947	-0.005093	-0.063887	0.168747	0.220846	-0.515645	-0.073716	0.101799	-0.086849	0.172303	0.013504
NM_017811	FLJ20419	0.313664	0.214691	-0.018285	0.116108	0.199333	0.014245	-0.094996	0.050627	0.202164	1.074141	-0.028412	0.034535	0.153866	0.125124	0.091967	-0.055465	0.133223	0.053685	-0.045412	-0.12992	-0.138604	0.093848	0.302061	-0.10043	0.083257	0.136145	0.164516	-0.080969	0.065512	-0.008275	-0.092139	-0.225345	-0.096362	-0.044993	0.243902	0.20871	0.043638	-0.084905	-0.013054	-0.088919	-0.102981	-0.274418	0.141557	0.076902	0.090747	-0.052774	0.126972	-0.089372
NM_014713	MBNT	-0.176558	-0.154752	0.081148	0.11175	-0.047826	0.052783	0.108596	0.07825	-0.071484	0.006001	-0.073394	-0.040708	-0.010722	-0.243228	0.029894	0.093767	-0.061633	-0.196511	0.002123	-0.039526	0.207566	-0.070857	-0.416166	-0.057017	-0.143421	-0.167978	0.020544	0.122074	-0.081568	-0.194544	-0.185785	-0.314464	0.057857	-0.059637	-0.106384	-0.133847	0.02449	0.058284	-0.115358	-0.040892	0.00476	0.187598	-0.268525	-0.002052	-0.034422	0.01591	0.105431	0.080867
NM_002135	NR4A1	-0.030346	0.346692	0.214642	0.084889	-0.537141	0.067075	0.032842	-0.244983	-0.29358	-0.395868	-0.231893	-0.249999	-0.378802	-0.239834	-0.191951	0.103636	-0.246384	0.155858	0.103239	0.034882	-0.264779	-0.382124	0.138445	0.108736	-0.337925	-0.227755	0.135646	-0.410618	-0.274514	-0.038525	-0.148479	0.030187	-0.209972	-0.260747	-0.073214	-0.144229	0.194832	-0.41707	0.029434	-0.201327	-0.617125	-0.304609	-0.345258	0.006573	0.019089	-0.296744	-0.14809	-0.103069
NM_004107	FCGRT	-0.045829	0.002802	-0.127007	-0.137385	-0.000935	0.225219	-0.46136	-0.082434	0.063066	0.007392	-0.048177	0.023695	-0.121863	-0.188032	-0.235681	-0.198854	-0.101532	-0.082335	-0.239248	-0.048489	-0.211918	-0.102935	-0.256087	-0.148248	-0.237172	0.331286	-0.206624	-0.052177	-0.067228	-0.266369	-0.050686	-0.050761	-0.116893	-0.150293	-0.216072	-0.151909	-0.126085	0.177299	-0.122164	-0.206784	0.55348	-0.181228	-0.116874	-0.036457	-0.021569	0.075475	-0.179002	-0.241715
Contig52052		0.030064	-0.161222	-0.213121	0.254852	-0.080992	0.134936	0.098921	-0.158453	0.270595	0.169825	0.038863	-0.195955	0.087436	-0.19681	-0.116776	-0.084774	-0.069134	0.143926	0.154908	0.052566	-0.086346	-0.032105	0.37577	0.082336	-0.036853	-0.209813	-0.057546	-0.02644	0.031961	0.052451	-0.088855	-0.163093	-0.082526	-0.084831	0.310094	-0.13224	-0.163047	-0.001134	-0.004331	-0.164636	0.216061	0.362554	0.092176	-0.128253	-0.183234	-0.05752	-0.126869	0.203409
AB040967	KIAA1534	-0.076199	0.026372	0.129214	-0.009699	0.188232	0.118215	0.09583	0.207188	0.071645	0.083624	-0.08797	0.188216	0.074995	-0.146868	-0.105729	0.070267	0.023696	-0.3225	-0.141624	0.182606	-0.093306	0.143985	0.347526	-0.030321	-0.08158	-0.075213	0.309347	-0.548654	0.102086	0.152476	-0.176483	-0.08305	-0.004537	0.224196	-0.452294	0.237587	0.004722	-0.020489	0.085038	-0.01551	-0.078163	-0.169208	0.235274	0.190256	-0.045897	0.220872	0.01317	0.165784
U82938	SIVA	0.021833	-0.265877	-0.08732	0.116599	-0.029158	0.529612	0.379065	-0.123853	-0.037466	0.081802	0.080707	-0.059451	0.067338	-0.100791	-0.062831	-0.066805	-0.092531	0.030246	0.063867	0.019578	-0.244315	-0.025155	0.017262	0.040928	-0.070098	0.114152	-0.367347	0.052917	-0.015983	-0.061666	-0.105539	-0.070938	-0.120625	0.007522	0.047317	-0.057253	0.04026	0.006123	-0.186769	0.153608	0.061015	0.264155	0.05481	0.111856	-0.079212	0.038367	0.310839	0.091451
NM_014050	PTD007	0.013181	-0.167481	-0.054263	-0.018288	-0.267866	-0.169661	0.078728	-0.134321	-0.243747	-0.170147	-0.032218	0.011537	-0.259436	0.175339	0.026526	0.062649	-0.249085	-0.076226	0.097733	-0.038123	-0.077204	-0.107939	-0.070325	-0.259877	-0.026484	-0.026747	-0.067624	0.003012	0.114351	-0.053322	0.09549	-0.632458	-0.049576	-0.124357	0.294322	-0.08907	0.07988	-0.176638	-0.140208	-0.071072	0.067519	0.108184	0.004576	-0.087602	-0.01225	0.097831	0.395897	0.037493
AB020684	KIAA0877	-0.353605	0.203525	-0.085954	0.171378	0.046563	-0.176359	-0.220822	0.021769	-0.080922	-0.225811	-0.301989	0.236452	-0.227865	-0.105931	-0.157971	0.067099	0.164464	0.091211	-0.04109	-0.101458	-0.115369	-0.190239	-0.39845	0.243253	-0.145517	-0.319705	-0.070503	-0.18454	-0.083151	0.232498	0.110167	-0.461882	0.020418	-0.219076	-0.128218	0.068504	0.004377	-0.023201	0.056863	-0.177355	0.222124	0.265406	-0.135792	0.167576	-0.261363	-0.096036	0.108585	0.138797
Contig57496_RC		-0.076789	-0.268098	-0.031023	-0.177424	0.024051	-0.141962	0.011834	-0.166303	-0.227557	-0.329702	-0.082052	-0.138557	-0.057365	0.116855	-0.019143	0.011399	-0.246084	-0.133037	0.144225	-0.001705	0.164456	-0.300551	-0.226259	0.020077	-0.130636	0.166274	-0.069008	0.132041	-0.07884	0.244292	0.022255	-0.616792	-0.118946	-0.19267	0.243549	-0.303082	0.01637	-0.070254	-0.067696	0.185937	-0.081745	0.020329	-0.236774	-0.07074	-0.105923	-0.066931	-0.129573	-0.054414
NM_005896	IDH1	-0.017427	0.075328	-0.124692	0.357368	-0.105776	0.108669	0.579027	-0.089489	0.017457	-0.083512	-0.362729	-0.033828	-0.013449	-0.494776	0.232236	0.200321	0.102592	0.084155	0.360584	-0.25185	0.247968	-0.01084	-0.115248	0.142128	0.025005	-0.267656	-0.097176	0.161659	0.161992	-0.055716	0.091101	-0.481222	0.069029	-0.233557	0.231678	-0.255855	0.470503	0.095713	0.073737	0.014688	-0.04137	-0.009832	-0.348681	-0.120875	-0.202806	-0.126361	-0.078662	-0.167322
Contig51595_RC		-0.178783	-0.324333	-0.107137	0.690666	-0.059873	0.431115	-0.365728	0.011523	0.146877	0.940271	-0.536094	-0.10447	-0.092736	-0.303952	0.068005	-0.064708	0.248943	-0.075715	-0.135361	-0.282915	-0.280278	-0.469377	-0.023376	-0.08078	0.281611	-0.097285	-0.398181	0.744677	-0.103898	-0.625575	-0.2382	-0.352357	-0.158591	-0.252916	0.045702	-0.167081	0.223191	-0.143697	-0.086834	-0.039863	0.485468	-0.484796	-0.08559	-0.035129	-0.106402	-0.092337	-0.219162	-0.340132
Contig57023_RC		-0.340477	0.157954	0.233589	0.146118	-0.223751	-0.037958	-0.230041	-0.178164	-0.289479	-0.425478	-0.499084	0.062819	-0.213007	-0.30492	0.020413	0.138954	-0.139982	0.137767	0.480529	-0.25371	0.027582	-0.424826	-0.415473	-0.025134	-0.02344	-0.362825	-0.252496	0.248715	0.049256	0.101741	0.035339	-0.144474	0.102986	-0.242501	-0.043042	-0.219803	0.234962	0.499413	-0.003158	-0.168741	0.152498	0.01687	-0.235668	-0.239156	0.143158	-0.174351	0.04361	-0.05839
Contig42349_RC		0.371981	0.138252	-2	-0.350549	-0.145519	0.040302	-0.145724	-0.025133	0.021206	0.032879	0.233491	-0.182374	0.112711	-0.001118	0.019859	-0.144881	-0.201539	-0.235529	0.051466	0.23627	-0.022293	0.183481	0.043888	0.092699	-0.084337	0.056015	0.119615	-0.047813	-0.088092	0.106025	0.094955	-0.145603	-0.094304	0.301724	0.052708	0.42875	0.017065	-0.433934	0.016897	-0.006363	-0.196166	-0.531934	-0.064749	-0.342424	-0.231308	0.023606	-0.065221	-2
NM_019059	LOC54543	-0.417133	-0.15224	-0.29565	0.105157	-0.022255	0.266363	0.024995	0.199412	-0.33471	0.277693	0.127411	-0.081704	0.046982	-0.52876	-0.238972	0.094699	0.131724	-0.242062	0.099503	-0.063051	-0.119842	0.326095	-0.167877	-0.000492	-0.22382	-0.37579	-0.171155	0.186725	-0.08302	0.045168	-0.037807	-0.025945	-0.134121	0.125149	0.128548	0.122588	0.239038	0.38274	0.089595	0.046016	0.159987	0.225913	0.029559	-0.023994	0.162207	-0.034843	0.29772	0.202351
NM_006017	PROML1	-0.758302	-0.446597	0.650719	-0.299734	-0.642456	-0.796538	-0.615565	-0.167762	-0.656506	-0.710352	-1.450035	-0.577121	-0.84951	0.501217	-0.347139	-0.042297	-0.321514	0.389515	-0.476656	0.305941	0.688693	-0.221236	0.276854	-0.304481	0.606782	-0.910659	-0.199302	-0.208162	-0.354232	-0.940028	-0.57177	-0.762964	-0.413417	-0.609949	0.339839	-0.618206	0.665916	0.002827	-0.456553	0.046771	-0.175643	0.027492	0.570963	-0.930121	0.914438	-0.343387	0.366662	-1.048986
NM_002965	S100A9	-0.745564	0.019789	-0.340709	-1.035386	-0.903634	-0.638808	0.474137	-0.045123	-0.786609	-1.12975	-1.111256	-0.507047	-0.798475	-0.737319	1.082314	0.57374	-0.698982	-0.582723	-0.640394	-0.463592	-0.600956	0.011531	-0.678176	-0.867875	0.471621	-0.603377	0.847635	-0.942109	-0.237709	-0.972946	-0.786428	-0.336022	-0.878399	-0.577407	-0.177115	-0.933304	-0.845369	-0.772742	-0.782842	-0.804893	-0.685888	-0.86356	-0.334257	-0.925373	0.97913	-0.570157	-0.340197	-1.096675
NM_002963	S100A7	-0.567363	-0.318661	-0.439803	-0.62608	-0.577038	-0.38056	0.21251	0.549012	-0.400703	-1.251377	-1.224905	-0.607672	-0.190915	-0.649776	0.102397	0.397414	-0.303871	-0.399512	-0.412632	-0.343569	-0.318642	-0.15214	-0.649804	-0.591347	-0.104022	-0.636935	1.207604	-0.496013	-0.195358	-0.872698	-0.86855	-0.073507	-1.03558	-0.552113	-0.505361	-0.495803	-0.312035	-1.447418	-0.428815	-0.288357	-0.494043	-0.49892	-0.444111	-0.629854	-0.009216	-0.387036	-0.611222	-0.883089
AL050378		0.148568	-0.154782	-0.367836	-0.055432	-0.072452	-0.02855	-0.069939	-0.116518	-0.181056	-0.192248	-0.046406	-0.094863	0.029751	-0.03466	0.18651	-0.021673	-0.238521	-0.038492	0.191378	0.081271	-0.111566	0.003366	0.018418	0.016573	0.109974	-0.15576	0.101423	0.15747	0.121772	0.18725	-0.056193	0.032871	-0.010758	0.276354	-0.148018	0.189176	-0.019496	-0.149241	0.075905	0.066861	-0.200766	-0.096444	0.130666	-0.134891	-0.265441	-0.277948	-0.181053	-0.232731
Contig36720_RC		0.157675	-0.139112	-0.142189	-0.352477	0.019871	0.095489	0.140961	-0.127881	0.001784	-0.118605	0.367384	-0.24702	0.198554	0.085519	0.196768	0.287601	-0.137534	-0.126814	-0.060533	0.272717	0.242685	0.046995	-0.150201	0.127482	-0.097513	0.11368	-0.04029	0.043599	-0.041382	0.042848	-0.113864	-0.406644	0.04833	0.308565	0.182399	0.088072	-0.014473	-0.42197	-0.026671	-0.030355	-0.18596	-0.573626	-0.018587	-0.309348	-0.191417	-0.178001	-0.258781	-0.617483
Contig41905_RC		0.218755	-0.402222	-0.52826	-0.518334	-0.714021	-0.249162	-0.422628	-0.556242	-0.156837	-0.729514	-0.701199	-0.560793	-0.464415	-0.164164	-0.773621	-0.488352	-0.471941	-0.467205	0.183883	0.005951	-0.391085	-0.770979	-0.843321	0.427237	-0.455527	-0.334961	-0.651494	-0.404855	0.244514	-0.158316	0.493409	-0.154191	-0.734992	-0.697049	-0.63607	0.257602	0.323879	0.003056	-0.55458	0.162218	-0.257966	-0.722146	-0.64112	-0.644696	-0.561768	0.050974	-0.486263	-0.678532
Contig54656_RC		-0.246955	0.00485	-0.118231	0.23404	0.095583	0.090436	-0.18719	0.088866	0.055492	0.265188	0.137357	0.091209	-0.063337	-0.244164	-0.318802	0.058519	0.159382	-0.166217	0.127364	-0.284737	0.057722	-0.085917	-0.191504	0.236003	-0.4276	-0.204981	-0.434846	0.3335	-0.070653	-0.09893	-0.034954	-0.550395	0.351468	-0.03392	-0.24589	-0.162902	0.265495	0.432995	0.146986	-0.273057	0.071836	-0.077817	-0.40643	-0.04498	-0.037068	-0.281227	-0.327121	-0.231765
NM_001979	EPHX2	-0.478271	-0.335199	-0.572764	0.224976	0.101809	0.013144	-0.059147	0.060401	0.067298	0.429057	0.263937	0.121616	0.090222	-0.510234	-0.712115	-0.39492	0.155602	-0.415171	-0.193886	-0.242258	-0.49217	0.164651	-0.337308	-0.186008	-0.035842	-0.277656	0.204326	0.272959	-0.260866	-0.095282	-0.067705	-0.352543	0.424454	0.508228	-0.029521	0.191118	0.262038	0.19092	0.486965	0.069666	0.182418	0.128937	0.105894	-0.208114	-0.158472	-0.49828	-0.233823	-0.109328
NM_005772	RNAC	0.249786	0.03261	-0.379647	0.216984	-0.041299	-0.128956	-0.225284	-0.063618	0.199253	0.105697	-0.508536	-0.179615	0.371648	0.033017	-0.026012	0.01663	-0.060317	0.177336	-0.154276	-0.000793	-0.261062	0.302678	0.02929	0.06132	0.251236	-0.216752	-0.140195	0.234424	0.17449	0.081851	-0.051034	-0.543843	0.108632	-0.364139	0.500672	0.338807	-0.056889	0.013291	0.141334	-0.014489	0.154333	-0.159809	0.022418	-0.019609	-0.121821	0.098547	0.308969	0.242197
Contig40134_RC		0.473296	-0.054655	-0.289046	-0.341036	-0.171474	0.038388	-0.285145	-0.32339	-0.26378	-0.081194	0.517989	-0.043485	-0.237032	0.286501	0.066036	0.043258	-0.391224	-0.027226	-0.010206	0.350384	-0.156985	0.199414	-0.133611	0.131337	-0.33265	-0.047881	0.171159	0.016831	-0.397527	-0.097938	0.013586	-0.356641	0.263189	0.495389	-0.119479	0.321613	-0.257592	-0.292394	-0.005883	0.079789	-0.326658	-0.373136	0.368349	-0.117109	-0.190084	-0.112359	-0.317604	-0.564873
NM_001505	GPR30	0.361987	-0.12818	0.196276	0.300945	0.179152	0.159193	-0.370828	-0.139092	0.131189	-0.102778	0.185978	-0.235373	-0.254004	-0.238831	-0.454966	-0.114054	-0.153361	-0.183041	-0.236489	-0.172322	-0.157784	-0.373175	-0.372668	-0.110621	-0.113198	-0.388267	-0.232729	-0.252198	-0.10726	-0.11184	-0.143067	0.138741	-0.18987	-0.108184	-0.241876	-0.366468	-0.212476	-0.028697	-0.193263	-0.2958	-0.011617	-0.158336	-0.203204	0.014542	-0.347351	-0.078707	0.244931	-0.504885
Contig2873_RC		0.106762	-0.218369	0.052817	0.028378	-0.135212	-0.145102	-0.060786	-0.24967	-0.340107	-0.202641	-0.14104	0.007488	-0.332637	0.132539	0.162545	-0.093312	-0.286298	0.131886	0.115629	0.025578	-0.125045	-0.126669	-0.269574	-0.122264	0.091135	-0.112509	-0.250832	0.052237	0.06372	0.075436	-0.092983	-0.543267	-0.153938	-0.116536	0.31732	-0.179994	-0.062748	-0.097898	-0.216545	0.101628	-0.099596	-0.005698	-0.137104	-0.275246	0.152623	-0.105676	0.077975	-0.155439
Contig55744_RC		0.119105	-0.043542	-0.246278	0.002308	0.024834	-0.039772	0.020834	-0.081408	0.181858	0.02132	-0.128536	-0.015615	-0.003744	-0.31668	0.119259	-0.031587	0.019271	-0.080883	-0.028502	-0.29603	-0.156282	-0.00773	-0.063649	-0.131167	0.121293	0.057569	0.054651	0.002146	-0.09616	-0.166644	-0.083198	-0.419826	0.00092	0.00606	0.04463	-0.095213	-0.142894	-0.130381	0.122782	-0.069577	-0.16975	-0.006538	-0.17982	0.133365	0.101548	0.041599	0.083572	-0.173419
Contig54232_RC		0.091878	0.129357	-0.227917	0.33728	-0.039903	0.038981	0.063377	0.100387	-0.028834	0.025079	-0.090412	0.000406	0.05746	-0.139915	-0.181431	-0.066987	0.113806	-0.261763	0.022535	-0.060552	-0.015629	0.103034	-0.001705	0.107993	-0.035139	-0.246687	-0.057308	0.192415	-0.020705	0.046443	0.048367	-0.336523	0.129242	0.07077	-0.138561	-0.009044	0.080538	0.057103	0.114477	-0.024926	0.022947	0.177859	-0.00734	-0.001539	0.090456	0.020337	-0.158067	0.153318
NM_005408	SCYA13	-0.095833	-0.266063	0.12416	-0.458577	-0.483823	-0.432521	-0.201392	-0.107464	-0.175378	-0.812179	-0.920302	0.359107	-0.472919	-0.251559	0.540018	-0.520454	-0.338025	0.539294	0.177958	-0.391537	-0.332931	-0.765022	-0.692006	-0.1323	1.06692	0.009025	-0.766697	-0.4102	-0.032499	-0.368517	-0.021265	-0.614923	-0.443575	-0.717485	0.460746	-0.677041	-0.325714	-0.445154	-0.040871	0.103569	-0.398393	-0.613554	-0.383152	0.235575	-0.316531	-0.35723	-0.494237	-1.122473
NM_014241	PTPLA	-0.297021	-0.085297	0.376155	0.015028	-0.414853	-0.389283	-0.361765	-0.289621	0.022543	-0.038264	-0.554177	-0.432884	-0.314578	-0.03381	-0.063493	-0.452645	0.190666	0.496896	-0.158542	-0.144947	0.786824	0.108763	0.332617	0.051309	0.262178	0.234206	-0.386279	0.010287	-0.050576	-0.32299	-0.437926	-0.818093	-0.402688	-0.310678	-0.071588	-0.445854	-0.320094	0.217598	-0.166364	-0.490408	0.187033	0.458321	0.216314	0.088619	0.370071	0.123138	0.240188	-0.123342
NM_006423	RABAC1	0.098235	0.097734	0.090071	-0.158142	0.140654	-0.097468	0.13267	-0.067129	0.031746	0.119511	0.066227	0.058826	0.04057	-0.019827	-0.315118	-0.06387	0.099781	0.072407	-0.081659	0.033886	0.129253	-0.120066	0.017006	0.038119	0.046345	0.209233	-0.029851	-0.088116	-0.137855	-0.361353	0.149344	-0.55468	-0.076871	-0.056694	0.039988	0.098702	0.038533	-0.035243	-0.07177	0.145165	0.089623	0.170542	-0.164125	0.174695	0.038593	0.071968	0.082232	-0.013639
Contig46463_RC	FZD6	-0.274192	0.213263	0.167115	0.01995	-0.446216	-0.552403	0.015037	-0.352762	-0.227281	-0.316603	-0.275674	-0.177226	-0.144096	-0.426124	0.166364	-0.438847	-0.181069	0.274762	0.040317	-0.221056	0.293737	-0.059183	-0.08898	-0.12374	-0.070571	-0.587528	-0.771805	0.249003	0.097601	-0.170579	0.309526	-0.727295	-0.162491	-0.39637	-0.00519	-0.409825	-0.277586	-0.111715	-0.069102	-0.193095	0.142677	0.007002	-0.036486	0.114817	0.240611	-0.143747	-0.311071	0.069442
NM_003506	FZD6	-0.188577	0.171627	0.116092	0.052067	-0.443647	-0.39957	0.039894	-0.356549	-0.185364	-0.3253	-0.274496	-0.150616	-0.093847	-0.363079	0.175552	-0.452214	-0.149584	0.25866	0.049648	-0.145331	0.260449	-0.08123	-0.115971	-0.185062	-0.071011	-0.57231	-0.71892	0.250499	0.088729	-0.180099	0.295986	-0.781747	-0.17499	-0.393229	0.079044	-0.400789	-0.240844	-0.106904	-0.068243	-0.176053	0.115913	0.013282	0.001249	0.130969	0.158114	-0.119617	-0.170573	0.085959
NM_003504	CDC45L	0.230963	-0.293786	0.458191	-0.331627	-0.273821	-0.088199	0.078702	-0.326092	-0.274275	-0.392513	-0.216551	-0.171379	-0.24517	-0.116225	0.209016	0.104892	-0.305193	0.312665	0.13645	-0.01798	0.004854	-0.176172	0.091314	-0.217488	0.172455	-0.095186	-0.134278	-0.22484	-0.007112	0.108359	-0.049221	-0.280305	-0.341745	-0.415293	0.295208	-0.349719	-0.23429	-0.4451	-0.196496	0.16092	-0.050105	0.0332	0.027523	-0.261722	0.053654	-0.1066	0.392345	-0.611464
NM_001864	COX7A1	-0.02617	0.010677	-0.098719	0.044217	-0.145566	0.115341	-0.300124	0.0572	0.082402	0.689804	-0.087573	0.036903	-0.098406	-0.309221	-0.347762	0.142447	0.216427	-0.239926	-0.215147	-0.101679	-0.130255	0.182588	-0.303368	0.06464	-0.324498	-0.192165	-0.24431	0.065666	0.102964	-0.203052	-0.147163	-0.030359	0.121621	-0.246045	-0.268452	-0.097604	-0.073886	0.299091	0.037506	-0.17887	0.176772	0.58515	-0.120355	0.300743	-0.156142	0.227515	0.234108	0.075537
NM_006022	TSC22	-0.034761	-0.059585	-0.155468	0.363013	-0.176565	-0.014028	0.23643	0.13049	0.00884	-0.108094	-0.126971	0.094009	0.199125	-0.468498	0.16182	-0.031254	0.22454	-0.220615	-0.019164	-0.240203	-0.15352	-0.027571	-0.030009	0.134087	-0.401641	-0.08459	-0.080554	0.32026	0.119466	-0.130798	-0.082301	-0.589942	0.179298	-0.040964	0.167796	0.087578	0.161439	0.151209	0.171277	-0.005689	0.131904	0.108089	-0.23697	-0.066374	0.014014	-0.050097	-0.092933	0.192733
NM_004872	C1ORF8	-0.071781	-0.059684	-0.17288	0.250869	-0.265367	-0.092434	-0.143175	-0.067145	-0.002679	0.165258	0.342214	-0.069301	0.0303	-0.22791	-0.190997	-0.135284	-0.038867	-0.028199	0.060807	-0.232031	-0.090492	0.079593	-0.20266	-0.031089	0.05482	-0.017628	0.018406	0.307014	-0.177706	-0.308294	0.043182	-0.515467	0.07406	-0.010425	-0.100481	-0.02171	-0.132182	0.118999	0.018184	-0.097616	0.136039	0.30285	-0.437125	-0.080821	-0.135255	0.017806	0.418521	0.032502
X51630	WT1	-0.093454	0.776403	-0.416668	-0.679563	-0.561073	-0.619882	-0.467833	-0.336006	-0.524932	-0.439737	-0.796925	-0.090184	-0.538207	-0.1019	-0.435306	-0.105523	-0.479915	-0.355612	-0.317693	-0.25187	0.33677	-0.490467	0.322906	-0.419954	-0.275872	-0.681757	-0.33037	-0.904375	-0.342675	-0.405616	-0.657454	-0.297934	-0.333733	-0.658726	-0.364369	-0.337029	-0.413901	-0.280408	-0.278613	0.094845	-0.625279	-0.662176	-0.382079	0.051752	-0.504272	0.526666	1.044081	-0.786798
NM_001850	COL8A1	0.123001	0.403399	0.092813	-0.312202	0.225011	0.03823	-0.1397	0.114769	0.179001	-0.002549	-0.120291	0.416112	0.044252	0.115633	-0.019228	0.245381	0.058389	-0.121623	-0.269332	0.084361	0.116612	0.124568	-0.13579	0.417468	-0.311645	0.039033	-0.158641	-0.268684	-0.055544	0.107297	-0.098519	0.02024	0.277952	-0.281346	-0.493803	0.30405	-0.141991	-0.310414	-0.24785	-0.072231	-0.182674	-0.328417	0.041021	0.441244	-0.098207	0.21632	0.12251	0.104282
NM_016308	LOC51727	-0.230007	-0.019136	-0.002961	0.091655	-0.065621	-0.133721	0.202841	0.025736	-0.132935	-0.22718	-0.059463	-0.001424	0.034473	-0.186353	-0.170033	0.110598	-0.009739	0.284112	0.080408	0.073572	0.224224	-0.096405	-0.186824	-0.018102	-0.003322	-0.167342	-0.022503	0.040982	0.097229	0.020006	0.102019	-0.383522	0.095985	-0.176562	0.073007	-0.133989	0.034803	0.080571	0.042473	0.045422	0.093911	0.177553	-0.473935	-0.106833	-0.015795	0.028325	0.043208	-0.025695
NM_004832	GSTTLp28	0.20035	0.126763	0.056577	-0.032231	-0.014104	-0.047598	-0.196976	-0.020873	0.202404	0.004024	0.033314	0.03207	-0.141055	-0.098296	-0.053681	-0.161439	0.308436	0.02765	-0.094533	-0.156523	-0.123248	-0.014373	-0.178058	-0.045062	0.118201	-0.116188	0.211599	-0.088365	0.080911	-0.153521	-0.053124	-0.449896	0.061221	-0.210426	0.318567	-0.097261	-0.148527	0.04463	0.004527	0.076275	0.241476	0.278832	-0.068161	0.051192	0.228398	0.085486	0.004367	0.038218
NM_003839	TNFRSF11A	-0.117014	-0.113035	-0.074721	-0.353806	-0.055008	-0.07855	-0.272743	-0.031397	-0.076018	-0.00765	0.068521	-0.21288	-0.165293	-0.317763	0.254605	0.262578	-0.093583	-0.139234	-0.134905	-0.201602	0.489693	-0.071153	0.140819	-0.230643	-0.073877	-0.291834	0.64414	-0.300548	-0.047098	-0.098803	-0.119505	-0.139271	0.145218	-0.19937	0.421103	-0.090839	-0.116169	0.026474	0.115126	-0.05848	0.052119	-0.338162	-0.082069	-0.080838	-0.03682	0.069121	-0.341179	0.343171
AK002016		-0.335522	-0.068559	0.166192	0.437672	-0.112321	0.095334	0.680906	-0.029183	-0.217833	-0.13821	-0.58402	-0.200869	-0.312603	-0.247339	0.453289	0.734467	-0.196432	0.127381	0.617186	0.129534	0.372671	0.07457	0.58891	0.272114	0.072605	-0.149218	-0.197541	-0.159736	0.09871	-0.257594	-0.295648	-0.474896	0.163107	0.000801	-0.001271	-0.056653	0.021716	0.236173	-0.028842	-0.503844	-0.245056	-0.276418	0.333506	0.158177	0.25605	0.216413	0.037596	-0.266601
NM_014553	LBP-9	-0.464119	-0.85335	0.413704	0.214443	-0.255975	-0.059295	-0.850586	-0.359443	-0.558227	-0.649726	-0.80527	-0.373264	-0.092373	-0.110569	-0.647133	-0.185828	-0.630062	0.242654	-0.563175	-0.104149	0.996892	-0.138797	-0.647813	-0.523357	0.017304	-0.227465	-0.390871	0.217532	-0.469885	-0.881006	-0.177054	-0.681413	-0.328648	-0.701179	0.139802	0.059644	-0.112742	-0.023864	-0.260389	-0.622457	-0.358769	-0.742599	-0.267881	-0.326367	-0.109513	-0.00403	0.302255	-0.288201
NM_005935	MLLT2	0.100438	0.05434	-0.253313	0.199782	0.111756	-0.01878	-0.031426	0.093624	0.076497	0.126178	-0.259205	-0.098083	0.217822	-0.094595	0.00469	0.000216	0.048925	-0.20012	0.229525	0.216568	-0.126245	0.052724	-0.094054	0.26958	0.008282	0.036342	0.078387	0.173899	-0.172736	0.108924	0.071272	-0.433799	0.144695	0.104344	-0.052493	0.102114	0.153472	0.01233	0.035421	0.129247	-0.269198	0.064035	-0.02587	-0.080436	-0.201274	0.044082	-0.143971	0.230904
NM_004694	SLC16A6	-0.044456	-0.466119	-0.710331	-0.153152	-0.105882	-0.362397	-0.454304	0.172202	-0.565616	-0.328773	0.058717	-0.604761	0.88734	0.071404	-0.728663	-0.408393	-0.589611	-0.68687	-0.501367	-0.429035	-0.736901	0.145351	-0.828958	-0.35142	-0.640325	-0.45474	1.025351	-0.012253	-0.012457	-0.062046	-0.882743	-0.485077	-0.539786	0.066101	-0.723681	0.172108	-0.526096	-0.629617	0.163423	-0.204514	-0.01341	0.611601	0.192844	-0.182773	-0.658395	-0.604123	-0.486088	-0.338123
NM_004750	CRLF1	-0.558659	0.045204	1.064543	-0.235931	-0.082033	0.190579	-0.018388	-0.066006	-0.075844	-0.247174	0.052878	-0.358068	-0.237473	-0.358772	-0.525689	-0.104984	-0.120681	-0.098829	-0.416795	-0.113773	-0.071868	0.046224	0.022043	-0.301557	0.18689	0.010287	-0.554234	-0.330822	-0.048677	-0.235445	-0.271677	-0.234289	-0.35166	-0.217724	-0.427937	-0.238982	-0.307088	0.00402	-0.034519	-0.388362	-0.04543	-0.464437	-0.070293	-0.456203	-0.090619	-0.366336	0.067733	-0.152158
NM_001432	EREG	-0.125974	-0.116275	0.773093	-0.423352	-0.456114	-0.195028	-0.419953	-0.167379	-0.367452	-0.371245	-0.377485	-0.309318	-0.220718	-0.162795	-0.452087	-0.349106	-0.484301	-0.207683	-0.284633	-0.358077	-0.462356	0.054111	-0.315814	-0.443918	-0.538177	-0.24248	0.364713	-0.56264	-0.393254	-0.50008	-0.812135	0.175942	-0.122811	-0.291417	-0.348631	-0.451638	-0.288085	0.098118	-0.085372	0.780683	-0.41838	-0.326493	-0.375876	-1.590327	-0.457283	-0.391967	-0.561021	-0.707967
NM_005720	ARPC1B	-0.066466	0.147037	-0.012743	-0.194297	-0.062373	-0.110898	-0.017201	0.192015	-0.015855	-0.16502	-0.14296	0.168283	-0.255801	-0.162108	0.175499	0.265981	0.145853	0.14314	-0.045262	-0.007686	0.251145	-0.036258	-0.203146	-0.028466	0.110966	-0.076324	0.067283	-0.444263	0.173543	-0.099396	-0.071385	-0.332289	-0.079465	-0.179285	0.365588	-0.092822	-0.169726	-0.128105	0.034347	0.09065	0.067044	-0.078481	0.016805	0.103364	0.011971	-0.018061	0.120302	0.052982
NM_002557	OVGP1	-0.257846	0.125824	-0.644148	-0.181691	-0.042399	-0.423472	0.120188	0.420907	-0.100026	0.01994	0.770848	-0.127768	-0.125455	0.053184	-0.34869	-0.342995	-0.307198	-0.337801	-0.112088	-0.109267	-0.233985	0.260066	-0.131585	-0.015855	-0.243042	-0.103109	0.048303	-0.386194	-0.128039	0.029416	0.059854	-0.261073	0.074128	0.221651	-0.343659	-0.139002	0.102511	-0.45619	-0.083123	-0.060013	-0.239345	0.263895	0.211777	-0.181191	-0.25495	0.256469	0.015667	0.303244
AL133030	DKFZP434H0735	0.057596	-0.160211	0.120373	-0.271568	0.006018	-0.042599	-0.212529	-0.04852	0.002641	-0.094761	0.028946	0.119742	-0.178704	-0.188025	-0.285712	-0.137213	0.099236	0.178734	0.067288	-0.129466	-0.101638	-0.204884	0.115389	-0.032812	0.141747	-0.023776	-0.137538	-0.203849	-0.025806	0.041552	0.033292	-0.567698	-0.016182	-0.212729	0.080651	-0.062875	-0.166589	-0.255717	-0.030202	-0.125735	0.041686	-0.412899	-0.285541	0.032888	0.053598	0.068211	-0.271476	-0.521206
AF053712	TNFSF11	-0.70183	-0.308768	-0.610649	-0.075036	-0.363886	-0.693955	-0.571213	0.59936	-0.529861	-0.783551	-0.86396	-0.291997	-0.601759	-0.294223	-1.00749	-0.329398	-0.414797	-0.512488	-0.498235	-0.615075	-0.725958	-0.293341	-0.772398	-0.307318	-0.466619	-0.939524	1.655579	-0.045982	-0.153813	-0.33042	0.03647	-0.931262	0.424756	-0.834064	-0.832365	0.795154	-0.554226	-0.034921	0.846296	-0.698861	-0.182726	-0.883449	-0.670082	-0.59229	-0.731548	-0.550549	-0.36644	0.8173
NM_003793	CTSF	-0.156996	0.015154	0.130663	0.07947	0.001564	-0.148976	-0.366034	0.038177	0.239605	0.096303	0.353401	0.103805	-0.122041	-0.07825	-0.299365	-0.185519	-0.035312	-0.43556	-0.055311	-0.163901	-0.192449	0.039867	0.079	-0.035484	-0.466425	-0.053849	-0.188188	0.215565	-0.253929	-0.341624	-0.017259	-0.237837	0.089603	-0.06516	-0.484609	-0.012983	-0.075237	0.178514	-0.042723	-0.086975	0.086398	-0.068214	-0.141488	0.053906	0.22003	0.045826	0.14018	0.068096
NM_005908	MANBA	0.069639	0.167782	-0.123088	0.161489	-0.110001	0.061399	-0.424546	-0.092238	0.156127	0.039208	0.06273	0.053719	0.150412	-0.251424	0.00009	0.260983	0.107043	-0.21192	0.037728	-0.19337	0.007711	0.04879	0.120259	0.084098	-0.178682	0.056005	0.001835	-0.0647	0.068323	0.06608	0.155486	-0.526275	0.061169	0.00221	-0.34295	-0.00119	0.388578	-0.038891	-0.003134	-0.061194	-0.194284	-0.052109	-0.23865	0.107564	-0.055627	-0.062969	-0.085366	0.014379
Contig543_RC		-0.362174	-0.003646	-0.089822	0.138996	-0.132112	-0.120874	-0.1962	-0.029012	-0.157949	-0.148352	-0.272905	-0.030265	0.069429	-0.205644	0.130227	0.000179	0.007492	-0.164719	-0.098303	-0.109111	0.053996	-0.193407	-0.056764	0.068271	-0.223673	-0.32981	-0.306795	0.053568	0.059538	-0.027504	-0.202357	-0.594238	0.0454	0.145398	-0.022939	-0.151604	0.1564	0.156972	-0.01382	-0.171311	0.038068	0.021612	-0.073203	0.141327	-0.063646	-0.149118	0.009094	-0.002995
Contig44759_RC		-0.027162	0.219804	0.38907	-0.28665	0.11943	0.018866	-0.129084	0.429051	0.124021	-0.096195	-0.083841	-0.222951	-0.16534	-0.326295	-0.350576	0.173488	0.559137	-0.111055	-0.291174	0.143625	-0.107595	0.151852	-0.136939	0.330077	-0.249134	-0.017274	0.085364	-0.319129	0.047887	0.202854	-0.20864	-0.271837	0.025052	-0.342274	-0.263433	-0.15196	-0.149024	-0.365956	-0.293383	-0.09654	0.196225	-0.338185	-0.017319	0.046566	-0.03498	0.047551	0.166951	0.182852
AB037845	KIAA1424	-0.024146	-0.030343	0.30519	0.007118	-0.154839	-0.353775	-0.168883	-0.179244	-0.063462	-0.083953	-0.131253	-0.079934	-0.255503	-0.195712	0.023464	0.106226	0.152017	0.204046	0.100595	-0.233175	0.589436	-0.101965	-0.231049	0.092489	0.053352	-0.084151	0.141378	-0.057133	-0.026796	0.020419	-0.315705	-0.567688	0.088188	0.116483	-0.042315	-0.205397	-0.258749	-0.050973	0.030813	-0.177882	-0.067972	-0.148888	-0.063223	0.074206	0.093265	-0.108043	-0.222638	-0.183989
NM_002118	HLA-DMB	0.048726	0.161846	-0.097079	-0.268121	-0.212088	0.118999	-0.088388	-0.013653	-0.025823	-0.185164	-0.34131	0.241106	-0.28725	-0.210078	0.3178	-0.217329	0.010015	0.422634	0.208385	-0.238024	-0.08211	-0.00572	-0.040398	0.04147	0.423132	0.141113	-0.197411	-0.539033	0.019172	-0.348542	0.087847	-0.495081	-0.038204	-0.318661	0.3067	-0.476746	-0.021847	0.160957	-0.258054	0.261549	0.286345	-0.417315	-0.402459	0.10536	0.009486	0.203254	-0.101911	-0.45004
Contig33888_RC		-0.074794	-0.197635	-0.351095	0.389339	-0.276878	0.100255	0.009718	-0.049188	-0.216919	-0.222848	0.200101	-0.25031	-0.246837	-0.182802	0.124352	-0.408269	-0.354365	-0.362911	0.321112	-0.20031	-0.257913	0.474504	-0.147376	-0.198112	-0.346937	-0.307218	0.002069	0.178103	-0.075755	0.094099	-0.038692	-0.707108	-0.218619	-0.103083	-0.337828	-0.138614	0.03603	-0.18914	0.18502	0.033437	-0.129289	0.342802	-0.253944	-0.386093	-0.257195	-0.377519	0.032844	0.544099
Contig50588_RC		-0.049595	0.036246	-0.170857	0.032166	0.150749	-0.297797	-0.019087	-0.111207	-0.054188	-0.079786	-0.121954	0.070491	0.293655	-0.270823	0.017291	-0.094125	-0.099024	-0.269388	0.123827	-0.159441	-0.124178	-0.161449	-0.0903	0.030984	-0.211433	-0.087914	0.035985	0.147712	-0.002441	0.137686	0.130147	-0.49313	0.117391	0.118432	-0.055055	0.093572	0.092316	0.005425	0.098561	-0.114991	-0.103978	0.028082	-0.203304	-0.178323	-0.226572	-0.158247	-0.03662	0.140932
NM_018125	FLJ10521	0.058201	-0.085023	-0.00399	0.051378	0.088052	-0.008686	-0.096245	-0.023839	0.236915	-0.016018	-0.153898	0.000121	0.078491	-0.283304	0.118009	-0.168898	0.047535	-0.056695	-0.150503	-0.107079	0.025933	-0.017446	0.210517	0.146452	0.41786	0.002277	-0.065676	-0.032357	-0.108767	-0.040139	-0.187643	-0.145971	0.064085	-0.072036	0.03721	0.156199	-0.055769	0.070349	-0.096187	-0.082952	0.207624	-0.218996	0.201459	0.116016	0.210054	0.045432	-0.30128	-0.166527
AB011105	LAMA5	-0.03059	-0.076362	-0.003421	-0.180222	0.070383	-0.083638	-0.101959	-0.083615	0.283715	-0.001419	0.100458	-0.130846	-0.013845	-0.089744	0.2255	0.054555	-0.127319	-0.08684	0.027168	0.04974	0.036033	0.194884	0.615066	0.145472	-0.305853	-0.319208	0.061501	-0.121729	-0.197998	0.047851	-0.122821	-0.390384	0.125416	0.208254	-0.403287	-0.014401	-0.126523	-0.141451	0.167238	-0.215714	-0.172181	-0.502789	0.303409	-0.189802	0.131379	-0.406349	-0.248208	-0.077809
Contig42615_RC		-0.197317	0.082097	-0.100999	-0.301831	-0.000872	0.026952	0.095761	-0.093054	0.082799	-0.146287	-0.140729	0.108667	-0.178195	-0.125239	-0.076558	0.294443	-0.115583	-0.135105	-0.074445	-0.195581	-0.07671	-0.21167	0.216991	-0.074508	0.30017	0.13805	0.240243	-0.250927	-0.012945	0.263816	-0.047586	0.112632	0.151357	-0.271911	0.443482	-0.01822	0.020495	-0.226473	-0.193845	0.156917	-0.107721	0.003471	0.023457	-0.170603	0.118944	0.163146	0.244542	0.095986
NM_014844	KIAA0329	-0.019499	0.054819	-0.11542	0.003088	0.268406	0.426861	-0.073916	0.064357	0.233043	0.144287	0.088782	0.032866	0.021471	-0.01799	-0.207073	0.083217	0.204738	-0.103229	-0.08378	0.067372	-0.015063	0.092236	0.211649	0.061888	-0.169289	0.082463	-0.086981	-0.098767	-0.251166	0.033429	0.062766	-0.539229	0.047158	0.283951	-0.145008	0.182852	0.0411	0.108843	0.045905	0.032542	-0.145348	-0.124464	0.405642	0.269715	-0.004538	0.05891	0.015199	0.092211
Contig52425_RC		-0.380582	-0.107215	-0.333241	0.361744	-0.059385	0.11451	-0.308719	0.003727	-0.27828	-0.126194	-0.009405	-0.301834	0.200369	-0.164777	0.012479	-0.237965	-0.192176	-0.395726	0.116488	-0.071227	-0.227906	-0.213432	-0.255001	-0.006729	-0.363321	-0.345838	0.158319	0.401815	0.131262	0.017825	-0.199855	-0.481029	0.088456	0.364879	-0.333642	0.09062	0.175894	0.158799	-0.035319	-0.051047	-0.126542	0.417089	0.207099	-0.183996	-0.089305	-0.285079	-0.028855	0.213249
NM_003645	FACVL1	-0.11614	0.094698	-0.936591	0.134668	0.08595	-0.106173	0.289273	-0.03371	0.141777	-0.353737	0.170676	-0.451494	-0.109317	-0.313103	-0.59339	0.221227	-0.333717	-0.485839	-0.289976	-0.483652	-0.687442	0.620394	-0.720376	-0.816556	-1.077101	-0.493429	-0.045941	0.273687	-0.369762	-0.380971	0.068989	-0.694484	-0.190994	-0.247681	-0.755171	-0.481588	-0.590929	-1.10552	0.215475	-0.697754	-0.076424	1.128015	-0.404353	-0.845641	-0.685092	-0.025164	-0.049364	0.208073
AB029016	KIAA1093	0.051327	0.009306	0.272607	-0.188746	0.03322	0.016262	-0.138941	0.030024	-0.031068	-0.067671	0.307691	0.136211	-0.099046	0.247382	-0.006707	0.076086	0.044128	0.166629	0.001514	0.315211	0.14283	0.004674	0.162692	0.17343	0.003505	0.0083	-0.033011	0.214892	0.003369	0.000018	0.038431	-0.373583	0.159256	0.133437	-0.203071	-0.020051	-0.007432	0.010638	0.093142	-0.057809	-0.111566	-0.328878	0.10543	0.001514	0.148932	0.072311	-0.041803	-0.34734
NM_017798	FLJ20391	0.333125	-0.042143	-0.145764	0.04591	0.041719	-0.001662	0.0782	-0.026556	0.061182	-0.066191	-0.168478	0.028431	0.047925	-0.150171	0.091193	-0.005745	-0.034404	0.10234	0.244702	-0.158694	-0.268581	-0.130441	0.352	-0.112785	0.060273	-0.231857	-0.157447	-0.2254	0.054609	-0.122787	0.059342	-0.530668	-0.060578	-0.07202	-0.186907	-0.093054	-0.082017	-0.137601	-0.036673	-0.100067	0.242378	-0.120256	0.068273	0.009725	0.036374	-0.135762	-0.05721	-0.086497
Contig57554_RC		-0.0572	0.252432	-0.161072	-0.111833	0.223911	0.144746	0.115579	0.125057	0.227904	-0.011108	-0.090114	-0.144803	0.178607	0.227877	0.449575	0.116316	0.094943	-0.290594	-0.183508	0.106438	0.040841	-0.054353	0.388586	0.076537	-0.012819	0.104025	-0.031019	-0.126138	0.026096	0.002178	-0.139355	-0.010703	-0.064552	-0.125986	0.32877	0.126156	-0.003611	0.025346	-0.020014	-0.00652	-0.311151	-0.134664	0.25658	0.052565	-0.023938	0.052244	0.09485	0.170676
Contig31291_RC		0.132193	0.05797	-0.263993	0.032272	0.033975	0.108023	-0.088344	-0.044144	0.105796	0.173532	0.083741	-0.057312	0.073346	-0.102627	-0.30514	-0.125898	-0.114494	0.001862	0.103632	0.023005	-0.1277	0.038446	0.330543	0.009197	-0.193043	0.157902	0.231132	-0.130859	-0.190456	0.051159	0.170354	-0.509523	0.004421	-0.096588	-0.151809	0.064777	-0.187102	-0.119013	0.118554	-0.286384	0.15868	0.166035	-0.081974	0.053965	0.020787	0.123379	-0.276424	0.083734
Contig48806_RC		-0.148641	-0.279185	0.099643	-0.512897	-0.256402	-0.173055	1.110062	-0.153299	-0.247774	-0.15953	0.033207	-0.005254	0.082316	0.20685	-0.139185	0.193259	-0.005508	-0.062967	-0.148914	-0.250239	0.622899	-0.117441	0.893522	-0.040019	0.267359	0.258455	0.263585	-0.435582	-0.342317	-0.460389	-0.097584	-0.396119	-0.139262	-0.293464	-0.193502	-0.311586	-0.170391	-0.227743	0.111765	0.551119	-0.008284	-0.47426	0.258111	0.006596	0.132591	0.298346	0.131873	0.075009
U01147	ABR	-0.011301	0.11422	0.033065	-0.001327	0.165051	0.174402	-0.180217	0.15507	0.100575	0.136695	0.039228	0.061752	-0.02128	-0.192987	-0.159084	-0.002284	0.290943	-0.146514	-0.160331	-0.053678	-0.036182	0.07684	-0.132979	0.12854	0.034565	-0.006094	0.181624	0.076761	0.005922	0.081495	0.040698	-0.371854	-0.051808	0.061641	-0.132669	0.031954	0.034293	0.138757	0.124404	-0.062503	-0.080784	-0.084799	0.003576	0.109154	-0.026547	0.007745	-0.262373	0.09766
NM_001360	DHCR7	-0.082214	-0.462282	0.456315	-0.605335	0.02699	0.065433	0.27637	-0.013811	-0.235248	-0.234945	0.002141	0.084121	-0.344291	-0.0389	-0.051396	0.097704	-0.269493	0.236764	0.174784	0.132101	0.17246	-0.056197	0.283288	-0.253126	-0.039998	-0.100835	-0.095776	-0.211621	0.018702	-0.199866	-0.443248	-0.362044	-0.096125	-0.306099	0.34602	-0.131907	-0.28596	-0.385464	-0.021923	0.304866	-0.351737	-0.347036	0.233184	0.141386	0.38969	-0.013607	0.064881	-0.351501
NM_004335	BST2	0.05355	-0.037043	-0.307944	-0.19249	0.167614	-0.031826	-0.595035	-0.085253	0.110899	-0.529648	0.229547	0.310825	-0.036939	0.55132	-0.019513	-0.151314	-0.461853	0.22158	0.03	0.023264	-0.732696	-0.105976	-0.000209	-0.395445	0.036617	0.245907	-0.104232	-0.409012	0.144456	-0.284292	-0.016008	0.268662	-0.021412	0.018764	-0.189026	-0.160673	-0.079534	-0.178665	-0.27179	-0.102702	-0.030988	-0.250839	0.012201	-0.090407	0.007336	0.259332	0.048119	0.019271
NM_000308	PPGB	0.105618	0.019685	-0.152873	-0.319661	0.04302	-0.097271	-0.129155	0.095404	0.234853	-0.070804	-0.071577	0.196567	-0.011095	0.181171	-0.014397	0.116193	0.090315	-0.005889	-0.131795	-0.074098	0.013981	-0.086823	0.155979	-0.025212	0.103301	-0.051648	0.111899	-0.406957	-0.117854	-0.072749	0.102918	-0.340184	-0.050845	-0.080818	-0.013492	-0.107413	-0.146657	-0.083971	-0.019459	0.044855	-0.167366	-0.579581	0.019881	0.080318	0.141459	0.293201	-0.105805	-0.197258
NM_006441	MTHFS	-0.186314	-0.017411	0.133758	0.161432	-0.022365	0.150326	0.036275	-0.077599	-0.100514	0.055616	-0.021471	-0.000606	0.042136	-0.040525	-0.232799	-0.098719	-0.029335	0.109015	0.333051	-0.013295	-0.017054	0.042886	0.202564	0.114554	-0.071399	0.047496	-0.18522	0.077474	0.097681	-0.106752	0.049324	-0.47002	-0.039541	-0.160259	-0.005129	-0.098288	0.18068	0.110098	-0.080021	0.000035	-0.02536	0.283853	0.183661	-0.040556	0.242842	0.102306	0.147313	0.106708
D84294	TTC3	-0.348375	0.064573	-0.13022	0.073673	0.260946	-0.147056	-0.043607	0.027767	-0.284365	-0.121733	-0.113693	-0.044848	0.112333	0.009484	-0.021786	0.159803	-0.093404	-0.337548	0.158454	0.079503	0.004741	-0.118477	-0.349078	0.019207	-0.256824	-0.290757	-0.098564	0.268089	0.008639	0.234333	0.097473	-0.233678	0.194911	0.215689	-0.288025	-0.043072	0.114297	0.071435	0.175464	-0.162651	-0.150473	-0.217013	0.099228	-0.184082	-0.302341	-0.267908	-0.010298	-0.057776
NM_003316	TTC3	-0.339128	0.083257	-0.179008	0.154742	0.249489	-0.17019	-0.053819	-0.006024	-0.249634	-0.160647	-0.220945	-0.042653	0.095789	-0.107619	-0.092975	0.152378	-0.097291	-0.272363	0.150273	0.038462	0.011027	-0.155362	-0.557312	0.016564	-0.246698	-0.447076	-0.100677	0.21408	0.040551	0.248277	0.069397	-0.147067	0.203979	0.209726	-0.336639	-0.054509	0.087269	0.152272	0.146408	-0.133184	-0.139878	-0.243759	0.031153	-0.172018	-0.384312	-0.237274	-0.014383	-0.002647
Contig44186_RC		0.132897	0.264183	-0.107458	0.187081	0.131114	0.110893	-0.082767	0.037187	0.017229	-0.124518	0.154587	-0.036542	0.169313	0.046893	0.005119	-0.029974	0.019751	-0.066774	0.022687	0.197576	-0.180537	-0.069003	-0.242251	0.030051	-0.302891	-0.288761	-0.04526	0.127062	-0.050105	-0.17172	-0.116618	0.008959	-0.072346	0.10024	-0.067874	0.248839	0.223357	-0.008174	0.035729	-0.038419	-0.017393	0.058614	0.43259	0.057565	-0.145064	-0.062595	0.030907	0.180663
NM_004418	DUSP2	0.065538	0.171367	-0.03661	-0.011446	-0.08498	-0.254537	0.258478	-0.176577	-0.265411	0.259081	-0.386452	0.128112	-0.287995	0.092391	0.22618	0.093811	-0.205581	0.141568	0.397652	-0.030122	-0.018909	-0.14028	0.062843	-0.042501	0.275092	0.003769	-0.316714	-0.366459	0.171465	-0.181224	0.128966	-0.352234	-0.28004	-0.350436	0.351474	-0.261064	0.057777	-0.12986	-0.178345	0.043542	0.174325	-0.466962	-0.128434	-0.544474	0.092501	-0.031379	0.039379	-0.19236
NM_001129	AEBP1	0.385437	0.418431	-0.007795	-0.377669	0.219708	-0.141761	-0.36478	0.251057	0.406633	0.116124	-0.26944	0.379501	-0.22851	-0.15875	-0.18477	0.401381	0.431442	-0.39496	-0.389631	0.089174	0.075873	0.006078	0.074426	0.293348	-0.458666	0.006326	-0.127687	-0.149213	0.07857	0.248932	-0.173541	0.014032	0.174486	-0.19174	-0.741163	0.094459	-0.219441	-0.412275	-0.376339	-0.141631	-0.424063	-0.861379	-0.059113	0.600444	0.037985	0.156368	0.043237	-0.152791
NM_017870	FLJ20539	0.06796	-0.115638	0.127564	-0.297769	-0.072021	-0.346713	0.738964	-0.219041	-0.157409	-0.279905	-0.769488	-0.107957	-0.061945	0.185152	0.062142	0.15946	-0.175074	0.129534	-0.026826	0.074476	0.488736	-0.28457	0.110086	-0.011776	-0.290782	-0.198198	0.027232	-0.779834	0.075351	0.20981	-0.067835	-0.358902	-0.03256	-0.257063	0.124122	-0.332784	-0.36161	-0.482568	-0.225898	0.442989	-0.106733	-1.247094	0.06895	-0.169578	0.50017	-0.106465	-0.059703	-0.531352
NM_000188	HK1	-0.066048	0.229041	0.130928	-0.017026	0.09008	-0.17836	0.248096	0.056716	0.062235	0.017998	-0.065539	0.081554	0.103222	0.045672	-0.025363	-0.177174	0.075062	-0.043661	-0.161369	-0.027897	-0.080836	0.020203	0.188388	-0.120679	0.075756	0.004576	0.426458	-0.383775	0.01096	0.106673	0.018552	-0.294342	0.091934	0.181279	0.019921	0.163878	-0.195293	-0.058874	0.064454	0.105415	-0.027244	-0.243941	0.075943	0.269404	-0.083986	0.105031	-0.018276	0.142601
NM_005962	MXI1	0.004507	0.114618	-0.071076	0.244545	-0.297725	-0.103116	-0.245409	-0.016886	-0.181149	-0.147974	-0.224807	0.001049	0.192325	0.147549	0.063186	-0.029733	0.004263	-0.333785	0.151216	0.138425	0.016869	0.108237	0.081017	0.013462	-0.182713	-0.483889	-0.05721	-0.037024	-0.089065	-0.200862	0.140098	-0.292945	0.136197	0.058087	0.046567	0.121515	-0.015202	0.227581	0.108457	-0.319969	0.102519	0.23639	0.311706	-0.027231	-0.154265	0.030657	0.288186	0.230698
NM_000269	NME1	0.955098	-0.33394	-0.136749	-0.58586	-0.351137	-0.428019	-0.175394	-0.107246	-0.336439	-0.453048	-0.176695	-0.253684	-0.106495	0.554414	0.144923	-0.174927	-0.27603	-0.036777	0.004971	-0.089015	-0.330013	-0.070552	-0.222738	-0.193856	-0.035395	0.046483	-0.01205	-0.266668	-0.168232	0.284624	-0.160811	-0.281967	-0.400208	-0.337	0.010904	-0.13685	-0.26612	-0.376025	-0.058159	0.38763	-0.091913	-0.024631	-0.221472	-0.100995	-0.119226	-0.065632	0.036852	-0.04275
NM_002729	HHEX	0.348033	-0.003858	-0.168428	-0.035847	0.389992	0.455853	-0.295554	0.023996	0.33323	-0.039995	-0.054975	-0.219869	-0.05887	-0.364796	-0.256335	-0.196379	-0.085811	0.214296	0.062569	-0.228702	-0.30605	-0.075636	-0.313478	0.001297	-0.068213	-0.248729	0.135972	-0.166353	0.10363	-0.236802	-0.054844	0.568658	-0.106944	0.027657	-0.009547	-0.109702	0.010962	-0.000245	-0.109565	-0.078382	0.242039	-0.252616	-0.156	-0.115246	-0.075829	-0.041752	-0.418561	0.276833
NM_004480	FUT8	0.063804	0.082595	-0.281844	-0.015517	0.149239	0.095642	-0.270187	-0.00545	0.046451	0.317632	-0.425943	0.070918	0.108806	-0.470382	-0.420623	-0.141686	0.142589	-0.273195	-0.143926	-0.278996	-0.279606	0.09207	-0.181585	0.085202	0.046258	-0.046609	-0.193812	-0.027333	0.238051	-0.117871	-0.106987	-0.716896	0.105979	0.095713	-0.284356	0.00887	0.258594	-0.012104	0.045631	0.043057	0.02473	0.020651	-0.00879	0.161328	-0.395166	0.068697	-0.167432	0.205465
NM_012248	SPS2	-0.078749	0.107847	-0.179485	-0.107172	0.015663	0.646998	0.399165	0.203546	-0.074819	-0.15443	0.087485	-0.241929	0.337397	0.183276	-0.396484	0.15492	-0.073548	-0.1698	-0.050928	0.087004	-0.210642	-0.073557	0.252254	-0.159486	-0.18563	-0.03511	-0.194145	-0.119397	0.020927	-0.175837	0.250705	-0.320639	-0.145968	0.018703	-0.082381	-0.100823	0.174546	-0.14757	-0.07732	-0.236639	-0.076715	0.008422	-0.021641	-0.086523	-0.329716	0.246206	0.492273	0.280248
NM_005953	MT2A	0.046414	-0.270049	0.29353	-0.301676	-0.127313	-0.037217	0.439482	-0.052439	-0.051084	-0.200016	-0.075808	0.038509	-0.232246	0.356939	-0.227321	-0.160712	-0.104094	0.017606	0.030562	0.14775	-0.088807	-0.21656	-0.130387	-0.21651	-0.054885	-0.09037	-0.138746	-0.125519	0.193569	-0.118799	-0.011255	0.281521	-0.037581	-0.110815	0.197209	-0.244386	-0.254255	0.217551	0.015134	0.218142	-0.106619	-0.110742	-0.146206	-0.070677	0.269103	0.203723	0.350987	-0.236305
NM_000358	TGFBI	0.133401	0.355624	0.170661	-0.573703	-0.011982	-0.251456	-0.337132	-0.106293	0.17555	-0.317146	-0.344714	0.141125	-0.366945	-0.397388	-0.0168	0.325495	0.240784	-0.020606	-0.27703	-0.194197	0.039507	-0.153286	0.092664	-0.023238	0.026525	-0.199863	0.151188	-0.605307	0.269696	0.007923	-0.279816	-0.279483	0.228038	-0.354248	0.092683	-0.3081	-0.392383	-0.257793	-0.204227	-0.204748	-0.274441	-0.494506	-0.135786	0.47683	-0.019837	0.097126	0.150978	-0.190564
Contig41301		-0.002744	-0.272325	-0.165867	0.073051	-0.253302	-0.240418	0.261058	-0.187258	-0.1681	0.033737	-0.240391	-0.232753	0.006751	-0.072483	0.108626	-0.129	-0.061555	-0.119181	0.063452	-0.016338	-0.120308	-0.020111	-0.012264	0.053573	0.245438	0.430571	-0.278361	-0.036228	-0.087386	0.039671	-0.038099	-0.238461	-0.183325	-0.084422	0.308018	-0.166357	-0.044498	0.008463	-0.107202	-0.080416	0.072196	-0.066774	0.050996	-0.061969	-0.091656	0.227173	0.269091	0.077428
NM_005368	MB	-0.164314	-0.20709	-0.358313	-0.021206	-0.348376	-0.098318	0.162203	-0.22679	-0.168167	0.157384	0.393934	-0.081793	-0.189159	0.115169	0.088002	0.546486	-0.283032	-0.356625	0.018111	0.243726	0.179723	-0.014276	0.106063	-0.402488	-0.05369	-0.000504	0.106119	-0.240494	-0.22594	-0.002829	0.31686	-0.270606	0.049663	0.35764	-0.627067	-0.189812	0.262375	-0.290459	0.001376	0.118225	-0.38173	0.109319	0.071176	0.111858	0.029894	0.05724	0.010099	-0.350055
L40027	GSK3A	0.154478	-0.11994	-0.08052	-0.098067	0.187342	0.07648	0.088775	0.020881	0.045085	0.12639	0.056876	-0.131748	0.129665	0.113864	-0.178863	-0.154478	-0.019612	0.027253	-0.117905	0.039031	-0.102336	0.069059	0.245938	-0.108236	-0.122346	0.047842	0.003711	-0.176351	0.030285	-0.01893	0.019897	-0.047802	0.002818	0.003051	0.03918	0.022683	-0.167203	-0.124186	-0.009674	0.014577	0.013093	-0.200639	0.237106	-0.079299	0.127328	0.040941	-0.047128	-0.08693
AF200348	D2S448	0.104781	0.029241	0.236474	-0.26962	0.119681	-0.311481	0.103478	0.158858	0.177104	-0.022271	-0.30695	0.186371	-0.014382	-0.409322	-0.296934	0.434338	0.355762	-0.160807	-0.213273	-0.176738	0.459355	-0.114765	0.124695	0.376534	-0.223002	-0.166385	-0.109547	-0.328984	0.114302	0.102922	-0.118237	-0.380441	0.219643	-0.279654	-0.386884	-0.11403	-0.204459	-0.424501	-0.285302	-0.374991	-0.380272	-0.457259	-0.321521	0.396867	0.275661	-0.044117	-0.106495	-0.163513
NM_017660	FLJ20085	0.080341	0.130214	0.094646	-0.23862	0.154228	0.074305	0.097359	0.061181	-0.01822	-0.001638	0.041368	0.100264	0.078322	0.183374	-0.073404	0.030193	-0.039478	0.205636	-0.153329	0.121164	0.072694	-0.004964	-0.009061	-0.223421	0.068057	0.340279	0.066544	-0.143505	0.09116	0.017998	-0.021652	-0.011588	0.027717	0.011622	0.271442	0.009301	-0.099669	-0.076658	-0.046239	0.1082	-0.202659	-0.275321	0.199676	0.067542	0.07236	-0.006172	-0.029305	-0.03022
Contig53268_RC		0.26243	0.15214	0.043902	0.036719	-0.104742	0.089592	-0.453451	-0.090904	0.147598	0.043933	0.132542	-0.102596	0.124511	0.105868	0.055833	-0.342605	0.033026	-0.063178	-0.201409	-0.346292	-0.292032	-0.201484	-0.138615	-0.313492	0.059534	0.210272	0.010131	-0.509289	-0.045749	-0.169347	0.074737	-0.045578	-0.028266	0.123658	-0.084979	-0.047275	-0.13524	-0.106063	-0.135149	-0.275635	0.143248	0.082422	-0.014011	-0.050948	0.03879	-0.012595	-0.124163	0.094848
NM_004906	KIAA0105	-0.12132	0.163391	-0.009378	0.088416	-0.033334	0.018338	-0.184787	0.078651	-0.011317	-0.880656	-0.308966	0.126859	0.049573	-0.335345	-0.003578	-0.002589	0.318516	0.187605	0.040723	-0.063565	0.238397	0.066998	-0.080811	0.058018	0.19943	-0.09051	-0.10857	0.162409	0.086779	-0.421881	-0.000834	-0.296399	-0.006387	-0.09101	0.116188	-0.041511	-0.167128	0.04033	0.059412	0.03019	0.329169	0.13181	-0.311046	0.021801	0.152022	0.223582	-0.078659	0.132008
NM_001102	ACTN1	0.219038	0.01775	0.151761	-0.150867	-0.009448	-0.109642	-0.056108	-0.210717	-0.363237	-0.1859	0.116838	0.037366	-0.297148	-0.231459	0.429863	0.295119	0.22005	-0.232273	0.031946	-0.038225	-0.235541	0.16564	0.164898	0.108621	-0.16778	0.031145	-0.487845	-0.763312	0.406209	0.05707	0.058763	-0.172259	-0.214064	-0.609574	-0.347798	-0.147794	-0.107051	-0.450016	0.137863	-0.28925	-0.493778	-0.25194	-0.010361	0.015793	0.030226	-0.422017	-0.167564	0.146028
NM_014700	KIAA0665	-0.02628	0.17541	-0.321614	-0.080859	0.143323	0.059148	0.116558	-0.011829	0.036893	-0.117349	0.264782	-0.120943	0.31537	0.062975	-0.219233	-0.047122	-0.051312	-0.284376	-0.051848	0.195947	-0.025518	0.05812	0.294739	-0.108477	-0.259518	0.099019	0.071176	-0.286945	-0.214289	-0.017851	0.066731	-0.639663	-0.068067	0.121388	-0.555123	-0.028665	-0.118608	-0.202838	-0.071273	0.174277	-0.016799	-0.083832	0.312836	0.094338	-0.277032	0.197175	0.059555	0.229676
NM_004578	RAB4	0.003457	0.156068	-0.126097	0.169717	0.023911	-0.067555	0.03903	0.204469	-0.156044	0.204448	-0.075134	-0.072034	-0.060252	0.042856	0.020562	-0.08078	0.085777	0.156155	-0.041909	-0.108888	0.330622	0.321839	0.104225	-0.016783	0.023491	0.01668	-0.024333	0.000437	0.044726	-0.027288	0.272744	0.045158	-0.002823	0.082943	-0.009501	-0.013463	0.129699	0.045914	0.104072	-0.278708	0.077779	0.216233	0.033125	-0.161398	0.140363	-0.026298	0.18546	0.013144
NM_014015	MYLE	0.038043	0.121424	-0.156882	0.007753	0.068568	0.278762	0.07443	0.089823	-0.005015	0.123653	0.110255	-0.016605	0.205428	-0.081145	-0.24544	-0.044122	0.087061	-0.230021	-0.161932	0.089771	0.1137	0.158386	0.063577	-0.060303	-0.128232	0.110952	0.006373	-0.136215	0.059317	-0.294233	0.131197	-0.225511	-0.072498	0.102782	-0.022617	0.030243	0.191793	0.083246	0.011253	-0.125475	-0.003564	-0.003627	0.094062	0.059325	-0.057761	0.19188	0.043953	0.264118
Contig31476_RC		0.580796	0.025642	-0.199275	-0.450149	0.390749	-0.277259	-0.381051	-0.203095	0.316685	0.076992	0.457828	-0.416735	-0.043256	0.090652	-0.044381	-0.169975	0.158599	-0.158957	-0.311537	0.378503	0.049087	0.382007	-0.174196	0.260997	-0.149708	0.121476	0.128275	0.225274	0.090218	0.15832	0.232945	-0.358731	0.211216	0.133708	-0.162615	0.215078	-0.078272	-0.663399	-0.017241	-0.022667	-0.150084	-0.426792	0.258012	-0.321056	-0.141134	-0.230302	-0.380869	-0.580685
Contig54394_RC		-0.265684	-0.037829	-0.399942	0.134684	0.044941	-0.058833	-0.131621	0.06916	0.192439	0.249658	0.148449	-0.046138	0.202008	0.137746	0.486487	-0.206507	-0.061609	-0.231991	-0.128717	-0.038848	-0.181777	0.190992	0.188321	-0.006127	-0.046828	0.118955	-0.006556	-0.138453	-0.283913	-0.125013	-0.049687	-0.003208	0.08159	0.204552	-0.05571	0.098663	-0.031365	-0.027013	0.101784	-0.132722	-0.054473	0.321959	-0.015087	-0.187418	-0.158149	0.248944	0.288079	0.286001
NM_001659	ARF3	-0.126588	0.076227	-0.203122	-0.161335	-0.05688	-0.216544	-0.020275	-0.072349	0.049985	0.033203	0.024349	-0.043104	0.061924	-0.108715	0.067552	-0.203368	0.042346	-0.294944	-0.252684	-0.15799	-0.190094	0.09909	0.069171	-0.110587	0.03102	0.276608	0.05396	-0.069722	-0.003649	-0.169758	0.050169	-0.152394	0.074838	0.058027	0.086735	0.230923	-0.14547	-0.078147	0.032315	-0.018823	-0.0397	-0.221285	0.055724	0.087579	0.058443	-0.047988	0.037398	0.035613
NM_020246	LOC56996	0.009109	-0.03589	-0.18293	-0.099026	-0.011296	-0.010598	0.153209	0.049783	0.081129	-0.017525	0.225841	-0.119426	-0.05424	0.183308	0.146263	0.139553	-0.073034	0.019916	-0.051012	-0.064824	-0.019172	0.036978	0.152532	0.035865	-0.020303	0.094562	0.130224	-0.345556	-0.082029	-0.041103	-0.095107	-0.267403	0.024423	0.052322	0.27176	0.216424	-0.08888	-0.079677	0.067536	-0.034525	-0.140467	-0.234781	0.145139	0.076437	0.111548	0.079647	-0.064509	0.051948
NM_002106	H2AFZ	0.358383	-0.182407	0.076709	-0.086099	-0.326121	-0.081679	0.095314	-0.343226	-0.293213	-0.280993	-0.295169	-0.113394	-0.152952	0.16754	0.088419	-0.034183	-0.274422	0.146386	0.251437	0.017947	0.043086	-0.224263	-0.088269	-0.326877	0.103267	-0.082487	-0.122682	-0.093094	0.036173	0.12012	0.050337	-0.311161	-0.124021	-0.353905	0.187972	-0.219721	-0.211065	-0.229516	-0.125009	0.207647	0.186809	0.139415	-0.086799	-0.1571	-0.137993	0.019423	0.216391	-0.172585
NM_001553	IGFBP7	-0.181812	0.004147	0.155616	-0.036147	-0.032759	0.129608	-0.117287	0.226894	0.055338	-0.079812	0.060752	0.116229	0.019022	-0.490762	-0.303966	0.296539	0.523419	0.286147	0.070305	0.085007	-0.114847	0.098348	-0.179532	0.291239	-0.167015	-0.200678	-0.267848	-0.14302	0.154731	-0.037369	-0.077302	-0.103682	-0.099202	-0.08761	-0.27227	-0.219642	-0.134662	-0.140417	-0.097959	-0.213737	0.188067	-0.259033	-0.130478	0.405154	0.124931	-0.105719	-0.017557	-0.087084
NM_003932	ST13	0.042122	0.126097	0.15155	0.071229	-0.158808	-0.307601	-0.087481	0.059659	-0.065194	0.048269	-0.052714	-0.148815	-0.093579	0.03045	0.089542	-0.038123	0.146653	0.160718	-0.005804	0.030501	0.095276	0.111094	0.304023	-0.09165	-0.165606	-0.11314	0.07271	0.085987	0.11652	0.162942	-0.009976	-0.28461	0.067249	0.024689	-0.052569	-0.12034	-0.025158	0.219589	0.09821	-0.26975	0.120379	0.036904	-0.066272	-0.085065	0.067515	0.121078	0.032755	0.027127
AK000823	DJ167A19.1	-0.081745	-0.044965	-0.310518	0.114749	-0.110433	-0.075242	-0.026955	0.05704	-0.004961	0.137749	-0.113461	-0.023988	0.053738	0.149547	-0.173684	-0.270469	0.044322	-0.129569	-0.04725	-0.050319	-0.175691	0.107342	-0.198248	-0.019261	-0.030691	-0.048883	0.159591	-0.001287	-0.006167	0.092016	0.235363	-0.444274	0.050222	-0.018643	-0.115888	0.113539	-0.128796	-0.157038	0.077123	0.144494	-0.217396	0.038037	-0.141854	0.10485	-0.254341	0.222429	0.297169	0.150334
Contig55046_RC		-0.057472	0.202068	0.099654	0.021229	0.006577	-0.132781	-0.210697	0.076558	0.374558	0.075296	-0.34322	0.21992	-0.186419	-0.494806	-0.225981	0.339497	0.450395	0.097334	-0.347622	-0.220919	0.189703	-0.033757	-0.142403	0.074658	-0.336196	-0.170573	-0.023763	-0.163395	0.0814	0.152323	-0.356953	-0.024735	0.233094	-0.073414	-0.331514	-0.144862	-0.218141	-0.01165	0.054535	-0.322672	0.08252	-0.067725	-0.146853	0.346424	-0.083933	0.067334	0.184692	0.005391
NM_005231	EMS1	0.290265	0.081259	0.488643	-0.000538	-0.289307	0.018494	-0.123787	-0.01557	-0.072038	-0.112928	-0.208764	0.061044	-0.268592	-0.292937	-0.041506	-0.095078	0.158387	0.025292	0.288317	-0.206738	0.233212	-0.030329	0.259877	0.09643	-0.300818	0.225679	0.061547	-0.2289	-0.071144	0.16073	-0.129167	-0.367001	-0.015205	-0.243942	-0.128407	-0.113595	-0.346471	-0.121273	-0.140543	-0.084325	-0.106597	-0.114311	-0.282545	-0.137711	0.306565	-0.009527	-0.009237	-0.116073
Contig34317_RC		0.173966	-0.03162	-0.198255	-0.404427	-0.214825	-0.296295	-0.116544	-0.285262	0.230985	0.166548	0.266847	-0.23945	0.003142	0.078039	-0.023235	0.015009	-0.035864	-0.002488	-0.121557	0.192895	0.0902	0.219111	-0.111945	0.336819	-0.122027	0.204974	0.090185	0.131433	-0.427901	0.182853	0.064915	-0.27034	0.023527	0.237049	0.155696	0.515095	-0.067317	-0.449411	0.038607	0.019496	-0.11499	-0.544161	0.234536	-0.296329	0.347512	-0.160822	-0.352022	-0.634587
NM_017586	C9ORF7	0.195306	-0.108588	-0.195355	0.054283	0.229813	0.210317	0.157939	0.039529	0.104472	-0.008054	-0.060835	-0.057625	-0.070712	0.396566	0.023134	-0.102308	-0.073258	-0.260653	-0.076194	0.045689	0.009458	0.04044	0.271355	-0.106898	-0.44063	-0.010977	-0.055178	-0.219757	-0.10435	0.026807	-0.078643	-0.009542	-0.08577	-0.058575	-0.225595	0.180324	0.002134	-0.147376	-0.012241	0.065571	0.014765	0.00601	0.101908	0.197333	-0.066873	0.140701	0.10371	0.056281
NM_007317	KNSL4	0.352965	0.001353	0.136215	-0.004476	0.002378	0.148608	0.101036	-0.107685	-0.184486	-0.107105	-0.01468	-0.038767	0.15624	-0.010977	-0.221698	-0.028737	-0.251607	-0.01172	0.004858	0.103467	-0.281026	-0.045083	0.060213	-0.120974	-0.132254	0.00741	-0.029316	-0.18037	0.007927	-0.017111	0.099781	0.019782	-0.127636	0.036904	0.164143	0.014255	0.167552	-0.243799	-0.129459	-0.178728	-0.040803	-0.022265	0.18099	-0.11068	0.110859	0.180439	0.152745	0.113669
NM_014698	KIAA0792	0.034061	-0.069675	-0.158934	0.066389	0.286309	0.153986	0.107169	0.212078	-0.099799	0.135072	0.317233	0.150726	-0.068303	0.009563	-0.030949	-0.156273	0.009608	0.080443	-0.061957	-0.051627	-0.319758	0.094419	0.163986	-0.125675	0.011218	-0.004001	0.180085	-0.399405	-0.176613	-0.315217	0.154443	-0.264643	-0.040326	0.369972	-0.125299	0.133098	0.231285	-0.039147	0.006003	-0.400739	-0.193103	0.031274	0.292443	0.003382	-0.062171	0.011798	-0.32738	-0.058934
Contig48869_RC		0.249455	0.181191	-0.004943	-0.021301	0.010416	-0.037774	-0.179735	0.110301	-0.034579	0.024304	0.001054	0.193015	0.187997	-0.329655	0.249927	-0.035761	-0.028869	0.028246	-0.053281	0.139516	-0.053627	0.266049	0.066234	0.167345	-0.026702	0.024746	-0.024079	-0.103283	-0.024197	0.344504	-0.14296	-0.303642	-0.153614	-0.27718	-0.180891	-0.004689	-0.0604	-0.07796	-0.283372	0.077367	-0.127642	-0.331106	-0.115382	0.363418	-0.230589	0.097438	-0.040608	0.084177
NM_001280	CIRBP	-0.200061	0.092515	-0.114605	0.339549	0.170159	0.163557	-0.275633	0.046779	0.100676	0.392416	0.338608	-0.027304	0.3768	-0.090854	-0.449583	-0.141773	0.136208	-0.222479	-0.071475	0.017296	-0.342753	0.200101	0.039	0.021812	-0.095461	0.086367	-0.300061	0.191144	-0.124901	0.059819	0.064574	0.2229	0.135762	0.256752	-0.605258	0.085522	0.088808	0.316695	0.207369	0.050402	0.191508	0.107279	0.141496	0.204381	-0.22954	-0.019743	-0.360645	-0.010156
NM_016091	HSPC025	-0.167695	-0.164334	0.241537	0.135457	-0.132051	-0.100931	-0.086255	0.142048	-0.004614	0.22496	0.014071	-0.215506	-0.065864	-0.013685	0.11516	0.049386	0.259029	0.056893	-0.092971	0.15375	-0.072389	0.25094	0.229733	0.068711	-0.126145	-0.164214	0.007309	0.33156	0.07434	0.053106	0.121204	-0.165217	0.155889	0.152394	-0.054062	-0.082624	0.051482	0.366604	0.197724	-0.328186	0.08264	0.032622	0.026169	-0.064011	0.061641	-0.002837	0.231104	-0.061883
Contig44799_RC		0.112104	-0.25927	0.284554	-0.322795	-0.024941	-0.171308	0.311409	-0.206215	-0.157295	-0.24978	-0.444423	-0.164848	0.089501	-0.009623	0.166398	0.469695	-0.125943	0.039233	-0.223035	0.315571	0.418158	0.089875	0.058404	0.166006	-0.284238	-0.232651	-0.300119	-0.209826	-0.040608	-0.046533	-0.128672	-0.355106	0.090739	0.102397	0.199094	0.391248	-0.045095	-0.473292	0.025867	0.037296	-0.335706	-0.484373	0.146386	-0.301023	-0.327118	-0.209603	-0.134958	-0.43837
NM_000090	COL3A1	-0.112093	0.2879	-0.084434	-0.208402	0.601145	-0.137943	-0.367335	0.209926	0.374452	0.233974	-0.273432	0.247276	0.066547	-0.836149	-0.32862	0.493767	0.423915	-0.632142	-0.621733	0.134293	0.000668	-0.250845	-0.301558	0.510477	-0.76277	-0.437088	-0.123096	0.097405	0.084802	0.141446	-0.349182	-0.099969	0.337565	-0.160577	-1.014868	-0.092589	-0.026739	-0.611011	-0.722669	-0.375182	-0.182417	-1.122937	-0.692927	0.27763	-0.451684	-0.039595	-0.243157	-0.440695
NM_003725	RODH	0.11199	0.287471	-0.243142	-0.161579	-0.169004	-0.342304	-0.287518	-0.01194	0.295043	0.265314	-0.347966	0.266145	-0.300174	-0.390474	0.046703	0.302327	0.673391	-0.282513	-0.120295	-0.137513	0.217046	0.168246	-0.050715	0.513501	-0.180072	-0.039929	-0.027723	-0.34374	-0.060901	0.050274	-0.122847	-0.45912	0.236234	-0.411602	-0.466993	-0.022555	-0.236056	-0.577512	-0.528327	-0.289919	0.092899	-0.357871	-0.327601	0.442279	0.042176	0.338736	0.267873	0.211063
X97074	AP2S1	0.05464	0.076587	0.018907	-0.27152	-0.032204	-0.144213	0.193228	-0.082714	-0.071789	0.015525	-0.121873	-0.00132	0.154178	0.098509	-0.198571	-0.04964	-0.025483	0.147416	-0.011022	-0.10126	-0.036979	0.02938	0.1333	-0.216963	-0.158908	0.048044	0.220016	-0.369642	0.040101	0.042505	-0.015048	-0.538113	0.09437	-0.032283	0.063965	0.033	-0.384761	-0.147013	0.021317	0.066627	0.001626	-0.213354	-0.07982	0.140211	0.063614	0.227067	0.195339	0.129848
NM_005063	SCD	0.028536	-0.353224	0.007318	-0.411018	-0.394745	0.198595	0.325794	0.027921	-0.160803	-0.261245	0.042013	-0.16219	-0.111816	-0.42189	-0.214969	0.044443	-0.282651	-0.110226	-0.042533	-0.199302	-0.303716	-0.457104	0.191803	-0.499833	-0.357184	0.253065	0.095779	-0.354221	0.214121	-0.628237	0.017958	-0.445028	0.910563	-0.764801	0.217405	-0.032789	-0.480302	0.026033	-0.02943	0.278896	-0.509714	-0.370986	-0.288532	0.355143	-0.083083	-0.173169	0.232998	-0.228674
NM_004484	GPC3	-0.289313	-0.383298	-0.23743	0.030177	-0.054174	0.280173	-0.366367	0.078537	0.09281	-0.031784	-0.158813	-0.141442	-0.136061	0.623705	-0.279377	0.030416	-0.088993	0.431224	-0.128023	-0.064344	-0.295304	-0.204607	0.007424	-0.122515	-0.722545	-0.143819	-0.622243	0.337015	0.066116	-0.407786	0.550887	-0.566071	0.033351	0.023592	-0.181448	-0.322822	0.131716	0.297214	0.171448	-0.085444	-0.252481	-0.025875	0.057135	-0.302685	-0.165283	-0.097719	0.260662	-0.569855
NM_000735	CGA	-0.318952	-0.253631	-0.49722	-0.570219	-0.427367	-0.518781	-0.572615	-0.505814	-0.427953	-0.410708	-0.572128	-0.114771	-0.472836	-0.70166	-0.672959	-0.694319	-0.52996	-0.489203	-0.24076	-0.254781	-0.586275	-0.5359	-0.492154	-0.378863	-0.770415	-0.449478	-0.414087	-0.70179	-0.480594	-0.525046	-0.660668	-0.250339	-0.362653	-0.566028	-0.615348	-0.531277	-0.487203	-0.423138	-0.557692	-0.560958	-0.628761	-0.684702	-0.526043	-0.217054	-0.634413	-0.80579	-0.816159	-0.948046
NM_002157	HSPE1	-0.052078	-0.249706	-0.166595	0.113214	-0.319407	-0.027328	0.244507	-0.178656	-0.237103	-0.17941	-0.262028	-0.171126	-0.105274	0.013406	0.030422	-0.093534	-0.409295	0.269604	0.26092	-0.068954	-0.073122	-0.153495	-0.192786	-0.338379	-0.099623	-0.086722	0.004224	-0.263672	-0.172762	0.023849	-0.073721	-0.362945	-0.058837	-0.154267	0.083997	-0.185353	0.153709	-0.027485	-0.087651	0.050019	0.058758	0.323244	-0.270437	-0.277577	-0.316894	-0.019003	0.180645	0.116231
Contig48852_RC		0.010508	-0.02552	0.083996	0.061679	-0.013626	-0.070827	0.03724	0.038763	-0.063513	-0.093726	-0.194169	0.061981	-0.294982	-0.038059	0.731322	-0.005655	0.05298	0.250646	0.298353	-0.011889	-0.188343	-0.221746	-0.210522	0.27694	0.251411	-0.041156	-0.396272	-0.099962	-0.081753	-0.150625	-0.127122	0.047578	-0.096592	-0.169485	0.0919	-0.287902	-0.025293	0.084091	-0.189698	0.319065	0.138006	-0.321866	-0.206527	-0.158538	0.507388	-0.121526	-0.188434	-0.492009
AL117477	DKFZP727G051	0.133421	0.101596	0.270719	-0.060476	0.114906	0.069935	-0.198449	-0.09267	0.086409	-0.062801	-0.26303	-0.069292	-0.183592	-0.074796	-0.100277	-0.094235	0.046701	0.07489	-0.108227	0.025779	0.004773	-0.083677	0.052676	-0.010791	0.037781	-0.125213	-0.096804	-0.25922	0.035898	0.125065	0.037209	-0.349274	0.099532	-0.086057	0.435471	0.114901	-0.18225	0.025813	-0.056133	-0.117454	0.086324	-0.281441	0.054039	0.070969	0.274683	-0.00761	0.254198	0.047445
NM_004905	KIAA0106	-0.106744	-0.166035	-0.084751	-0.039707	0.034821	-0.159474	0.018911	0.077958	-0.034113	0.066291	-0.421556	0.084748	-0.1975	0.116481	0.113988	0.00605	-0.139715	-0.021135	-0.071161	-0.045845	0.100772	0.09516	-0.095962	-0.172892	0.076784	0.063833	0.035206	-0.189128	-0.194235	-0.36914	0.045994	-0.350364	0.004487	0.059918	-0.020614	-0.051032	-0.015567	-0.122633	0.100121	-0.118864	-0.030337	-0.046113	0.004611	-0.202854	-0.043023	-0.047533	-0.00225	-0.208558
AB018333	KIAA0790	-0.255854	0.49634	-0.051139	0.11882	0.217641	-0.156186	-0.007366	0.087159	0.00649	0.012613	-0.388034	-0.053222	0.163018	0.644	0.18594	0.202538	0.103782	-0.081298	-0.05304	0.306356	0.11151	0.249703	0.317591	0.070153	-0.12684	-0.274441	-0.075134	0.082643	-0.061678	-0.030812	0.137458	-0.399086	-0.010383	0.222993	-0.010589	-0.003602	-0.074816	0.02744	0.006671	-0.367205	-0.274399	0.029007	0.342561	-0.128686	-0.133745	-0.010544	0.123676	0.184781
AB007899	KIAA0439	0.416777	-0.176495	-0.124348	0.173221	0.288782	0.214081	-0.0982	0.087595	0.129454	0.136313	0.158301	-0.266994	0.09457	-0.247197	-0.414345	-0.217236	0.080334	-0.175553	0.086398	0.120628	-0.092495	-0.123388	0.015574	0.133493	-0.221233	-0.254724	0.082977	0.559339	-0.006425	0.079924	0.103286	0.183754	0.134355	0.253108	-0.267038	0.249255	-0.088438	0.276896	0.137201	-0.032748	0.054909	-0.066551	0.189413	-0.04583	-0.251228	-0.136667	-0.414204	0.093901
Contig43974_RC		-0.201083	-0.180951	-0.054823	-0.323652	-0.13291	-0.038122	-0.083531	-0.264201	-0.101192	-0.198927	-0.153608	-0.194916	0.404341	0.182546	0.098745	-0.151879	-0.253334	0.721951	0.155621	-0.1266	-0.003482	-0.19184	-0.136605	-0.230372	-0.076881	0.460557	-0.356493	-0.268208	-0.090261	-0.139231	-0.314572	0.082113	-0.230782	-0.207988	0.032883	0.268102	-0.189269	-0.1259	-0.310359	0.086621	-0.277635	-0.21812	-0.199172	-0.308964	0.312727	0.183604	0.181213	-0.448697
NM_014244	ADAMTS2	0.275397	0.134448	0.137433	-0.387142	0.209787	-0.17849	-0.265993	0.040618	0.222085	-0.003319	-0.268725	0.219401	-0.220459	-0.151459	-0.149443	0.23585	0.44023	-0.188681	-0.462494	-0.135543	-0.092751	0.142476	-0.002137	0.290468	-0.124133	-0.266122	-0.020952	-0.322615	0.078314	0.06952	-0.214414	-0.212209	0.2325	-0.145659	-0.438181	-0.134179	-0.427847	-0.208573	-0.217166	-0.083445	-0.054808	-0.923698	-0.057113	0.262481	-0.038048	0.15285	-0.153154	-0.200566
Contig48215_RC		0.298642	-0.053368	0.091143	-0.146919	0.044756	0.038872	0.437911	-0.061483	-0.132528	-0.037996	0.036099	-0.093458	-0.11257	0.073021	0.033715	-0.03099	-0.072475	0.352416	0.099393	0.082421	0.226503	-0.05142	0.441266	0.05514	0.099493	-0.006542	0.10127	-0.009628	0.278211	0.032557	0.263251	0.030384	0.019201	0.093662	-0.281974	0.113656	-0.050589	-0.05243	0.100464	-0.38492	-0.017481	-0.116059	0.250412	-0.048661	0.147849	0.006016	0.372244	-0.153125
U72514	C2F	-0.17027	-0.098765	-0.077652	0.144706	-0.282756	-0.037116	-0.063268	-0.131496	-0.06293	0.03216	-0.025727	-0.195937	0.008085	-0.074868	0.11413	-0.03359	0.111612	0.114634	-0.00531	-0.162844	-0.013535	0.125656	0.057708	-0.035392	0.114516	-0.053687	-0.165347	0.111976	0.066644	-0.326031	-0.002549	-0.008289	-0.070263	-0.085024	0.283769	0.02809	-0.05283	0.003544	0.021524	-0.250061	0.228227	0.268858	0.000017	-0.050725	0.052147	0.113978	0.24035	0.134428
Contig32050_RC		0.313578	-0.143537	-0.054175	0.086102	-0.083546	0.160438	-0.178523	-0.177386	-0.150941	-0.243949	-0.090186	0.052794	-0.273922	-0.081665	-0.036289	-0.188618	-0.11716	0.358668	0.143257	-0.04792	-0.237647	-0.027359	-0.216534	-0.084557	0.173063	-0.195166	-0.078914	0.05867	-0.049682	0.342465	-0.077258	-0.367731	-0.202108	-0.210046	-0.000327	-0.14786	-0.111182	-0.079659	0.027844	0.180869	-0.042926	0.130086	-0.019542	-0.259741	-0.116487	-0.090274	-0.298626	-0.479379
AB028986	USP22	-0.172474	0.05132	-0.087591	0.079531	0.185076	0.046332	0.09687	0.06554	0.087075	0.055647	-0.299076	-0.009516	0.05856	-0.342792	0.007601	0.087114	0.239296	-0.240115	-0.238772	0.111608	0.240536	0.057803	0.092729	0.155416	-0.297974	-0.160232	0.034657	0.039675	-0.146886	0.159702	-0.073859	-0.161429	0.040303	-0.00092	-0.090663	0.259951	-0.054791	0.016219	0.126934	0.116548	-0.131772	-0.144793	0.222271	0.098568	-0.109036	0.157232	-0.10033	0.081926
NM_004003	CRAT	-0.051141	0.192434	-0.376849	-0.27544	0.260103	0.457923	0.496904	0.273556	0.346887	0.050464	-0.211325	-0.143846	0.072296	0.313562	-0.156736	0.050068	-0.117803	-0.552273	-0.086396	0.266325	-0.41457	0.153928	0.108359	0.025419	-0.416002	0.078093	0.46465	-0.31175	0.391542	0.55265	0.291981	-0.110063	0.328009	0.298587	-0.620461	0.396105	-0.055962	-0.403899	0.143784	0.348612	-0.161717	0.043016	0.086571	0.232303	-0.251453	-0.197068	-0.262879	0.308631
Contig52074_RC		-0.089244	0.130986	0.029262	0.210582	0.107623	0.195806	-0.083614	0.028766	0.039565	-0.141997	0.019343	-0.005539	-0.083292	-0.310911	-0.414756	0.20507	0.289593	-0.004904	-0.018393	-0.065234	-0.186139	-0.193394	-0.233429	0.229198	-0.159026	-0.308105	-0.199206	0.33219	0.172125	0.173597	-0.091521	-0.136083	0.166243	0.188661	-0.140135	-0.148203	0.020742	0.285474	0.109064	-0.049626	-0.025429	-0.242289	0.103734	0.005537	-0.052574	-0.108645	-0.158513	-0.514954
Contig43983_RC		-0.226712	-0.054558	-0.381299	0.267015	0.20163	-0.41104	-0.853998	-0.668922	0.505563	-0.864441	-0.133036	-0.165545	-0.226613	-0.261176	-0.963548	-0.682734	-0.138138	-0.899065	-0.50693	-0.337592	-0.595237	-0.304391	-0.461652	0.033789	-1.011	-0.770672	-0.212489	0.310964	0.278343	-0.429817	-0.501188	0.379221	0.338306	-0.159424	-1.109	0.124147	-0.282058	-0.141171	-0.484713	-0.18438	0.096493	-0.524905	-0.225105	0.017714	-0.484209	0.204517	-0.146466	-0.511385
NM_003321	TUFM	0.036894	0.162091	-0.045048	-0.223139	0.052637	0.359824	0.086258	0.072452	-0.03518	-0.024737	0.126153	-0.151238	0.182863	0.036952	-0.214441	-0.008027	-0.078848	-0.059306	-0.22193	0.129342	-0.044515	0.140834	0.116769	-0.082781	-0.190036	0.104937	0.096451	-0.173913	0.012703	-0.125136	0.154895	-0.447751	-0.047111	0.038977	0.146486	0.150252	0.12812	-0.071157	0.110625	-0.07253	-0.181227	-0.181807	0.056423	-0.101892	-0.038438	0.166112	0.108157	0.286337
Contig51463_RC		-0.876472	0.187881	0.033931	0.49944	-0.165503	-0.119107	-0.31767	-0.44033	-0.006572	0.124028	-0.661162	-0.858308	-0.354635	-0.817231	-0.622137	0.044925	-0.176917	-0.732846	-0.457565	0.325714	0.158408	-0.446159	-0.331	-0.115768	-1.000487	-0.700701	0.74505	0.058295	0.231117	-0.950771	-0.871251	-0.606456	0.18291	-0.202117	-0.814763	-0.553057	-0.316343	-0.115007	-0.331849	-0.497856	0.030272	0.300561	-0.314444	-0.815236	-0.764089	0.462748	0.457435	0.352561
Contig32563_RC		0.030682	0.009841	-1.019126	0.208152	-0.183303	-0.337745	-0.441513	0.075858	-0.41821	-0.8585	0.377418	-0.242329	0.167142	-0.35674	-0.80003	-0.763327	-0.427828	-0.37954	-0.351525	-0.393791	-0.217179	0.23765	-0.589692	-0.522709	-0.978281	-0.629037	0.223619	-0.212602	-0.434388	0.377047	-0.512954	-0.328454	-0.308936	0.292335	-0.70893	-0.35945	-0.323809	-0.532862	-0.187541	0.656142	-0.525943	0.420338	-0.276708	-0.403422	-0.625307	-0.093443	0.655391	1.157751
AK000451		0.677147	0.127947	-0.846878	0.540881	-0.426001	0.328845	0.245195	0.184626	-0.315282	0.321404	-0.638095	-0.387385	-0.315293	-0.443055	0.632021	0.654582	-0.426639	-0.234208	-0.519163	0.235617	-0.220779	0.492328	-0.39857	0.254073	0.11982	-0.449424	0.22942	-0.692384	-0.419707	0.089717	0.581198	-0.949813	-0.669235	-0.818356	-0.490014	-0.408789	-0.267074	0.345085	0.178432	-0.479408	-0.383335	0.506641	-0.377444	-0.415227	-0.339429	-0.569988	0.70273	0.521288
NM_016471	LOC51242	0.349382	-0.319946	-0.362446	-0.2844	-0.270661	-0.0223	0.624505	-0.231087	-0.102646	-0.228894	-0.213297	-0.131988	-0.088366	-0.297277	-0.092111	-0.117248	-0.238442	-0.347613	0.187677	-0.038013	-0.282128	-0.346603	-0.330732	-0.378271	-0.198995	-0.310731	-0.2218	-0.390115	0.14984	0.146126	-0.219524	0.065766	-0.472361	-0.08233	-0.437495	-0.271527	-0.129275	-0.282466	-0.22047	0.280832	-0.154396	-0.261176	-0.115646	-0.198684	-0.478032	-0.373689	-0.340752	-0.334693
Contig43998_RC	H2AFA	0.541677	-0.6403	-0.069875	-0.05066	-0.003977	0.0836	0.488241	-0.395568	-0.490159	-0.178549	0.67124	-0.259554	-0.007263	-0.46163	-0.226911	-0.213547	-0.362034	-0.116469	0.040772	0.03906	-0.238929	-0.116236	0.025692	-0.546115	-0.297776	0.210442	-0.171564	-0.692115	-0.179263	0.727404	0.133002	-0.45275	0.177058	0.312467	-0.282724	-0.258095	-0.376069	-0.437121	0.07688	-0.304862	-0.302801	-0.285986	0.219411	0.211233	0.508361	-0.165234	-0.053913	-0.410334
NM_003795	SNX3	-0.124324	0.003602	-0.077201	0.027376	-0.133765	-0.07119	-0.054035	0.043091	0.026169	-0.009665	-0.374455	0.326295	-0.075136	-0.066811	-0.053814	0.034035	0.277454	0.11374	0.113841	-0.169728	0.232223	-0.087814	0.077864	-0.006162	0.182781	0.420036	-0.123963	-0.135431	0.094732	-0.317287	0.053435	-0.476403	-0.025045	-0.168426	0.288138	-0.064953	-0.008625	0.068694	0.004968	0.009262	0.253055	-0.014179	-0.192303	0.07429	0.099652	-0.011163	-0.061277	0.008755
NM_014205	C11ORF5	0.103659	-0.058078	-0.023932	0.06838	-0.078287	-0.255753	-0.178709	-0.066136	0.053114	0.109704	0.289879	-0.167767	0.074057	0.168989	-0.063142	-0.158005	-0.198984	-0.008876	-0.202803	-0.034695	-0.311407	0.143557	0.58141	-0.222857	-0.284946	0.12787	0.098597	-0.142874	0.077201	-0.050443	-0.106491	-0.038237	0.091979	0.057853	0.171653	0.087754	0.008054	-0.049573	0.000115	-0.092721	0.099879	0.065861	0.114524	-0.092418	0.170962	0.219916	-0.000905	0.208291
NM_018136	FLJ10549	-0.217364	0.003883	0.085952	-0.335559	-0.055871	-0.204938	-0.16724	-0.459551	-0.523886	-0.674521	-0.588906	-0.075746	-0.323156	-0.026671	-0.161648	-0.043183	-0.368363	0.162578	0.215039	-0.254491	-0.076725	-0.392644	-0.398101	-0.455486	0.164309	-0.482098	-0.014822	-0.266901	0.018902	0.594713	0.080202	-0.483578	-0.205665	-0.667507	0.186766	-0.43025	-0.022558	-0.371415	-0.215383	-0.117157	-0.225084	0.191188	-0.158748	-1.139032	-0.160278	-0.513023	-0.070221	-0.57995
Contig41537		-0.106507	-0.110162	-0.152169	-0.075667	0.223269	0.32484	0.250434	0.20621	0.124326	-0.135874	0.125096	-0.132617	0.080933	-0.145769	-0.214368	-0.02342	0.10299	0.067634	-0.210536	0.008196	-0.090327	0.104246	0.02129	0.005546	-0.181742	0.186329	-0.237133	0.126045	0.372733	-0.155174	0.081467	0.082835	-0.039504	-0.067441	0.263404	-0.073641	0.112444	-0.046027	0.197656	0.024001	0.193461	0.018994	-0.116843	0.242633	0.066476	0.087322	0.064441	0.136422
NM_018100	FLJ10466	-0.084834	0.238949	-0.061954	0.15871	-0.15656	0.142066	-0.003324	-0.079941	-0.084671	0.081978	0.23305	-0.044103	0.089334	-0.046534	-0.002902	-0.037796	-0.008809	-0.211659	0.056302	-0.093897	-0.14564	0.24095	-0.108973	0.197593	-0.430511	0.121741	-0.038592	0.247744	0.079752	0.131052	0.304887	-0.105989	-0.061674	0.075191	-0.032443	-0.015405	0.140838	-0.003832	0.002095	-0.197731	-0.00062	0.345769	-0.081276	0.0729	-0.163889	0.191377	0.406148	0.345168
NM_001611	ACP5	-0.225202	-0.164095	-0.233652	-0.217198	-0.05194	0.104579	-0.192596	-0.160306	-0.305441	-0.311842	-0.565601	0.074442	-0.353968	-0.303292	-0.16988	-0.119	-0.278122	-0.29347	-0.281058	-0.557179	-0.345598	-0.375523	-0.32998	-0.391772	0.020092	0.097575	0.709719	-0.136544	-0.263059	-0.542696	-0.081052	-0.471994	0.586834	-0.230537	-0.19488	0.0448	-0.004233	0.310742	-0.172392	-0.154935	-0.087367	-0.637371	-0.331479	-0.291433	-0.091024	-0.349327	-0.165503	0.830826
NM_018127	HPC2	0.025875	0.152199	-0.038025	0.059291	0.041669	-0.003846	0.028815	0.104943	-0.072829	0.057124	-0.049852	0.007069	-0.083225	-0.013384	-0.054737	0.060025	0.132572	0.035684	-0.03002	0.306738	0.07801	0.048448	0.126781	0.068663	0.123663	0.0082	0.071198	-0.011413	-0.10065	0.258238	0.144145	-0.101031	-0.10799	0.019899	0.150829	0.157908	0.048615	0.047573	0.184902	-0.219215	-0.064526	-0.212703	0.089784	0.080117	0.194936	-0.080106	-0.147295	-0.046326
AL157492	DKFZP434P0111	0.523209	-0.001856	-0.550764	-0.018903	0.51098	0.205347	0.612957	0.320024	0.270823	0.463834	0.749848	-0.034354	0.145554	-0.409594	-0.492768	-0.009917	0.051276	-0.726602	-0.373289	0.005823	-0.866885	0.300722	0.554107	-0.042336	-0.622474	-0.434077	0.279867	-0.051472	-0.046578	-0.015531	-0.298865	0.06079	0.360948	0.465357	-0.144547	0.643142	0.057487	-0.358756	0.310862	0.130987	-0.20632	-0.028197	0.061868	0.425097	-0.269833	-0.049628	-0.400321	0.098527
NM_004923	MTL5	-0.095036	-0.082667	0.204643	0.315791	0.106895	-0.644936	-0.298573	0.154384	0.016998	0.213587	0.164087	-0.215642	0.189498	0.116997	-0.103292	-0.526824	-0.081851	-0.415928	0.30724	-0.071826	-0.355383	0.148336	0.194142	-0.214082	-1.218223	0.517714	0.019032	-0.234698	-0.075474	0.020983	-0.256842	-0.682965	-0.037185	0.06555	-0.598298	-0.063105	-0.176411	-0.386137	0.093352	0.041781	-0.079045	-0.079539	0.246162	-0.269044	-0.261353	0.250769	0.297234	0.205384
NM_016245	LOC51170	-0.106656	0.115321	-0.137532	0.164418	-0.16418	-0.053082	-0.233349	-0.110723	0.068577	-0.034035	-0.271908	0.053936	-0.255654	-0.273747	-0.326238	0.145462	0.236366	0.051406	0.27897	-0.236785	0.053191	-0.04973	-0.271584	0.111667	0.090908	-0.200633	-0.065709	0.286548	0.15947	-0.16935	-0.041689	-0.855365	0.240113	0.029657	-0.061087	-0.253474	-0.214457	0.172792	-0.016343	-0.110644	0.195859	0.188946	-0.403312	0.122988	0.023033	0.014589	-0.273809	0.338003
AF141882	APMCF1	0.072358	-0.135029	0.202094	-0.151966	-0.090052	-0.138282	0.135006	-0.109236	-0.000303	0.213753	-0.061566	-0.10827	-0.109831	0.03352	-0.039012	-0.020652	-0.120599	0.322097	-0.050206	0.020488	0.001209	0.074131	0.036503	-0.099271	0.118135	0.032038	-0.08232	0.061451	-0.108867	-0.135053	-0.035097	-0.476907	-0.029303	-0.228196	0.268928	-0.006634	-0.073351	-0.105982	-0.003786	-0.046719	-0.047804	-0.04693	0.042874	0.001271	0.05507	0.158115	0.29675	-0.041013
NM_021203	APMCF1	0.063363	-0.075439	0.140938	-0.129778	-0.083443	-0.112784	0.150704	-0.025434	0.028011	-0.098367	-0.024699	-0.091244	-0.074931	0.053294	-0.025454	-0.074155	-0.009056	0.322332	-0.109948	0.03754	0.0234	0.103886	0.092624	-0.038218	0.182354	0.153606	-0.095627	0.148749	-0.11669	-0.18411	-0.135634	-0.437316	-0.026119	-0.227394	0.317165	0.032801	-0.031654	-0.142369	0.022036	-0.003245	-0.026377	-0.044202	0.064897	0.016749	0.128947	0.168103	0.241949	-0.069469
Contig49079_RC		-0.01846	0.274863	-0.043186	0.113078	-0.338271	-0.481064	-0.585176	0.089025	-0.283379	-0.175855	-0.182865	-0.391075	-0.003217	-0.584974	-0.654657	-0.137879	-0.139236	-0.198369	0.0513	-0.311874	-0.173233	0.053018	0.028512	-0.079319	-0.549725	-0.124502	-0.124587	-0.320637	-0.149849	-0.185255	-0.607634	-0.218912	-0.071041	0.523587	-0.367628	-0.156182	-0.297791	0.393008	0.168144	-0.349776	-0.171413	0.385158	-0.50735	0.034892	-0.501805	-0.015887	-0.027703	0.12015
Contig42220_RC		-0.404595	0.056568	-0.143083	0.180166	-0.037038	-0.18746	-0.080619	0.072114	-0.271415	-0.411212	-0.769971	0.009796	-0.216392	-0.281185	-0.12214	-0.025458	0.009703	0.241124	0.444219	0.018915	-0.310869	-0.359672	-0.448258	0.138202	0.388912	-0.197977	0.203974	0.072728	-0.149461	-0.069871	0.189935	-0.264387	0.004068	-0.352172	0.152029	-0.101283	0.169085	-0.060439	-0.153493	0.074133	0.132328	-0.088185	-0.237254	-0.223388	-0.20654	-0.317454	-0.363829	0.230538
AK000160	ASPH	-0.067802	0.050869	-0.01183	-0.261263	-0.136143	-0.208367	0.097963	-0.101444	-0.1261	-0.221591	-0.21539	0.132569	-0.292157	-0.203592	0.081649	0.239426	-0.069508	0.17088	0.147152	-0.000439	0.15264	-0.357796	-0.19378	0.213758	-0.384286	-0.221585	0.020341	-0.055596	0.106382	0.148878	-0.057713	-0.510942	0.219188	0.012614	-0.048601	-0.163849	-0.001257	0.111533	-0.037014	0.150555	-0.147712	-0.427068	-0.348103	0.038357	-0.346497	0.082047	-0.069673	-0.354014
Contig46591_RC		-0.127783	-0.338573	-0.055773	0.018478	0.021306	0.073897	-0.027725	0.025079	0.012371	0.042743	0.117258	-0.054477	-0.041012	-0.048524	0.047199	0.111729	-0.018492	0.024376	0.044909	0.211549	0.086399	-0.12063	0.070261	0.087223	0.00924	0.072677	-0.356116	0.211854	-0.094673	-0.031843	-0.039988	0.049983	-0.212165	0.05471	0.017937	-0.000503	0.166043	-0.054883	-0.11006	0.07841	-0.076869	-0.065043	0.288054	0.045348	-0.120998	-0.06222	-0.0498	0.072542
Contig1462_RC	C11ORF15	-0.011513	-0.047671	-0.227628	0.25728	0.039138	-0.060598	-0.049633	0.10834	0.203099	0.190492	-0.122279	0.126703	0.074262	-0.145947	-0.092899	-0.11685	0.002511	0.034471	-0.09663	-0.028316	-0.231269	0.022371	-0.151694	0.127132	-0.231841	0.062541	-0.100121	0.152133	-0.065828	-0.026294	-0.000395	-0.858813	0.069425	0.006665	-0.236969	0.107569	0.168685	0.032647	0.009108	-0.094642	0.169232	0.281565	-0.27059	0.059618	-0.175167	-0.037409	-0.008857	0.092561
Contig33951_RC		0.324518	-0.211968	-0.37207	-0.286819	-0.2635	-0.172572	-0.043497	-0.376596	-0.298362	-0.153459	0.182954	-0.243069	-0.210392	0.262018	0.164865	-0.030426	-0.279506	0.032158	0.124536	0.182482	-0.146461	-0.129131	-0.254099	0.101732	-0.177653	-0.16046	-0.304296	0.485661	-0.273927	0.028499	-0.172671	0.337511	-0.025911	0.198996	-0.01927	0.144645	0.085724	-0.377047	-0.14595	0.126094	0.314352	-0.318731	0.070518	-0.516317	-0.216886	-0.174322	-0.144242	-0.307355
NM_005969	NAP1L4	0.065057	-0.081546	-0.061617	0.295392	-0.054423	0.107579	-0.125865	-0.005986	0.089981	0.002962	-0.253376	0.002907	0.130707	-0.035125	-0.016632	-0.202086	-0.04361	0.015628	-0.007112	-0.021935	-0.243365	-0.05327	0.109413	-0.050772	-0.027226	0.041833	-0.14886	0.020085	0.006701	0.003864	-0.137632	-0.269259	-0.058519	0.023636	-0.193596	-0.094419	0.169706	0.016144	-0.11785	-0.082933	0.069405	0.30697	0.110211	-0.097474	-0.050686	0.054837	0.242411	0.109477
AB023152	KIAA0935	0.101116	0.33161	-0.239928	0.045449	0.232112	-0.089305	-0.040453	0.20167	0.164013	0.21133	-0.14331	0.0738	0.070204	-0.211144	-0.137479	-0.159153	0.187777	-0.164437	-0.248158	-0.143896	-0.229277	-0.006864	0.076016	-0.003961	-0.062585	-0.001203	0.285749	0.000171	0.060803	-0.044893	0.099977	-0.290565	0.129912	0.067367	-0.37625	0.162099	-0.003461	-0.002322	0.305245	-0.057613	-0.098446	-0.103488	0.060866	0.128199	-0.198493	0.029363	-0.133185	-0.080121
Contig1620_RC		0.111519	0.103422	-0.010019	-0.038298	-0.136267	0.024254	-0.181647	-0.109753	-0.004845	0.134812	0.0255	-0.213861	0.053534	0.333625	0.210927	-0.19239	-0.166476	-0.211597	-0.407607	0.38745	0.204501	0.199488	0.313156	-0.19208	-0.20629	0.488803	0.045896	-0.307225	-0.100446	-0.228123	0.161735	-0.273264	-0.133982	0.132048	0.167382	-0.130848	-0.138101	-0.125541	-0.088545	-0.236112	-0.04904	0.085891	0.31563	-0.165782	-0.040976	0.165422	0.171381	0.035185
AK001539	FLJ13732	-0.122901	0.152647	0.183208	-0.071446	0.246255	-0.123724	-0.147231	0.194188	0.119177	0.110283	-0.331728	-0.009035	0.099219	-0.310261	0.164942	0.096454	0.293862	0.006529	-0.166521	0.001104	-0.072558	0.010709	-0.017084	0.252475	0.116121	-0.115502	0.11129	-0.054353	-0.06334	0.106774	0.048428	-0.51435	0.080966	0.002258	-0.073423	0.069414	-0.058637	-0.075317	-0.102219	-0.133758	-0.134593	-0.019265	0.051516	0.225405	-0.161958	0.04645	-0.282246	0.211384
NM_018389	FLJ11320	0.055942	0.0561	-0.066511	-0.353601	-0.064439	-0.27959	0.107897	-0.091887	0.037447	-0.16625	0.044587	0.138977	-0.204516	0.056955	0.100912	0.386785	0.138217	0.333486	-0.226691	0.054471	0.098425	0.035829	0.024145	-0.028861	0.33254	0.044278	0.20797	-0.352861	0.09063	-0.087309	0.062002	-0.255307	0.015536	-0.126962	0.199271	-0.080477	-0.245092	-0.239063	-0.120474	-0.019904	0.040848	-0.419594	-0.089388	0.175571	0.222436	0.134398	0.17652	-0.08418
Contig28552_RC		0.125804	-0.095263	0.319879	-0.355449	0.010028	0.236517	0.109816	-0.274645	-0.271565	-0.589575	-0.185545	0.030151	-0.007284	0.118429	0.054565	0.182788	-0.334872	0.419648	-0.076591	-0.042019	0.11089	-0.349486	-0.245431	-0.311657	0.193254	-0.052291	-0.199719	-0.154235	-0.129203	0.191849	-0.144686	-0.261138	-0.221243	-0.586304	0.180194	-0.305993	-0.110077	-0.403206	-0.157558	0.037198	-0.095397	-0.033534	0.195634	-0.205963	0.209748	-0.194437	-0.059539	-0.548233
Contig1924_RC		0.05353	-0.213214	-0.138411	0.003254	0.033518	-0.181091	-0.158741	-0.050589	0.016573	0.015195	-0.232076	-0.111904	0.027366	-0.282853	-0.011418	-0.013059	-0.033631	0.076337	0.018032	0.023625	-0.0412	0.046881	0.329937	0.067029	-0.114525	-0.055523	-0.12259	0.132541	0.254748	-0.172252	0.200905	-0.646117	0.050506	0.069433	-0.234391	-0.086016	-0.123594	0.079536	0.054243	-0.206048	0.479817	-0.141533	0.039237	-0.068708	-0.148239	-0.205297	-0.111716	-0.100897
Contig53598_RC		0.192062	-0.201152	0.700268	-0.398957	-0.333672	-0.575532	-0.436272	-0.319974	-0.112186	-0.308432	-0.016657	-0.310729	-0.464647	-0.281978	-0.337787	-0.49201	-0.113253	0.446028	-0.205357	-0.456329	0.825241	-0.460675	-0.234723	-0.290578	1.047717	-0.58066	-0.547035	-0.719388	-0.341867	-0.159474	-0.363988	-0.948609	-0.230968	-0.409642	0.469748	-0.369711	-0.273435	-0.086984	-0.44143	-0.382188	-0.218479	-0.557918	-0.368361	-0.088352	0.142742	-0.16542	-0.32618	-0.575772
Contig40238_RC		-0.239031	-0.077266	-0.448534	0.341939	-0.457197	0.186589	-0.326502	-0.187323	-0.35519	-0.001266	0.370163	-0.218114	0.243265	0.364139	0.046051	-0.446675	-0.255578	-0.461241	0.073266	-0.150348	0.146256	-0.099824	-0.317203	-0.227449	-1.029104	-0.168204	-0.345416	0.436451	0.163521	0.067833	0.125443	-0.50415	0.105995	0.165289	-0.461817	-0.540964	0.330307	-0.104509	-0.225083	-0.019109	0.049005	0.051283	-0.307411	-0.094292	-0.314275	-0.160188	0.098013	0.153146
Contig55327_RC		0.038746	0.082023	-0.087338	0.026804	0.157659	-0.000773	-0.201533	-0.038535	-0.167318	-0.10124	-0.011374	-0.16106	0.02605	-0.108405	0.006965	-0.016145	0.004646	-0.290786	-0.026569	0.073095	0.227858	0.012121	-0.285201	0.223231	-0.049525	-0.057613	-0.015433	0.404371	0.119951	0.089762	-0.11789	-0.147037	0.051591	0.157128	-0.224564	0.036312	0.047567	0.052108	0.051568	0.102684	-0.122643	0.118247	-0.02208	-0.045301	-0.034802	-0.138179	-0.003465	-0.015302
Contig25991	ECT2	-0.060064	-0.359446	-0.247611	-0.286841	-0.042272	0.128468	0.146476	-0.247251	-0.21569	-0.3754	0.017259	0.109215	-0.028213	0.332768	-0.149636	0.04657	-0.345605	0.295379	-0.051186	0.204408	-0.089698	-0.240286	-0.238458	-0.27429	-0.028826	0.251801	-0.139551	-0.14234	-0.013471	0.108524	-0.210326	0.045531	-0.190359	-0.250572	0.333459	0.035414	-0.083126	-0.219436	-0.157324	0.280127	-0.105894	0.028904	0.092684	-0.114622	-0.031512	0.009735	0.341426	-0.04984
NM_000031	ALAD	0.177402	0.169355	-0.311233	-0.140551	0.089483	0.037862	-0.220123	0.053754	-0.012319	0.385371	-0.220505	-0.077536	-0.082465	0.100089	0.088859	-0.178641	0.046957	-0.218218	-0.159246	0.040801	-0.214107	0.156607	0.514423	0.018297	-0.096515	0.319757	0.075708	-0.352001	0.051702	-0.15434	-0.18656	0.071695	0.088359	0.111389	0.184949	0.34485	0.067475	-0.070539	0.032954	0.02861	-0.241854	0.052656	0.231132	0.435381	-0.007817	-0.03842	0.226843	0.026396
Contig42387_RC		0.029262	0.078644	0.029907	-0.164774	0.088053	0.189584	0.109269	-0.120049	-0.022993	0.000599	0.215722	0.088664	0.085123	0.386065	-0.180136	0.039458	0.008584	0.142484	-0.109928	0.146694	0.113182	-0.081055	0.079335	-0.016983	0.053705	0.03947	-0.237982	0.080057	0.222504	0.102418	0.094287	-0.483025	0.017651	-0.117745	0.06186	-0.123386	-0.078629	-0.383054	-0.147654	0.277985	-0.18295	-0.063546	0.039573	0.309062	0.108635	-0.080549	-0.21215	-0.234799
NM_016946	JAM	-0.223781	-0.088053	-0.063818	-0.225047	0.144149	0.043571	-0.000206	0.074775	-0.145959	0.069824	-0.22652	0.148792	0.079217	0.046541	0.247804	-0.070171	-0.13969	-0.136213	-0.126278	-0.034405	0.219628	0.055525	0.011238	-0.139427	0.009007	0.24361	-0.030647	-0.145604	-0.013349	-0.215082	-0.133973	-0.002415	-0.058572	-0.026707	0.029456	0.136635	0.008447	-0.236636	-0.069575	0.673102	-0.3051	-0.214113	0.126676	0.093207	-0.034919	-0.070572	0.116371	-0.041792
Contig27228_RC		-0.003665	0.031906	0.001664	-0.32317	0.026671	0.109451	-0.152749	0.101079	0.085889	-0.124583	-0.218094	0.201601	-0.297268	-0.022255	0.092645	0.227559	0.107313	0.208643	0.130253	-0.042106	-0.128323	0.024922	0.117955	0.006256	0.261133	-0.004386	-0.190553	-0.355497	0.070256	-0.057376	0.12213	-0.393195	0.034347	-0.029816	0.22733	-0.298109	-0.072438	0.07953	-0.091682	0.143849	0.111897	-0.481676	-0.05437	-0.066732	0.125014	0.043831	-0.242884	-0.172939
NM_007246	KLHL2	-0.208737	0.298564	-0.04083	0.25777	-0.342722	-0.205751	0.030731	-0.114299	0.026865	0.076579	-0.388911	-0.157621	-0.411453	-0.397324	-0.146995	0.065002	0.14839	0.006179	0.158593	-0.125663	0.010386	-0.015082	-0.112911	0.465711	-0.253766	-0.17039	-0.193597	0.262592	0.016773	-0.075532	0.016689	-0.665502	0.253917	-0.282597	-0.078764	-0.216292	0.147501	0.179395	0.076779	-0.120721	0.128003	0.235815	-0.502644	-0.04459	-0.166218	-0.097182	-0.244444	0.187708
Contig46244_RC		0.058953	0.030785	0.139593	-0.15936	-0.133391	-0.165516	0.014673	0.14613	0.056777	-0.330856	-0.473981	0.298156	-0.209279	0.00053	0.304566	-0.066029	0.240368	0.347358	0.275586	-0.120193	-0.19917	-0.347387	-0.005509	0.13902	0.518713	0.055103	-0.309363	-0.530105	0.002654	-0.251	0.238068	-0.505928	-0.190372	-0.260537	0.377933	-0.338545	-0.035069	0.106887	-0.124499	0.148709	0.352579	-0.41414	-0.333468	-0.373656	0.070392	0.069713	-0.140189	-0.244067
Contig27639_RC		0.273416	-0.315339	0.225005	-0.298617	0.287505	0.149636	0.636745	-0.168672	-0.154836	-0.16893	0.482497	-0.417131	-0.147626	0.095343	-0.110779	-0.044642	-0.150298	-0.332746	-0.237419	0.42042	-0.024672	0.086754	0.567174	-0.361376	-0.134746	0.136599	-0.11503	-0.160306	0.378209	0.217976	-0.372089	-0.08233	0.133043	0.177373	-0.032594	-0.01654	-0.194851	0.096465	0.160183	0.123066	-0.287111	0.075249	0.284801	0.181355	-0.035646	-0.094912	0.176605	0.024268
NM_018450	BM029	-0.021931	0.031665	0.073404	-0.061261	0.260243	0.078691	0.063616	0.115564	0.066993	0.125675	0.165035	0.026264	0.197767	-0.257404	0.069156	0.040316	-0.03841	0.069916	0.004169	0.121967	0.015769	0.095668	0.26677	0.180581	-0.088325	0.29777	-0.151293	0.257436	-0.108243	0.112311	0.121082	-0.211316	0.132539	0.119703	-0.075335	0.133249	-0.065436	-0.106065	0.050396	0.169532	-0.277506	-0.393156	0.012709	0.059797	0.028525	0.02047	-0.027888	0.006014
AL049397		-0.173172	-0.129914	0.24127	-0.104087	0.043836	-0.335281	0.092273	0.0475	-0.130714	-0.000753	-0.366761	0.194764	-0.202791	0.034153	0.006055	-0.021647	0.062495	0.36398	-0.071807	-0.248478	0.156282	-0.003967	-0.301737	-0.010433	0.16319	-0.223229	0.030811	-0.099037	0.140528	-0.028927	-0.083699	-0.793922	0.040058	-0.174804	0.107253	-0.150774	0.034622	-0.235398	-0.004367	0.072249	-0.145497	0.066263	-0.077088	0.058882	0.046644	-0.183431	-0.138609	-0.20046
Contig49066_RC		-0.045565	0.099758	-0.170195	-0.066507	0.241583	-0.200268	-0.250123	0.130779	0.163903	-0.379227	-0.508988	0.131419	0.3571	0.069539	0.132809	0.042679	0.095467	0.066506	-0.2927	0.102508	0.426719	-0.030732	0.256818	-0.052869	-0.490458	0.000744	-0.187149	-0.249245	-0.023397	-0.25145	0.23655	-0.431364	0.017597	0.029304	-0.139291	-0.136883	0.034609	-0.098754	0.030584	0.116904	-0.255554	-0.225446	0.00031	0.085971	0.033215	0.09826	0.024775	-0.142147
AB037848	KIAA1427	-0.377065	-0.600489	-0.404101	-0.795048	0.538226	-0.373683	-0.351126	0.424658	0.816038	-0.746454	-0.652204	-0.201648	-0.201692	-0.306558	-0.842343	-0.909154	-0.550203	-0.683969	-0.479423	-0.371916	-0.721546	0.054618	-0.400748	-0.683876	-0.857764	-0.382953	-0.629158	-0.487381	-0.335806	0.285934	-0.307468	-0.299716	-1.066622	-0.564141	0.045628	-0.259427	0.028312	-0.593241	-0.724118	-0.439748	0.034347	-0.355883	-0.626579	-0.795274	-0.367209	-0.217529	-0.085124	-0.940473
NM_001150	ANPEP	-0.142923	0.37964	0.193972	0.267284	-0.2918	-0.291616	-0.682702	-0.394577	-0.049913	-0.519888	-0.759756	-0.102221	-0.713042	-0.227428	-0.32065	-0.260527	-0.025471	-0.419091	-0.337557	-0.257514	0.350978	-0.611976	-0.219707	-0.211438	0.156774	-0.381131	0.47536	-0.019277	0.051935	-0.390884	-0.362861	-0.195145	-0.184703	-0.513039	-0.055369	0.378354	-0.553847	-0.109126	0.047304	-0.443347	0.049807	-0.957593	-0.457833	0.540185	-0.354536	-0.162512	-0.775356	0.195207
Contig45389_RC		-0.14916	-0.142529	-0.398098	-0.253595	0.104123	0.064665	-0.046999	0.001873	0.233041	0.196975	0.179125	-0.367466	0.307527	0.25226	0.285567	0.023794	-0.117103	-0.249914	-0.346217	0.528203	-0.083713	0.221448	0.396653	0.074661	-0.373756	0.121067	-0.021082	0.016185	-0.076346	0.013564	0.074108	0.28039	0.186694	0.482136	-0.360725	0.371358	0.142208	-0.643237	-0.038886	-0.098243	-0.320111	-0.161975	0.448275	-0.227439	-0.380415	0.016986	0.677461	-0.332079
NM_016090	LOC51120	-0.144601	0.101234	0.090203	0.204932	-0.189164	-0.222168	-0.052236	0.008	-0.155672	0.067305	-0.003846	0.171385	-0.141193	-0.101947	-0.06017	0.119518	-0.048518	0.199666	0.112538	-0.18741	0.097235	0.041013	-0.233039	-0.141315	0.025616	-0.172202	0.136218	0.104046	-0.131309	0.042766	-0.02938	-0.384376	0.165572	-0.038407	-0.039407	-0.100008	-0.037183	0.141145	0.015546	-0.075421	0.310712	0.014122	-0.405991	-0.061419	-0.033034	0.288232	0.076294	0.066336
NM_007212	RNF2	-0.084619	0.092194	-0.004448	0.294483	0.056251	0.079621	-0.244076	-0.061118	-0.028199	0.444604	-0.180225	0.087727	0.0853	-0.219204	0.015479	-0.057299	0.017523	0.180381	-0.255874	-0.110632	0.059927	0.224353	-0.252917	0.07065	-0.049291	-0.230096	0.070693	0.166284	-0.136038	-0.27811	0.006633	-0.301402	0.166202	0.120462	-0.084445	0.371523	0.279179	-0.045492	-0.097741	-0.210261	-0.049348	0.099902	-0.029144	0.017027	0.181455	-0.01191	-0.205076	-0.124525
Contig1874_RC		-0.212725	-0.140694	-0.134318	0.1324	-0.089918	-0.103336	0.537918	-0.068329	-0.034705	-0.04174	-0.098377	-0.04724	-0.098809	-0.420721	0.265362	0.142408	0.010795	-0.286639	0.218791	-0.160506	-0.012572	-0.105593	0.0682	0.234138	0.084935	-0.208687	-0.115801	-0.091643	-0.067154	0.101443	0.040475	-0.563015	0.039143	-0.079228	0.246085	-0.238961	-0.026774	0.074468	-0.023258	-0.10559	0.10407	-0.117463	-0.03764	0.036926	0.045792	0.016312	-0.069008	-0.163673
NM_001769	CD9	0.170638	0.004876	-0.14406	0.095303	0.080488	0.060994	0.202568	0.108412	0.0272	-0.006175	0.020891	0.128541	0.3334	0.293501	-0.033641	0.065257	-0.157573	-0.125259	0.003306	0.336026	0.315564	-0.206728	-0.099063	-0.067712	-0.211989	0.135897	-0.23876	0.028998	-0.19364	-0.143699	0.121015	-0.579503	0.034036	0.055682	-0.285645	-0.113405	0.025021	-0.057435	-0.199024	0.227817	-0.158701	0.053632	-0.312027	0.081848	-0.323565	-0.011905	0.025358	0.143109
Contig178_RC		-0.18953	0.000563	0.19998	0.03094	0.07515	-0.102171	0.017228	-0.039593	-0.041314	-0.099423	-0.189743	0.04235	-0.195145	-0.302056	-0.017777	0.178668	0.207722	-0.292693	0.151597	-0.06857	-0.147616	-0.26031	-0.224599	0.301194	-0.233856	-0.259942	-0.14678	0.310276	0.132762	0.119881	-0.08863	-0.381306	0.02845	-0.031955	-0.197876	-0.088781	0.117137	0.190605	0.131927	0.046032	-0.140051	-0.047515	-0.162136	0.127197	-0.222479	-0.110667	-0.055438	0.172684
NM_018230	FLJ10814	0.006714	0.100756	-0.104199	0.073529	0.085727	-0.125147	-0.023778	0.104637	-0.071673	0.17447	-0.146705	0.11698	0.006806	-0.31178	0.049083	-0.166078	0.068663	0.196984	-0.043368	-0.343232	0.01668	0.314031	-0.134249	-0.052393	-0.059432	-0.032751	0.204887	0.111099	0.043915	0.070079	0.155973	-0.349036	0.072309	0.287617	0.223599	0.128431	0.02473	-0.137864	0.113166	-0.401085	-0.067864	-0.083391	-0.228375	-0.018702	-0.082196	-0.122285	-0.043467	-0.116448
Contig10434_RC		0.142212	-0.270156	-0.13221	-0.592447	0.200863	0.098432	0.069485	-0.148654	0.276127	-0.002698	0.194745	-0.205144	-0.027652	0.037792	0.027906	-0.154375	-0.194569	-0.113524	-0.054963	0.439879	-0.047931	0.07199	0.139361	-0.023614	-0.051241	0.463012	-0.073057	0.2553	-0.016532	0.117504	-0.024402	0.393305	0.042983	0.249825	-0.141488	0.308823	0.031639	-0.436944	-0.00004	-0.046696	-0.301233	-0.638293	0.278928	-0.234589	-0.103251	-0.26892	-0.323802	-0.49921
Contig50814_RC		-0.444431	-0.226761	0.064167	0.265119	-0.298446	0.070449	-0.051255	-0.062325	-0.319518	-0.487596	-0.196064	0.092659	-0.368319	0.199042	-0.304351	0.008183	-0.228868	0.173623	0.69492	-0.012935	-0.433704	-0.436893	-0.550598	0.138046	0.20677	-0.366489	-0.88265	0.008556	0.228375	-0.261897	0.124233	0.589235	-0.270509	0.005595	0.245251	-0.389176	0.255947	0.391499	-0.129499	0.113371	0.309827	-0.236486	-0.276656	-0.399469	-0.184676	-0.308725	-0.198788	-0.612618
Contig3820_RC	LOC56898	-0.115697	-0.062202	-0.0905	0.452201	-0.11372	0.106344	-0.03923	-0.009027	-0.022842	-0.00179	-0.330522	-0.116163	-0.007303	-0.229766	0.269895	0.028521	0.076982	-0.231837	0.291227	0.012011	-0.009899	0.071745	-0.234222	0.340016	-0.317618	-0.211136	-0.132587	0.373094	-0.000069	0.053638	-0.119554	-0.194888	-0.020695	0.02007	-0.006541	-0.05536	0.360145	0.274246	-0.035534	-0.126981	-0.011208	0.219742	0.006574	-0.008688	-0.307364	-0.098265	0.143922	0.360967
NM_006463	AMSH	-0.139754	-0.110079	0.008866	-0.006873	-0.135037	-0.125703	0.176193	-0.072833	-0.070801	0.00147	-0.041808	-0.007795	-0.097556	0.019023	0.021888	-0.105626	-0.036323	-0.101557	0.055613	-0.17474	0.091694	0.169965	0.037941	0.104555	0.000913	0.030702	-0.131506	0.166553	0.04368	-0.147252	0.041257	-0.428158	0.015587	-0.079287	0.156924	-0.050897	0.113831	-0.032556	0.067768	0.003082	0.005769	0.152227	-0.061018	-0.124004	0.200348	-0.000459	0.16405	0.060819
NM_014236	GNPAT	-0.009913	0.196222	-0.047966	0.129025	0.018787	-0.165224	0.068326	0.104692	-0.079437	0.107511	-0.100498	-0.019548	-0.096736	-0.165466	-0.117407	-0.130379	0.126476	-0.01231	-0.034447	-0.26026	0.117566	0.191828	-0.15204	-0.095801	-0.065833	-0.127245	-0.016476	0.038058	-0.042447	0.154228	0.106409	-0.374078	-0.026319	0.062068	0.198357	0.016571	0.114074	-0.138782	0.061785	-0.262108	-0.029168	0.238146	-0.023979	-0.153409	-0.06615	-0.273657	0.113519	-0.11635
Contig27386_RC		-0.228714	0.049515	0.010349	-0.004731	-0.029515	-0.301582	0.223405	-0.131662	-0.075217	0.026616	0.208741	-0.101167	-0.094709	0.153291	0.291169	-0.344571	-0.099316	0.082324	0.070295	-0.025957	0.183721	-0.076351	0.311573	-0.232179	0.099804	0.429785	-0.53295	-0.144954	0.006125	-0.285342	-0.1672	-0.195699	-0.140605	0.00179	0.137003	0.018796	-0.013958	-0.130602	-0.111299	0.074864	0.098117	-0.362632	0.352965	-0.009133	0.39152	0.40762	0.100812	0.226851
Contig38901_RC		0.451524	-0.170546	0.41176	-0.502039	-0.173473	-0.086406	0.010767	-0.517273	-0.149881	-0.432682	-0.42097	-0.063237	-0.365756	0.076051	0.125908	0.039281	-0.400049	0.364295	0.291155	0.050054	0.05625	-0.261893	0.463353	-0.426062	0.213682	-0.058544	-0.33721	-0.290766	-0.004539	0.074242	-0.207793	-0.849523	-0.215442	-0.774729	0.416651	-0.51878	-0.336306	-0.519703	-0.298584	0.070521	-0.25705	-0.462961	0.16849	-0.301288	0.668328	-0.057578	0.015235	-0.815557
Contig41420_RC		-0.052014	0.14666	-0.084753	0.161821	0.005091	-0.049471	-0.239939	-0.099239	-0.142824	-0.275558	0.440154	-0.123688	0.031936	0.107938	-0.067166	-0.022955	-0.160028	-0.210755	0.070198	0.170681	-0.020666	-0.090841	-0.178992	0.114281	-0.291969	-0.022541	0.025272	0.460483	-0.040975	0.135025	-0.074996	-0.562204	0.155144	0.363145	-0.114917	0.301733	-0.020074	-0.07008	0.031332	0.18478	-0.065002	0.08474	0.017214	-0.14246	0.071613	-0.137729	-0.421744	0.027983
NM_013239	PR48	0.122285	-0.223717	0.380797	0.064988	-0.161541	0.020719	0.14895	-0.076552	0.006244	-0.184785	-0.023439	-0.113651	0.014272	0.017391	0.109862	-0.191178	-0.136781	0.411957	0.015404	0.015238	-0.171506	-0.114806	0.179282	0.023878	-0.135726	-0.039725	-0.228614	-0.216636	0.023154	-0.018242	-0.171326	-0.228616	-0.266324	-0.127285	0.063148	-0.197756	-0.177809	-0.139353	-0.13235	0.014204	0.072743	-0.125373	0.136593	-0.134666	-0.021137	-0.029982	0.032349	-0.088852
AF055007		0.075992	-0.281075	0.463003	0.289521	0.304681	0.10596	-0.362669	0.026344	-0.135331	0.047077	0.647441	-0.312956	0.070043	-0.303723	-0.324153	-0.404021	-0.181368	0.532093	-0.018759	-0.276024	0.13462	-0.137078	-0.519725	-0.325208	0.33808	-0.263471	0.085315	0.371217	-0.023651	-0.359285	-0.190959	-0.761567	-0.347782	0.010318	-0.183664	-0.256509	0.080067	-0.426535	-0.15262	-0.153173	0.247956	0.761508	-0.183441	-0.217411	-0.147319	-0.281158	-0.265091	-0.136377
Contig51369_RC		0.026519	-0.723297	-1.389009	-0.092498	0.174843	0.164908	-0.386634	0.086369	0.091893	-0.568671	0.261051	-0.069918	-0.175424	-0.125683	-1.2232	-0.760652	-0.468605	-0.505871	-0.310395	-0.126404	-0.824048	-0.050355	-0.438354	0.101534	-1.059151	-0.201528	0.350048	0.000995	-0.095766	0.433766	0.029219	-0.602149	0.115081	-0.296928	-0.913044	0.407043	-0.12184	0.126119	0.261207	0.06895	-0.17546	0.105665	-0.348047	-0.141308	-0.822994	-0.089721	-0.419067	0.22492
NM_002189	IL15RA	0.128944	-0.070637	0.185321	-0.112926	0.052275	-0.191474	-0.042603	0.061906	0.019632	-0.276573	0.087336	0.411923	-0.395232	-0.004762	0.314012	0.143822	0.232235	0.117859	0.195835	-0.111159	-0.205468	-0.243389	0.137175	0.233247	0.637909	0.105058	-0.277545	-0.25468	0.079328	-0.06762	-0.065255	0.599744	-0.215722	-0.239856	0.463581	-0.260829	-0.060398	0.02982	-0.227411	0.062635	0.181811	-0.401975	-0.118688	-0.194565	0.26291	-0.069655	-0.331611	-0.049585
Contig33235_RC		-0.375366	-0.000765	-0.319252	0.678675	0.391128	0.442375	-0.321177	-0.168771	-0.188709	-0.162102	0.21197	0.345624	0.083088	-0.149556	-0.360779	-0.209874	-0.2863	-0.054428	-0.155995	-0.254743	0.199176	-0.20945	-0.362017	-0.349879	0.058166	-0.034023	0.015287	0.617119	-0.147913	0.011556	0.105805	0.017073	0.140772	-0.138037	-0.268529	0.259833	0.74099	-0.231664	-0.253178	0.175275	-0.088048	-0.001604	-0.297091	0.058055	-0.204347	-0.371401	-0.404493	-0.245272
Contig49445_RC		0.147674	0.096658	0.050662	-0.334571	0.042781	-0.011217	-0.236832	-0.066697	0.064101	-0.17073	-0.124296	0.169634	-0.154075	0.071421	0.646294	0.296521	0.076588	-0.116735	-0.152926	0.071212	0.320466	-0.096085	0.782663	-0.032002	0.12153	0.098399	-0.306829	-0.434417	0.149051	0.026933	0.039403	-0.222173	-0.007912	-0.332366	0.240679	-0.154047	-0.197248	-0.160055	-0.020214	-0.11976	-0.199805	-0.589885	0.080764	0.091999	0.420115	0.077847	0.053076	-0.235573
NM_000163	GHR	0.073832	0.105965	-0.425416	-0.208111	-0.275088	0.17474	-0.079482	-0.1188	-0.172114	-0.329505	-0.276797	0.42385	-0.197695	-0.061121	-0.003315	0.231257	-0.209373	-0.006106	0.055798	0.044297	-0.028689	-0.251357	0.01052	0.071268	-0.467011	-0.1467	-0.430973	-0.140025	-0.128968	-0.142865	0.492484	-0.001696	0.443222	-0.296645	0.393982	-0.296765	-0.003505	0.197188	0.124707	0.187016	0.065347	0.082061	-0.121946	0.074036	-0.312138	-0.014043	0.003266	-0.407326
Contig55254_RC		-0.358744	-0.022236	-0.491146	0.152685	0.083655	0.105055	-0.155065	0.017418	0.004103	-1.03435	0.221991	0.072691	0.222767	0.273013	-0.172393	-0.234664	-0.104711	-0.228639	-0.267324	-0.04676	-0.205679	0.154108	0.242336	-0.128057	-0.394462	0.172177	0.050525	0.141843	-0.172261	-0.303477	-0.088892	-0.410358	-0.024468	0.285314	-0.298439	0.184378	0.218832	-0.102419	0.096336	-0.147543	0.030184	0.220884	0.150372	-0.043286	-0.065756	0.146203	0.343688	0.309465
Contig56307		-0.098326	0.171072	-0.575633	0.361029	-0.113327	-0.134089	-0.154786	0.268821	-0.048236	0.358098	0.049087	-0.107477	0.018139	-0.285196	-0.194854	-0.188395	0.17511	-0.210183	-0.198805	-0.132578	-0.151823	0.311031	-0.281362	-0.195891	-0.068031	-0.195267	0.323792	0.341007	-0.040978	-0.100731	0.049554	-0.139733	0.496691	0.19013	0.110584	0.342225	-0.044954	0.086374	0.266138	0.01223	-0.090415	0.501705	0.033259	-0.032294	-0.542377	-0.40651	0.18671	0.295753
AF035318		0.120555	0.04865	-0.086385	-0.36486	-0.019834	0.159343	-0.075818	-0.111307	0.087002	-0.260097	-0.30166	-0.006165	-0.303832	-0.001191	0.007214	0.143387	0.052361	0.13592	0.180962	0.398353	-0.011025	-0.067173	-0.269069	0.371087	0.328271	0.184096	-0.504052	0.052001	0.092714	-0.071474	0.109588	-0.323067	-0.093072	0.024025	0.22251	-0.059117	0.102843	-0.394158	-0.030161	0.165508	0.05723	-0.399308	0.022964	-0.359252	0.019633	-0.256099	-0.385032	-0.786159
NM_006330	LYPLA1	0.006965	0.061785	0.10985	0.144328	-0.189677	-0.165029	-0.00797	-0.31327	-0.053593	0.089659	-0.311301	-0.082259	-0.005542	0.238699	-0.079191	0.023576	-0.144057	0.060896	0.138385	0.101494	0.360397	0.054273	-0.375135	-0.320979	0.035187	0.101082	0.118853	-0.12633	-0.165338	-0.166586	0.350334	-0.658833	-0.211733	-0.184985	-0.092151	-0.251941	-0.016576	-0.20706	0.001314	-0.075714	-0.099376	0.170544	-0.310342	-0.248824	0.272728	-0.169781	0.047818	-0.14713
Contig66916_RC		-0.328528	-0.079421	0.022344	-0.087517	0.157183	0.184474	0.220241	0.2224	-0.098226	-0.194481	0.086342	-0.039286	0.197443	-0.246459	0.068966	0.385983	0.01779	-0.329216	-0.251587	0.012512	0.060483	0.079547	0.063929	0.056292	0.055924	-0.063436	0.466078	0.004348	0.023875	0.088047	-0.027591	0.144939	-0.116491	-0.061254	-0.073117	0.170178	0.212249	-0.085321	0.110493	-0.079232	-0.193314	0.047344	0.215724	0.009192	-0.102978	0.053606	0.217378	0.274852
NM_005993	TBCD	0.131214	-0.013543	0.009652	-0.157199	-0.012348	-0.064383	-0.019913	-0.041705	0.068977	-0.051043	0.111564	-0.117501	-0.035379	0.029251	0.20042	0.101946	0.063251	-0.002107	-0.168396	-0.189567	-0.008506	-0.020605	0.22802	0.01137	-0.000297	0.243287	-0.080558	-0.199737	0.212437	0.485059	0.079182	-0.004259	-0.098996	-0.084098	-0.00489	-0.105965	-0.156305	-0.236165	0.037054	-0.084298	-0.004773	-0.224651	-0.126326	0.052624	0.058455	0.034366	-0.273636	-0.10541
Contig2811_RC	C8ORF2	-0.285847	-0.163206	-0.551819	0.037058	-0.102844	-0.172418	0.112311	-0.033236	-0.017418	0.057804	-0.001523	-0.202763	0.115714	-0.479863	0.389225	-0.1432	-0.031342	-0.389396	-0.153838	-0.264774	-0.122525	0.02358	-0.158791	-0.122581	-0.262919	-0.295944	-0.003257	0.079181	-0.328698	-0.247205	-0.074507	-0.843899	-0.011236	0.164186	-0.128097	0.012422	0.042104	0.04669	0.106964	-0.095494	-0.124423	0.232756	-0.119864	-0.172404	-0.194077	0.491112	0.166237	0.190695
NM_016831	PER3	0.040712	-0.104951	0.030502	0.139818	0.159704	0.155756	-0.231625	-0.142774	-0.11029	0.288881	-0.098671	-0.167127	0.163477	-1.183483	0.09763	-0.046299	0.001535	-0.056985	-0.064265	-0.103177	-0.158202	-0.046892	-0.193474	0.117049	-0.560757	-0.175741	-0.269575	0.215676	-0.1314	0.2428	-0.226171	-0.282946	0.237069	0.045746	-0.44594	0.042308	0.155982	0.234133	0.062381	-0.234085	-0.04045	-0.236125	-0.129749	0.279757	-0.351256	-0.007619	-0.554469	-0.188408
Contig42289_RC		0.057449	-0.125013	-0.076468	-0.023997	-0.022139	0.17472	-0.198461	-0.054549	0.103003	0.104439	0.394525	-0.210439	-0.013118	0.344328	0.016364	-0.142923	-0.137031	-0.040133	0.029458	0.213756	0.372269	0.014723	-0.121222	0.071992	-0.183537	-0.009495	-0.286941	0.358352	0.034894	-0.090634	0.150232	0.131977	0.012313	0.103902	-0.14333	0.27411	0.086268	-0.001057	0.003613	0.116434	0.096073	-0.053652	0.436106	-0.109912	-0.010731	0.062153	-0.024938	-0.149023
Contig31771_RC		0.473696	-0.423058	0.007313	0.145983	-0.141074	-0.386295	-0.327436	-0.076834	0.419669	-0.201672	0.725452	-0.254882	0.668461	-0.213202	-0.641279	-0.617976	-0.170634	-0.205921	-0.040716	-0.188666	-0.19347	-0.169708	-0.045194	0.1873	-0.674558	-0.083729	-0.3041	0.388936	-0.074513	0.0534	-0.441826	0.289456	-0.318462	-0.326799	-0.289575	-0.412501	-0.294419	0.288675	0.363783	-0.452127	0.560705	0.052549	-0.021356	-0.205463	-0.480521	-0.274015	0.389288	-0.286158
Contig36868_RC		-0.188131	-0.093232	-0.092312	0.105293	-0.09259	-0.069454	-0.19559	-0.082194	-0.161178	0.025231	0.090393	-0.135342	-0.024776	0.038666	-0.036101	-0.15503	-0.01714	-0.03451	0.089927	-0.06594	-0.036953	0.040847	-0.275157	-0.009478	-0.183791	-0.10129	-0.117395	0.091443	-0.025513	-0.12144	0.054443	-0.553108	-0.114352	-0.009272	-0.216968	0.003338	0.216088	0.032521	0.057511	-0.116294	0.009124	0.240448	-0.068393	-0.085254	-0.048597	0.058293	0.002794	0.202862
Contig10575_RC		-0.038809	0.080494	0.112968	-0.111766	0.266223	0.080477	-0.309252	-0.080703	-0.068804	-0.121637	0.536188	0.082746	-0.046905	-0.144152	-0.38826	0.017257	-0.12223	-0.256628	-0.035934	0.217362	0.168807	-0.248465	-0.456192	0.142665	-0.303978	-0.189414	-0.110889	0.36428	-0.076225	-0.03798	-0.207568	0.068101	0.170183	0.225154	-0.322638	0.152529	-0.08601	0.050307	0.037672	-0.127905	-0.169897	-0.406981	-0.001508	-0.025501	-0.255821	-0.246751	-0.038271	-0.347284
AL137449		-0.111133	0.161948	-0.341148	-0.312702	0.296437	-0.385168	-0.037145	0.181806	-0.156806	0.725963	0.506142	-0.202742	0.062472	0.42387	-0.404247	-0.215412	-0.045339	-0.359879	-0.017569	-0.39845	-0.491268	-0.329009	-0.475713	0.070099	0.027348	-0.030426	0.51991	0.70189	0.240422	-0.283287	-0.393583	-0.35381	0.021451	0.594711	-0.38527	-0.470045	-0.383378	-0.142608	0.387688	-0.145947	-0.081173	-0.781937	-0.444191	-0.239427	-0.2639	-0.335	0.512012	-0.641178
Contig48971_RC		-0.191182	-0.09769	0.062591	0.372992	0.085417	0.228244	-0.422988	0.124084	-0.074931	0.057246	-0.21812	-0.635487	-0.088299	0.04758	-0.13147	-0.241777	0.009832	-0.340041	-0.05118	-0.264223	-0.404181	0.431117	-0.441851	-0.21606	0.058353	-0.020765	-0.527772	0.027921	0.020481	-0.201646	-0.507579	-0.625704	0.027336	0.28342	0.096046	-0.056829	0.001069	0.016178	0.109428	0.251363	-0.212106	0.023904	0.057388	-0.062818	-0.026568	-0.074449	0.17438	0.30556
Contig43759_RC		0.024608	-0.037593	0.095562	0.348638	0.018495	0.164001	-0.095514	0.031401	0.109031	0.048936	-0.037776	-0.053583	-0.112691	-0.340007	-0.106664	0.134502	0.236104	0.08671	0.146445	0.073685	-0.082652	-0.210103	-0.1837	0.256893	-0.075531	-0.294907	-0.269158	-0.191202	0.10302	0.031269	-0.009256	-0.093822	-0.069346	0.056294	-0.132766	-0.187849	0.001859	0.075689	-0.007771	-0.175099	0.093404	-0.363621	-0.031453	0.11728	0.002984	-0.048469	-0.052375	-0.333557
Contig58064_RC		-0.134029	-0.171453	0.027322	0.230607	0.000919	-0.080462	-0.183222	-0.008821	-0.223284	0.017686	0.172859	-0.130103	-0.047625	-0.314021	-0.301512	-0.249177	-0.078147	0.139588	0.1066	-0.25359	-0.367886	-0.023591	-0.381249	0.074845	-0.026881	-0.210557	0.137353	-0.014762	0.006804	-0.021889	0.022155	-0.493536	-0.008563	0.051862	-0.330169	-0.206051	-0.065447	0.138364	0.066567	0.141948	0.00754	0.000701	-0.146723	-0.128663	-0.259427	-0.124507	-0.36118	0.054305
Contig40128_RC		0.038032	-0.003851	0.024871	-0.75669	-0.444533	-0.21241	0.221212	-0.205932	-0.511581	-0.349982	-0.192939	-0.208931	-0.592384	0.233923	0.044443	0.452517	-0.280565	-0.293863	0.048126	0.14417	0.063027	0.183363	-0.184684	0.155436	-0.050331	-0.357884	-0.110898	-0.301347	-0.041299	-0.037297	-0.170412	-0.096359	-0.20088	0.242517	0.32827	-0.186027	-0.213822	-0.418577	0.12147	-0.009114	-0.416239	-0.560427	-0.100258	-0.544455	-0.105862	-0.609466	-0.246851	-0.903478
NM_016077	LOC51651	0.401249	-0.273076	0.054352	0.03017	-0.334375	-0.180059	-0.152758	-0.240946	-0.272049	-0.26411	-0.042227	-0.171085	-0.147038	0.097856	0.132508	-0.063727	-0.17441	-0.146306	0.061621	-0.298397	-0.273561	-0.119287	-0.145877	-0.164151	-0.133532	-0.286769	-0.223933	-0.075854	-0.016324	0.232443	-0.162436	-0.914173	-0.060937	-0.361093	-0.001714	-0.192966	0.129211	-0.124766	-0.023718	0.447551	0.047971	0.1879	0.038613	-0.035305	-0.130922	-0.019542	0.127125	0.184027
NM_014467	SRPUL	0.132547	0.165026	0.03828	-0.176859	0.074161	-0.061246	-0.218291	0.278118	0.441658	0.103431	-0.300422	0.137749	0.022658	-0.135325	-0.2956	0.187244	0.538484	-0.197036	-0.300881	-0.087925	-0.078186	0.186563	-0.152317	0.319374	-0.232898	-0.110318	0.023915	-0.284268	0.287351	0.071513	-0.069121	-0.258034	0.133368	-0.215579	-0.454923	-0.023708	-0.048941	-0.296032	-0.281281	-0.232514	0.145888	-0.461507	0.117057	0.204457	0.063052	0.176468	0.070126	-0.017638
Contig45588_RC		0.022718	-0.108568	0.264522	-0.180065	-0.141648	-0.121082	-0.144557	0.113497	-0.155005	-0.049725	-0.062891	-0.044176	-0.136672	-0.143195	-0.178381	-0.255798	-0.18407	0.414204	-0.176792	-0.04207	-0.146717	0.077811	-0.076693	-0.150619	0.712281	-0.114895	-0.080938	-0.110935	-0.007975	-0.13525	-0.29621	0.015576	-0.090747	-0.122396	0.066519	-0.170404	-0.179749	-0.119629	-0.078306	-0.197555	-0.127438	-0.083665	0.076951	-0.185633	0.809464	-0.234908	-0.178091	-0.357247
Contig48722_RC		-0.426389	-0.062026	-0.260222	0.144352	0.247232	0.055433	-0.359313	0.040652	0.259287	0.259751	-0.177836	-0.155498	0.159309	-0.250153	-0.173668	-0.104833	0.095021	-0.145461	-0.204325	-0.01628	-0.045665	0.136901	-0.272329	0.331101	-0.29901	0.072152	0.167232	0.532031	-0.102756	-0.027242	-0.15416	-0.572509	0.192332	0.111827	-0.200169	0.16437	0.040154	0.177227	0.060906	-0.317176	0.226845	0.030643	0.000065	0.021087	0.143593	-0.217937	-0.164907	0.110949
Contig44409		0.258922	-0.204161	-0.023887	0.100577	0.182505	0.150641	-0.126757	0.086061	0.078607	0.28017	0.463628	-0.279103	0.087417	-0.040146	-0.175459	-0.263916	-0.089718	-0.141853	-0.165798	-0.062962	-0.215121	0.122701	-0.034633	-0.1738	-0.16744	-0.081745	-0.068186	-0.132684	-0.126877	0.308702	-0.057802	0.062547	-0.033696	0.127271	-0.300458	0.061896	-0.089682	-0.186713	-0.120012	0.027375	0.27138	0.040949	-0.041653	-0.027838	0.001358	0.151164	-0.188462	0.208467
AB028945	KIAA1022	0.040853	0.037563	0.010905	0.095733	0.100979	0.132805	0.071151	-0.161788	-0.099761	0.112166	-0.368878	-0.057866	-0.019829	-0.118025	-0.052509	-0.114755	-0.130441	-0.072303	0.034558	0.052362	0.11529	0.086637	0.21709	0.169528	-0.302299	-0.124338	-0.255053	0.217598	-0.1241	-0.127772	-0.268898	-0.237773	-0.024869	-0.04846	0.186642	0.052809	0.195914	-0.048684	-0.038618	0.18393	-0.277393	-0.331475	-0.051611	-0.112449	0.264358	0.042697	-0.154178	0.072825
NM_003740	KCNK5	-0.313892	-0.052767	1.014762	-0.202795	-0.028798	-0.199235	-0.191717	-0.232443	-0.182771	-0.458551	-0.169966	0.213288	-0.024398	0.610534	-0.204452	-0.102117	-0.316718	0.724204	-0.171526	-0.024189	0.261819	-0.273231	-0.296712	-0.176262	0.371621	-0.366848	-0.238376	-0.467483	-0.354988	-0.441878	-0.241481	-0.345215	-0.459176	-0.196016	0.362809	-0.243913	-0.224231	-0.206926	-0.210141	-0.174131	-0.156756	-0.324946	0.161092	-0.261857	0.290711	-0.234692	-0.425754	-0.343903
AL049471		-0.122992	0.019911	0.027429	-0.065422	-0.18743	-0.239497	-0.1477	0.002923	0.033075	0.099614	-0.541166	0.035426	-0.022373	-0.182422	0.149571	0.185478	0.139484	0.062921	0.214197	-0.002591	0.116853	0.045114	0.028621	0.221317	-0.234487	-0.09944	-0.003149	-0.041418	-0.016177	0.01222	-0.007531	-0.585857	0.25597	0.261049	0.124352	0.074121	0.081333	0.182868	0.167197	-0.218462	-0.18136	-0.498964	-0.374213	0.084493	-0.151626	-0.085251	-0.049287	0.089158
Contig38422_RC		0.333276	-0.049596	0.000915	-0.318315	-0.051945	0.353699	0.899631	0.025792	0.157034	-0.089491	0.337734	-0.112462	0.014892	0.529379	-0.066227	0.251573	-0.045837	0.296419	0.089804	0.141808	0.154487	0.041164	0.427121	-0.171345	-0.028325	0.288403	-0.047907	0.122268	0.250526	0.234327	0.168334	0.805551	0.022088	-0.004878	-0.07261	0.088084	-0.053495	-0.283861	0.132875	-0.086098	-0.139137	-0.120175	0.5301	0.143252	0.119968	0.009892	-0.063224	-0.199411
Contig30016_RC		0.474261	-0.045067	-0.249004	-0.361881	-0.328582	-0.329304	-0.105614	-0.369726	-0.04312	-0.198239	0.275493	-0.01808	-0.15975	-0.08691	-0.228239	0.30518	0.029141	-0.232498	-0.150916	0.223753	0.225512	0.121255	-0.255528	0.313753	-0.483708	-0.280022	0.136694	0.089539	-0.205185	-0.170278	-0.237304	-0.672767	-0.035081	0.033775	-0.243069	0.348636	-0.234865	-0.358224	0.140699	-0.156261	-0.280017	-0.614822	0.119265	-0.211281	-0.201991	-0.112355	-0.397134	-0.812325
NM_002911	RENT1	-0.174616	-0.116018	0.110483	-0.196973	0.244955	0.296783	0.255596	0.162252	0.136263	-0.024968	0.230001	-0.017032	0.077276	0.280984	-0.053958	0.089557	-0.068376	0.049488	-0.095262	0.291756	-0.004507	-0.071956	0.031445	-0.097742	0.060123	0.347529	-0.161045	-0.219233	-0.05047	-0.072529	0.087762	0.624169	-0.060767	-0.018378	0.057934	0.055514	-0.008393	-0.099925	0.036385	0.070089	-0.181089	-0.32308	0.200813	-0.052796	0.235873	0.022105	0.289568	0.06624
NM_015976	SNX7	-0.07426	-0.093452	-0.113113	0.123843	-0.073314	-0.303609	-0.206644	0.054596	0.09343	0.069961	-0.031423	0.159758	-0.201933	-0.632051	-0.008491	-0.158256	0.198554	-0.013691	-0.044727	-0.35888	0.064605	0.04793	-0.238938	0.081407	0.002753	-0.025998	-0.036213	0.226133	0.019756	0.013413	-0.144988	-0.493806	0.096711	-0.119617	0.180162	-0.348706	-0.118006	0.041229	-0.263871	0.069547	0.091363	0.268977	-0.407028	0.219157	-0.007264	0.1387	0.067662	0.013301
Contig380_RC		-0.300534	-0.282867	-0.190665	0.108258	-0.015196	-0.050288	0.236214	-0.130688	-0.145263	0.935363	0.096068	-0.316549	-0.015491	-0.10019	0.405447	-0.013087	-0.317402	-0.130927	0.002418	-0.164613	0.116762	-0.091484	-0.075291	0.035491	0.109328	-0.208406	0.109551	-0.155385	-0.004403	0.012137	-0.110914	-0.864879	-0.173145	0.041144	0.290735	-0.169518	-0.09456	-0.243795	-0.020019	0.158618	-0.251448	0.282704	-0.189524	-0.27122	-0.183872	-0.154106	-0.054733	0.022562
Contig36335_RC		0.221983	-0.125896	-0.07438	0.130289	0.073189	0.421787	0.375585	-0.118944	-0.015553	0.190257	0.338736	-0.033756	0.050396	0.08802	-0.141791	0.065883	-0.02541	-0.076958	0.151663	-0.07915	-0.085651	-0.03119	0.35809	0.11273	-0.194787	-0.18399	-0.078695	-0.137415	-0.082208	0.077929	-0.325747	-0.299905	0.059594	0.372137	-0.382276	-0.008967	0.03833	-0.127169	-0.169938	0.114351	-0.122417	0.144525	0.243573	0.303352	0.04045	0.033588	0.12306	0.034086
Contig45519_RC	FLJ21610	0.123082	0.060189	-0.082829	-0.064573	-0.295897	-0.152286	-0.026661	-0.237578	0.085509	-0.041699	-0.572681	-0.143021	-0.108063	0.08877	-0.064945	0.054966	-0.045274	-0.192787	-0.033697	0.066316	0.283714	0.001204	0.306196	0.017045	-0.334295	-0.331026	0.188921	-0.312488	0.130519	0.071694	-0.054966	-0.860086	0.316456	-0.141974	0.09858	0.174648	-0.191425	-0.059862	0.066976	0.17636	-0.23734	-0.547259	-0.037756	0.072371	0.254875	0.338055	0.159593	-0.002258
NM_017980	FLJ10044	0.139876	0.066801	0.337597	-0.027817	0.120401	0.111807	-0.245858	0.003547	0.365647	0.207546	-0.029484	0.228849	-0.18554	-0.180287	-0.210841	0.275305	0.489149	-0.107588	-0.062791	0.161694	0.236979	0.007581	-0.063006	0.004959	-0.326217	-0.108623	-0.117045	-0.070127	0.039421	-0.112903	-0.164135	0.287982	0.134173	0.024948	-0.406835	0.037767	-0.2184	0.316469	0.054433	-0.132485	-0.03728	-0.544026	-0.05786	0.28188	0.480268	0.057308	0.064956	-0.067603
Contig57139		0.096841	0.014597	-0.340149	0.428869	-0.025483	-0.006589	0.291418	0.111258	-0.191002	0.179286	-0.159061	0.064461	0.173984	-0.24418	-0.009976	-0.005935	-0.064732	0.109693	0.145873	-0.039585	0.027666	0.09633	0.129626	-0.116558	0.202747	-0.076745	0.161567	-0.067724	-0.039656	-0.236593	-0.047148	-0.561763	0.043327	0.144557	-0.164242	-0.159883	0.143899	-0.118286	0.089792	-0.188334	-0.099584	0.432168	-0.145456	-0.069625	-0.056154	-0.077407	-0.086117	-0.067095
Contig51934_RC		-0.010886	-0.021124	-0.096478	0.017212	0.153641	0.009841	-0.099576	0.045995	-0.120366	0.086344	0.250427	0.020838	0.044256	0.051586	0.036347	-0.157786	-0.189757	-0.202082	-0.105491	0.006137	-0.010627	0.011904	-0.341772	-0.146929	-0.083236	0.02275	-0.01632	0.133702	-0.070984	-0.339481	0.010894	0.286086	-0.00414	0.110519	-0.139548	0.358484	0.094533	-0.203374	-0.054935	0.406609	-0.217284	0.055785	0.161354	-0.09611	-0.220051	-0.181389	0.021558	-0.152567
NM_001199	BMP1	0.192878	-0.015622	0.218916	-0.458876	0.238498	-0.161137	-0.072273	0.068337	0.217399	0.061755	-0.166892	0.283329	-0.024262	-0.126402	-0.163633	0.268756	0.461021	-0.084335	-0.250046	0.035011	-0.030498	0.051553	0.086808	0.405894	-0.154592	-0.138024	0.168717	-0.314098	0.273403	0.206742	-0.257777	0.002744	0.028417	-0.366047	-0.216297	0.014008	-0.270344	-0.428273	-0.224967	-0.116152	-0.045678	-0.521828	0.048174	0.342128	0.051496	0.046297	-0.129678	-0.237833
AL110218	DKFZP434A163	-0.391256	0.066342	0.111939	0.014477	0.094691	-0.030184	0.195544	0.172027	0.124255	0.189856	0.126193	-0.033213	0.048424	-0.237351	0.200453	-0.029103	0.116375	0.05241	-0.026382	-0.092318	0.633702	0.243982	0.175874	0.052435	0.224488	0.061932	0.040071	0.081013	-0.072622	-0.194524	0.023772	-0.149234	0.038848	0.150355	0.155647	0.168817	0.094444	0.018102	0.116472	-0.132321	-0.163135	-0.005784	0.069997	-0.069741	0.288957	0.031728	0.304754	0.068208
AL117421	DKFZP434A163	-0.207036	0.236054	-0.068636	0.035832	0.248192	-0.00851	0.18471	0.213885	0.141956	0.179658	0.297723	0.095512	0.172962	-0.076631	0.041636	0.024654	0.111203	0.166302	-0.207715	0.055238	0.725053	0.259865	0.187228	0.152789	0.084106	0.094069	-0.11625	-0.120176	-0.163769	-0.238215	-0.00623	0.007093	-0.134506	0.118257	0.13779	-0.008408	-0.090614	-0.142687	-0.055936	-0.255556	-0.104782	0.152913	-0.03947	-0.104069	0.390326	-0.134055	0.108828	-0.119401
AF073770	COT	-0.320255	0.137957	-0.616751	0.242359	-0.117829	-0.028558	-0.025269	0.026222	0.186855	-0.002716	-0.384999	-0.125792	-0.228808	-0.035113	-0.105529	0.315292	0.020745	-0.275353	0.284696	-0.201626	-0.53876	0.12481	-0.330282	0.20136	-0.48818	0.024342	0.106107	0.066349	-0.287628	0.320839	-0.125312	-0.172492	0.38686	0.276106	-0.52848	0.219367	0.042449	0.1445	0.167269	-0.183963	-0.157622	0.095104	-0.008093	0.261342	-0.335471	0.119256	0.047265	0.091808
NM_021151	COT	-0.27419	0.101911	-0.528929	0.231631	-0.113922	-0.066049	-0.025604	0.005016	0.148697	-0.013899	-0.457534	-0.231577	-0.226545	-0.072331	-0.119972	0.30109	-0.04923	-0.32969	0.225416	-0.204943	-0.337898	0.128839	-0.290081	0.281096	-0.441238	-0.044522	0.102883	0.038116	-0.221672	0.321942	-0.093334	-0.700076	0.42066	0.297615	-0.44738	0.192035	0.014488	0.1594	0.166796	-0.186237	-0.15567	0.099538	-0.000052	0.185945	-0.326903	0.132133	-0.075307	0.107298
Contig14375_RC		-0.18308	-0.085922	-0.007274	-0.248484	0.032905	-0.016828	-0.143083	-0.214353	-0.306899	-0.266819	0.468484	-0.225262	-0.057774	-0.065521	-0.261571	0.067069	-0.261267	-0.222692	0.06842	-0.037896	0.098415	-0.1868	-0.444711	-0.111407	-0.114039	-0.248972	0.110596	0.462844	-0.111231	0.168134	0.00405	-0.084143	0.23075	0.251567	-0.201937	0.027075	-0.059147	-0.061861	0.02907	0.03542	-0.168754	-0.404271	-0.168056	-0.361034	-0.25626	-0.503048	0.00471	-0.467573
Contig37858_RC		-0.149183	0.039658	-0.066513	0.31053	-0.190053	-0.237995	-0.302011	-0.157941	-0.338009	-0.135485	-0.168963	0.017141	-0.039136	-0.212246	-0.014822	-0.070985	-0.327493	-0.172756	0.238997	-0.236681	-0.018603	-0.094913	-0.331821	-0.021752	-0.112546	-0.238995	-0.027733	0.089082	0.11468	0.09728	0.118375	-0.583445	0.078679	0.114899	0.00738	-0.06213	0.158678	0.192376	0.01805	-0.043192	0.101583	0.222045	-0.284019	-0.199941	-0.259359	-0.012806	-0.064746	0.03796
Contig35814_RC		-0.842768	-0.632475	-1.072611	0.14976	0.419914	0.23221	-0.748889	-0.067507	0.510758	-0.075045	-0.286982	-0.457659	-0.363604	-1.112228	-0.926042	-0.966724	-0.602243	-0.867339	-0.741938	-0.664572	-0.838881	0.178149	-0.805014	-0.93681	-1.161475	-0.827246	0.487124	0.380922	-0.555573	-0.969918	-0.2998	-0.608306	-0.505097	-0.537238	-1.066545	0.120792	0.313478	-0.460146	-0.452089	-0.922503	0.151336	1.071217	-0.526518	-0.426537	-0.921648	-0.799268	-0.272548	0.702378
Contig34989_RC		-0.10854	-0.095165	0.486886	0.27869	0.229988	-0.192158	0.294324	-0.125179	-0.157758	0.05532	0.081856	0.013499	0.096291	-0.012641	-0.299402	-0.134603	-0.178723	0.301609	-0.082313	-0.243085	0.02846	0.151476	0.410366	-0.054699	0.201965	-0.290277	-0.025158	-0.297142	-0.056537	-0.239715	-0.058893	-0.092723	0.165591	0.009409	0.126069	-0.047088	-0.004994	-0.156074	-0.360754	-0.442199	-0.103593	-0.447889	0.144766	-0.025264	0.033184	0.345791	0.310246	-0.593272
AL133632		0.206576	0.118679	-0.191489	0.058796	0.220802	0.321551	0.097689	0.13313	0.088848	0.175219	0.223268	-0.17075	0.222239	0.205661	-0.06707	0.193218	0.028849	-0.330835	-0.006479	0.127611	-0.199236	0.027077	0.62626	-0.069709	-0.196249	0.130336	-0.057635	-0.185738	0.152952	0.063381	0.022805	0.161278	-0.012281	0.078871	-0.181782	0.223679	0.106978	-0.068146	0.111212	-0.054701	-0.014318	0.006953	0.236005	0.229598	-0.185622	0.064086	0.095664	0.053192
Contig4595		-0.284241	-0.132372	0.217036	0.218179	-0.258283	0.230754	-0.060296	0.067254	0.099027	-0.21354	0.028082	-0.244545	-0.24784	-0.098072	-0.2675	0.332849	0.228101	-0.096756	-0.222788	-0.03299	-0.235533	-0.078605	-0.112202	0.153348	-0.4726	-0.342442	-0.073405	-0.238547	-0.068786	0.120304	-0.259219	-0.085119	-0.213563	-0.179487	-0.202875	-0.306108	-0.178825	-0.486994	-0.240294	-0.375466	0.081345	-0.510643	0.001197	-0.085012	0.236562	0.043731	-0.066394	0.057301
NM_016073	CGI-142	0.043273	-0.020588	-0.143885	0.135974	-0.101985	-0.025641	-0.509251	-0.14313	-0.122305	-0.015021	-0.210229	-0.450771	-0.101968	-0.122288	-0.248109	-0.431931	-0.105345	-0.424212	0.206196	-0.340739	-0.483085	0.063502	-0.231874	-0.086606	-0.444575	-0.081848	-0.113733	0.237669	0.22792	0.17278	-0.439884	-0.532642	0.184473	0.092765	-0.653889	-0.157946	0.041117	-0.083101	-0.061929	0.01031	0.162315	0.320081	-0.123037	-0.077034	-0.214984	-0.098384	-0.119234	0.091762
NM_001733	C1R	0.080704	0.149682	0.199947	-0.151885	-0.014024	-0.160345	-0.302875	0.082886	0.243398	-0.011988	-0.555328	0.27495	-0.323058	-0.379622	0.068143	0.304483	0.335136	0.00307	-0.064364	-0.118424	-0.041085	-0.233789	-0.14256	0.19263	0.062969	-0.160454	-0.106417	-0.126574	0.12802	-0.111338	-0.021207	-0.460485	0.117577	0.02649	-0.000799	-0.180746	-0.203549	0.185681	-0.045705	-0.213889	-0.02007	-0.725702	-0.266696	0.173598	-0.110384	0.184294	-0.087649	-0.278607
Contig41530_RC	FLJ21213	-0.320756	-0.183684	-0.40926	-0.065903	-0.328822	0.001059	0.061423	-0.363579	-0.361333	0.182075	0.043833	-0.371838	-0.010228	0.020577	-0.400115	-0.259047	-0.321349	-0.097609	-0.168686	-0.196414	-0.091015	0.313644	-0.443343	-0.094732	-0.342996	-0.314393	0.012602	0.561143	-0.334736	-0.069039	0.221921	-0.530266	0.271674	0.785767	-0.025764	-0.058502	0.276181	-0.010657	0.152439	-0.172511	0.07007	0.048869	-0.470518	-0.184311	-0.214571	0.007295	-0.335359	-0.269269
NM_003887	DDEF2	0.115759	0.011653	0.198061	0.290488	0.111784	0.029874	0.268132	-0.26016	-0.005157	-0.342883	-0.093255	-0.07897	-0.169325	-0.357777	-0.579262	0.187587	0.157292	-0.096176	0.107829	-0.258101	0.1024	-0.126838	-0.086927	-0.14292	-0.563771	-0.358549	-0.21452	0.427982	0.270499	0.160264	-0.278865	-0.578021	-0.227196	-0.037314	0.195386	-0.178189	-0.006631	-0.157499	-0.048226	0.242791	-0.071511	0.492723	-0.145581	-0.182154	0.186527	-0.033159	-0.015753	-0.157797
Contig46991_RC		0.006605	0.022351	-0.000815	0.312922	0.334089	0.154789	-0.148609	-0.002778	0.157534	0.189423	0.384727	-0.131917	0.329011	-0.213326	0.170464	-0.097927	0.051757	-0.099433	-0.083463	-0.084234	-0.153527	0.115372	-0.097086	0.1991	-0.258206	-0.119333	0.20974	0.495825	-0.111178	0.232401	-0.21581	0.365563	0.092998	0.294015	-0.36483	0.012268	-0.062396	0.218374	-0.020086	-0.301609	0.120707	0.053672	0.028183	0.049939	-0.203932	0.054006	-0.390628	0.065847
Contig33477_RC		-0.38481	-0.19903	-0.404654	0.317605	-0.138121	-0.166548	-0.368308	-0.146753	-0.066373	-0.182982	-0.179022	-0.282771	-0.06081	0.095237	-0.341825	-0.273819	-0.096494	-0.396271	0.140219	-0.043011	-0.063327	-0.146572	-0.261116	0.22486	-0.479906	-0.495817	0.078885	0.092722	-0.2091	0.307199	0.179837	-0.833951	0.083655	0.284192	-0.415114	-0.082366	0.037709	0.228582	0.178502	-0.15127	0.041235	0.537043	-0.012214	0.00891	-0.443511	-0.148698	-0.43336	0.034595
Contig48518_RC		-0.296731	0.622552	0.177994	-0.421561	-0.091323	-0.113552	-0.152426	-0.14465	-0.242788	-0.125479	-0.029837	-0.196724	-0.112755	-0.335928	0.584274	-0.233854	-0.060799	-0.045251	-0.337336	0.038854	-0.13323	0.1533	-0.052766	0.225382	0.75175	0.109552	-0.237385	-0.183307	-0.036358	-0.188946	-0.18896	0.194947	-0.322292	0.524251	-0.137477	-0.132713	0.255186	-0.166148	-0.194152	-0.251551	-0.038867	0.15764	-0.119803	0.051612	0.002458	0.351748	-0.0135	-0.208389
Contig53047_RC	TTYH1	-1.167963	-1.080326	0.779184	-0.831518	-0.801328	-0.243943	-0.292149	-0.746562	-0.527674	-1.139637	-0.768519	-0.802171	-0.832289	-0.50603	-1.060619	-0.354994	-0.730539	0.565657	-0.588822	-0.45732	0.298266	-0.916739	-0.589399	-0.777528	-0.507849	-0.652614	-0.85619	-0.195827	-0.802157	-0.94116	-0.71547	-0.653639	-1.195188	-0.603259	0.701263	-0.818264	-0.372072	-0.007375	-0.284929	-0.613072	-0.158695	-0.973137	-0.728338	-0.758996	0.193614	-0.630205	-0.736718	-1.060121
NM_020659	TTYH1	-1.119784	-1.140883	0.762176	-0.795713	-0.831317	-0.240271	-0.283277	-0.753421	-0.588036	-1.122747	-0.857865	-0.781643	-0.650874	-0.734213	-1.171835	-0.357592	-0.672679	0.660227	-0.547949	-0.423364	0.296328	-1.005098	-0.647506	-0.807694	-0.552336	-0.743493	-0.958088	-0.108778	-0.73558	-0.953055	-0.836642	-0.612963	-1.140022	-0.650089	0.694449	-0.805963	-0.409721	-0.027339	-0.290062	-0.628677	-0.169812	-0.966028	-0.704093	-0.712397	0.149489	-0.709021	-0.75565	-1.073866
NM_016626	LOC51320	0.144429	-0.221195	0.038731	0.01937	0.00806	-0.256266	-0.122734	-0.04354	-0.128958	-0.028394	-0.13057	-0.145501	0.005573	-0.257755	-0.015494	0.020195	-0.002472	0.103947	0.042785	-0.05241	0.076267	-0.072816	-0.063854	-0.002026	-0.200886	-0.039564	-0.132473	0.01688	0.031282	0.0806	-0.038339	-0.509361	0.151837	0.137885	0.033243	-0.157224	-0.061756	0.13518	0.11438	0.076328	0.120204	-0.065856	-0.298662	0.155153	0.135381	0.042525	-0.070765	0.019188
Contig44064_RC		-0.397239	0.001963	-0.200184	0.39503	0.321799	-0.037856	-0.28924	0.084282	0.120535	0.318051	-0.197627	-0.21178	0.264059	-0.114743	-0.366688	-0.222338	0.166823	-0.119572	-0.125359	-0.035306	-0.206918	0.284036	0.015562	0.133498	-0.312158	-0.249976	0.152754	0.227896	-0.029966	0.142071	-0.07232	-0.212645	0.064723	0.232737	-0.445669	0.270253	-0.005719	0.006889	0.210455	-0.105724	-0.233934	0.052926	-0.065676	0.34414	-0.273178	-0.081154	-0.153831	0.473773
NM_015507	EGFL6	0.181523	-0.093957	0.507638	-0.250313	-0.177247	-0.383294	-0.056894	-0.274234	-0.126977	-0.335304	-0.363809	0.220264	-0.136935	-0.026152	0.045559	0.179805	0.099049	-0.210754	0.023862	0.011588	-0.107924	-0.477899	-0.034922	0.161372	0.767029	0.03859	0.191946	-0.206237	-0.253701	-0.12045	-0.003307	-0.712036	-0.021676	-0.340812	0.025619	-0.320403	-0.198959	-0.17699	-0.133876	-0.097555	-0.041951	-0.289925	-0.311681	-0.206682	0.131215	-0.045357	-0.243185	-0.635253
Contig39366_RC		-0.007718	-0.278608	-0.031923	0.072486	-0.163037	0.052323	0.350326	0.055546	0.018769	0.045073	0.107366	-0.025273	0.006862	0.110465	0.026173	0.06373	-0.050779	-0.027953	0.143143	0.058866	-0.513564	-0.024857	-0.233107	0.125092	-0.211453	-0.060881	-0.137037	0.03851	-0.187521	0.023131	-0.01887	-0.169529	-0.020816	-0.116439	0.154917	0.038152	0.104844	0.053465	0.133371	-0.014479	0.14081	-0.016738	-0.407373	-0.111244	-0.000244	0.133098	0.062463	0.246815
Contig65979_RC		-0.176601	0.001748	0.046121	-0.095399	-0.142946	0.042701	-0.247843	-0.172037	0.259134	-0.020588	-0.028097	-0.021953	0.143879	0.189014	-0.011441	-0.031689	-0.059105	0.138821	-0.294761	0.126191	-0.091922	0.02487	0.378213	-0.18586	-0.197246	-0.057548	0.193298	-0.471352	-0.072875	-0.16481	0.033133	-0.092983	0.04843	0.140904	0.21969	-0.146255	-0.281612	0.041167	0.018528	-0.173625	0.017827	-0.045911	0.161617	0.101672	-0.002822	0.121069	-0.205685	0.157047
AL110151	DKFZP586D0824	-0.095417	0.130104	0.011636	0.121049	-0.009411	-0.063128	-0.082977	-0.025385	0.013714	-0.108361	-0.044333	0.084012	-0.315707	-0.254384	0.099792	-0.067514	0.15007	0.302796	0.552355	-0.161334	-0.250191	-0.058567	-0.13026	0.088007	0.315419	-0.032782	-0.400526	0.156809	0.285208	-0.368679	0.20421	-0.57547	-0.19256	-0.157053	0.44207	-0.44361	0.212598	0.141883	-0.111056	0.158639	0.366142	-0.256478	-0.375631	-0.157603	0.093647	-0.100987	-0.157585	-0.520533
NM_001100	ACTA1	0.085268	0.435183	0.125906	-0.101786	-0.029211	-0.234101	-0.049263	0.040054	0.307378	0.077816	-0.056467	0.108464	-0.04556	-0.135217	-0.184817	0.074014	0.62506	-0.059196	-0.245532	0.007982	0.146602	0.082235	0.143757	-0.018194	-0.361243	0.097213	0.048212	-0.120739	0.024943	0.080078	-0.117942	0.118327	0.092275	-0.110896	-0.098899	-0.032245	-0.381557	0.295065	0.057153	-0.094257	-0.011555	-0.293807	-0.179224	0.314296	0.530988	0.076926	0.030387	-0.001806
Contig25707_RC		-0.086762	0.11979	0.055084	0.082883	-0.217283	-0.214543	-0.214793	-0.295827	-0.204139	-0.21925	-0.143442	-0.065293	0.021452	0.007908	-0.082807	-0.06525	-0.238152	0.085873	0.006342	0.000734	0.052225	0.046569	-0.403452	-0.088236	0.03213	-0.060891	0.20841	-0.009922	-0.267122	-0.172387	0.080346	-0.590064	-0.127532	-0.061197	-0.243906	-0.110465	-0.160093	-0.09245	-0.072995	-0.075684	0.016326	-0.004811	-0.264837	-0.14859	0.060889	-0.00568	-0.298585	-0.145606
NM_016240	CSR1	-0.246684	-0.122009	-0.205718	-0.102899	-0.108899	0.02357	-0.369663	-0.099094	-0.013985	0.025835	0.322437	-0.473894	-0.345573	-0.485166	0.011719	0.00307	0.112214	-0.252734	-0.023719	-0.11582	-0.046151	-0.151337	-0.285477	0.068003	0.239354	-0.526918	0.170065	-0.045652	-0.391255	-0.074815	-0.553868	-0.478335	0.300544	0.124858	0.501756	-0.438544	-0.134262	0.097876	-0.024122	-0.640806	0.107942	0.068101	-0.216567	0.048935	-0.236983	-0.247064	-0.023587	-0.578636
AL354615	LOC63919	-0.047674	0.01813	-0.038229	-0.10578	0.379303	0.333711	0.04206	0.089459	0.259931	0.019496	0.121579	0.016384	0.096244	-0.038096	-0.082428	-0.012888	0.06885	-0.065726	-0.2028	0.089264	0.051208	0.03685	0.114379	0.04446	0.022556	0.135417	-0.071274	-0.040314	-0.123214	-0.15368	0.156862	0.289637	-0.024332	-0.0279	-0.067755	0.129079	-0.078257	-0.061302	-0.000243	0.014831	0.105007	-0.14031	0.10603	0.096646	0.014388	0.026975	-0.106253	-0.103979
AB037793	KIAA1372	-0.207851	0.103206	-0.253846	0.308264	-0.137346	0.488753	-0.194921	-0.176984	0.174454	-0.190689	0.033238	0.50201	0.343166	-0.326356	-0.065583	-0.211678	-0.044821	-0.36185	-0.101214	-0.153984	-0.277311	0.053381	-0.135137	0.167719	-0.392605	0.248822	0.060272	0.143363	-0.169049	-0.266027	-0.420757	-0.168507	-0.107949	-0.251899	-0.200948	-0.123716	-0.138918	-0.302486	-0.240149	-0.302634	0.099392	0.184767	0.029037	-0.019669	0.016261	-0.074616	-0.140777	0.22753
NM_000146	FTL	-0.021502	0.244936	0.05187	-0.233833	0.027656	0.213019	0.373731	-0.006132	0.125837	-0.070844	0.000217	0.338421	-0.151095	-0.117642	-0.025297	0.052433	0.225853	0.04216	-0.00328	-0.084308	0.179543	-0.192303	0.225495	-0.073239	0.104413	0.013482	0.007491	-0.266352	0.094211	-0.183136	-0.137608	0.148638	0.055696	-0.253615	-0.08034	-0.195927	0.008746	0.528194	-0.203769	0.008512	0.089347	-0.219459	-0.205255	0.15888	0.118382	0.04861	-0.023932	-0.182539
NM_018458	BM042	0.065508	0.174667	-0.195719	0.087684	0.223642	0.009543	0.348459	0.254344	0.112493	0.094181	-0.122922	0.0405	0.029744	-0.123515	-0.145815	0.162973	0.447948	-0.130672	-0.078103	-0.05076	-0.08886	0.178726	0.067833	0.459829	-0.004847	0.080009	0.006367	-0.130504	-0.013114	-0.095152	0.153679	-0.093359	0.198239	0.025843	0.096132	0.271157	-0.033358	-0.035485	0.286482	-0.264508	-0.142474	-0.110992	0.303376	0.410143	0.063711	-0.065787	-0.232858	0.145777
Contig10890_RC		0.074667	-0.255841	-0.184293	0.085532	-0.212057	-0.363603	0.191357	-0.251606	-0.218898	-0.278303	-0.067514	-0.22507	0.052927	-0.206883	0.356208	0.072519	-0.083503	0.103026	0.471218	-0.192316	-0.095705	-0.124771	0.022426	0.178753	0.184576	-0.220921	-0.280562	0.038742	0.297702	0.321296	-0.321964	-0.414428	-0.252243	-0.187747	0.090879	-0.311954	-0.110133	-0.089697	-0.241611	0.045056	0.000657	0.325748	-0.051758	-0.097934	-0.233046	-0.05381	-0.061995	0.096766
Contig50523_RC		-0.089801	0.053385	-0.095913	0.046321	-0.012619	-0.47466	-0.250441	-0.122358	-0.1425	-0.263172	0.184763	-0.011067	0.089756	-0.088601	-0.167009	0.022541	-0.09702	-0.109028	-0.084002	-0.105024	-0.04028	-0.066751	-0.246298	0.020552	-0.219267	-0.018797	0.104766	0.363554	0.094544	0.064761	0.08143	-0.648064	0.176188	0.11491	-0.092863	0.118255	0.037506	0.003992	0.142878	0.065074	0.108604	0.176105	-0.2099	-0.084599	-0.188548	-0.167178	-0.019617	0.048604
AB037809	KIAA1388	0.09144	0.042447	0.239085	-0.077892	-0.138114	-0.132654	0.051122	-0.063524	0.047964	-0.016497	0.001067	0.160022	-0.217313	-0.132113	-0.172806	0.064908	0.155197	0.148906	0.05511	-0.056538	0.200051	-0.035694	0.180784	0.071201	0.169761	0.200913	-0.186174	-0.05954	-0.104769	0.075885	-0.005134	-0.288689	-0.039011	-0.075018	0.112069	-0.027004	-0.142247	0.118929	0.051745	0.084557	0.023254	-0.414168	-0.044114	0.1582	0.242029	0.131225	-0.246439	-0.178712
Contig47016_RC	FLJ12496	0.095938	0.045162	-0.176787	0.065914	-0.003598	-0.239649	0.103425	-0.132026	-0.023996	0.041931	0.053774	0.017874	0.005012	-0.233216	-0.020423	-0.182786	-0.152128	0.054996	0.060385	-0.232227	0.007677	0.191392	-0.09725	-0.026246	-0.052059	-0.060965	0.121587	0.106007	0.052201	-0.099711	0.422879	-0.17012	0.063967	-0.062741	-0.15003	0.032546	0.048497	-0.089267	0.136384	0.049721	0.175297	0.101543	-0.454087	-0.039919	-0.178556	0.081607	-0.044463	-0.037435
Contig43054		-0.167083	-0.046054	-0.43114	0.303376	0.150861	-0.098773	-0.202798	-0.135761	-0.115848	0.166926	-0.21906	-0.231337	0.398977	-0.105449	-0.314258	-0.362268	-0.182834	-0.124135	-0.041912	-0.156405	-0.273635	0.079046	-0.150661	-0.198169	-0.413668	-0.14212	0.135037	0.440249	-0.121074	-0.18788	0.045913	-0.007195	-0.103655	0.054023	-0.41627	0.133566	-0.021372	-0.140821	-0.043045	-0.184228	0.440269	0.066272	-0.161573	0.085349	-0.332454	-0.0988	-0.110698	0.113169
NM_014696	KIAA0514	-0.534958	-0.012787	0.325092	-0.018697	0.358274	0.029737	-0.241559	-0.153082	-0.048298	0.015639	-0.563297	-0.076665	0.079743	-0.418408	-0.09065	-0.150988	0.061523	0.052356	-0.261229	0.292963	0.796997	-0.141658	0.313021	-0.174806	0.518909	0.038313	-0.346136	0.020856	-0.307752	-0.474564	-0.512907	-0.451132	0.210751	0.289727	0.494062	0.021979	0.36094	0.050649	-0.125965	-0.440359	-0.232904	-0.130596	0.204454	-0.113905	0.419379	0.000808	0.094166	-0.189367
NM_006675	NET-5	-0.13708	-0.136052	-0.369377	0.170238	-0.127364	-0.23739	0.237337	0.005953	0.045057	0.104655	0.035274	0.107938	0.106052	-0.075945	-0.107679	0.092352	-0.019223	-0.163841	-0.088858	-0.002345	0.02024	0.035641	0.481976	0.058266	-0.348525	0.144741	0.254061	-0.401985	0.004797	-0.17168	0.050653	-0.39468	0.207121	0.418692	-0.268699	-0.01807	0.029064	-0.298297	-0.14972	-0.204513	-0.236011	0.07203	0.116488	0.284602	-0.336885	0.334029	0.401308	-0.019666
AL122055	KIAA1028	-0.216567	0.004051	0.04195	0.027429	-0.064366	0.100791	-0.272203	-0.076638	-0.249418	-0.189243	-0.278151	-0.013747	-0.004786	-0.143367	0.077339	0.032581	0.053239	0.144334	-0.01394	-0.180314	0.337603	-0.036284	-0.3159	-0.044983	0.119546	-0.15434	0.040315	0.151542	-0.254572	-0.175305	-0.01005	-0.203161	-0.107177	0.017036	-0.049589	-0.171268	0.013866	-0.088676	0.009065	-0.102814	-0.051247	-0.122169	-0.17552	-0.145103	0.103717	-0.118092	-0.103293	-0.176414
NM_006383	KIP2	-0.132288	-0.045488	0.26415	-0.134954	-0.055064	-0.051538	0.019236	-0.078196	-0.018119	0.053762	-0.464142	-0.184594	-0.234672	-0.236528	-0.083264	0.254597	0.026938	0.102125	-0.228889	-0.172609	0.216586	-0.218904	0.135894	-0.103217	0.345156	-0.276414	-0.198953	-0.340539	0.116741	-0.101719	-0.295663	-0.196935	-0.117805	-0.154259	-0.084206	-0.273056	-0.189917	0.05319	-0.16634	-0.23885	0.258774	-0.393927	0.030309	0.006029	0.683788	0.335619	-0.083396	-0.382553
NM_001754	RUNX1	0.015158	-0.041826	0.076939	0.020742	0.275499	0.249431	-0.214538	0.349258	0.053994	-0.081171	0.133363	0.032593	0.38155	0.190549	-0.139616	0.126756	0.109066	-0.071191	-0.102844	0.1521	-0.202243	0.156526	-0.168381	0.109169	-0.307536	-0.11419	0.088998	-0.286767	-0.06823	-0.015573	-0.290345	0.627389	0.212081	0.150375	-0.374687	0.286912	-0.078628	-0.215069	0.068658	-0.016737	-0.244772	-0.538357	0.509773	-0.073741	-0.228913	0.010605	0.207243	0.154135
AB011117	KIAA0545	0.258993	-0.151114	-0.193113	-0.020886	0.380696	0.24182	0.11174	-0.021415	0.052111	0.201665	0.361617	-0.128188	0.219556	0.078198	-0.308635	-0.122761	-0.143947	0.030637	-0.303254	0.066886	0.062454	0.041544	0.14213	-0.106878	-0.026948	-0.126616	0.049224	-0.006983	-0.010886	0.045412	-0.059077	-0.372916	-0.045196	0.246698	-0.13158	0.086412	0.033947	-0.286921	-0.084104	-0.01374	-0.011945	-0.22803	0.40394	-0.094356	0.192169	0.067572	-0.116354	-0.195381
AB011132	KIAA0560	0.1558	-0.135431	-0.192679	-0.105431	0.015254	0.139444	0.118089	-0.046184	-0.032912	0.038298	0.175406	-0.010129	0.139209	0.083193	-0.638314	-0.173375	-0.032802	-0.040978	-0.025026	0.246088	-0.080627	0.044154	-0.224272	0.101255	-0.208487	-0.126452	0.008851	0.379478	0.121357	0.243006	0.079813	-0.562734	0.158945	0.202199	-0.14648	0.386697	0.037855	-0.016824	0.135426	0.137772	-0.02604	-0.152485	0.30086	-0.0799	-0.184838	-0.214	-0.494421	-0.115221
Contig59294_RC		-0.036539	-0.336551	-0.004342	0.050738	0.11261	0.129015	-0.028663	0.087845	0.073735	0.078395	0.151684	-0.086231	0.084886	0.267673	0.072952	0.040722	-0.059667	-0.033537	-0.063876	0.164674	0.1161	-0.072064	-0.13598	-0.075823	-0.016227	-0.026293	-0.269296	0.303589	0.113536	-0.145788	0.041963	-0.009795	0.049172	0.245104	-0.061786	0.020455	0.143565	0.013803	-0.021186	0.058472	0.032883	-0.128584	0.275061	-0.068869	-0.055593	-0.004778	0.047586	0.060416
Contig40712_RC		0.12553	-0.427956	-0.05972	0.139202	0.697107	-0.457863	-0.143223	-0.014555	0.285058	0.417368	0.726601	-0.272964	-0.294779	-0.054573	0.240585	0.013252	0.107153	-0.656479	-0.140097	0.24721	-0.297683	-0.277848	0.531926	0.249122	-0.572191	0.147618	-0.241149	-0.276679	-0.568432	-0.371129	-0.080708	-0.499871	0.313925	0.459536	-0.430522	-0.170695	-0.190135	0.207325	0.219484	-0.259054	0.073605	-0.880428	0.478948	-0.484457	-0.335034	0.102076	-0.347088	0.405448
Contig3538_RC	DNAJL1	-0.048595	-0.086132	-0.547876	-0.072653	-0.066539	0.272661	0.001925	-0.120939	0.084621	-0.111186	-0.133626	0.275981	-0.096323	0.115819	-0.227206	0.026675	-0.183198	-0.254066	0.104446	-0.084076	0.088213	-0.190631	-0.019593	-0.200485	-0.088646	0.47661	0.225722	0.098576	0.075319	-0.085488	-0.169112	-0.316468	0.285746	0.367303	-0.421366	-0.164614	0.306671	-0.223747	-0.258927	-0.113814	-0.378836	0.06605	-0.199799	0.084854	-0.573697	-0.116055	-0.141858	-0.102039
Contig33394_RC		-0.182134	-0.074753	-0.336052	-0.051265	-0.0873	-0.298429	0.060009	0.269346	-0.038727	0.070799	0.017101	0.089887	-0.108781	-0.077763	-0.036963	-0.132653	0.092118	-0.372473	0.071132	-0.096143	-0.019766	0.153726	0.138549	0.036042	0.114571	0.051312	-0.00626	0.074078	-0.17358	0.095005	0.141789	-0.757944	0.230079	0.36255	0.281961	0.205725	-0.031559	0.033161	0.177326	0.007885	-0.300519	-0.069413	-0.113356	-0.04143	0.384153	0.076656	0.046111	-0.072443
NM_003330	TXNRD1	0.022306	-0.170391	-0.012511	-0.15277	-0.149607	-0.045736	0.34151	-0.161113	-0.155721	-0.20976	-0.12336	0.03281	-0.281221	-0.070492	0.133721	0.098204	-0.006393	-0.004139	0.283126	-0.020239	0.097758	-0.17484	0.459945	-0.06544	0.051879	-0.054801	-0.256264	-0.05993	0.077752	-0.076454	0.233789	-0.198756	0.002285	-0.162216	0.232016	-0.153839	-0.002361	-0.054381	-0.083035	-0.151104	-0.095776	-0.064109	-0.171828	-0.120433	0.066463	-0.121823	-0.067113	-0.126185
NM_001756	SERPINA6	-0.477525	-0.275102	-0.651397	-0.382733	-0.476869	1.183466	-0.924136	-0.4003	-0.021757	-0.46679	-0.072025	-0.584578	0.858738	-0.48363	-0.532624	-0.646687	-0.677495	-0.576808	-0.569803	-0.329113	-0.428402	-0.369949	-0.408372	-0.633162	-0.420544	-0.39116	-0.301477	-0.616863	-0.657231	-0.564056	-0.796536	0.027847	-0.561782	-0.40913	-0.567309	-0.514752	-0.390912	-0.58691	-0.460593	-0.577384	-0.376742	0.050433	-0.369776	-0.586951	-0.470368	-0.630705	-0.845613	-0.642422
Contig30260_RC		-0.24234	0.196077	-0.189291	-0.043531	0.412212	-0.090698	-0.305924	0.181668	0.361674	0.19599	-0.449039	0.007802	0.023662	-0.243132	-0.302144	0.181272	0.356652	0.03483	-0.38483	0.028919	-0.029455	0.009519	-0.300463	0.428951	-0.373936	-0.360238	-0.118375	-0.180927	-0.218332	0.023131	-0.275083	-0.547703	0.44175	-0.095751	-0.424333	0.163592	-0.049264	-0.231721	-0.361182	-0.277502	0.086356	-0.582179	-0.206982	0.440587	-0.24836	0.275041	-0.125621	-0.19696
Contig57041_RC		-0.0784	-0.061076	0.12685	0.320347	-0.195195	-0.385757	-0.034609	-0.137171	-0.298639	-0.027334	-0.260047	-0.098397	-0.201559	-0.36364	0.135699	-0.076791	-0.137223	0.056285	0.524147	-0.119634	-0.310856	-0.089052	-0.220533	0.223793	-0.090159	-0.084912	-0.272766	0.149309	-0.108238	0.273341	-0.011165	-0.68196	0.055394	-0.057742	0.035181	-0.229262	0.05996	-0.000233	-0.226646	-0.182201	-0.054314	0.353368	-0.257303	-0.183489	-0.122311	-0.075853	-0.197871	0.182719
NM_000431	MVK	0.348861	-0.219352	-0.019731	-0.061959	-0.137134	0.067142	0.270701	-0.103509	-0.026598	0.018975	-0.028008	0.136924	-0.408179	-0.044186	-0.069674	0.021921	-0.057657	-0.047555	0.036	0.095775	-0.283249	-0.022471	0.111589	-0.067749	-0.201536	0.067138	-0.147272	-0.20135	-0.0699	-0.059691	0.008865	-0.425364	0.024436	0.010896	0.190785	-0.064725	-0.245433	-0.04235	0.075669	0.200124	-0.203129	-0.342209	0.022197	0.097224	-0.082528	0.18907	0.029049	-0.2452
NM_006706	CA150	0.004011	0.094051	0.120556	-0.030692	0.158386	-0.099498	0.091863	-0.099852	-0.212045	-0.176928	-0.148394	0.073626	0.026305	-0.170354	0.290606	-0.10163	-0.006596	-0.040927	0.354916	-0.073534	-0.097903	-0.101405	0.020507	0.097879	0.114809	0.064692	-0.009736	0.068753	0.009921	0.237149	-0.151183	-0.574008	0.025831	-0.112373	0.091761	0.052671	0.207033	-0.039352	-0.075265	0.021885	-0.119266	0.035861	-0.146145	-0.197438	0.011719	-0.263056	0.072817	0.090491
Contig30154_RC		0.164221	-0.134736	-0.203003	-0.008183	-0.028158	0.11589	-0.278789	0.200792	0.00823	-0.114574	-0.031557	-0.202779	0.078392	-0.150174	-0.370023	-0.29526	0.069316	-0.084109	-0.152845	0.377665	-0.088866	0.052098	0.121421	-0.130186	-0.323088	-0.540828	0.006046	0.026255	0.014586	0.048585	0.106805	-0.364616	-0.212657	0.063481	-0.307268	-0.26019	-0.025773	0.361634	0.18351	0.005162	0.300987	0.050433	-0.010341	-0.209921	-0.322978	-0.035532	-0.277062	0.199051
NM_017745	FLJ20285	0.059228	0.042061	0.230995	-0.105684	0.197457	0.068149	-0.014336	0.044704	-0.065116	0.259911	0.336491	0.133819	-0.017539	-0.014987	-0.397269	-0.060556	-0.122182	0.158533	-0.064349	0.081793	-0.1086	0.168862	0.094575	0.045218	-0.103118	0.125901	-0.113802	0.303653	0.00337	0.018905	-0.043559	-0.206178	-0.101278	0.325538	-0.150534	0.215656	0.110044	-0.062557	0.048485	0.184186	-0.257786	0.139627	0.046993	0.0331	0.166378	-0.152094	0.128252	0.206052
NM_013293	HSU53209	0.222433	0.019168	-0.040706	0.138823	-0.103979	-0.117716	-0.123519	-0.000728	-0.151308	-0.084637	-0.038483	0.012726	0.071287	0.123661	0.08856	0.057733	-0.251673	-0.039137	0.169268	0.090565	-0.034921	-0.157606	-0.296193	0.022132	-0.130052	-0.157793	0.209494	-0.036867	-0.085459	0.076812	-0.015534	-0.193424	-0.086529	-0.071823	-0.270657	0.017556	-0.012655	0.004134	-0.175503	0.053329	-0.058922	0.166741	-0.021161	-0.037309	0.083962	0.100782	-0.024186	-0.002254
Contig46553_RC		0.322962	-0.35451	-0.510089	-0.285292	0.310944	-0.096052	0.042339	-0.24876	-0.306318	-0.144967	0.073698	0.148072	-0.187508	-0.582542	-0.201081	-0.568861	-0.259502	-0.166122	-0.115887	-0.09376	-0.147748	-0.103816	-0.137123	-0.411803	-0.247512	0.293466	-0.032798	0.296501	-0.149562	0.497246	-0.016459	0.01548	0.078846	0.544827	-0.304681	-0.210334	-0.184596	-0.376585	-0.072083	0.045062	-0.327737	-0.121326	0.036757	0.065167	0.122894	-0.304924	-0.17937	-0.47578
NM_018014	FLJ10173	-0.528039	-0.436742	0.663358	-0.254541	-0.298021	-0.371488	-0.145466	-0.182208	-0.295317	-0.611841	-0.629689	-0.400456	-0.509073	-0.230688	0.527742	-0.088364	-0.166662	0.597908	0.061315	0.081534	0.417404	-0.118617	-0.458232	-0.148913	0.347375	-0.386688	-0.587963	-0.13396	-0.177961	-0.467207	-0.182387	-0.767235	-0.498142	-0.267368	0.327065	-0.336904	-0.14806	0.359941	0.145154	-0.23408	0.014014	-0.635039	-0.351847	-0.434702	0.423765	-0.560135	0.077868	-0.849449
AL137619		0.075558	-0.228373	-0.092491	-0.195035	0.185193	0.153221	0.016922	-0.071109	-0.037032	-0.220801	0.129344	-0.162707	-0.092797	0.104788	0.109895	0.192558	-0.191081	-0.266089	-0.046755	0.441241	-0.010724	-0.120536	-0.128408	0.027336	-0.194209	-0.218566	-0.024526	0.111299	0.143417	0.141772	-0.118141	1.800383	-0.150281	0.242065	-0.140052	0.185953	0.319342	-0.296966	0.001783	-0.03059	-0.1874	-0.171044	0.153041	-0.249923	-0.120315	-0.389497	-0.009326	-0.475716
NM_006294	UQCRB	-0.276607	-0.158081	0.014954	0.062645	-0.202949	0.168553	0.039006	-0.068243	-0.360707	-0.516697	0.019656	-0.16753	0.078386	0.340485	-0.063268	0.014918	-0.326928	-0.22581	0.223892	0.212668	-0.019772	-0.347303	-0.457851	-0.346019	-0.250041	-0.168954	0.085117	0.030131	-0.206983	-0.079196	0.067657	0.333469	-0.1665	-0.095547	-0.26348	-0.17997	0.269189	0.183494	-0.13074	-0.16175	0.015617	0.43106	-0.0845	-0.308544	-0.137455	-0.289283	0.445584	0.17089
Contig6344_RC		0.313182	-0.142606	0.221152	-0.115189	-0.038798	-0.171249	-0.105706	-0.064101	-0.05165	-0.139808	-0.371881	-0.227732	0.161916	-0.099784	0.061137	0.391313	0.041802	-0.076125	-0.192291	0.3582	0.242281	-0.314393	-0.042368	0.168063	0.054134	-0.263586	-0.195361	0.512675	-0.116892	-0.162165	-0.23172	-0.033397	-0.202709	-0.055955	0.130051	0.19695	0.120443	-0.433145	0.013893	-0.354526	0.194267	-0.34833	0.582735	-0.29108	0.280475	-0.123074	0.029991	-0.611487
NM_017712	FLJ20208	-0.045834	-0.099991	-0.396264	0.105023	0.069594	-0.017537	-0.011335	0.099042	0.035877	0.340073	0.255233	0.034448	0.12949	0.064756	-0.166834	-0.154007	0.108213	-0.247869	-0.220566	-0.135079	-0.168462	0.143407	-0.182606	0.107788	-0.096553	0.384726	0.24248	-0.148643	-0.183706	-0.10882	-0.07463	-0.054798	0.042943	0.166859	-0.375533	0.098146	0.033036	-0.00563	0.056817	-0.032107	-0.226141	0.246088	0.270884	0.157516	-0.216379	0.20907	0.19871	0.083822
Contig32798_RC		0.371068	-0.287168	-0.216008	-0.550875	0.285668	0.171471	-0.374803	-0.238683	0.198617	-0.099807	0.501418	-0.210793	0.111848	0.207293	-0.227192	0.008564	0.043515	-0.463053	-0.340316	0.489339	-0.106792	-0.088124	-0.074769	0.522641	-0.45546	-0.04393	-0.367747	0.479566	0.158275	0.144539	-0.122015	0.083933	0.137344	0.010712	-0.443478	0.590745	0.253653	-0.49718	-0.034124	-0.164252	-0.004745	-0.659906	0.278967	-0.177805	-0.368901	-0.307067	-0.045458	-0.549821
NM_014912	KIAA0940	-0.033278	0.057499	-0.224623	0.342226	-0.09128	-0.075308	-0.135638	-0.089871	-0.196651	-0.030214	0.001886	-0.080508	-0.054072	-0.098688	-0.00312	0.035253	-0.171099	-0.101891	0.323688	-0.065928	-0.095609	0.193637	-0.233144	-0.017973	0.030287	-0.252879	0.260435	0.260422	-0.091538	-0.032142	0.027924	-0.679237	0.22614	0.337388	-0.202218	0.009687	0.23081	0.205201	0.1336	-0.023637	-0.018205	0.184709	-0.052417	-0.084086	-0.135503	-0.191446	-0.234819	0.144087
NM_003510	H2AFD	0.103472	-0.25318	-0.269285	-0.127558	-0.182121	-0.082691	-0.021331	-0.348188	-0.161934	-0.193231	0.114348	-0.327336	-0.043523	0.007799	-0.205074	0.011042	-0.366303	-0.203828	-0.224325	-0.097718	0.098142	-0.09019	0.050423	-0.312688	-0.264968	0.096867	-0.148873	-0.187911	-0.248171	0.000288	0.034868	-0.216188	-0.097419	-0.015318	-0.087166	-0.169798	-0.208618	-0.340785	-0.082775	-0.032296	-0.178862	0.277948	-0.054324	0.074881	-0.043608	0.196246	-0.097286	-0.081625
NM_005322	H1F5	0.291057	-0.140097	0.19936	-0.292982	0.073266	0.326794	0.025865	0.009958	-0.052568	-0.351402	0.066469	-0.094931	0.233545	0.483757	0.134664	0.035039	-0.194736	0.23363	-0.180236	0.279863	-0.075953	-0.009639	-0.077756	-0.247715	-0.008369	0.060132	-0.229251	-0.304577	0.09524	-0.240937	-0.061414	0.152295	-0.357702	-0.310352	0.392593	-0.130477	-0.099475	-0.376048	-0.15592	-0.046815	0.002437	-0.069036	0.162389	-0.168513	0.285735	0.141767	0.450731	-0.102875
Contig51174_RC		0.068083	0.145789	0.056749	0.306035	0.063161	-0.177949	0.176656	0.140053	0.041296	-0.00243	-0.313115	0.156839	-0.150673	-0.345112	0.080148	-0.022741	-0.116085	0.055971	-0.000047	-0.283751	-0.221234	0.233871	-0.158823	0.324531	0.113537	-0.123526	-0.111567	0.17945	0.140772	-0.280523	-0.033759	-0.806039	0.073234	-0.274017	-0.000766	0.029657	-0.214	-0.067371	-0.253885	0.124772	-0.152508	0.017795	-0.092371	0.187565	-0.191506	-0.011685	-0.474968	-0.200951
NM_017830	FLJ20455	-0.011466	0.05613	0.010311	0.157376	-0.110003	-0.062919	-0.237497	-0.069754	-0.094616	-0.015529	0.101243	-0.085147	0.059018	0.030274	0.050079	-0.16217	-0.025987	0.056135	0.035007	-0.0985	-0.013586	0.06031	0.078804	0.002478	-0.068017	0.013311	0.074354	0.072994	-0.094732	-0.147869	0.062622	-0.30315	0.050901	0.042807	-0.223641	0.011316	0.164499	0.042615	0.037934	-0.287254	0.134226	0.306572	-0.07344	0.025329	-0.131299	0.083322	-0.105872	0.10017
Contig36499_RC		0.094335	0.229902	-0.311142	-0.10591	-0.320409	0.016489	-0.348527	0.143464	-0.218563	-0.275385	0.808493	-0.261317	-0.037573	0.258592	-0.107143	-0.289099	-0.172235	-0.182389	-0.15843	0.183669	-0.310978	-0.094603	0.075662	-0.387902	-0.467561	0.001506	0.853692	-0.498845	-0.101601	-0.247823	-0.45267	-0.194104	-0.314699	0.865063	-0.094965	-0.279218	-0.109858	-0.149812	-0.297974	0.207468	-0.196233	0.267536	-0.021834	-0.486246	-0.277588	-0.045639	0.342531	0.152135
Contig49590_RC		-0.224546	-0.05577	-0.163156	-0.013236	-0.116303	-0.269712	0.162196	-0.087743	-0.059486	-0.043397	-0.31649	-0.030949	0.108916	-0.060633	0.056563	-0.000482	-0.24014	-0.214003	0.065323	-0.22145	-0.206366	-0.020543	-0.08007	-0.029537	-0.009772	0.157204	0.088892	-0.185886	0.184325	-0.045614	0.037271	-0.314364	0.211935	0.026003	0.233399	0.014158	-0.00111	-0.117681	0.073583	-0.09687	-0.133168	0.202502	-0.055113	-0.160001	0.002562	0.076712	0.451664	0.257403
Contig44265_RC		-0.323009	-0.243105	-0.270846	-0.368697	-0.598039	-0.239206	-0.222882	-0.421263	-0.492571	-0.217588	0.473205	-0.110663	-0.726315	0.804897	-0.239545	0.079782	-0.412121	0.065402	0.521008	0.416623	-0.149351	-0.363043	0.340895	0.164128	0.360171	0.133861	-0.517934	0.175308	-0.187714	-0.255231	0.127673	-0.660033	0.001728	-0.002162	0.362768	-0.383854	-0.272402	-0.125904	-0.159137	0.387261	0.002172	-0.50582	-0.178776	-0.421147	-0.257923	-0.181659	-0.270698	-0.781555
Contig60194_RC		0.137753	0.004054	0.141451	-0.132197	0.137501	-0.078328	-0.171974	0.03958	-0.018232	0.148324	-0.351008	0.107265	-0.072854	-0.481754	-0.360335	-0.009752	0.277358	-0.274032	-0.216366	-0.078631	0.066357	-0.011064	-0.039742	0.486998	-0.105337	-0.203356	0.010365	-0.0417	0.098638	0.109023	-0.194575	-0.436585	0.031391	-0.281801	-0.049869	0.100572	-0.074667	0.085181	-0.127579	-0.007822	-0.060612	-0.287822	-0.20917	0.542131	0.107313	0.216116	-0.059591	-0.119897
Contig54503_RC		0.005271	0.031543	0.016753	0.056314	0.228404	0.053931	-0.217188	0.101598	0.13024	0.122329	0.286791	0.027191	0.247373	-0.113051	0.019293	-0.106918	0.060332	-0.044401	-0.159242	0.23018	-0.070687	0.157331	-0.247315	-0.02034	-0.125821	-0.183442	-0.039522	0.26245	-0.055304	-0.306618	-0.044324	-0.345185	-0.076687	0.027552	-0.147015	0.083789	-0.008133	-0.097694	0.096021	-0.27879	0.074484	-0.0701	-0.013639	0.081744	0.106833	-0.129623	-0.307539	-0.111525
L05096		0.073261	0.037819	-0.11719	-0.000925	-0.153851	-0.509891	0.50323	-0.071108	-0.090209	-0.197718	-0.245347	-0.223748	0.010275	-0.209487	0.239602	-0.052777	-0.049476	0.139731	-0.074291	-0.169802	0.105083	0.077075	0.019279	-0.215918	0.311217	0.450961	-0.257446	-0.044986	0.021907	-0.272961	-0.280804	-0.112461	-0.177406	-0.156446	0.560906	-0.164093	-0.065326	-0.31889	-0.225551	-0.166508	0.116692	0.297981	-0.037311	-0.138082	0.173411	0.197641	0.771267	0.160192
NM_001467	G6PT1	0.004377	0.035251	-0.006081	0.073619	0.021102	-0.060506	0.100007	0.0714	0.358569	0.02465	0.170707	0.073501	0.013744	0.073367	0.298939	-0.040604	-0.041715	0.006249	-0.007856	0.088369	-0.069407	0.089384	0.100551	-0.097737	0.058021	0.024713	0.01054	-0.141429	-0.10371	0.194482	-0.102848	-0.167999	-0.064163	0.016524	0.006607	-0.053478	-0.126999	-0.02562	0.115613	0.162282	-0.055838	0.050301	0.074128	0.086396	0.066666	0.03543	0.142045	0.024166
NM_005337	HEM1	0.07821	0.082492	0.04135	-0.325046	-0.038543	0.050686	-0.037813	0.060883	0.043246	-0.217301	-0.34322	0.265839	-0.240694	-0.054384	0.096605	-0.073134	0.213088	0.247115	0.113223	-0.163712	-0.06301	-0.089473	0.041563	0.106158	0.479334	0.290797	-0.053259	-0.338112	0.246101	-0.185428	0.210271	-0.502759	-0.019921	-0.307708	0.286677	-0.216654	0.001727	0.146931	-0.063707	0.175498	0.231381	-0.42621	-0.258423	-0.000751	0.22327	0.149242	-0.222703	-0.005077
NM_014666	KIAA0171	-0.037583	-0.08353	-0.078356	0.165759	0.045018	-0.07434	0.225222	-0.128308	-0.007434	-0.083444	-0.105138	0.153787	0.042614	-0.238303	0.128129	-0.116548	0.061596	-0.092692	0.402587	-0.182672	-0.041263	-0.073154	-0.024706	0.029065	0.149965	-0.074338	-0.168415	0.024485	0.044245	0.079077	0.292098	-0.64123	0.023792	-0.117798	0.154242	-0.008854	0.256704	-0.001405	0.010246	0.009264	0.009647	0.149567	-0.016029	-0.126081	-0.027646	-0.211841	-0.04418	0.068837
AF035284		0.062338	-0.054264	0.670698	-0.429834	-0.126221	-0.049719	-0.448723	-0.049086	-0.071729	-0.246829	-0.038015	0.083207	-0.224806	-0.265948	0.101172	0.061494	0.161147	0.136693	-0.147637	0.346453	0.108978	-0.285428	-0.140838	0.010531	0.061647	0.194496	-0.260448	-0.06311	0.241652	-0.290818	-0.371273	0.031385	-0.369369	-0.481484	0.15445	-0.023297	-0.355727	-0.245322	-0.115614	0.249178	-0.210214	0.114361	-0.218844	0.122762	-0.282221	-0.12757	0.151659	-0.237196
NM_003615	SLC4A7	-0.386884	-0.130499	0.095551	0.198852	0.178284	0.250338	-0.321789	0.108017	0.001117	-0.029572	0.729712	-0.329746	0.771008	0.401743	-0.114697	-0.050447	-0.238639	-0.28425	-0.197134	0.214117	-0.194846	0.017034	-0.317019	-0.221463	-0.447415	-0.327382	-0.126404	-0.350088	-0.162562	-0.320503	-0.131438	0.830586	-0.191173	0.1084	-0.207361	0.07967	0.141609	-0.044339	0.047141	-0.191407	-0.432461	0.307151	0.107789	-0.314401	-0.337955	-0.23007	0.337508	0.247506
AJ276429	LOC57823	-0.150915	-0.092805	0.098479	-0.243768	-0.072494	0.136348	0.224464	0.120716	0.002108	-0.245499	-0.163981	0.337724	-0.151377	0.069266	0.158375	-0.107282	-0.004281	0.248638	0.139362	0.084058	-0.078743	-0.324452	0.088416	0.036068	0.95457	0.429336	-0.260408	-0.122998	-0.023449	-0.209205	-0.038963	0.017515	-0.254619	-0.220054	0.046135	-0.281954	0.138939	0.179227	-0.205857	0.234004	0.286235	-0.268554	-0.098195	-0.294293	-0.020454	-0.164024	-0.220092	-0.137267
NM_021181	LOC57823	-0.143731	-0.087767	0.178667	-0.212544	-0.109826	0.132803	0.227845	0.104759	-0.027919	-0.056289	-0.323828	0.319827	-0.169233	0.049912	0.143294	-0.191861	-0.032807	0.197016	0.134488	0.105494	-0.028927	-0.336941	0.140591	0.090632	0.938363	0.434887	-0.295393	-0.118187	-0.047824	-0.319683	0.060318	-0.312453	-0.269864	-0.227637	0.105033	-0.340979	0.149476	0.210557	-0.190817	0.258777	0.324399	-0.341508	-0.163047	-0.400654	0.023626	-0.140904	-0.276067	-0.15132
NM_004331	BNIP3L	0.005654	0.075112	0.014904	0.15655	0.018624	0.075782	-0.204706	-0.0534	-0.020536	0.071879	-0.015541	0.054097	0.322111	-0.121718	-0.173496	0.082959	0.090434	-0.276127	-0.064301	-0.048001	-0.007513	0.072547	-0.015972	0.026772	-0.239529	-0.074996	0.048673	0.243759	-0.166531	-0.003696	-0.031262	-0.242133	0.182847	0.2256	-0.166069	0.298377	0.051158	0.099077	0.205986	0.047966	0.023738	0.182837	0.156804	0.163987	-0.17304	-0.035169	0.017614	-0.078903
AL137346		-0.494222	-0.017322	-0.319444	0.171393	-0.159002	-0.011273	-0.061636	-0.100007	-0.401379	-0.547566	-0.325507	-0.126051	-0.215981	-0.26012	-0.396447	0.172646	-0.185558	0.594134	0.187674	-0.345218	0.512534	-0.150384	-0.564447	-0.171584	0.175271	-0.333571	-0.345681	0.302175	0.019494	-0.182035	-0.00509	-0.62563	-0.084806	-0.047461	0.159039	-0.340782	0.114512	0.54643	0.319458	0.014567	-0.078048	0.350753	-0.396751	-0.101866	-0.164386	-0.335639	0.000646	-0.145842
Contig38438_RC		-0.493413	-0.172654	-1.057079	-0.16472	0.376071	-0.529991	-0.585315	-0.630202	-0.254966	0.555627	-1.045826	-0.700459	-0.361233	-0.158405	-0.069361	-0.907218	-0.39631	-0.525706	-0.238018	-0.362598	-0.669762	-0.325384	-0.314699	0.298434	-0.861976	-0.695517	-0.844669	0.303643	0.101947	-0.45175	-0.473054	0.080885	0.212893	-0.607613	-0.84572	-0.037062	0.370876	-0.615453	-0.702955	-0.796346	0.420016	-0.952573	0.161366	-0.143441	-0.76885	-0.379168	-0.117437	-0.998758
Contig41804_RC		-0.211553	-0.099582	-0.513628	0.173261	0.362663	0.216797	-0.462857	0.212615	0.131902	0.716162	-0.371038	0.231583	0.195169	0.017075	-0.456935	-0.581755	0.374123	-0.326309	-0.305084	-0.262673	-0.570761	0.215304	-0.061006	0.15155	-0.724373	-0.10537	-0.120477	0.411556	0.23354	-0.326626	0.224327	0.070847	-0.336422	-0.230113	-0.594466	-0.207565	0.489856	0.076052	0.439824	0.058917	-0.022711	-0.514572	0.746162	-0.22455	-0.408727	-0.257239	-0.120897	0.220196
Contig32594_RC		-0.102863	-0.207477	0.198106	0.239343	-0.174443	0.035991	-0.0884	-0.009538	-0.476199	-0.024217	0.2115	0.056896	-0.124029	-1.130867	-0.190496	0.293285	0.383823	0.328112	-0.280853	-0.106066	-0.076358	-0.172271	0.070239	0.217066	0.37536	-0.148418	0.233643	-0.424423	-0.027277	-0.01354	0.004701	-0.926724	-0.038457	-0.178107	0.180167	0.111323	-0.416875	0.123643	-0.171885	-0.088754	0.497642	-0.027734	-0.013228	0.146732	-0.243517	-0.36049	0.32068	0.033354
Contig51775_RC		-0.117486	-0.184981	-0.414715	0.266891	-0.05855	0.147465	0.257693	0.44604	-0.107185	0.498968	0.09631	0.164127	0.29239	-0.328224	-0.054974	-0.061301	-0.047225	-0.633267	-0.079164	-0.206962	-0.279424	0.285248	0.383168	-0.226945	0.076279	-0.144737	0.302736	0.420841	-0.160518	-0.365318	-0.149763	-0.094411	0.187314	0.323182	-0.451387	0.021489	0.331527	-0.089723	0.025925	0.397716	-0.26014	0.392087	0.138003	-0.056982	-0.16765	-0.161918	0.025532	0.170508
AF070536		0.309056	-0.511264	-0.741526	-0.403884	-0.04901	0.00289	0.16216	0.290332	-0.474676	-0.652407	-0.722	-0.32553	-0.476687	-0.695263	-0.468203	-0.78653	-0.453664	-0.569188	-0.082901	0.441203	-0.314476	-0.146043	0.433379	0.344547	-0.965918	0.588083	0.436705	-0.534457	0.439459	0.430519	0.19193	-0.43607	-0.9855	0.589247	-0.529387	-0.314926	-0.116343	-0.352668	0.55353	0.687628	-0.393344	0.432432	-0.062828	0.363609	-0.269073	-0.15767	-0.474727	-0.481726
NM_005375	MYB	-0.254554	0.108947	-1.012006	0.51181	0.188173	-0.371168	0.16851	0.052783	-0.007475	0.324823	0.028184	-0.506619	0.263054	-0.105398	-0.603909	-0.64566	-0.084364	-0.679422	-0.354263	-0.375762	-0.978985	0.391817	-0.362092	-0.208759	-0.664324	-0.013915	0.334698	0.28575	-0.22669	-0.34338	0.054585	-0.062459	0.007093	0.289556	-0.480923	0.234239	-0.241837	0.009953	0.197141	-0.043643	0.019228	0.172036	-0.135675	-0.230328	-1.005459	-0.04782	0.147731	0.247563
AL080095		-0.164484	0.093867	-0.021828	-0.177493	0.29796	0.142367	-0.331409	0.160426	-0.209305	-0.118816	-0.223189	0.040798	-0.032532	-0.003601	-0.14967	0.17469	0.13678	-0.341326	-0.079775	0.321215	0.35767	-0.395193	-0.525826	0.22418	-0.524665	-0.15608	-0.474598	0.149735	-0.074839	0.199097	-0.1716	-0.444282	0.161937	-0.100274	-0.145979	0.299942	0.208621	0.071431	-0.192408	-0.082345	-0.381573	-0.407862	-0.145229	0.043973	0.055589	-0.108176	0.181557	-0.131329
AL137326		-0.140443	-0.094265	0.162645	-0.231641	0.003162	0.321318	-0.166483	-0.066539	-0.022983	-0.064229	0.037858	-0.136821	0.215753	0.114228	-0.267976	0.171578	-0.204595	-0.106581	-0.268051	-0.015015	0.00042	-0.166792	0.575875	-0.135076	-0.233365	-0.157266	-0.044432	-0.102317	-0.024763	-0.19174	-0.109657	-0.104637	-0.080441	0.026239	-0.092289	-0.057004	-0.007427	0.038876	0.024219	0.027178	0.124972	-0.212472	0.118566	-0.14558	0.049899	0.019717	-0.208255	-0.172892
AL049370		-0.040593	0.232758	-0.031548	-0.307875	0.302812	-0.219972	-0.085962	0.258941	0.390752	0.360384	-0.067856	-0.047751	0.138198	-0.196296	-0.434564	0.095173	0.378592	-0.495807	-0.644	0.184508	-0.24305	0.16446	0.113993	0.4643	-0.086977	-0.112946	0.125258	-0.179779	0.043024	0.241101	-0.035415	-0.291102	0.038153	-0.304207	-0.503298	0.148266	-0.047437	-0.557371	-0.478918	-0.076325	-0.032011	0.259329	0.131616	0.442796	-0.087256	0.121013	0.065442	0.277699
NM_006055	LANCL1	-0.175767	-0.105931	-0.02312	0.088852	-0.060715	-0.145337	-0.108657	-0.08112	-0.025752	0.133372	-0.105229	-0.191564	-0.051519	-0.320246	-0.046791	-0.112132	-0.082857	0.081773	0.026235	-0.096907	-0.003216	0.177219	-0.189869	-0.01379	-0.277394	-0.049732	-0.063155	0.382436	-0.009895	-0.09751	-0.048943	-0.695868	0.09742	0.004219	-0.051517	-0.02864	0.007145	0.131374	0.170225	0.00745	-0.02202	0.197095	-0.462386	-0.079146	-0.131387	-0.090425	-0.05798	-0.091831
Contig11275_RC		0.193271	-0.26823	-0.03	-0.611772	0.627626	0.140035	-0.337752	-0.240063	0.459633	0.125231	0.522995	-0.404713	0.042033	-0.059314	-0.316665	0.006857	-0.180267	-0.295184	-0.298533	0.236257	0.249912	0.056748	-0.60966	0.010947	-0.427885	0.139338	-0.036599	0.265442	-0.296672	0.101555	-0.273514	0.036656	-0.102227	0.305823	0.010165	0.580424	0.027162	-0.096725	0.20184	-0.047116	-0.046862	-0.767875	0.043523	-0.30573	-0.122052	-0.331933	-0.146206	-0.72125
Contig40515_RC		-0.129225	-0.34384	0.160351	0.099743	-0.170469	-0.036764	0.372176	-0.139175	-0.24453	0.04198	0.240036	-0.18161	0.053084	0.234628	-0.086514	0.018539	-0.081556	0.054428	-0.058304	-0.030467	0.114706	-0.098082	0.036104	-0.028147	-0.229493	-0.03392	-0.120661	-0.387675	-0.203639	0.29105	0.021449	-0.163272	-0.317271	-0.031918	-0.054415	-0.181288	-0.096819	-0.028005	-0.04827	-0.028341	0.016024	0.217913	-0.042569	0.108687	-0.219669	0.107882	0.023477	-0.093878
Contig6254_RC		0.293281	0.058889	-0.524406	-0.432224	0.157534	-0.010798	-0.079481	-0.207888	0.075087	0.050148	-0.136934	-0.155672	-0.02719	0.134156	-0.277742	0.199531	0.047685	-0.34712	0.014361	0.270373	-0.076989	0.307061	0.027285	0.298486	-0.099246	0.034567	-0.034972	0.317679	0.109266	0.034474	-0.014748	0.227452	-0.000552	0.355458	-0.048052	0.197266	0.028873	-0.417232	0.099641	0.082218	-0.111954	-0.544443	0.110427	-0.359427	-0.254531	-0.212243	-0.228924	-0.650218
AB037806	GPH	0.102723	0.140432	-0.054047	-0.061439	0.244979	-0.046684	-0.006933	0.019511	-0.24951	-0.179555	-0.05289	-0.103626	0.14975	-0.070781	-0.188276	-0.044692	-0.048051	-0.006397	-0.216302	-0.06844	-0.230808	0.072308	-0.037611	-0.056633	0.017013	-0.249239	0.276717	0.068746	0.020742	-0.071189	0.303241	-0.474739	-0.142982	-0.05154	-0.148102	0.148538	-0.102224	-0.152923	0.252612	-0.157786	-0.051641	0.048338	0.098078	0.037802	-0.035583	-0.157917	-0.324644	0.144128
NM_001862	COX5B	0.061386	-0.250202	0.057623	-0.051928	-0.131354	0.139841	0.382599	-0.031343	0.056057	0.044582	0.018543	-0.05442	0.057198	0.230308	0.167723	-0.00051	-0.09283	-0.184148	0.003159	-0.050879	-0.160206	-0.000111	-0.120316	-0.127164	-0.20993	0.089766	-0.083958	0.058197	-0.088115	-0.164107	-0.121464	-0.051324	0.02071	-0.261749	0.167622	-0.013002	0.072437	0.034379	-0.033184	-0.029368	0.074348	0.259468	0.043017	-0.202524	-0.122038	-0.011054	0.37787	0.166934
Contig53130		0.030833	-0.028473	0.141238	0.010538	-0.352429	-0.248498	0.084307	-0.014732	-0.214944	0.053511	-0.242343	0.000324	-0.240983	0.068325	0.249186	0.08572	0.036975	0.208779	0.039548	-0.160475	0.386138	-0.044245	0.099642	-0.115853	0.149681	-0.018053	-0.017391	-0.144771	-0.066547	-0.048209	-0.139805	-0.507411	-0.115767	-0.089707	0.638957	-0.11487	-0.208697	-0.112943	-0.124293	0.202982	-0.074663	-0.336909	-0.009956	-0.072644	-0.043765	0.165924	0.071395	0.036394
Contig22534_RC		-0.056152	-0.040593	0.345112	-0.419397	0.264165	-0.053076	-0.385154	-0.280931	-0.051238	-0.236846	-0.051411	-0.166593	-0.092656	0.180924	-0.035679	0.166304	-0.082068	-0.272491	-0.226859	0.176256	0.401917	-0.1899	-0.274439	0.048078	-0.086743	-0.249305	0.044394	0.22016	0.166529	0.030748	-0.116039	-0.227664	-0.066211	0.044517	0.013818	0.037077	0.155346	-0.302041	-0.071344	0.230136	-0.244097	-0.507188	-0.198878	-0.122246	-0.260976	-0.283905	-0.119395	-0.624886
AF052185		-0.116756	-0.080568	-0.099923	0.105595	0.016249	0.246184	0.274002	0.091109	0.002647	0.164048	-0.129231	-0.098699	0.292508	-0.180665	-0.304321	-0.11194	-0.005065	-0.238697	-0.229494	-0.020182	-0.304925	0.146013	-0.10554	-0.027391	-0.278286	-0.166363	0.274336	-0.178191	-0.14351	-0.058607	0.269996	-0.556629	-0.08223	0.22689	-0.230619	0.109511	0.097675	0.02756	0.21542	-0.009262	0.115622	0.134568	0.062363	-0.041578	-0.112946	0.302951	0.04848	0.274808
Contig53566_RC		-0.083362	-0.071117	-0.244677	0.040947	0.164298	-0.087922	-0.151401	-0.088548	-0.088589	0.093112	-0.130852	-0.055834	-0.04788	-0.095648	-0.104298	-0.228574	-0.050588	0.043372	-0.022433	-0.185382	0.453403	0.024007	0.049295	-0.097479	0.166776	-0.006636	-0.312096	0.088607	0.065277	-0.166154	0.070908	-0.258882	-0.002772	-0.054982	0.067365	-0.098056	0.078004	0.036497	0.027378	-0.153765	0.123884	-0.245118	0.010165	0.091867	-0.161005	0.030041	-0.143896	-0.144082
Contig713_RC		0.037875	0.010385	-0.089027	0.081631	0.044704	-0.121418	-0.012105	-0.118662	-0.027505	0.025289	-0.306421	0.012895	-0.089966	-0.042862	0.200706	0.004526	0.018402	0.343827	0.173243	0.029387	0.086436	-0.019412	-0.154058	0.294252	-0.038011	0.010352	-0.096567	0.017958	-0.11868	0.03633	-0.079983	-0.509948	-0.02213	-0.262236	0.566671	0.021371	0.000786	-0.004986	0.035993	0.176915	-0.024046	0.14856	-0.143421	0.178511	0.222087	-0.057324	-0.147828	-0.012271
Contig24609_RC		-1.100378	-1.215777	-1.914649	-0.355311	-0.970734	-0.793698	-1.066421	0.275075	-0.430653	0.717486	-1.219068	-1.076792	-0.123032	-0.77	-1.186136	-1.379066	-0.673075	-0.821155	-0.267082	-0.210843	-0.77531	-0.197473	-1.00558	-0.254597	-1.387004	-1.12968	-0.738079	0.541415	-0.704112	-1.357881	-1.372731	-0.594179	-1.237851	0.320558	-1.179742	-0.897088	-0.584997	-1.362019	0.160151	-1.175813	0.72462	1.080899	-0.006157	-0.837458	-0.928637	-0.890551	-0.076047	-0.78678
NM_017966	FLJ20847	0.000009	-0.040339	-0.011857	0.102192	-0.007041	-0.104654	0.091657	0.072363	0.067678	0.301171	-0.113458	0.074203	-0.015979	0.016033	-0.18828	-0.033812	0.119364	-0.105029	-0.142713	-0.016648	-0.045794	0.134474	0.023578	-0.041322	-0.184711	0.139704	0.007922	0.069199	0.097121	-0.019635	-0.023697	-0.277585	-0.05073	0.023873	-0.069333	0.080304	-0.052717	-0.168963	0.060487	0.16404	0.026377	-0.229974	0.062474	0.074271	0.09871	0.092198	-0.270565	0.050532
NM_003933	BAIAP3	-0.235697	0.356225	-0.291065	0.06517	0.013782	0.705173	-0.251389	0.017512	-0.146231	-0.001331	0.004132	0.051289	0.346299	-0.188737	-0.371285	-0.280035	-0.164989	-0.309682	-0.176731	0.048976	-0.192752	0.319984	-0.050609	-0.220116	-0.375426	-0.148525	-0.157513	-0.261561	-0.084756	-0.30455	0.059072	0.18348	-0.2844	0.244638	-0.372339	-0.06381	0.102117	-0.233806	-0.010356	-0.302022	-0.156718	-0.331247	0.515243	-0.244342	-0.17447	0.406443	0.263677	0.61199
AB033062	DKFZP434N178	-0.240481	-0.066191	-0.088384	0.015948	-0.124786	0.090815	0.021213	-0.025864	0.085549	0.144259	-0.09698	0.121115	-0.195191	-0.264617	-0.488349	0.118742	0.182522	-0.344699	-0.068711	-0.023758	-0.269284	-0.258898	0.235264	0.185902	-0.155074	-0.243911	-0.271482	0.078917	0.085368	0.190709	-0.103207	-0.646143	-0.139801	0.075222	-0.316489	-0.194198	-0.098865	0.252759	0.224431	0.262993	0.041667	-0.548443	-0.114138	0.015714	0.492738	0.101292	-0.374396	-0.445733
Contig30092_RC		0.177159	0.115076	-0.281565	-0.082261	0.305315	-0.193738	-0.024234	0.087544	0.290498	0.117153	-0.431828	0.259291	-0.140246	-0.121918	-0.433117	0.071713	0.433132	-0.335533	-0.394098	0.165971	0.038344	-0.082993	-0.205841	0.470365	-0.887195	-0.527124	-0.325014	-0.02393	-0.080503	0.05127	-0.271354	-0.331676	0.256787	-0.196281	-0.517668	0.121885	-0.217886	-0.221683	-0.250625	-0.156657	0.048133	-0.580671	-0.007415	0.08038	-0.232309	0.149812	-0.055043	-0.249501
Contig37200_RC		-0.042931	0.22087	-0.081554	-0.290903	-0.08469	-0.391289	-0.100259	-0.128441	-0.143749	2	-0.104598	-0.02456	0.003737	-0.21135	-0.050686	-0.138398	-0.013528	0.057354	-0.050305	0.231668	-0.013429	0.08815	0.101186	-0.191861	0.204219	0.105396	0.147184	-0.436249	-0.099513	-0.007059	0.428557	-0.33183	0.0368	-0.204472	0.051314	-0.209832	0.15239	-0.397365	-0.175678	-0.023192	-0.180032	0.046957	0.131897	0.127015	-0.158807	0.169496	0.195307	0.297068
NM_014476	ALP	-0.390606	-0.185956	0.234801	0.506334	-0.224239	0.014319	-0.024896	-0.02624	0.072889	0.001658	-0.471984	-0.067508	0.12502	-0.335176	0.013739	0.091826	0.511882	-0.132158	-0.088641	-0.230597	0.072487	-0.062173	-0.392493	0.36838	-0.480073	-0.367342	0.124362	-0.378727	-0.043731	-0.09787	-0.202574	-1.031266	0.191425	-0.653998	-0.044457	-0.319965	-0.048541	0.369087	-0.284718	-0.063564	-0.081042	-0.22638	-0.116259	0.381401	-0.131664	0.304611	0.18056	-0.155302
NM_018287	FLJ10971	-0.086233	-0.024607	-0.132506	0.208702	-0.098184	-0.065342	0.18382	0.057891	-0.041092	-0.007494	-0.16578	-0.031538	0.134538	-0.112325	-0.236082	0.142895	-0.113827	-0.007943	0.221563	-0.197701	0.326606	-0.11713	-0.125462	-0.097395	-0.113617	-0.057726	-0.137038	0.175943	0.299464	0.065809	0.013173	-0.301282	0.195513	0.216895	-0.146333	-0.107419	0.395498	0.029444	-0.034154	-0.058122	0.173421	0.176597	-0.121356	0.022476	-0.087066	-0.121635	-0.091598	0.312134
Contig38130_RC		-0.134156	0.009979	0.064512	0.15489	-0.049903	0.109915	-0.206563	0.294793	0.148218	-0.059082	-0.020417	0.077433	-0.189442	-0.149459	-0.106752	0.105146	0.050683	0.117616	0.093055	-0.056073	-0.016096	0.014879	0.182429	0.02374	-0.048672	-0.083688	-0.225983	0.034583	0.105586	-0.084154	-0.064151	-0.217438	0.03229	0.052151	0.016211	-0.12966	-0.019402	0.337752	0.310429	-0.019596	-0.037244	-0.119255	0.199082	-0.04077	0.083853	-0.009013	-0.079239	-0.262181
Contig53615_RC		0.058557	-0.062552	-0.205338	-0.330538	-0.068587	0.342126	0.140785	-0.303729	-0.065124	-0.239578	0.125562	0.034405	0.035521	0.111746	-0.054823	-0.172522	-0.354743	-0.124045	-0.111375	0.086153	-0.140455	-0.1778	0.150999	-0.160425	-0.056102	0.050009	-0.126263	-0.381603	-0.025221	-0.256437	-0.086082	0.190519	-0.207151	-0.164617	-0.068689	0.071122	0.049276	-0.299428	-0.097788	-0.022886	-0.114798	-0.197592	0.179549	-0.115424	-0.110897	0.181772	0.203659	0.060444
NM_006558	T-STAR	-0.08514	-0.135085	0.300778	-0.131257	-0.181779	-0.087496	-0.019206	-0.063161	0.06637	-0.126964	-0.335114	-0.105901	-0.260071	-0.578032	-0.577103	-0.243898	-0.113825	0.359204	-0.162382	-0.198651	0.71502	-0.115645	0.142878	-0.151134	0.06472	0.174368	-0.428556	-0.181119	0.141245	0.029554	-0.29548	-0.349869	-0.024175	0.039624	-0.632424	-0.231017	-0.126609	0.029344	-0.254233	-0.000507	-0.071447	-0.6093	-0.127507	0.151937	-0.062144	0.033517	0.059916	-0.187807
NM_018421	DKFZp761D1823	0.268635	0.163213	0.026568	0.005802	0.103054	-0.063787	0.24894	0.080714	0.08929	0.138285	-0.163882	0.143307	0.041133	0.08136	-0.082166	0.045518	0.126615	-0.115175	-0.127115	-0.029783	-0.181538	0.098957	-0.115506	-0.022973	-0.096416	0.009176	0.253922	-0.223717	-0.024734	0.159953	-0.18789	-0.361986	0.10239	0.059024	0.131363	0.234126	0.045464	0.113142	-0.007967	-0.00998	-0.231705	-0.390053	-0.016829	0.244329	-0.118528	0.140042	-0.045912	-0.047203
M29874	CYP2B	0.159481	-0.631256	-0.705745	-0.057764	0.231061	-0.23694	-0.775228	0.251084	-0.319742	-0.67216	0.330782	-0.288379	0.047063	0.090083	-1.041833	-0.568709	-0.715354	-0.696983	-0.079881	0.092284	-0.73541	0.259097	-0.771754	-0.135293	-1.083833	-0.12875	0.273996	-0.538737	-0.414665	0.552165	0.008965	-0.489237	-0.930579	-0.044404	-0.918283	-0.377386	0.177134	-0.915645	-0.435137	-0.563562	-0.284636	0.360146	0.852166	-0.272975	-0.760433	-0.117482	-0.562769	-0.507879
NM_000767	CYP2B	0.222581	-0.563691	-0.20037	-0.080186	0.273744	-0.181388	-0.448195	0.267937	-0.317372	-0.706962	0.380993	-0.223323	0.035353	0.176484	-0.744609	-0.455936	-0.532389	-0.539798	-0.115363	0.128719	-0.677104	0.334196	-0.667552	-0.097622	-0.757475	-0.011103	0.197054	-0.451094	-0.451443	0.615727	-0.045901	-0.165252	-0.677043	-0.093055	-0.678961	-0.336106	0.221061	-0.616292	-0.401111	-0.518731	-0.283952	0.357643	0.857948	-0.112865	-0.537477	-0.1249	-0.486469	-0.523402
NM_014838	KIAA0637	0.142584	-0.020166	0.228409	-0.008788	-0.158443	-0.131076	-0.033623	-0.005093	-0.201225	0.10896	-0.113101	-0.026465	-0.092151	0.084139	0.033042	-0.09947	0.099293	0.413473	-0.009881	0.134566	0.153348	0.083412	0.312153	0.0643	0.465522	0.179556	-0.005486	0.042717	-0.09446	0.108217	0.281995	-0.49134	0.049857	0.002454	0.050819	-0.143692	0.085435	-0.177056	0.004789	-0.106748	-0.004949	-0.210726	0.194175	-0.108711	0.145619	0.072764	0.070127	-0.215391
Contig20404_RC		0.325975	-0.111618	0.053659	-0.625446	-0.052101	-0.118738	-0.112634	-0.239913	-0.049235	-0.040847	0.454931	-0.089827	0.057653	0.176263	0.135762	0.083684	-0.043863	-0.127531	-0.076745	0.384599	0.205306	0.252733	0.090068	0.336714	-0.162497	0.202782	-0.055505	0.054732	-0.10671	0.062971	-0.028829	0.120079	-0.21489	0.227247	0.144214	0.18377	-0.099443	-0.279595	-0.049578	-0.005323	-0.236536	-0.34901	0.093582	-0.280906	0.157544	-0.126758	-0.143883	-0.582232
Contig34222_RC		-0.130055	-0.197318	-0.281535	0.42941	-0.201911	0.233721	0.131755	-0.310265	0.039281	0.362631	-0.157654	0.710983	-0.326627	-0.101771	-0.03792	-0.109718	-0.084652	-0.197085	-0.060239	-0.339491	-0.318793	0.017029	-0.134049	-0.08587	-0.384823	0.27743	-0.494041	0.094393	0.007336	-0.175187	-0.391115	-0.206498	0.178253	0.088166	-0.262792	-0.270261	-0.089036	-0.035423	-0.177833	-0.148857	0.293087	-0.223568	-0.187838	0.254341	0.15357	0.277537	-0.143656	-0.390243
NM_006475	OSF-2	-0.372073	0.31828	-0.051727	0.008843	-0.007689	-0.114839	-0.350511	-0.063412	0.001033	-0.169863	-0.518484	0.144263	0.078461	-0.884093	-0.455607	0.347668	0.380035	-0.876116	-0.198299	-0.590221	-0.471353	-0.320743	-0.786742	0.271571	-0.991058	-0.762724	-0.155915	0.107981	0.517627	0.381808	-0.278042	-0.178167	0.31671	-0.166129	-0.991032	-0.247266	0.140254	-0.355203	-0.584538	-0.437559	0.147702	-0.801885	-0.999457	-0.144187	-0.426006	-0.170811	0.057052	-0.112463
AL080209	DKFZP586F2423	-0.242961	0.000086	0.672211	-0.041545	0.018075	-0.092064	0.124443	0.172168	0.089874	0.027086	-0.201312	-0.057537	-0.069706	-0.009676	0.04182	0.213605	0.313039	0.267887	-0.058022	0.107382	0.284235	0.092338	-0.119191	0.140857	0.237329	-0.077345	-0.090445	-0.02431	-0.228462	-0.103449	-0.303649	-0.814411	0.06374	0.11335	0.41921	0.016874	-0.064341	-0.046664	0.140131	-0.127034	-0.289023	-0.197053	0.07648	-0.094817	0.397563	-0.257296	0.016209	-0.037881
AF131803		-0.000331	-0.110521	0.156716	-0.091177	-0.00202	-0.055108	0.109618	-0.021484	0.140328	0.070213	-0.259093	0.000836	-0.153079	0.022544	-0.15277	0.088922	0.057801	0.185352	-0.117096	0.063124	0.292143	-0.043972	-0.36244	-0.03804	-0.096403	0.005588	-0.098828	-0.071839	0.062088	-0.103516	-0.080105	-0.390761	0.023191	0.018609	0.106302	0.028069	-0.322303	0.034837	-0.004823	-0.012991	0.041493	-0.421477	-0.219516	0.05312	-0.21774	0.075683	-0.167233	-0.261558
NM_018639	LOC55884	0.102155	-0.141981	-0.03885	0.017785	0.082622	-0.000762	0.236037	-0.038677	-0.028384	0.107599	-0.038538	0.00911	-0.167021	0.154006	0.211916	0.036364	0.198184	-0.000896	-0.028984	-0.029628	0.13943	0.045668	0.248667	0.048034	-0.015538	0.131464	0.114523	0.016698	-0.02837	0.147028	-0.023308	-0.267853	-0.02253	-0.147544	0.014771	-0.257683	0.018197	-0.227829	-0.109598	0.142727	0.036323	0.297385	0.086964	-0.009367	-0.019943	-0.115287	0.100712	-0.115211
NM_005320	H1F3	0.040797	-0.328406	-0.018801	-0.487403	0.126931	0.313235	-0.115102	-0.024591	0.35497	-0.111706	0.093465	-0.166342	0.182805	0.745708	0.529009	-0.005324	-0.279645	0.219963	-0.203831	0.259684	-0.031313	-0.097029	-0.313302	-0.30366	0.02587	-0.055489	-0.364142	-0.436087	-0.056555	-0.287555	-0.103863	0.218544	-0.376577	-0.333805	0.195172	-0.017519	-0.151466	-0.161892	-0.24426	-0.079958	0.045884	-0.170669	-0.036205	-0.271146	0.005555	0.078796	0.294346	0.371201
NM_000574	DAF	0.005016	0.057858	0.063546	-0.317259	-0.051925	-0.412352	-0.166191	0.125486	0.064515	0.0329	-0.469111	0.33906	-0.295824	0.036602	0.076725	0.34018	0.297848	-0.105482	-0.025501	-0.140516	0.302423	-0.048548	-0.168719	0.364863	-0.155496	0.051593	-0.072994	-0.262823	0.069628	0.153132	-0.13362	-0.248678	-0.012296	-0.235469	-0.221872	-0.206782	-0.044068	-0.214606	-0.312159	-0.057612	-0.211364	-0.03477	-0.17798	0.399046	0.183011	0.073696	0.131053	0.191469
Contig28030_RC		-0.128029	-0.273556	0.156722	-0.315164	-0.049586	-0.048993	-0.107047	-0.165708	-0.042017	-0.293061	-0.029892	-0.068375	-0.123543	-0.04288	0.337713	-0.067229	-0.165249	0.151686	-0.089471	0.049277	-0.132621	-0.13144	0.04428	-0.195616	0.590676	0.76457	-0.140867	-0.22274	-0.121227	-0.138295	-0.335819	0.125174	-0.418858	-0.153489	0.077883	-0.133008	-0.142655	-0.186406	-0.215367	-0.146827	-0.078805	-0.193541	-0.114544	-0.168775	-0.096915	-0.260672	-0.544675	-0.622745
Contig31928_RC		-0.048715	-0.335076	-0.2136	-0.257401	0.105847	0.043616	-0.198714	-0.116268	-0.066843	0.004073	0.224709	-0.186216	-0.002612	0.317336	0.172831	0.119988	-0.26609	-0.243475	0.077137	0.189767	-0.058266	-0.354281	-0.302932	0.06493	-0.08189	-0.190001	-0.380501	0.213911	-0.095416	0.137983	0.259775	0.067134	-0.035497	-0.151773	-0.101038	0.211111	0.474758	-0.459121	-0.162899	0.161402	-0.173294	-0.223468	0.097709	-0.256587	-0.192506	-0.274438	-0.015648	-0.332041
Contig756_RC		-0.332679	0.101771	0.028136	0.101153	-0.062538	0.021043	0.076282	0.064232	0.04736	0.062972	0.406086	0.171244	0.011781	-0.090514	0.133044	0.549774	0.019615	-0.15346	-0.166974	0.226251	0.055627	0.261972	-0.251097	-0.133447	-0.456111	-0.192326	0.104309	0.035387	0.171443	-0.278374	-0.545366	-0.252251	-0.136474	0.196441	-0.128409	0.030685	0.064388	-0.021888	0.035315	0.277029	-0.077008	0.169579	0.203907	0.047943	-0.288057	-0.095921	-0.053703	0.186411
AB028974	KIAA1051	-0.153535	-0.123428	0.340783	-0.310571	-0.525938	0.179138	-0.108918	-0.453823	-0.343784	-0.591074	-0.050596	-0.140991	-0.119622	-0.301401	-0.276071	-0.204176	-0.423294	-0.066689	0.309091	-0.101175	-0.175291	-0.159371	-0.097476	-0.342406	-0.34267	0.205706	-0.341499	0.010842	-0.33904	-0.40694	0.334347	0.020061	-0.048451	0.934693	-0.311615	-0.289808	-0.305517	0.20571	-0.094365	0.644793	0.051203	-0.425765	-0.257479	-0.084218	0.059314	-0.086559	-0.421347	-0.766449
NM_003961	RHBDL	-0.157887	-0.376296	-0.06429	-0.227393	0.072297	0.739678	-0.239	0.149329	0.155931	-0.027967	0.093223	-0.041026	0.319294	-0.197988	-0.089228	-0.149089	-0.160399	-0.216955	-0.227777	0.293358	-0.115666	-0.097389	-0.157496	-0.204756	-0.243625	-0.193724	0.263951	-0.288753	-0.048128	-0.244487	0.01295	0.469535	-0.27638	0.134952	-0.306401	0.122749	-0.022245	-0.207671	0.011638	-0.21089	0.117598	0.21952	-0.024078	-0.015282	-0.100755	-0.101633	0.00063	0.050586
AL049670	RPL34P1	0.115548	0.023136	0.12082	0.039678	-0.093154	-0.160653	-0.072284	0.062906	-0.26523	0.142327	-0.132723	0.187755	-0.141762	-0.082526	0.069866	-0.157041	-0.008885	0.068615	-0.060033	-0.158828	0.114959	0.178429	-0.106425	-0.072568	0.13752	0.06151	0.090848	-0.000213	-0.11117	-0.199662	-0.114155	-0.205233	-0.066427	-0.103416	0.117047	-0.032545	0.082943	-0.188389	0.032323	0.633341	-0.047601	0.250195	0.009809	-0.066426	0.076366	0.022488	0.097413	-0.140142
NM_013401	RAB3IL1	0.143737	-0.009068	0.356518	-0.125769	0.110267	-0.008409	-0.218753	0.04786	0.258832	0.108074	-0.217582	0.132611	-0.201324	-0.286944	-0.207641	0.186131	0.25271	0.037213	-0.225581	-0.029708	0.08942	-0.173419	-0.034325	0.046337	-0.217999	-0.215486	-0.149969	-0.076352	0.208643	-0.090352	-0.191497	-0.011721	0.138286	-0.065031	-0.247423	-0.080112	-0.151348	0.126243	0.004514	-0.026464	-0.065182	-0.589889	-0.116867	0.361637	0.317508	0.135166	0.023125	-0.288223
NM_000196	HSD11B2	-0.295851	-0.344156	0.008533	-0.288937	-0.13636	0.299901	0.110058	-0.025681	-0.229015	-0.987392	0.241919	-0.273898	0.326431	-0.134667	0.135527	0.565259	-0.301484	-0.228874	-0.077965	-0.067326	-0.224098	-0.06688	-0.312438	-0.270036	-0.362907	-0.158375	0.025821	0.564332	-0.224201	-0.124982	-0.016513	-0.51325	0.043139	-0.290228	-0.17864	-0.18986	-0.208951	-0.379203	-0.014608	-0.14991	0.541001	-0.511939	0.215856	0.343031	-0.119396	-0.08214	0.080082	-0.111626
Contig1789_RC		-0.601279	-0.104821	-0.49372	-0.190913	-0.457438	-0.430696	-0.075326	-0.103254	-0.027154	-0.415017	-0.213865	0.04378	-0.555001	-0.552358	-0.139122	0.420222	0.629465	-0.116921	0.161976	-0.161295	0.329213	-0.283023	-0.219824	-0.016716	-0.167282	-0.181632	-0.67188	0.132262	0.042777	0.046227	0.105662	-0.389963	-0.229096	-0.346761	-0.216249	-0.571293	-0.206211	-0.502464	-0.437649	-0.336461	0.264299	0.197651	-0.394501	-0.140012	0.05034	-0.144979	0.180835	0.150242
NM_005139	ANXA3	-0.768407	0.106479	0.26044	0.492843	-0.158706	-0.059111	0.001624	0.216543	-0.334756	-0.055118	-1.074198	0.016922	-0.303288	-0.504109	-0.384189	0.083162	0.361043	-0.064617	0.136492	-0.295948	0.257451	-0.043403	-0.770523	0.138955	-0.246584	-0.225464	-0.719175	-0.226291	0.092789	0.144533	-0.436507	-0.6494	-0.001012	-0.23014	0.129729	0.023175	-0.021209	0.576333	0.03786	0.23334	-0.33375	-0.386915	-0.418835	-0.024928	0.325353	-0.164316	-0.159893	-0.004749
NM_014426	SNX5	-0.151446	0.004471	-0.158492	0.229809	0.010057	-0.039497	-0.047006	0.097376	0.009599	0.071072	-0.165144	-0.113265	0.032865	-0.115214	0.164051	-0.000009	-0.070811	0.001614	0.112646	-0.076245	-0.037716	0.08049	-0.048434	0.046361	-0.111238	-0.244904	-0.039263	0.083049	0.024396	0.000101	0.03476	-0.460684	0.179051	-0.080115	-0.052397	-0.058232	0.023085	0.200665	0.054913	0.052488	0.08946	0.043451	-0.16612	-0.049727	0.032579	0.112805	-0.050929	0.073381
Contig65670_RC		0.413948	-0.322009	-0.204806	0.045057	-0.068842	-0.004758	-0.072076	-0.114277	-0.116083	-0.074834	0.006177	0.061676	0.057664	0.192908	-0.112205	-0.08248	-0.181742	-0.068271	0.091302	-0.066649	-0.218795	-0.059171	-0.349302	-0.054939	-0.210286	0.186407	-0.107296	-0.046862	-0.241105	-0.079638	-0.045177	-0.556581	-0.068037	-0.192321	0.022442	-0.072243	0.009046	-0.048928	-0.11769	0.027462	0.060706	0.317321	0.053111	-0.041629	-0.250957	0.107398	0.39385	0.156102
Contig392_RC	CACT	-0.100412	0.12592	-0.211372	0.135805	-0.024735	0.188596	-0.020786	0.118773	0.106132	0.014645	-0.078553	-0.038815	0.304566	-0.253892	0.134171	0.103178	0.121538	0.05868	0.081643	-0.132081	-0.161592	0.147373	-0.099379	0.251651	0.016703	-0.02238	0.051089	0.092973	0.079505	-0.113664	-0.211591	-0.079812	-0.021504	-0.238755	-0.065501	0.03875	0.176057	0.092033	0.080014	0.01736	0.090751	0.159533	0.271001	0.06485	0.065646	-0.167109	0.006543	0.223162
Contig46950_RC		-0.053982	0.121875	0.184035	0.122457	-0.263185	-0.342004	-0.01488	-0.058548	0.058051	0.099367	-0.212916	0.167273	-0.227913	-0.440889	-0.177476	-0.055317	0.085882	-0.017414	0.120296	-0.154136	-0.039967	0.017613	-0.0871	0.021314	0.060446	0.009928	-0.149179	-0.301484	-0.262477	-0.100244	-0.057609	-0.254551	0.053158	-0.255474	-0.058275	-0.08202	-0.193904	0.292761	-0.030447	0.019054	0.18229	-0.009283	-0.159363	0.067858	0.170469	0.164375	-0.09896	-0.200393
D28476	TRIP12	0.021588	0.018262	0.086149	-0.072037	0.022979	-0.158403	-0.061317	0.018138	0.03766	-0.029952	-0.223617	-0.08809	-0.046742	-0.200313	0.230833	0.014238	0.131597	0.178582	0.081076	-0.232365	0.098026	0.132711	0.146449	0.062511	0.063384	-0.0979	0.062728	0.160841	0.157887	-0.093738	0.011924	-0.501507	0.07334	0.041262	0.227751	-0.082332	0.101288	-0.078821	0.090358	0.000851	-0.116549	-0.088412	-0.376216	-0.161875	-0.145434	0.005162	0.12196	0.01688
NM_016074	LOC51027	0.145919	-0.064788	-0.066178	0.16752	-0.068377	0.100841	-0.14468	0.128613	-0.122355	0.185412	-0.339273	-0.128244	-0.062781	-0.036277	0.201445	-0.157082	-0.140447	-0.035774	-0.052725	-0.118392	0.030366	0.154221	-0.180063	-0.095036	-0.125051	-0.148776	0.012294	0.23958	-0.209045	-0.239668	-0.031934	-0.37142	0.008254	0.149705	-0.114432	0.052284	0.238964	-0.030735	0.063507	0.160922	-0.04724	0.344484	0.369897	0.028929	0.099595	0.037642	0.173275	0.039355
Contig1489_RC		-0.066124	-0.093361	-0.079671	0.028537	-0.070813	-0.041535	-0.045485	0.012491	0.133552	-0.102286	0.043903	0.047016	-0.085312	-0.303827	0.068119	0.035538	-0.054075	-0.036571	-0.024635	-0.000945	-0.010093	-0.245905	-0.052169	0.187173	-0.061185	0.100111	-0.273559	-0.129629	-0.106932	-0.002077	-0.088552	-0.019738	-0.038003	-0.249588	0.151717	-0.05387	0.091152	0.033946	-0.170784	-0.028711	0.062802	0.07502	-0.006561	0.074947	-0.098414	0.115724	-0.007765	0.134185
AB006625	PEG3	-0.686312	-0.401204	0.624883	-0.362027	0.324696	-0.444894	-0.428675	-0.397928	-0.296214	-0.464881	-0.450627	-0.402286	-0.43747	0.152611	-0.591455	-0.15618	-0.255629	0.866963	-0.213482	-0.149796	-0.001457	-0.10041	-0.10529	-0.244558	-0.850555	-0.469388	-0.317113	0.05748	-0.31131	-0.337198	0.144224	-0.158718	-0.387746	-0.446591	-0.407121	-0.161572	-0.311883	0.058492	0.06012	-0.42469	-0.23404	-0.305981	-0.150791	-0.367127	0.759636	0.154338	0.302238	-0.459344
NM_000399	EGR2	0.214329	0.304334	0.101409	0.265554	-0.392757	-0.194072	0.147856	-0.233037	-0.20554	-0.320226	-0.399026	-0.019309	-0.294357	-0.359896	-0.051535	0.153006	0.047763	0.202662	0.32036	-0.263413	-0.362715	-0.464628	-0.19353	0.224376	0.069536	-0.181374	-0.469709	0.05639	-0.364367	-0.180194	-0.172113	-0.313098	-0.27459	-0.186661	0.403182	-0.20649	0.315904	0.292719	0.235798	0.005963	-0.026706	-0.655535	-0.274647	-0.195897	0.065706	-0.156552	-0.372655	-0.498766
NM_006612	KIF1C	-0.180595	0.024113	0.030017	0.002008	0.170115	0.146871	-0.04687	0.163522	0.07669	0.168598	-0.341951	-0.068184	-0.045449	0.01313	-0.092625	0.180105	0.191346	-0.266826	-0.397227	-0.03053	0.242421	-0.04229	0.0748	0.006073	-0.097484	-0.12798	0.170542	-0.159623	0.097287	-0.046974	0.033601	0.089137	-0.033731	0.122623	0.138595	0.106926	0.106237	0.063261	0.127636	-0.178721	-0.216326	-0.30289	0.186309	0.021641	0.162571	0.122653	-0.121177	-0.038342
NM_001233	CAV2	-0.191646	0.232011	0.143061	0.145173	-0.395738	-0.131726	-0.309721	-0.08745	-0.24853	-0.143037	-0.299095	0.043677	-0.385955	-0.440919	0.076204	0.305236	-0.039653	0.075994	0.189342	-0.266528	0.123468	-0.238371	-0.582789	0.074684	-0.354932	-0.482301	-0.323539	-0.084641	0.077333	-0.101666	-0.303334	-0.349206	0.054375	-0.306982	-0.000569	-0.262945	0.048199	0.244543	0.149254	-0.130325	-0.047027	-0.214279	-0.205493	0.140507	-0.202198	-0.066881	-0.121135	0.174634
U90911		-0.168679	0.148396	-0.085385	-0.128727	0.109181	0.013637	0.304444	-0.01936	0.001745	-0.001016	0.116405	0.109429	-0.009791	-0.093571	0.178778	0.177832	0.049817	-0.200346	-0.2975	0.218178	-0.21987	-0.02392	-0.041401	0.042908	-0.199848	-0.072468	-0.066074	-0.003141	0.263464	-0.127515	-0.09557	-0.282018	-0.177831	0.017744	-0.247336	0.091911	-0.158435	-0.087272	-0.045448	0.538658	-0.178975	-0.306499	0.129567	-0.030147	-0.03831	-0.222532	-0.238389	-0.081226
Contig45856		0.104082	-0.219423	0.166198	-0.064303	-0.025757	-0.181488	-0.219974	-0.105074	-0.105106	-0.275984	-0.247391	0.005188	-0.348465	0.151213	-0.026243	0.229452	0.265009	0.192636	0.436117	0.123744	0.001545	-0.29455	0.029916	0.369606	0.355999	-0.05483	-0.703223	-0.346176	0.294701	-0.356104	0.306353	-0.670719	-0.215892	-0.392074	-0.047437	-0.368185	-0.142021	0.124896	0.056925	-0.092619	0.001044	-0.340446	-0.072918	0.058752	-0.093862	-0.109941	-0.360777	-0.60946
AL133064		-0.246588	0.016172	-0.047819	0.179622	-0.142339	-0.077454	-0.069255	-0.053453	-0.213886	-0.091472	-0.143645	-0.000172	0.023372	-0.051674	-0.04568	0.128314	-0.154392	-0.205541	0.063525	-0.266038	0.410059	-0.092078	-0.29176	-0.083607	0.075911	0.789228	0.04883	-0.03296	-0.191149	0.186126	0.084014	-0.433956	-0.008122	0.18164	-0.171216	-0.208772	0.082589	-0.002968	-0.016186	0.048179	-0.077072	0.183226	-0.2674	-0.191356	-0.011565	-0.138005	-0.097658	0.008362
NM_001956	EDN2	0.063974	0.327414	0.529294	-0.180213	-0.450988	-0.63034	-0.121279	-0.069125	-0.039794	-0.134346	-0.940446	-0.082572	-0.775608	0.321097	0.238028	0.045473	0.171422	0.205527	-0.330253	0.010021	0.076521	-0.3318	0.124979	0.045418	-0.369642	-0.278518	-0.057642	-0.570193	-0.204051	-0.14376	0.079546	-0.434545	-0.032682	0.023324	-0.519322	-0.658301	-0.636693	-0.757499	-0.439468	-0.415382	-0.822806	0.000878	-0.292489	-0.544772	0.755388	0.110256	1.53775	0.139144
NM_007211	HOJ-1	-0.108426	0.017805	-0.152043	-0.17115	0.15339	0.749981	-0.301356	0.069703	-0.039412	-0.196224	0.125566	-0.052646	-0.081049	0.188022	-0.40937	0.039599	0.009971	-0.270081	-0.326319	0.046383	0.181755	-0.103369	-0.196267	-0.012228	-0.45947	-0.282433	-0.406636	0.254976	0.21287	-0.195963	-0.27201	0.01515	0.106375	-0.227394	-0.365434	-0.024166	0.057206	0.120816	0.035599	-0.153971	-0.181447	0.17626	0.21013	0.167032	-0.306647	-0.21423	0.026467	0.070686
NM_014454	PA26	-0.174831	-0.19683	-0.456705	0.314325	-0.18342	-0.013742	-0.324344	0.058264	-0.000018	0.321371	-0.265431	0.036655	-0.218189	-0.215277	-0.155586	-0.080122	0.001887	-0.070353	0.115804	-0.083012	-0.033773	0.321366	-0.154947	0.215474	-0.356555	0.7202	-0.033032	-0.000486	0.186208	0.030425	-0.078	-0.870968	0.066007	0.003059	-0.147876	-0.139364	0.059733	0.227512	0.193254	-0.172067	0.131826	0.098992	-0.332272	0.161383	-0.278353	0.031678	-0.350272	0.108761
Contig48057_RC		-0.487334	-0.222508	-0.198625	0.283794	-0.095527	0.151305	-0.370521	-0.20598	-0.156038	-0.096808	-0.210879	-0.086976	0.00984	-0.355059	-0.263653	-0.262056	-0.133898	-0.109669	0.02049	-0.045918	-0.278479	-0.112553	-0.159649	-0.234259	-0.030068	0.283361	0.210625	0.345164	-0.227288	-0.304475	0.099991	-0.383122	-0.161726	0.027613	-0.152433	0.040299	-0.2165	-0.058333	0.01182	-0.248729	0.017454	0.733394	-0.404159	0.076978	-0.389065	-0.405852	0.090928	0.184836
Contig50913_RC	SMOC1	0.052741	-0.273976	0.269657	-0.252058	-0.137388	0.291817	0.069653	0.140457	-0.000642	-0.453952	0.814496	-0.144401	-0.085802	0.189862	-0.3575	0.214711	-0.151556	0.289627	-0.155947	0.000184	0.133523	-0.016637	0.456053	-0.234229	0.280949	-0.005285	-0.120905	-0.076927	-0.122848	-0.228041	-0.3373	0.578971	-0.535247	-0.098727	-0.19351	-0.136994	-0.063035	0.173879	0.14853	-0.159525	-0.13265	-0.13211	-0.069276	0.07789	0.01124	-0.364785	-0.240532	-0.041942
NM_003909	CPNE3	0.044396	-0.079331	-0.077936	-0.199044	-0.192776	-0.255156	-0.093042	-0.132954	-0.084456	-0.099791	-0.000354	-0.051213	-0.050074	-0.072756	-0.266284	-0.122198	-0.171961	0.073554	-0.08388	0.069611	0.203406	-0.023761	-0.355844	-0.28807	-0.244884	0.15729	0.176406	0.070778	-0.207583	-0.059593	0.291117	-0.594555	-0.141107	0.066517	-0.383914	-0.174419	-0.129621	-0.207436	0.097624	0.05971	-0.083499	-0.018511	-0.299187	-0.069567	0.145564	-0.052436	-0.204683	-0.088358
NM_018054	FLJ10308	0.014806	0.005832	-0.037278	-0.197082	0.081546	0.266455	0.021321	0.073421	0.004999	-0.102953	0.162501	0.068753	0.059454	0.182804	0.203726	0.198128	-0.011548	0.173736	0.08079	0.416907	0.00974	-0.06979	-0.011218	0.009314	-0.100342	-0.123498	-0.227385	-0.15626	-0.019864	-0.059221	0.018504	0.4351	-0.069847	-0.042202	0.10084	-0.058827	0.111718	-0.032006	-0.06515	0.127909	-0.172215	-0.161142	0.269338	0.116392	0.021066	0.133883	0.240388	0.240082
NM_001055	SULT1A1	-0.156351	-0.153878	-0.118194	0.063953	-0.107094	0.7436	0.228335	-0.108111	-0.201221	-0.252581	0.125965	-0.041782	0.377253	-0.204893	-0.09096	-0.051759	-0.220583	-0.200681	0.173462	-0.009153	-0.413338	-0.179179	-0.125387	-0.035918	-0.250414	0.108931	-0.048503	-0.132603	-0.153492	-0.297335	-0.154953	0.304304	-0.207553	0.049944	-0.004713	-0.096562	0.250885	0.055597	0.04692	0.00164	-0.211906	0.362072	0.09082	-0.034634	-0.26815	-0.074659	0.020088	0.283658
NM_003009	SEPW1	-0.152943	-0.187103	-0.201016	0.206016	-0.066615	0.031798	-0.045149	0.10394	0.022893	0.078821	0.069574	-0.053357	0.333453	-0.098806	-0.213755	-0.159631	-0.046192	-0.192626	-0.160596	-0.064114	-0.139295	-0.013266	0.042831	-0.064182	-0.463289	0.04121	-0.191042	-0.252287	-0.057019	-0.197399	-0.000083	-0.02082	-0.040346	-0.001358	-0.015912	-0.13351	0.121944	0.058056	-0.050349	-0.037896	0.12255	-0.089116	0.08775	-0.064085	0.049891	0.150892	0.217748	0.1049
NM_002021	FMO1	-0.207179	0.16976	0.118632	-0.16862	-0.03858	-0.074244	0.179928	-0.030389	0.29586	-0.012442	-0.448939	0.3203	-0.502625	-0.423729	-0.054275	0.393158	0.568677	-0.053265	0.260723	-0.140978	0.507405	-0.484673	-0.064673	-0.042842	0.074763	-0.088429	0.182103	0.054687	0.203254	-0.004804	-0.046663	-0.152208	0.153636	-0.186632	-0.026015	-0.449205	-0.06271	0.312422	0.150509	-0.063233	-0.029677	-0.645037	-0.095546	0.160112	0.25521	-0.025783	-0.087168	-0.587154
NM_004772	P311	-0.015639	-0.088474	0.027493	-0.151677	0.117371	-0.340327	-0.183535	-0.011605	0.150065	0.106143	-0.175781	0.319173	-0.210295	-0.230754	-0.153952	0.059105	0.307039	0.005953	-0.272363	0.049451	0.105693	-0.042798	-0.234933	0.204335	-0.369761	-0.323383	-0.235413	-0.010108	0.14601	-0.090819	0.005334	-0.10036	0.169428	-0.1932	-0.000549	-0.239462	-0.282974	-0.217832	-0.248979	-0.041217	0.27781	-0.576053	-0.265755	0.077429	-0.218589	0.018083	0.01461	-0.224823
Contig3331_RC		-0.349218	-0.016907	-0.073296	0.140052	-0.263272	-0.146895	-0.065335	-0.075415	-0.312824	-0.064703	-0.419683	-0.118741	-0.099607	-0.016847	-0.063615	-0.009868	-0.141229	-0.049018	0.112787	-0.08605	-0.065369	0.014769	-0.116713	-0.070543	-0.003594	-0.03478	-0.101377	0.267269	0.142473	0.230611	0.026334	-0.459273	0.058935	-0.090708	0.194792	-0.054235	0.15441	0.14063	0.034374	0.043062	0.067532	0.104186	-0.158117	-0.200167	-0.088955	0.024324	0.071784	0.120576
Contig38918_RC		-0.356144	-0.037889	-0.44597	0.0108	-0.230421	-0.124152	-0.382131	-0.134523	0.119118	-0.028651	-0.032577	0.157328	0.219435	0.051341	-0.229709	-0.103599	0.030044	-0.323131	0.021597	-0.134736	-0.258768	0.00511	-0.517377	0.149552	-0.578419	0.499648	-0.380531	-0.26083	-0.079294	-0.274752	-0.011894	-0.324598	-0.213389	0.174494	-0.505651	-0.292029	0.140234	-0.24864	-0.3565	0.193179	0.219738	-0.286719	-0.179775	0.17113	-0.273442	0.185673	0.487592	-0.176864
AF083930	PDCD7	-0.096418	-0.100927	-0.012877	-0.038372	0.040278	0.077116	-0.040593	0.066043	0.120192	0.025949	0.234242	-0.080407	-0.013229	0.213683	-0.021368	-0.036198	0.030338	-0.02214	-0.149387	0.193405	-0.051181	0.014072	0.184651	0.116923	-0.004285	0.045324	-0.238037	0.066523	-0.056904	-0.033119	-0.047229	0.888994	-0.044797	0.060443	-0.060756	0.194643	0.117432	0.028457	0.103938	0.016162	-0.03717	-0.167334	0.402559	-0.035401	0.309232	0.034057	0.026018	-0.0027
NM_005979	S100A13	0.074632	-0.158363	0.085488	0.014467	0.185046	0.200885	-0.497249	0.198069	-0.332065	0.056216	0.116002	-0.133773	-0.030063	-0.455772	-0.284809	-0.35415	-0.175814	-0.030387	-0.322475	-0.414902	-0.223258	0.156908	-0.586515	-0.356322	-0.056193	-0.226659	0.067783	0.036027	-0.078362	-0.152273	-0.406282	-0.05758	-0.13057	0.234977	-0.276985	0.020069	0.054544	-0.014012	-0.175461	0.362036	-0.183097	0.521993	0.080047	-0.124847	-0.07064	0.005653	0.051263	0.248596
Contig38171_RC		-0.173735	0.065167	-0.572996	-0.08887	-0.186711	-0.421734	-0.331586	-0.036217	-0.104876	0.281305	-0.586128	0.250921	-0.172874	-1.369314	-0.458372	0.358705	-0.075825	0.01553	-0.017441	-0.295909	0.10855	-0.158323	-0.454456	0.472046	-0.583591	-0.282376	0.058745	0.021419	0.00102	-0.048221	-0.288796	-0.402954	0.549434	-0.300561	-0.480864	-0.012728	-0.038057	-0.047227	-0.187654	-0.326952	-0.107033	-0.219683	-0.503806	0.699343	-0.371457	0.280158	-0.617023	-0.092495
Contig50769_RC	CNTN1	-0.076037	-0.033379	-0.590055	0.004172	-0.149833	-0.482239	-0.452663	-0.03915	-0.068382	0.223588	-0.564203	0.160512	-0.123284	-0.167497	-0.420638	0.424159	-0.142668	0.004051	-0.015207	-0.325242	0.09159	-0.142483	-0.589639	0.405718	-0.857777	-0.399984	0.162398	-0.150626	0.030784	0.050062	-0.360386	-0.511191	0.435778	-0.210814	-0.489582	-0.058767	-0.093168	0.022822	-0.237816	-0.305718	-0.071169	-0.371811	-0.356192	0.660629	-0.533003	0.281575	-0.532606	-0.115557
NM_005038	PPID	0.102181	-0.160557	0.060081	0.01848	-0.143419	-0.306454	-0.125056	0.096018	-0.041698	-0.054331	-0.351624	-0.047671	-0.162323	0.151116	0.072162	-0.096157	-0.075164	-0.096334	0.089508	-0.138232	0.050705	0.123256	-0.187026	-0.117448	-0.128992	0.005992	0.159205	-0.228977	-0.197339	0.070903	0.164432	-0.557466	0.034684	0.133913	0.037716	-0.062464	-0.10182	0.058732	0.051984	-0.009777	0.085684	-0.078169	-0.011936	-0.101195	-0.104109	0.079214	-0.230273	0.15526
NM_003532	H3FD	-0.00797	-0.085972	-0.034478	0.109879	0.013889	0.067734	-0.058758	0.052887	-0.284323	0.047056	-0.003809	-0.0249	0.045062	0.240973	0.114687	-0.174387	-0.188697	-0.022561	-0.132548	-0.084441	0.085704	0.06825	-0.270321	-0.2496	-0.125537	-0.057402	-0.076374	-0.157131	-0.114653	-0.019241	0.134391	-0.008998	0.002845	0.108347	-0.069394	0.136424	0.103325	-0.052519	-0.076483	-0.386172	-0.121908	0.021919	0.100765	-0.233017	-0.080171	-0.139899	0.260361	-0.077801
AB040926	KIAA1493	-0.328658	-0.001415	-0.011184	0.262453	0.452933	0.188357	-0.381567	0.096057	-0.099993	-0.084545	0.815529	-0.545489	0.164682	-0.983181	-0.287346	-0.766436	-0.279596	-0.486632	-0.238801	-0.148011	-0.392647	0.355361	-0.537548	-0.017203	-0.571578	-0.583803	-0.171913	-0.190634	-0.353841	-0.275765	0.15021	-0.20896	-0.294072	0.265449	-0.526545	0.869872	0.243213	-0.313822	-0.189974	-0.468692	0.071856	0.295774	-0.211504	-0.396325	-0.343587	-0.04677	-0.20651	0.531728
Contig55134_RC		-0.151362	0.07444	-0.125613	0.011475	-0.130626	-0.291139	-0.13262	-0.099166	-0.295747	-0.16267	-0.188778	0.046471	-0.170243	0.195289	-0.062855	0.04443	-0.105463	0.066456	0.21657	-0.259669	0.108407	0.05188	-0.124239	-0.030807	0.102996	-0.099139	-0.08699	0.308382	0.013546	0.0273	0.178283	-0.176066	0.030061	0.013043	0.098746	-0.207006	0.093401	0.115543	0.064539	-0.107401	0.06486	0.051166	-0.557086	0.075041	-0.114437	-0.177272	-0.271954	-0.071775
Contig35251_RC		-0.006587	-0.017538	0.173525	-0.091749	-0.207829	-0.135765	0.597481	-0.043794	-0.183659	-0.177623	-0.077158	0.057437	-0.218515	0.223839	0.069685	0.485735	-0.147076	0.021776	0.115698	0.046575	0.135552	-0.167713	-0.020707	-0.105037	0.349817	-0.102742	0.029217	-0.36834	-0.00028	-0.052873	0.158509	-0.063188	-0.369242	-0.129348	0.061525	0.094112	-0.100288	-0.291702	-0.054723	0.231863	-0.091306	-0.248293	0.259789	0.092072	0.498272	0.082736	0.423598	-0.097265
NM_003022	SH3BGRL	-0.220918	0.307976	-0.543983	-0.05193	0.082768	-0.580764	-0.539545	-0.017156	0.087835	-0.111643	0.429013	-0.043383	-0.219105	-0.264182	-0.480826	-0.266777	0.035678	-0.475306	0.001989	-0.29346	-0.111826	0.164881	-0.297445	-0.043922	-0.405912	-0.088462	0.180687	0.109392	0.332256	-0.029267	0.247275	-0.320744	0.633219	0.207691	-0.460953	0.128747	0.027595	0.009303	0.165403	-0.10132	0.10347	0.202131	-0.182177	0.273034	-0.37498	-0.433277	-0.223499	0.324656
NM_000152	GAA	-0.104619	0.072007	0.101291	-0.339162	0.071572	0.04116	-0.131522	-0.068724	0.217327	-0.080786	0.176887	0.044794	0.054781	0.014945	0.330506	0.102868	-0.037159	-0.302953	-0.316151	-0.157268	0.291482	0.02229	0.096077	-0.124557	-0.077633	0.115135	0.163021	-0.173861	-0.026812	0.178525	-0.202406	-0.226271	0.069174	-0.02854	-0.200891	0.005839	-0.105735	-0.008806	0.08643	-0.0167	-0.192056	-0.526893	0.264493	0.24141	0.113928	-0.073992	-0.472575	-0.197181
NM_001614	ACTG1	0.028762	0.112387	0.144595	-0.292173	0.045657	-0.380359	-0.009811	-0.120073	0.002921	0.046008	-0.056279	-0.220724	-0.016269	0.215112	-0.172806	0.086141	0.107131	-0.109693	-0.400081	-0.024029	0.102317	0.093404	0.146025	0.238436	-0.493903	0.292899	0.000637	-0.367155	0.314044	0.267683	-0.265248	0.095426	0.009352	0.000332	0.022422	-0.054571	-0.509337	-0.057462	0.170573	-0.006206	0.019685	-0.279096	-0.074799	0.063402	0.041123	-0.020338	-0.200874	-0.096617
Contig47308_RC		-0.30309	0.04904	-0.008089	0.203993	0.07084	0.140174	-0.219498	-0.04286	-0.061541	-0.212159	-0.551987	-0.024741	-0.166693	-0.157805	-0.472089	0.100919	0.14551	-0.323227	0.108739	-0.068826	-0.011003	-0.368225	-0.300213	0.174397	-0.331587	-0.024053	-0.580487	0.346411	-0.154163	0.033736	-0.020221	-0.262836	0.05643	0.047385	-0.193669	-0.100394	0.052356	0.770311	0.491859	-0.221315	-0.099389	-0.388104	-0.184649	-0.18222	-0.111235	-0.297904	-0.110508	-0.350925
Contig41215_RC		-0.134076	-0.179256	-0.1052	0.053454	-0.220594	0.05061	0.166628	-0.049324	0.006854	-0.067007	0.267236	-0.149806	-0.081754	0.17892	0.118292	0.0541	-0.109017	0.06476	0.015292	0.026932	-0.103771	0.050992	0.020063	-0.093217	-0.037921	0.05807	-0.022231	-0.048979	-0.137727	0.020389	0.065696	-0.239978	-0.140189	-0.147287	0.359868	-0.068539	0.196873	-0.067778	-0.021319	0.05138	0.041734	0.297087	0.181623	-0.142097	0.069154	0.136149	0.263189	0.147308
NM_003494	DYSF	0.088364	0.116825	0.309134	-0.320273	0.10748	-0.069235	0.055696	-0.001457	0.109824	-0.004115	0.114025	0.122077	-0.093978	-0.049933	0.211293	0.177312	0.149592	-0.078228	-0.051553	-0.002474	0.127597	-0.133871	0.266623	0.053274	-0.034609	0.046962	-0.045205	-0.192652	0.180294	0.12502	-0.020407	0.081076	-0.005306	-0.138441	0.122674	-0.012359	-0.26035	-0.116953	0.085834	-0.00257	-0.101496	-0.428333	0.029057	0.112447	0.623013	-0.025897	-0.105574	-0.42968
NM_017692	FLJ20157	-0.001532	0.002692	-0.202629	0.136609	0.012932	0.052271	-0.002775	0.045508	0.036912	0.047789	-0.076592	0.054951	0.193126	0.174125	0.162749	-0.075054	0.045193	0.042504	-0.01979	-0.069634	-0.257309	0.107329	-0.175156	-0.09608	-0.08502	-0.05338	-0.01182	0.106507	0.145138	-0.017843	0.063486	-0.476403	-0.110823	-0.01456	0.168645	0.121671	0.083273	-0.091812	0.064013	-0.028918	0.070195	0.199994	0.105352	0.069222	-0.238038	-0.071945	0.254365	0.080456
NM_018270	FLJ10914	0.326995	-0.013116	0.060418	0.066812	-0.145891	-0.249904	0.105752	-0.243021	-0.095374	-0.038	-0.145576	0.010767	-0.080377	-0.052351	0.158136	0.014068	-0.087867	0.133466	0.226744	-0.083631	-0.072656	-0.10539	0.295294	-0.124577	0.143928	-0.101825	-0.107464	-0.268536	-0.077732	-0.052158	-0.006518	-0.523234	-0.119073	-0.067297	0.012155	-0.173611	-0.081518	-0.10639	-0.152445	0.045277	0.351086	-0.079857	0.135974	-0.055447	0.199645	-0.219897	0.026587	-0.094125
NM_015654	DKFZP564C103	-0.224114	-0.003915	-0.017474	0.072804	-0.138639	-0.129821	-0.119953	-0.041054	0.040154	-0.05334	0.133381	-0.250685	0.011279	0.104608	0.285385	-0.110321	-0.063194	-0.055141	-0.083401	0.00324	-0.116901	-0.042369	0.132707	0.07689	-0.137557	0.037453	0.014803	-0.158648	-0.020263	0.312549	-0.090002	-0.305714	-0.060295	-0.096239	0.055378	-0.080979	0.197986	0.095105	-0.070364	-0.094734	0.035384	0.199735	0.316206	0.058616	0.035563	0.154006	-0.180389	0.253023
NM_018166	FLJ10647	0.031983	-0.006576	-0.34631	0.500632	-0.257875	0.171502	-0.704509	0.046065	-0.037312	-0.028232	0.028061	-0.047866	0.511835	-0.374317	-0.638337	-0.339477	-0.157576	-0.441841	-0.461608	-0.154863	-0.319619	0.300393	-0.420804	-0.315678	-0.516891	0.067446	0.507412	0.114268	0.18737	-0.252199	0.13788	0.136442	-0.008863	-0.213056	-0.569185	0.000404	0.108092	-0.126477	-0.071443	0.083692	0.116164	0.244381	-0.129217	-0.065158	-0.29069	0.045655	0.304917	0.460619
Contig41404		-0.319681	-0.414883	-0.680666	0.123793	-0.352183	-0.358388	0.552549	0.217259	-0.22272	0.285328	0.483148	-0.275086	0.079768	-0.08146	0.080479	0.206176	-0.129643	-0.175434	-0.03924	-0.021697	0.16468	0.235081	0.174961	-0.104862	-0.584663	-0.13102	0.2078	-0.081939	-0.165187	0.397649	-0.256144	-0.266192	0.027675	0.315912	-0.121749	0.00318	-0.084622	-0.011694	-0.061256	-0.190437	-0.035623	0.238079	0.412567	0.029802	-0.111708	0.185283	-0.197177	0.298021
NM_003561	PLA2G10	0.209458	0.046514	-0.80396	-0.091844	0.844732	0.839138	-0.424575	0.571738	-0.225691	-0.091596	-0.848696	-0.432551	0.290004	-0.241631	-0.627119	-0.059937	-0.257211	-0.631456	0.256793	-0.050541	-0.479802	-0.331449	-0.732692	-0.14887	-0.781798	-0.201126	0.176346	-0.316038	0.482145	-0.105827	-0.502686	-0.125492	-0.908361	-0.112456	-0.733152	0.397783	0.773569	-0.897557	-0.652199	0.226374	0.59431	-0.577639	0.569628	-0.22132	-0.594153	0.123778	-0.31914	-0.531873
Contig45195_RC		-0.117438	-0.107205	-0.162772	-0.047473	-0.126498	-0.170411	-0.11622	-0.069401	-0.118159	-0.31174	-0.228431	0.182247	-0.221222	-0.273642	0.199552	-0.071573	-0.00856	-0.08153	0.029056	-0.268662	-0.103795	-0.040389	-0.115019	-0.098293	0.252444	-0.169259	-0.380721	-0.248902	0.041336	-0.060612	-0.06796	-1.189627	-0.123465	-0.048331	0.174143	-0.185823	-0.039372	0.085628	-0.087042	0.048708	0.07312	0.007918	0.024441	-0.215734	0.04593	-0.063215	-0.153286	-0.156438
AL137316	KIAA1609	-0.068671	-0.069077	0.314304	-0.204391	-0.19324	-0.397402	0.309897	-0.140569	-0.085042	-0.129332	-0.325685	0.182999	-0.132904	-0.314358	0.576123	0.270774	-0.019485	-0.181263	0.078894	0.033419	0.400742	-0.15706	-0.039668	-0.074426	0.082043	-0.010029	-0.315923	-0.036585	-0.183839	-0.00778	0.00719	-0.570532	-0.080933	-0.178328	0.048162	-0.171712	-0.247126	0.046633	-0.107739	-0.036526	-0.143388	-0.398396	-0.208041	0.018398	0.496405	0.146578	-0.087705	-0.255237
NM_004891	C2ORF1	-0.31738	-0.404276	-0.035146	0.061443	-0.161352	0.174736	0.197565	-0.010072	-0.13813	0.008739	0.058833	-0.309256	-0.007712	0.239175	0.502044	0.063704	-0.188419	0.092424	0.004934	-0.06724	0.017201	-0.093315	-0.056967	-0.104027	-0.219487	-0.197232	0.033513	-0.030712	-0.04161	0.039702	-0.188581	0.489544	-0.029391	-0.107794	0.258625	0.089132	0.088996	-0.067954	-0.077979	-0.184174	-0.079599	0.337421	0.251268	-0.066894	0.086416	-0.00894	0.488538	0.076069
AL133105	DKFZp434F2322	0.128687	0.14007	0.146973	-0.187033	-0.221797	-0.262001	-0.269496	-0.143564	0.076455	-0.075179	-0.540199	0.200129	-0.316891	-0.222896	0.298808	-0.014642	0.140895	0.27168	0.042231	-0.213908	0.019635	-0.429253	-0.032708	-0.008235	0.378792	-0.102944	-0.077668	-0.381934	0.096798	-0.056732	-0.049067	-0.37941	-0.144098	-0.110107	0.048466	-0.192353	-0.194778	0.19176	0.199809	-0.09421	0.01073	-0.764387	-0.36721	-0.003859	0.167987	0.245862	-0.321375	-0.503808
Contig45806_RC		0.366942	-0.200888	-0.007205	0.168251	0.096884	0.084046	0.201562	-0.005699	0.187142	-0.059921	0.648418	-0.184459	-0.20591	0.109757	-0.241343	-0.1127	-0.152671	0.055794	-0.055069	-0.156237	-0.015609	-0.271736	0.340082	-0.246484	0.188278	-0.219416	0.037618	-0.435528	-0.125535	0.004613	-0.227803	0.042766	0.152334	0.541687	-0.277468	0.071357	-0.112267	-0.179357	-0.09592	-0.217444	-0.194008	-0.469435	-0.214463	0.086902	-0.111528	0.164324	-0.048601	-0.25576
NM_001395	DUSP9	-0.500088	-0.002533	0.133156	-0.694331	-0.508773	-0.383082	-0.435435	-0.242723	-0.720035	-0.762273	-0.915372	0.140635	-0.910102	-0.584783	0.436759	-0.590678	-0.700817	0.65484	-0.2277	-0.672628	-0.269429	-0.27773	-0.514135	-0.76774	0.574304	-0.62527	-0.629901	-0.579269	-0.59448	-0.931136	-0.769121	-0.416751	-0.667308	-0.439855	0.544184	-0.752213	-0.31694	-0.067246	-0.29204	-0.251124	-0.5125	-0.929137	-0.516406	-0.701602	0.40318	-0.18804	-0.123708	-1.008317
Contig45544_RC		0.228869	0.004212	-0.108102	-0.218735	0.134645	0.007828	-0.122249	-0.254278	-0.127744	-0.136644	-0.007444	-0.207921	-0.112765	0.105969	-0.043506	0.139182	-0.102939	0.083498	0.090822	0.208569	0.063092	-0.038635	-0.221095	0.092848	-0.079727	-0.151237	-0.084293	0.490661	0.065378	0.25389	-0.060847	0.258681	0.042792	0.253215	0.007495	0.269777	0.097491	-0.22597	-0.050216	0.052869	-0.15859	-0.371375	0.294569	-0.348212	-0.122541	-0.311309	-0.273595	-0.329454
NM_004589	SCO1	-0.022572	0.137749	0.013496	0.167302	-0.151397	-0.014313	-0.209786	0.060255	-0.143855	0.124236	-0.37264	-0.105645	0.00957	-0.418263	0.040512	0.02691	-0.023078	-0.116043	0.093682	-0.079276	0.092595	0.222927	-0.105754	0.070636	0.019871	-0.233973	0.110741	0.174635	0.106362	0.141725	0.264333	-0.521372	0.010398	0.052337	0.246305	0.061123	0.065751	0.0468	0.200639	-0.207663	-0.002338	0.055374	-0.122433	0.058613	0.066092	0.141989	0.092563	0.137979
NM_003011	SET	0.089119	-0.083546	-0.229006	-0.066943	0.009506	-0.197281	-0.03583	-0.046364	0.028211	0.064707	-0.186217	-0.188467	-0.018846	-0.035697	0.134799	-0.128279	-0.027028	-0.110914	0.012312	0.043986	-0.056082	0.159904	0.108838	0.048093	-0.005598	-0.370094	0.069304	0.062171	0.043623	0.102318	0.041963	-0.44783	0.068445	-0.02694	-0.039266	0.108601	-0.11383	0.079151	0.053044	0.034212	-0.005696	0.060214	-0.025807	-0.105219	-0.131764	-0.112179	-0.151466	-0.127101
NM_014479	M12.219	-0.327794	-0.354522	0.062501	-0.37199	-0.280688	-0.455547	0.04483	-0.265472	-0.167013	-0.838727	-0.691834	0.358325	-0.344481	0.21302	-0.304105	-0.045794	-0.20935	0.381721	0.464149	0.059501	-0.243264	-0.444768	0.179548	-0.325919	0.776421	0.401045	0.234796	-0.77915	0.01093	-0.319572	0.630753	-0.759898	-0.208978	-0.727472	0.231175	-0.583785	-0.172966	-0.015722	-0.43826	-0.036351	0.374887	-0.563372	-0.198257	-0.64037	0.136906	-0.094025	-0.400594	-0.021583
AF220492	ZNF267	-0.090967	0.350366	0.127947	0.090661	-0.205693	-0.087702	-0.152425	-0.152445	-0.105748	-0.220529	-0.277661	0.066808	-0.142601	-0.152293	-0.138847	0.09378	-0.169307	-0.016774	0.404846	-0.27641	0.101926	-0.144121	0.051788	-0.333334	0.03795	-0.121567	0.132589	0.158713	0.126319	0.018208	0.044745	-0.263462	0.065284	-0.079486	-0.030548	-0.170443	0.1489	0.066172	-0.022872	-0.0074	0.111517	0.09264	-0.009255	-0.153417	-0.206778	-0.168912	0.128997	0.17924
L21934	SOAT1	0.002094	0.246783	0.1757	-0.355393	0.142904	0.039172	-0.145833	-0.095242	-0.013452	0.036983	-0.161085	0.14041	-0.297777	0.143463	0.268517	0.032796	-0.027235	0.280114	0.008641	-0.162927	0.289478	-0.069718	-0.059206	-0.120051	0.221642	0.110979	-0.062388	-0.220153	-0.024165	0.004181	-0.073409	-0.516286	-0.025564	-0.063806	0.249418	0.015433	-0.049848	0.198265	-0.141138	0.016626	-0.067101	-0.001473	-0.25425	-0.040376	0.099945	-0.047458	0.138043	-0.083831
NM_013310	AF038169	-0.220979	0.035262	-0.02247	0.149595	0.219096	0.143941	0.021889	0.060142	-0.052159	0.065602	0.147854	-0.157583	-0.083043	-0.254231	-0.189601	-0.065075	0.177598	-0.058072	-0.067437	-0.125572	-0.110903	-0.139994	-0.023831	0.139694	-0.346327	0.07306	-0.258427	0.279403	-0.049947	0.237424	-0.142467	-0.277126	-0.06423	0.006105	-0.170714	0.07898	0.316508	0.01867	-0.069046	-0.16901	-0.060395	0.417535	-0.067691	-0.013144	-0.041246	-0.121065	0.166244	0.029161
NM_014314	RIG-I	0.192464	0.010851	0.122751	-0.164208	0.072234	0.008732	-0.235474	-0.116906	-0.132415	-0.013852	-0.383015	0.363655	0.023876	0.509708	-0.027608	0.021907	-0.218473	0.130938	0.212063	-0.312126	-0.361846	-0.138441	-0.019611	-0.319366	0.603654	0.41169	-0.135393	-0.233774	0.283824	-0.052721	-0.045982	-0.45643	-0.22018	-0.288611	0.101507	-0.174054	0.156025	-0.190234	-0.2126	0.081406	-0.051097	-0.015393	-0.274626	0.087513	0.230677	-0.021514	0.00779	0.127469
NM_004902	CC1.3	-0.126988	-0.028264	-0.16504	0.245497	-0.108946	-0.080212	-0.081718	-0.16164	-0.190883	-0.06976	-0.246142	0.028857	0.041408	-0.039654	0.163152	-0.16781	-0.208136	-0.053963	0.353069	-0.025042	-0.224933	-0.033086	-0.176874	0.202252	-0.249724	-0.206871	0.03779	0.118347	-0.058558	0.158655	0.152535	-0.644315	0.039259	0.126037	-0.109095	0.090255	0.121053	0.079296	-0.054118	-0.027237	-0.111582	0.10473	-0.310464	-0.109384	-0.417844	-0.121515	-0.03801	0.093611
Contig45537_RC		-0.12114	0.214113	-1.413113	0.33566	-0.168974	-0.573951	0.372019	0.385757	-0.152522	0.799851	0.065011	0.038933	0.027893	-0.199866	-0.820035	-0.118006	-0.17004	-0.791258	0.036362	-0.056041	-0.429625	0.453496	-0.246581	0.223113	-1.059211	-0.116019	0.198233	-0.00854	-0.023266	-0.218787	0.383397	-0.484769	0.254582	0.436599	-0.838826	0.011035	0.324705	-0.391146	0.52914	-0.110471	-0.287036	-0.342479	-0.034553	0.154879	-0.966912	-0.097692	-0.107636	0.198017
NM_017902	FLJ20615	0.140022	-0.018469	-0.01816	0.053367	0.060819	0.108592	-0.124058	0.122793	0.205336	0.153682	0.072794	-0.066612	0.136475	-0.056007	-0.02345	-0.239847	-0.006849	-0.063919	-0.060444	0.008667	-0.17573	0.07208	0.140689	-0.085447	-0.087955	0.227937	0.23397	-0.054881	0.082006	-0.011298	-0.075205	-0.187536	0.077056	0.160951	0.028055	0.124864	0.137316	0.032543	0.022621	0.067656	-0.031252	-0.04891	0.263519	0.246654	0.076661	0.130728	-0.017988	0.069679
Contig38928_RC		-0.259959	-0.126011	0.062616	0.219527	-0.139188	-0.18899	-0.202238	0.059901	-0.112862	-0.095969	-0.627377	0.190452	-0.426443	-0.259337	-0.609667	0.078707	0.167415	-0.168854	0.413243	-0.11836	-0.106513	-0.407036	-0.42583	0.18406	0.357083	-0.479736	-0.486701	0.272383	-0.100361	-0.092523	0.130078	-0.485836	0.06136	-0.008737	-0.350049	-0.456975	-0.00497	0.436444	-0.144454	-0.260798	0.017	-0.519089	-0.455768	-0.299816	-0.186578	-0.143249	-0.473092	-0.411791
NM_017734	FLJ20271	-0.144159	-0.186004	0.073794	0.421972	-0.250791	0.136167	0.078902	0.107217	-0.14964	-0.259195	0.141661	-0.080594	-0.143783	-0.00639	0.087209	0.4219	-0.037184	0.12962	-0.052839	-0.020043	0.143589	0.095876	-0.048006	-0.078652	-0.267249	-0.38699	-0.304599	0.153521	0.071833	-0.221644	-0.251563	-0.033503	-0.050468	0.01056	0.11095	-0.287403	0.030663	0.223854	0.105479	0.063519	-0.072599	-0.059765	0.152991	-0.040917	-0.210792	-0.126325	0.031078	-0.22687
Contig35635_RC		0.221953	0.203001	0.177201	-0.173526	-0.166843	-0.023957	-0.006935	0.050398	0.063538	-0.070301	-0.322345	0.172775	-0.223511	-0.05144	0.014474	-0.005072	0.071701	0.29257	0.161148	-0.064408	-0.262272	-0.00952	0.074392	0.074252	0.713069	0.184558	-0.438568	-0.377555	0.090402	-0.167662	0.164488	-0.023133	-0.094007	-0.212067	0.323707	-0.24852	0.004578	0.056813	-0.072059	-0.035437	0.179097	-0.237054	-0.205513	-0.089929	0.490027	0.13565	-0.420149	-0.442943
Contig52354_RC	FLJ22969	-0.097187	0.009772	-0.257693	-0.074063	0.052509	0.122603	-0.08049	0.088873	0.043862	0.038353	-0.599477	0.13405	0.115314	-0.405999	0.256189	0.07474	0.03496	-0.020125	-0.240314	-0.187318	0.02458	0.090419	0.316085	-0.204493	0.19161	0.034259	0.296208	-0.021127	0.118021	0.006998	0.090037	-0.258129	0.116909	0.07775	0.032555	0.101162	-0.148248	-0.255542	-0.023562	0.007706	-0.285226	-0.44624	-0.255724	0.063651	0.201996	-0.117909	0.08763	0.161364
NM_006332	IFI30	0.130567	0.134481	0.106974	-0.552222	-0.162784	0.225646	-0.166957	-0.036506	0.136163	-0.071877	-0.059543	0.390233	-0.487905	0.320109	-0.002457	0.033334	-0.006424	0.145418	-0.028655	-0.158568	-0.094621	-0.298352	0.209484	-0.179592	0.465062	0.362459	0.062614	-0.799574	0.086632	-0.240939	0.207491	-0.037715	0.091065	-0.506111	0.111351	-0.255844	-0.242951	0.061778	-0.205321	0.108772	0.05676	-0.651331	-0.271117	-0.152942	0.300923	-0.049605	-0.06387	0.002181
Contig3359_RC		-0.355821	0.148024	0.305287	-0.081277	0.17392	-0.090552	-0.134379	0.139552	0.164829	0.050511	-0.216288	-0.157081	-0.092262	-0.969585	-0.136671	0.201633	0.505167	-0.340761	-0.179626	-0.05597	-0.030563	0.020396	-0.211308	0.483235	-0.287664	-0.464995	-0.099359	0.155486	-0.013836	0.227619	-0.262049	-0.129012	0.197562	-0.047322	-0.191883	-0.0927	0.032583	-0.061336	-0.008293	-0.073877	0.012191	-0.381038	-0.059453	0.306761	-0.092852	-0.165403	-0.036445	-0.006945
Contig3396_RC		-0.273846	-0.144627	-0.218856	-0.121163	-0.039552	0.698067	0.12028	0.053798	0.085627	0.000464	-0.024651	0.709795	-0.034842	-0.163482	0.12253	-0.182635	0.017246	-0.142124	-0.055947	-0.117946	-0.224238	0.01963	-0.096103	-0.033212	-0.148689	0.059559	-0.023625	-0.041211	-0.027128	-0.054433	-0.061922	-0.460089	-0.026608	0.068764	-0.062242	0.021489	0.007438	-0.126741	-0.03977	-0.150709	-0.070421	-0.162574	-0.132933	-0.294324	0.206668	0.08804	-0.021503	0.061932
NM_005809	PRDX2	-0.11727	-0.102781	-0.094215	-0.217936	0.21282	0.019963	-0.039872	0.003785	0.127931	-0.032088	0.088615	0.097504	0.097008	0.275933	-0.234754	-0.013125	-0.23756	0.127029	-0.054565	0.017336	0.057613	0.022944	-0.014286	-0.253969	-0.17193	0.236417	0.112177	-0.302345	-0.115898	-0.038219	0.160659	-0.516181	-0.01224	-0.042519	0.077834	-0.011829	-0.248794	-0.11164	0.088998	-0.008678	-0.090365	0.088036	-0.148579	-0.027969	-0.214177	0.051401	0.076509	0.075735
NM_003980	MAP7	-0.236717	0.246171	-0.304694	0.059909	0.039297	-0.068325	0.347402	0.036764	-0.322623	0.035042	-0.050529	-0.08972	0.005071	-0.006017	-0.16494	0.048393	-0.164881	0.007527	-0.153685	-0.10111	0.194894	0.265701	0.094479	-0.281411	-0.273559	-0.319514	0.06006	-0.12176	0.027398	-0.234302	0.14854	-0.67285	-0.204649	0.014545	0.064612	0.046618	-0.149996	-0.231843	0.000489	0.349979	-0.323564	0.569172	-0.331774	-0.246531	-0.090816	-0.067235	-0.121922	0.021576
NM_014685	HERPUD1	-0.011138	-0.15676	-0.008788	-0.094937	-0.176	-0.143122	0.226525	-0.051972	0.04116	0.037134	-0.102795	0.094703	-0.285659	-0.27249	-0.001415	0.099424	0.131166	0.140399	0.207472	-0.18575	0.051121	-0.045446	-0.004541	0.173372	0.529487	0.095243	-0.364423	0.046583	-0.065612	-0.14126	0.068678	-0.810534	-0.033171	-0.244242	-0.048941	-0.1057	-0.031446	0.105878	-0.246519	0.052856	0.072906	-0.168532	-0.341357	0.005768	0.025635	-0.009421	-0.137759	-0.08045
Contig4399_RC	MYH9	0.24912	0.183963	0.382598	-0.336758	0.089008	-0.176287	-0.044884	0.136974	0.25208	0.07368	0.149142	0.11601	-0.101747	-0.077739	0.034099	0.173722	0.372503	0.194047	-0.153887	0.257615	0.193272	0.090035	0.286313	0.109064	-0.124426	-0.134057	0.054689	-0.147703	0.023641	0.144865	-0.101562	-0.243927	0.1271	-0.041029	-0.186377	-0.036903	-0.238922	-0.053084	0.090302	-0.062875	-0.154551	-0.409624	0.166537	0.140265	0.288671	-0.036199	-0.12525	-0.185042
Contig55397_RC		-0.100651	-0.033614	0.311142	-0.148505	-0.018884	-0.170026	-0.038675	-0.075785	0.082167	0.220621	-0.525627	-0.113063	-0.317614	0.147012	0.012885	-0.052368	0.243991	0.639426	-0.120034	-0.132571	0.050153	-0.225392	-0.308869	0.381085	0.378167	-0.075126	-0.289936	-0.081682	0.068646	-0.016964	-0.337701	-0.143208	-0.046078	-0.212236	0.532487	-0.295229	-0.028812	-0.07082	-0.112328	-0.177087	-0.075793	-0.526185	-0.077391	0.24885	0.562643	-0.201801	-0.232616	-0.334917
AB033079	KIAA1253	-0.236314	0.037592	-0.029962	0.273103	-0.164885	-0.152079	-0.253945	-0.144852	-0.329443	-0.046436	-0.208559	0.0288	0.097202	-0.077558	-0.101731	0.021465	-0.070889	-0.205756	0.083592	-0.401632	-0.05728	-0.048468	-0.304129	-0.009951	-0.172	0.258316	0.00741	-0.001665	-0.077367	-0.169665	0.033902	-0.691196	0.060326	-0.081576	-0.332308	-0.053349	0.22075	0.129356	0.0587	-0.021031	0.090787	0.302459	-0.521528	-0.133549	-0.097844	-0.0528	-0.020847	0.152948
NM_004878	PTGES	-0.217553	0.203413	-0.254601	-0.058394	-0.40318	0.454395	-0.745344	-0.354055	0.095738	-0.4921	-0.341307	-0.391138	0.487675	-0.356341	-0.439887	0.090809	-0.189981	-0.539647	-0.127104	-0.08346	-0.136418	-0.534933	-0.630632	-0.140313	0.021863	-0.267556	-0.298495	-0.025372	-0.607812	0.228928	0.238166	0.035937	0.454382	-0.507874	-0.524807	-0.223582	-0.219212	0.122394	-0.155794	-0.960094	0.8559	0.003663	-0.071388	0.470179	-0.305873	-0.202682	-0.42519	-0.286577
NM_000183	HADHB	-0.173427	0.01451	-0.116318	-0.024843	-0.091083	-0.124247	0.001711	0.039547	-0.041321	0.103847	-0.055607	-0.065816	0.077935	-0.119761	0.314748	-0.060468	-0.041177	-0.186454	0.01337	-0.168516	0.233582	0.036153	-0.129866	-0.053862	-0.062154	-0.05267	0.141612	-0.075433	-0.074764	0.081701	-0.066233	-0.41462	0.119292	0.108896	0.118052	-0.059464	-0.006865	0.041991	0.184933	0.001226	-0.124426	-0.138633	-0.13248	-0.000509	-0.078801	-0.027328	-0.020588	-0.01325
NM_004180	TANK	-0.118401	0.0739	0.010524	0.221138	-0.212145	-0.036745	-0.100561	-0.084633	-0.271539	-0.42105	-0.340793	-0.070401	-0.184833	-0.120758	0.002986	0.053074	-0.248319	-0.052791	0.170761	-0.146515	0.023471	-0.264141	-0.384778	-0.180621	0.061579	-0.283354	0.126269	0.032426	0.069984	-0.045541	-0.118883	-0.092481	0.0122	0.073742	0.144611	-0.143314	0.143779	0.354387	-0.078152	-0.124553	0.167511	0.205758	-0.232524	-0.22777	0.01183	-0.044728	-0.000038	0.179434
AB037821	PCDH10	-0.417344	-0.393999	-0.527246	-0.622034	-0.558496	-0.491184	-0.484458	-0.495372	-0.485428	-1.027505	-0.619349	-0.437602	-0.441012	-0.292099	-0.751338	-0.650468	-0.399314	-0.068546	-0.501646	-0.364645	-0.33663	-0.493201	-0.518437	-0.454309	-0.753348	-0.598874	-0.642853	-0.590712	0.340421	0.060293	0.036489	-0.691211	-0.78698	-0.842342	-0.593556	-0.5744	-0.349352	-0.649641	-0.461303	-0.391914	1.171645	-0.515491	-0.405165	-0.278838	-0.546123	0.125678	-0.478465	-0.766178
Contig2022_RC		-0.215462	0.356835	0.058665	0.06444	-0.15647	-0.064894	-0.170171	-0.021877	-0.137123	-0.398038	-0.596646	0.125521	-0.173035	-0.326158	0.104973	0.140023	-0.105044	0.172467	0.481674	-0.127338	0.150402	-0.221226	-0.409664	-0.146888	0.445302	-0.336978	0.019143	-0.328954	0.149056	0.324641	0.006453	-0.143994	0.056871	0.115963	-0.285603	-0.28255	0.095087	0.05006	-0.043206	0.156949	0.092235	0.126497	-0.342968	-0.189641	-0.186584	-0.152886	0.002002	0.02544
NM_002105	H2AFX	0.415339	0.038827	0.027774	-0.276679	0.086075	-0.061905	0.127427	-0.134311	0.177818	-0.175267	-0.032801	-0.014019	-0.00213	0.229184	0.09334	-0.013889	-0.213083	0.400745	0.093788	0.257971	-0.201081	-0.114629	0.323358	-0.447662	0.080271	-0.050442	-0.009673	-0.422067	-0.091667	0.124965	-0.029013	-0.171093	-0.079197	-0.055776	0.104334	-0.212939	-0.273878	-0.279918	-0.120166	0.222551	0.142302	-0.11593	0.131703	0.083267	-0.105764	0.11071	0.072518	-0.296733
Contig40824	EPS15R	-0.144617	0.063449	0.141629	-0.183316	-0.020997	-0.071693	0.18054	-0.111376	0.056063	-0.111531	-0.4032	0.105128	-0.23451	-0.332355	-0.300964	-0.052622	0.070049	0.224686	-0.313858	-0.229801	0.100674	-0.112887	-0.231586	-0.073904	-0.069622	0.292592	-0.015912	-0.210366	0.121653	0.169221	0.250406	-0.18183	0.041091	-0.182243	0.180661	-0.113197	-0.11601	-0.167418	-0.060716	0.091009	-0.1279	-0.349386	0.131646	0.221985	0.059531	-0.103465	-0.097031	-0.243401
NM_021235	EPS15R	0.130048	-0.055585	-0.130207	-0.026412	0.274309	-0.034974	-0.004058	-0.096479	0.099564	0.000304	-0.114223	-0.091743	-0.007662	0.142935	-0.11796	-0.122743	-0.069081	-0.078861	-0.287671	0.027809	-0.12501	-0.004233	-0.068489	-0.010056	0.066369	0.068335	0.036821	-0.057778	0.066201	0.123252	0.23866	0.309115	0.043263	-0.010038	0.050285	0.083199	-0.142526	-0.059099	-0.015027	-0.134229	0.050888	-0.118641	0.295848	0.070918	-0.114114	0.03043	-0.100392	-0.222968
NM_002091	GRP	0.334853	-0.325308	-0.490046	-0.155518	0.198469	-0.63653	-0.75371	0.304437	0.158799	0.147516	-0.573444	0.010808	-0.402051	-1.030818	-0.990329	-0.118292	0.407565	-0.909662	-0.392037	-0.022612	-0.181605	0.184494	-0.874629	0.36814	-1.129054	-0.457631	-0.138672	-0.309108	0.270712	-0.14059	-0.592839	-0.302167	-0.137745	-0.60494	-1.030681	-0.009999	-0.22118	0.244613	0.115202	-0.353428	0.486561	-1.090441	-0.468856	0.512758	-0.74295	0.022328	0.146555	0.202077
NM_002395	ME1	-0.439043	-0.203765	-0.065069	-0.720304	0.40321	-0.061747	0.794875	-0.292219	-0.388099	-0.575709	-0.600296	-0.109256	-0.577225	-0.17384	0.135955	0.524447	-0.350977	-0.162878	0.219688	-0.345065	0.092551	-0.393279	0.279224	-0.478682	-0.020585	0.072027	-0.211918	-0.326403	-0.004458	-0.234559	-0.025838	-0.762823	-0.337023	-0.618755	0.55498	-0.259695	0.013868	-0.388974	-0.157876	-0.305306	-0.390954	0.221987	-0.412283	-0.346547	0.116415	-0.227154	-0.240185	-0.58372
NM_016187	BIN2	0.035182	-0.014658	0.115601	-0.179087	-0.129417	-0.018939	0.077175	-0.067768	-0.01341	-0.168103	-0.288567	0.30725	-0.378355	-0.103285	-0.005518	-0.025244	0.097989	0.308006	0.487669	-0.001842	0.015535	-0.18854	-0.033275	0.132416	0.502331	0.174492	-0.293257	-0.288766	0.154718	-0.084479	0.211557	-0.497844	-0.041336	-0.223158	0.232204	-0.291448	-0.022252	0.181528	-0.222748	0.066699	0.296485	-0.393223	-0.356485	-0.020628	0.287105	0.04993	-0.227703	-0.335857
NM_000727	CACNG1	-0.226983	-0.050909	-0.575779	-0.391215	-0.046095	-0.459039	-0.31868	-0.248689	-0.166248	0.098159	-0.323673	0.021396	-0.231933	0.358245	-0.343476	-0.188621	-0.233794	-0.34392	-0.3115	-0.313753	-0.336541	-0.35159	0.081194	-0.221832	-0.56015	0.021775	0.148093	-0.640701	-0.130021	0.007329	-0.3096	-0.088862	0.00157	-0.337212	-0.489581	0.187912	-0.241782	0.159339	-0.290675	0.400727	-0.024338	-0.185986	0.12123	-0.024724	-0.403344	0.280653	-0.366762	0.033776
Contig55813_RC		-0.049201	0.003791	-0.103778	0.218972	-0.087038	0.002304	-0.18587	-0.103519	0.020656	0.074069	-0.009479	0.049262	0.169271	-0.18917	-0.222606	-0.103019	0.072575	0.092596	0.04672	-0.129661	0.029476	0.190527	-0.147522	0.042988	-0.166029	0.094705	-0.129548	0.275649	-0.140604	-0.175733	-0.039588	-0.888144	0.090139	-0.047864	0.03962	0.079695	0.01367	-0.036628	-0.064272	-0.088986	0.19228	0.078588	-0.091729	0.072028	-0.021842	0.136906	0.106101	0.01464
NM_018212	FLJ10773	-0.301328	0.015471	0.018181	-0.539001	0.073954	-0.304022	-0.073942	0.037841	-0.357531	-0.100533	-0.549276	0.296825	-0.320598	0.071807	0.142119	0.040367	-0.103606	0.032401	-0.235944	-0.044019	0.248797	-0.064576	-0.083059	-0.141484	-0.08149	-0.210873	-0.13133	-0.207968	0.0287	0.356569	0.008074	-0.188056	0.225367	-0.287064	0.099948	0.06965	-0.053337	-0.305165	-0.137743	-0.189561	-0.406822	-0.164282	0.003634	-0.014316	-0.309348	-0.063475	0.026903	-0.227985
AL050021		0.128334	-0.001804	0.047267	-0.142082	-0.006802	-0.171795	0.140054	-0.095427	-0.218081	-0.172886	-0.281561	-0.034667	-0.139833	-0.220259	0.005817	0.104468	0.181784	0.136741	-0.213924	-0.092509	-0.101939	0.180741	0.256956	-0.092322	0.419511	-0.014697	0.184152	0.064508	0.239523	0.206325	0.207281	-0.195414	0.128253	-0.126921	0.362233	0.059468	-0.228077	-0.238283	-0.044538	0.030892	-0.150177	-0.121524	0.340177	-0.031903	0.350789	-0.254388	-0.285604	0.105241
NM_002810	PSMD4	0.127498	-0.083943	0.022356	0.002382	0.024312	0.04915	-0.139207	0.078251	-0.015816	0.090865	0.09372	0.064236	-0.008494	0.07426	-0.071567	-0.163732	-0.166496	-0.101066	-0.200442	-0.174632	0.096174	0.022394	-0.201877	-0.255059	0.012705	-0.158035	0.112484	0.00181	0.026048	-0.212949	0.052009	0.00506	0.010685	0.081727	-0.065785	0.087493	0.096694	-0.049051	-0.051519	0.079914	-0.002815	-0.037178	-0.031823	-0.129195	-0.027019	0.015933	0.068991	-0.116635
NM_015722	CALCYON	-0.019418	-0.173161	0.099592	-0.317665	0.117457	0.553604	-0.031525	0.19466	0.19467	0.107978	0.382637	0.0475	0.210063	0.384765	-0.089979	0.140759	-0.031218	0.172496	-0.178044	0.392183	0.278025	-0.063327	0.026011	-0.126917	-0.048315	0.309548	-0.166247	-0.06372	-0.052597	-0.251346	-0.029593	1.209922	-0.067344	0.033071	-0.156706	0.074856	0.024242	0.076097	-0.036987	0.077861	-0.005644	-0.276583	-0.022762	0.15429	0.144821	0.089001	0.109449	0.117534
Contig42342_RC		-0.329577	0.029418	-0.029153	0.025065	0.131496	0.027683	-0.294638	0.119576	-0.078198	0.048909	-0.264114	-0.098044	0.074287	-0.540015	-0.225961	-0.070809	0.315958	-0.263233	-0.030494	0.087832	-0.09581	0.080885	-0.027009	0.101466	-0.253301	-0.217052	0.336943	0.14402	-0.063483	0.079531	-0.031008	-0.499513	0.11689	0.240099	-0.333877	0.101375	0.192078	0.115124	0.098012	-0.119321	-0.146311	-0.194554	0.004291	0.200807	-0.14047	-0.258315	-0.258173	0.275277
NM_006464	TGN51	-0.258761	0.079332	0.000303	0.19577	0.016755	0.113173	-0.07168	0.019708	0.01713	0.286375	-0.023588	-0.004992	-0.068491	0.039209	-0.026668	-0.020213	0.121526	-0.233165	-0.270095	-0.124723	-0.003067	0.17417	0.326396	0.13119	-0.128399	0.093333	-0.03618	0.109263	-0.016168	-0.202318	0.189449	-0.526827	0.283979	-0.021199	0.00213	0.054748	0.383644	-0.115445	0.250836	-0.337694	-0.08992	-0.047765	-0.052219	0.000294	0.140447	0.209558	0.122843	0.192771
AB006624	KIAA0286	0.285334	-0.201061	-0.076778	0.119278	-0.124493	0.333942	0.160583	-0.159888	-0.110425	-0.211283	-0.117589	-0.088497	-0.011371	0.059968	0.126442	-0.144401	-0.054769	0.302269	0.332746	-0.140881	-0.331455	-0.224609	0.067128	-0.050142	0.111488	-0.293067	-0.198231	-0.084275	0.097642	-0.000864	-0.214477	-0.306993	-0.225338	-0.003435	0.060893	-0.266978	-0.126411	0.003984	-0.134612	0.123423	0.005701	0.17276	0.009992	-0.45367	-0.003999	-0.187447	0.162383	-0.122054
AL137734		0.134702	-0.293688	0.055777	-0.160869	0.038327	-0.016194	-0.255567	-0.080704	0.281487	0.103063	0.054519	-0.271199	-0.298413	-0.267337	-0.352153	0.264739	0.455625	-0.30233	0.03279	0.241914	-0.020342	-0.12654	-0.125115	0.080513	-0.537347	-0.314785	-0.20397	0.042464	0.111082	0.05642	-0.185471	-0.237863	0.02324	0.144457	-0.276076	-0.066317	-0.066157	0.320584	0.543295	-0.324688	0.000222	-0.655781	0.025252	-0.114831	0.687665	-0.129978	-0.238922	-0.590921
AB033043	DKFZP761L0424	0.018269	0.044344	-0.040575	-0.165671	0.156903	-0.182283	-0.112339	0.032954	0.21602	0.245453	-0.502517	0.051925	-0.07434	-0.122993	0.085302	0.134223	0.351517	-0.406239	-0.1193	0.153224	0.341723	-0.059599	-0.07494	0.32374	-0.40094	-0.125617	-0.063	-0.117521	-0.002926	0.069591	-0.172902	-0.454184	0.171218	0.079098	-0.383844	0.046705	0.046159	0.164128	-0.015634	-0.08955	-0.081001	-0.337311	0.135884	0.221862	-0.097486	0.133231	-0.054656	0.056175
NM_002205	ITGA5	0.103686	0.184199	0.273576	-0.220331	0.037311	-0.060743	-0.21771	-0.030883	0.183647	-0.042475	0.075197	0.115489	-0.221765	0.050126	-0.083773	0.291831	0.319477	-0.067587	-0.288444	-0.037533	0.048073	-0.116151	0.107355	0.079269	-0.029223	-0.110224	0.358143	-0.48006	0.161699	0.119162	-0.238989	0.218832	0.127912	-0.176015	-0.183659	0.039671	-0.297044	-0.331647	-0.033898	-0.122344	-0.196752	-0.551863	0.118922	0.18526	0.278382	-0.010477	-0.108325	-0.018324
NM_002213	ITGB5	-0.010517	0.141525	-0.211437	-0.104772	0.131777	-0.276494	0.179956	0.159848	0.266824	0.110085	-0.346255	0.174483	-0.092759	-0.488538	-0.116579	0.152677	0.254762	-0.578434	-0.320066	-0.073824	0.179055	0.039487	0.468945	0.300493	-0.620279	0.073571	0.031273	-0.127887	0.039045	0.141575	-0.24106	-0.086063	0.156835	0.030636	-0.693113	0.026717	-0.146913	-0.16111	-0.136744	-0.175352	-0.119362	-0.04602	0.011798	0.53821	-0.055372	0.189257	-0.032147	0.057646
NM_005080	XBP1	0.071665	0.101208	-0.686821	0.394366	-0.129441	-0.224704	-0.495544	0.183294	-0.148007	0.230407	0.080012	-0.168961	0.202201	0.209141	-0.682047	-0.480917	0.129433	-0.421048	-0.433454	0.1841	-0.59708	0.11951	0.106681	-0.00003	0.028545	0.102688	0.197954	0.214562	-0.019029	-0.050283	0.495427	-0.271256	0.113359	0.064743	-0.86554	0.222205	0.133356	-0.017559	0.18062	-0.111716	-0.023669	0.29665	0.095505	-0.049941	-0.681745	0.149178	-0.297442	-0.109914
Contig1508_RC	SDC2	-0.195884	0.464199	0.734329	-0.219135	-0.107067	-0.38098	-0.361241	-0.13874	0.040722	-0.087511	-0.444322	-0.106416	-0.179183	-0.451305	-0.423388	-0.069879	0.208595	-0.060918	-0.226825	-0.249073	0.229849	0.489304	-0.528492	0.080733	-0.332457	-0.335985	0.016479	-0.267976	0.037273	-0.196143	-0.276557	-0.502526	0.146492	-0.512987	-0.1628	-0.163597	-0.459868	-0.029849	-0.152141	-0.418963	0.038733	0.6037	-0.463982	0.161302	-0.2814	0.087068	0.111649	-0.229378
NM_005325	H1F1	-0.447475	-0.339059	0.685936	-0.233221	-0.052792	-0.209174	0.177058	-0.198358	-0.046046	-0.345875	-0.199149	0.007144	-0.125019	-0.204349	-0.436046	0.355489	-0.212551	0.536549	-0.234517	-0.093456	0.326087	-0.210502	-0.291849	-0.234792	0.375371	-0.208151	-0.233802	-0.330871	-0.175405	-0.442403	-0.403702	-0.406395	-0.432495	-0.391214	0.350911	-0.295405	-0.22301	-0.316145	-0.199208	-0.260549	-0.135089	-0.29114	-0.098364	-0.190879	0.049829	-0.248796	0.04731	-0.359674
Contig31864_RC		-0.436661	-0.092963	0.703106	-0.156955	-0.222806	-0.328358	-0.622299	-0.361354	-0.331149	-0.38947	-0.301935	-0.277827	0.309467	-0.38021	0.094819	-0.250691	-0.440541	0.906906	-0.209177	-0.306155	0.724901	-0.567967	-0.711747	-0.165511	0.314324	-0.499931	-0.433837	0.253095	-0.44073	-0.420395	-0.301097	-0.45534	-0.168639	-0.167217	0.108138	0.272755	-0.339432	0.072951	-0.029833	-0.182032	-0.260314	-0.607383	-0.427141	-0.038485	0.221674	-0.473815	-0.689731	-0.472171
NM_001206	BTEB1	0.181984	-0.070305	0.072452	0.244395	0.124269	-0.015085	0.133533	0.033178	-0.183204	-0.10549	-0.04133	0.09546	-0.00187	-0.205426	-0.104999	0.163352	0.140817	-0.168813	0.164351	-0.094943	0.063766	0.037015	-0.269512	0.254893	-0.259362	-0.09977	0.097098	0.283363	0.096976	0.25895	0.057592	-0.091755	0.114868	-0.158918	0.034912	0.041329	0.005764	0.130366	0.230799	-0.012624	-0.111507	-0.178022	-0.325993	0.09941	-0.133548	-0.196053	-0.131754	-0.050579
NM_005801	SUI1	-0.076429	-0.039654	0.016972	-0.044225	0.059425	0.012686	-0.0879	0.073147	0.090042	0.031801	0.219113	-0.036233	0.074817	-0.135045	0.049004	0.307081	0.094849	-0.113246	0.057615	0.183653	-0.110552	0.097666	0.062458	-0.062581	-0.047223	-0.092224	0.246482	-0.178933	0.106695	-0.136693	-0.1272	0.401811	-0.004788	0.040514	-0.272494	-0.015949	-0.122098	0.034123	0.075223	-0.176688	0.045524	-0.022223	0.158091	-0.04602	-0.035242	-0.076346	-0.027454	0.084638
NM_000783	CYP26A1	0.628285	0.712778	-0.627949	0.390858	-0.338886	-0.374771	-0.380434	-0.057933	0.365224	-0.001841	-0.569886	0.474291	0.245374	-0.366183	0.128947	-0.042076	-0.215	-0.211666	-0.020097	-0.334477	-0.355138	0.25403	-0.295932	0.038976	-0.633901	-0.509216	-0.403048	-0.026436	-0.039763	-0.207813	0.475742	0.063617	0.179199	-0.247995	-0.432551	0.04956	-0.077242	0.332568	0.396221	0.060522	-0.025665	-0.28605	-0.294607	0.882253	-0.227971	0.432464	-0.229591	-0.109177
NM_006585	CCT8	0.085023	0.017731	0.057602	-0.022785	-0.248416	-0.135482	-0.012304	-0.142982	-0.231979	-0.211443	0.184849	0.100368	0.05337	0.006692	0.11441	-0.145201	-0.147547	-0.021801	0.16945	-0.199236	-0.149122	-0.05575	-0.446274	-0.103484	0.208236	-0.057335	0.200486	0.031178	0.254952	0.00739	-0.045422	-0.36879	0.02287	0.02233	-0.111405	-0.113538	-0.153835	0.047616	0.033683	-0.06012	0.100209	-0.002004	-0.288843	-0.195255	0.01623	-0.05616	-0.017233	0.043042
Contig36312_RC		-0.131123	0.375491	-0.772181	0.149997	0.328736	0.086751	-0.362921	-0.092615	-0.20841	0.240534	-0.142254	0.196524	0.467526	0.278902	0.049991	-0.903304	0.269679	-0.643048	-0.253179	0.104443	-0.667861	0.299473	0.073631	0.045359	-0.441337	0.555712	0.739614	-0.340312	0.171737	-0.648394	0.610827	-0.161149	-0.124164	-0.16893	-0.329475	0.525912	-0.237713	-0.441967	-0.069673	-0.1727	-0.526977	0.096938	-0.077597	0.123495	-0.43806	0.374004	0.481267	0.263829
AB018283	KIAA0740	-0.191861	0.206842	-0.160655	0.176235	0.072688	-0.122085	-0.213267	0.039722	0.04932	0.032901	-0.136295	-0.043119	0.058256	-0.100371	0.019421	0.101243	0.249833	0.011496	-0.197744	0.083275	-0.002813	-0.071451	0.084836	0.238703	-0.188912	0.216377	-0.094429	0.177418	0.207675	0.106382	0.007089	-0.054462	0.013653	0.036517	0.069963	-0.02798	-0.057553	-0.082689	-0.078465	-0.172347	0.030693	-0.053077	-0.153739	0.011543	-0.110369	0.007258	0.126141	0.055166
NM_001438	ESRRG	-0.339892	-0.156122	0.201443	-0.155469	0.275279	0.10683	0.303419	-0.230294	0.266089	-0.849342	-0.023367	-0.252975	-0.354894	-0.087508	-0.273329	-0.048036	-0.27103	-0.244306	-0.139606	-0.151971	-0.089363	0.193999	-0.000975	-0.144321	-0.343857	-0.210424	-0.299339	-0.289681	-0.096381	0.970402	-0.534418	0.048064	0.530308	-0.089447	-0.337518	-0.290184	1.137745	0.13502	-0.175188	-0.09987	-0.317953	-0.199534	-0.271539	-0.218802	-0.340846	-0.319246	0.436862	-0.30476
NM_000187	HGD	-0.672094	-0.354538	-1.329989	-0.507363	0.291347	-0.340138	0.621912	-0.043642	-0.727465	-0.658078	-0.556451	0.311981	0.035438	-0.169849	-0.943736	-0.012397	-0.571177	-0.490058	0.470631	-0.294936	-0.624581	0.167567	0.87033	0.098403	-1.114064	0.064482	0.250966	-1.227671	-0.305257	-0.631574	0.355922	-0.444984	0.323369	-0.208122	-0.785911	0.564851	-0.619247	0.046177	0.099472	0.355316	-0.833097	-0.235156	-0.34592	-0.012469	-0.652323	-0.697558	0.044275	-0.829637
NM_000062	SERPING1	0.091233	0.284861	0.113711	-0.135259	0.023068	-0.133468	-0.178195	0.010803	0.113438	0.080478	-0.186923	0.361718	-0.143915	0.023268	-0.046697	0.169255	0.279923	0.079517	-0.030632	-0.005536	0.052522	0.060617	0.130676	0.129516	0.171844	0.356485	-0.058197	-0.14986	0.088254	-0.060824	-0.044688	0.157198	0.033212	-0.060487	-0.099718	-0.069958	-0.284512	0.144068	-0.000253	0.08856	-0.006393	-0.499872	-0.167632	0.217407	0.120991	0.137172	-0.102117	-0.229857
NM_005046	KLK7	-0.700806	-0.613894	-0.114632	-0.343131	-0.403438	-0.208165	-0.480111	-0.223535	-0.469253	-0.610444	-0.835767	-0.695967	-0.515437	-0.723643	-0.940917	0.288431	-0.37845	-0.781291	-0.24989	0.018487	0.829435	-0.62893	-0.748308	-0.574451	0.110181	-0.503141	-0.825509	-0.379429	-0.144455	-0.928292	-0.592552	-0.661709	-0.607537	-0.627139	0.410912	-0.48409	-0.567984	0.3176	-0.157514	-0.823156	-0.498884	-0.784678	-0.526609	-0.666251	-0.420981	-0.585084	-0.776863	-1.230645
NM_003613	CILP	-0.38291	0.316359	-0.180691	-0.14817	0.421245	0.12621	-0.358823	0.294527	0.546171	0.528249	-0.268977	-0.11431	-0.070623	-0.401134	-0.562837	0.137546	0.405308	-0.169178	-0.360446	-0.142093	-0.32688	-0.018694	-0.395889	0.270905	-0.384977	-0.570572	-0.744879	-0.100156	-0.249037	-0.014196	-0.132542	-0.183103	0.510694	0.135231	-0.56887	0.100583	0.082099	-0.631714	-0.733029	-0.327046	0.209422	-1.020752	-0.156762	-0.084915	-0.287395	0.053595	-0.671361	-0.659689
NM_015057	KIAA0916	0.0223	-0.069404	-0.008017	0.03878	-0.159768	-0.104118	0.249659	-0.175813	-0.145856	0.035527	-0.20816	0.128046	-0.116386	-0.457552	0.092149	0.167601	-0.124543	0.099525	0.347283	-0.191686	-0.273361	-0.136751	-0.262088	0.221907	0.102307	-0.086034	0.174197	0.346728	-0.013189	0.149476	-0.034283	-0.729129	0.257141	-0.221333	-0.105036	0.106857	0.125421	0.049343	0.088392	-0.070765	-0.194222	-0.170589	-0.17328	-0.057691	-0.077516	-0.136419	-0.179977	-0.109882
AK001740	DKFZP564O043	-0.07628	0.158218	-0.182443	0.165544	-0.26023	-0.242358	-0.028719	-0.16616	0.106678	0.141273	0.019107	0.200865	-0.005418	-0.317636	-0.136993	0.014577	0.019702	0.020678	0.084682	-0.210292	0.065053	0.084505	-0.153202	-0.046734	-0.078067	-0.011814	0.044978	0.292342	0.058724	-0.005614	0.013001	-0.484571	0.175268	-0.028116	-0.096206	0.054554	-0.024767	0.203839	0.11813	-0.086414	0.047144	0.30635	-0.296927	0.178022	-0.224185	0.0595	-0.116798	-0.191395
NM_002406	MGAT1	0.048289	-0.070742	0.052359	-0.21639	0.008515	-0.141388	-0.027109	-0.068596	0.048746	-0.02522	-0.083284	0.13234	-0.034292	-0.017109	-0.074825	0.076384	0.070396	0.028886	-0.078678	-0.094337	0.061423	-0.105195	0.002326	-0.012214	0.123897	0.168571	-0.08443	-0.381576	0.009327	-0.167822	0.075778	-0.287791	0.020163	-0.112819	0.144392	0.059651	-0.095851	0.085643	-0.05504	-0.00304	0.006478	-0.27848	-0.233099	0.033055	0.257737	0.049091	-0.049767	-0.079364
NM_002870	RAB13	-0.13922	-0.087552	0.058223	0.11768	-0.035108	-0.028943	-0.183931	0.098333	-0.179324	0.045023	0.037078	-0.168369	-0.044033	-0.191276	0.073888	-0.011673	-0.16504	-0.234717	-0.193347	-0.194675	-0.040999	-0.00685	-0.254422	-0.089258	-0.166244	-0.246369	0.291093	0.02337	-0.082393	-0.03916	-0.114345	0.239829	0.080348	0.234101	-0.344574	0.060365	0.135179	0.073356	-0.048833	-0.065788	-0.142191	0.300626	0.065608	-0.070471	-0.041546	-0.072511	0.01951	-0.039831
NM_016951	HSPC224	0.019625	-0.214041	0.178844	-0.061427	-0.288096	-0.070673	0.466359	-0.046968	-0.138808	-0.084989	-0.175256	0.010925	-0.218856	-0.224787	0.146939	0.003417	0.057277	0.11068	0.111479	-0.119319	-0.102828	-0.052508	-0.277974	0.040754	-0.09259	0.118115	0.044689	0.013351	0.049116	0.070635	-0.114706	-0.43858	-0.013408	-0.318113	0.159926	-0.270368	-0.104931	-0.010912	-0.126968	0.059866	0.192479	0.106755	-0.165532	0.053469	0.03924	0.049965	0.079483	0.020717
NM_001552	IGFBP4	-0.007131	0.129513	-0.117688	0.126058	0.233589	0.310155	-0.42936	0.121647	0.132135	0.095302	-0.007859	0.058935	0.504762	-0.273894	-0.476078	-0.05663	0.170159	-0.231244	-0.222341	0.045553	-0.265328	0.023235	-0.335658	0.177336	-0.344181	-0.16028	0.072495	-0.003874	0.263468	-0.27254	-0.141892	0.60049	-0.137311	0.02357	-0.446157	0.156487	0.013628	0.163975	0.057692	-0.261361	0.259977	-0.666757	0.162765	0.445931	-0.171569	0.152662	-0.140415	-0.066758
NM_006333	C1D	-0.143266	-0.194345	-0.04053	0.16986	-0.385381	-0.346905	-0.022893	-0.186118	-0.292027	-0.051157	-0.161096	0.093541	-0.165889	-0.270959	-0.054605	-0.037015	-0.296239	-0.18517	0.143096	-0.212565	0.095785	-0.06636	-0.428138	-0.021901	-0.226406	-0.184215	0.230801	0.195124	-0.10203	0.148493	-0.13428	-0.548815	0.079099	-0.167973	-0.038249	-0.212958	0.190426	0.175477	-0.106006	-0.055952	0.057513	0.664941	-0.349155	-0.127908	-0.159704	-0.015774	0.215169	0.201285
NM_005512	GARP	0.022759	0.18536	-0.078386	-0.033591	0.220073	0.175311	-0.231613	0.106797	0.302305	0.111686	-0.045236	-0.102151	-0.001966	-0.294487	-0.355113	0.236643	0.559607	-0.341718	-0.194729	-0.054077	-0.329164	-0.131697	-0.053779	0.232619	-0.475638	-0.251764	-0.579219	0.040831	0.163771	0.241347	-0.006635	-0.103077	0.115488	-0.055036	-0.427373	-0.022422	-0.0595	-0.390059	-0.22697	-0.244978	0.070618	-0.536863	0.117333	0.029215	-0.022468	0.040928	-0.052916	-0.195303
Contig51235_RC		0.302186	-0.107362	-0.450237	0.049842	0.264702	-0.074832	0.099964	0.001782	0.178881	0.030319	0.091415	-0.213563	0.027744	-0.081614	-0.271073	0.050589	0.168072	-0.260642	-0.114545	-0.163895	-0.11706	0.196341	0.270387	-0.008333	-0.255722	-0.10434	-0.04258	0.090069	-0.010987	0.042974	0.148413	-0.559968	-0.046567	0.097605	-0.020723	-0.070138	-0.101909	-0.099242	0.205126	-0.004568	0.032909	0.320025	-0.019902	0.008163	0.074812	-0.028819	-0.129149	-0.126277
NM_004994	MMP9	-0.391866	-0.274777	0.286036	-0.668143	-0.239993	-0.584319	-0.335503	-0.174733	-0.544621	-0.721889	-0.489709	-0.178166	-0.622264	-0.496282	-0.503217	-0.025866	-0.311569	0.169942	-0.192814	-0.243168	-0.34849	-0.669161	-0.522815	-0.258196	0.22484	-0.068798	0.571346	-1.036368	-0.20271	-0.057147	-0.082606	-0.07742	0.372996	-0.715708	-0.24747	0.240499	-0.666344	-0.497867	0.033256	-0.567033	-0.05406	-0.834474	-0.292549	-0.126385	-0.250001	-0.25451	-0.299288	0.598492
NM_014680	KIAA0100	-0.057698	-0.135945	-0.092227	-0.142241	0.097773	0.06328	0.02462	0.119111	0.061428	0.03296	-0.112228	-0.045818	-0.001708	-0.025217	-0.013119	-0.001201	0.152252	-0.129119	-0.338701	-0.01581	0.152545	-0.028986	0.037564	0.082246	-0.115777	0.238113	0.099452	-0.029968	0.052532	0.635594	0.115923	-0.165752	-0.230655	0.030064	-0.189298	0.079657	-0.017937	-0.149166	0.046752	0.017077	-0.016834	-0.013469	0.180159	0.189406	-0.035369	0.202522	-0.252442	-0.04891
NM_004247	U5-116KD	0.070256	-0.064715	0.013519	-0.155486	-0.036331	-0.068932	-0.039979	0.020682	0.103377	-0.03162	-0.029329	-0.016746	0.017554	-0.231947	0.187844	-0.15307	-0.02317	0.00265	-0.167513	-0.245716	-0.173043	0.037509	-0.128707	-0.05606	0.094389	-0.143516	0.130557	-0.300068	-0.051297	-0.251256	0.137914	-0.363024	-0.10628	0.007756	0.041737	-0.05163	-0.112085	-0.011247	0.156703	-0.236975	0.058418	-0.20173	0.227116	-0.056928	0.095944	0.078052	-0.035843	0.04642
NM_014679	KIAA0092	-0.19659	0.296173	-0.033705	0.511902	0.099628	-0.08161	0.104717	0.089795	-0.138658	-0.028004	0.190958	0.20095	0.089282	0.089014	0.264351	0.119183	0.014261	0.303876	0.284429	-0.059525	0.043289	-0.110646	-0.375966	-0.165753	-0.141287	-0.472581	-0.105274	0.149454	-0.057073	0.001612	-0.060202	-0.777631	0.012733	0.051173	-0.138762	-0.220279	0.151681	0.321791	0.021539	-0.028386	0.160149	0.196738	-0.440563	-0.138925	-0.00645	-0.135225	0.043851	0.039767
NM_005923	MAP3K5	-0.054124	0.095386	0.090547	0.095925	-0.206503	-0.269654	0.149781	-0.15278	-0.248004	-0.154296	-0.101411	0.046341	-0.372269	-0.223459	0.422628	0.20887	-0.069227	0.086445	0.343951	-0.045618	0.167125	0.090289	0.106519	0.123434	0.089566	-0.33829	0.250931	-0.069393	-0.074996	0.229046	-0.000768	-0.925583	0.079124	-0.074207	0.059806	0.168404	-0.128111	0.185681	-0.233402	-0.012967	-0.17748	0.306838	-0.328743	0.01734	-0.065891	-0.082276	0.155314	0.59318
Contig33899_RC		0.453273	0.074233	0.017427	-0.352602	-0.203705	0.346322	-0.064231	-0.312927	-0.09195	0.035658	-0.072264	-0.062374	-0.407401	0.026172	0.181136	0.060846	-0.135047	-0.056936	-0.042896	0.269943	0.344233	0.263027	0.268722	0.051808	0.060914	-0.090397	0.084919	0.121929	-0.011974	0.168133	-0.384686	-0.505708	-0.072852	0.04632	0.004982	-0.049844	-0.156569	-0.506156	-0.184175	0.022765	-0.133054	-0.627635	0.412476	-0.299187	0.489134	-0.141625	-0.337126	-0.761889
Contig36805_RC		-0.158896	0.191513	-0.154341	-0.114843	0.290107	-0.030855	-0.347854	-0.042859	0.091466	0.007553	0.063641	0.204877	-0.023659	0.423448	0.078191	-0.120014	0.089059	-0.021322	-0.111809	0.207923	0.043169	0.191848	0.082082	0.228613	-0.111485	0.077538	-0.433387	-0.086556	-0.087624	0.018785	-0.072605	-0.25628	0.162678	-0.114788	0.223529	0.265667	0.178922	0.014904	0.013351	0.075625	-0.270019	-0.459179	0.517562	0.064567	0.021076	-0.038842	-0.02609	-0.331501
Contig9714_RC		-0.498708	0.007738	-0.331396	0.232104	0.03151	-0.021517	-0.366066	-0.209576	0.067148	0.39187	-0.16068	-0.107092	-0.173942	0.230513	-0.255182	0.432077	0.030253	-0.234608	-0.030314	0.107641	-0.107248	0.265246	-0.145757	0.019878	0.208281	-0.140101	0.060016	0.153525	-0.298236	0.167134	-0.067582	0.212885	-0.166036	0.147789	0.203301	0.393804	-0.163568	0.361338	0.150564	0.136612	0.159922	0.281236	-0.207413	-0.18643	-0.000415	0.103181	-0.125247	-0.038685
AL137589	DKFZP434K0410	0.131257	0.189639	0.101316	-0.167625	0.106727	0.556397	-0.09213	0.102667	-0.124521	0.060641	-0.011674	0.065648	0.258279	0.255406	-0.032035	-0.011258	-0.095653	0.001325	-0.194372	0.228964	-0.017358	0.090302	0.383444	0.008638	-0.060672	0.139558	0.032969	-0.275944	0.056778	-0.073606	0.201996	0.349774	0.006655	-0.001261	0.249885	0.149034	0.153309	-0.162931	-0.060623	0.062802	-0.284924	-0.49775	0.397468	0.018633	-0.020992	0.058166	0.208021	0.120838
NM_003392	WNT5A	-0.159169	0.527733	0.024045	0.123271	-0.171246	-0.39039	-0.312555	-0.197162	0.093276	0.199719	-0.278364	-0.00675	0.206063	0.516366	-0.094634	-0.005479	0.308338	-0.020328	-0.054137	0.283599	-0.150697	0.319061	-0.29049	0.108206	-0.088367	0.07547	0.18986	-0.170676	-0.112182	0.081898	-0.466978	-0.351566	0.332922	-0.109264	-0.386003	0.368318	-0.173886	0.008947	-0.049257	-0.25752	-0.141789	-0.574335	0.287241	-0.096328	-0.410577	0.085031	-0.234978	-0.090861
Contig11648_RC		-0.066994	-0.070218	-0.428596	0.154903	0.01981	0.556242	-0.025863	-0.062763	0.001874	-0.175966	-0.281484	-0.002216	0.355899	-0.258272	-0.512528	-0.33561	-0.370612	-0.454042	-0.262261	-0.000468	-0.10458	-0.024115	-0.042363	-0.33077	-0.431109	-0.29751	0.002764	-0.260448	0.285535	0.032242	-0.178951	-0.037627	-0.288211	0.053214	-0.491235	0.270311	0.480623	-0.210742	-0.300753	0.379299	-0.22775	0.085182	-0.077377	-0.004448	-0.529769	0.380435	0.363927	0.666468
Contig29369_RC		0.041781	-0.106656	-0.669477	-0.181592	0.043132	0.003308	-0.084973	0.033051	-0.06851	-0.267342	0.597292	-0.059968	0.01177	0.004705	-0.31356	0.009848	-0.161207	-0.337464	-0.082024	0.211813	-0.098146	0.221781	-0.235639	-0.035309	-0.24863	-0.090373	0.087434	0.506807	-0.138293	0.256513	0.195838	-0.560035	0.420837	0.54441	-0.304212	0.419155	0.1231	-0.310251	0.039782	0.045994	-0.136398	-0.069635	0.406202	-0.228911	-0.323601	-0.304763	-0.227401	-0.006251
AF257175	PECI	-0.133689	-0.086909	-0.114992	0.028239	-0.020245	0.126027	-0.004977	-0.019077	-0.166179	0.239899	0.136423	-0.007473	0.049409	0.275243	-0.236584	-0.026023	0.015656	-0.154704	0.182355	0.027268	-0.381265	0.091551	-0.144452	0.093908	-0.408656	0.088759	-0.25162	0.15384	0.090041	-0.014638	0.302504	-0.071238	-0.069625	-0.037426	0.051628	0.104059	0.017781	0.079945	0.176495	-0.023606	-0.103571	0.270735	-0.027339	0.170597	-0.422715	0.015126	0.084755	0.029467
NM_006117	PECI	-0.132457	-0.087736	-0.191204	0.065003	-0.077215	0.03641	-0.08379	-0.034878	-0.158459	0.184635	0.073775	-0.050249	0.023265	0.234773	-0.20898	-0.040839	-0.089534	-0.161873	0.146907	-0.084459	-0.429817	0.043948	-0.22116	0.008965	-0.500753	-0.001265	-0.190514	-0.024504	0.030524	-0.12769	0.28498	0.468502	-0.078053	0.032767	-0.061933	0.076224	-0.030157	0.04937	0.20137	-0.063462	-0.084247	0.262932	-0.098064	0.074527	-0.556291	-0.432662	0.060129	-0.020984
NM_004281	BAG3	0.298707	-0.053354	-0.013034	-0.035816	-0.009646	0.248456	-0.297076	-0.115854	-0.287067	0.040285	-0.474149	-0.072726	-0.251341	-0.2169	-0.344949	-0.071416	-0.006627	-0.377279	-0.184929	-0.033574	-0.106796	-0.033055	0.045431	-0.01658	-0.329102	-0.209385	-0.051106	0.103635	-0.020691	0.293832	-0.184521	-0.441007	0.081839	-0.11473	-0.20256	0.224038	-0.241194	-0.149192	-0.042476	-0.077796	0.306272	-0.373583	0.031011	0.307421	0.16896	-0.200723	-0.122489	-0.102818
D80001	KIAA0179	0.314386	0.169044	0.153856	-0.162117	0.095976	0.112005	-0.026832	0.058604	-0.11176	0.011967	0.171726	-0.008346	0.059219	0.152341	0.112688	0.236652	0.069802	0.285558	0.05457	0.082861	0.116555	-0.01178	-0.098521	-0.059353	0.194027	-0.021968	-0.127624	0.035851	0.07968	0.053529	-0.076619	-0.552182	-0.015597	0.104102	0.159847	-0.052428	-0.178382	-0.080848	0.006374	0.104481	-0.139332	-0.362466	0.096033	0.041971	0.103695	-0.051782	-0.072357	-0.123517
Contig14683_RC		-0.133179	0.055693	-0.379559	-0.506794	0.094667	-0.034554	-0.155071	-0.254258	-0.266363	-0.416103	0.542616	-0.00491	0.205905	0.11782	-0.168684	0.197855	-0.238059	-0.393317	-0.069516	0.077594	0.059237	-0.019318	-0.299289	-0.045612	-0.007797	-0.019796	0.393764	0.069655	-0.070821	0.034355	0.075242	-0.199113	0.245597	0.422434	-0.054735	0.554974	0.210093	-0.384334	0.038735	0.344986	-0.407427	-0.467947	-0.262173	-0.539861	-0.290057	-0.45861	0.010106	-0.722103
NM_005792	MPHOSPH6	-0.250805	-0.426854	-0.009814	-0.105851	-0.453255	-0.366968	0.662523	-0.225987	-0.389925	0.060733	-0.575436	-0.199384	-0.494013	0.15669	0.069161	0.302723	-0.129764	-0.088318	0.53911	0.004713	0.034597	-0.194354	0.139276	-0.16977	-0.122369	-0.099654	0.003976	0.012117	-0.063289	0.101855	0.34065	-0.795787	0.054945	-0.302008	0.219881	-0.278007	-0.10827	-0.0418	0.017647	-0.017985	-0.084635	-0.158557	-0.20817	-0.278129	-0.217563	-0.251344	0.115282	-0.33066
NM_005154	USP8	-0.225865	-0.080505	-0.094543	0.148561	0.054524	0.143632	0.068918	0.221035	-0.187823	0.135535	0.069558	-0.132855	0.212758	0.055951	-0.388339	0.051698	-0.101418	0.007292	0.108411	0.038035	0.155734	-0.311057	-0.253371	-0.053931	-0.075506	-0.326952	0.042646	-0.036714	0.258587	-0.05838	-0.19889	-0.577109	0.044268	0.19041	-0.055057	0.061444	0.389056	0.156517	0.062568	0.14962	-0.007826	0.370636	0.014074	-0.138611	-0.339908	-0.06997	0.111378	-0.010892
NM_002296	LBR	0.017729	-0.091495	0.074317	-0.137214	0.011646	0.122891	0.099052	-0.127594	-0.080122	-0.233017	0.097571	-0.001625	-0.151623	0.028837	-0.052493	0.06455	-0.1481	0.422076	0.006278	0.365801	-0.016637	-0.144605	-0.158847	0.027676	0.349389	-0.267548	-0.155722	0.049361	-0.006432	0.054672	0.018621	1.932395	-0.126448	0.083336	0.466182	0.092472	0.212894	-0.225927	-0.077278	-0.045615	-0.034837	-0.214658	0.020737	-0.149439	0.110661	-0.258268	-0.103162	-0.429006
NM_001263	CDS1	-0.021163	0.046752	-0.290338	0.053559	-0.151315	-0.129509	-0.053863	-0.15371	-0.184807	-0.120292	-0.135513	-0.231255	0.045813	0.273754	0.019629	-0.027721	-0.153337	-0.473053	0.089864	0.007703	-0.139271	0.006862	0.11848	-0.0045	-0.228153	-0.03759	0.030526	0.291983	0.076075	0.2114	-0.124869	-0.359574	-0.00938	0.148084	-0.099349	0.163212	0.063524	-0.180513	-0.049683	0.249284	-0.178845	0.340407	0.250702	-0.033384	-0.258092	-0.129833	-0.143064	-0.09962
Contig35685_RC		-0.117507	-0.136457	-0.138596	-0.148621	-0.085705	-0.11103	0.056568	-0.106739	-0.08874	-0.113479	0.1967	-0.028038	-0.085602	0.250895	0.163102	-0.052416	-0.275767	-0.089611	-0.025486	0.07366	0.045029	-0.058665	-0.09957	-0.022914	0.266208	-0.055071	-0.107544	-0.299738	-0.080611	-0.038598	-0.026777	0.324753	-0.012651	0.079885	0.344006	0.191555	0.082988	-0.08032	-0.145307	0.132033	-0.172558	-0.277031	0.300567	-0.12826	-0.211856	0.032181	0.224601	-0.039745
NM_006460	HIS1	-0.106573	-0.1141	-0.246702	0.179596	0.126372	-0.091805	-0.214077	-0.073437	0.129729	0.195875	-0.165835	-0.087698	0.239037	-0.181951	-0.232152	-0.219271	0.067918	-0.329697	-0.10381	-0.03058	-0.398963	-0.020766	-0.257646	0.290328	-0.250711	-0.214502	-0.178729	-0.031811	-0.01922	-0.182168	-0.044466	-0.721397	0.108176	0.220162	-0.457233	-0.020474	-0.076938	0.120375	0.113938	-0.110752	-0.074167	0.059592	0.144322	0.050223	-0.289401	0.014277	-0.107447	0.078918
NM_000971	RPL7	-0.430881	-0.051471	0.197151	-0.050159	-0.164371	-0.202778	-0.111248	-0.106239	-0.229531	-0.255895	-0.241824	-0.376532	-0.007118	0.288021	0.021346	-0.070854	-0.236469	-0.285348	-0.133078	0.354884	-0.006649	-0.0421	-0.360478	-0.252723	-0.253382	-0.242931	-0.029779	-0.004738	-0.08052	-0.071644	-0.098447	0.226034	-0.121915	0.014643	-0.337759	-0.187844	0.02791	0.348526	-0.056386	-0.234659	0.037642	0.478902	-0.067198	-0.353149	0.185347	-0.179746	0.09261	0.014924
NM_005679	TAF1C	0.255148	-0.216532	0.166191	0.075209	-0.166187	-0.20173	0.187982	-0.083445	-0.069391	0.068002	-0.18879	-0.046578	-0.144156	-0.406315	0.589535	0.028921	0.087656	-0.117331	0.326918	-0.03097	-0.023815	-0.15113	0.0068	0.202632	-0.06304	-0.164431	-0.231539	-0.049906	0.025917	0.137573	-0.141986	-0.472496	0.026209	-0.124503	0.126937	-0.158987	-0.169884	0.143243	0.010341	0.117835	-0.030037	-0.281857	-0.095563	-0.02964	0.014222	0.057354	-0.224551	-0.013304
NM_001444	FABP5	-0.196285	-0.083235	0.215977	-0.381648	-0.319763	-0.030921	-0.421787	-0.228158	-0.039953	0.126145	-0.498654	-0.117173	-0.459833	0.695057	-0.464826	-0.034077	-0.091345	0.456511	-0.166085	-0.160363	0.262824	-0.577394	-0.177497	-0.056819	0.37093	-0.356915	-0.294447	-0.279885	0.339259	0.065255	-0.421636	-0.111797	-0.146844	-0.473764	0.151685	-0.490256	-0.086948	-0.008321	-0.382343	-0.24829	0.111529	-0.544607	-0.108206	-0.159055	0.187215	-0.214338	-0.184539	-0.382479
NM_005586	MDFI	-0.505956	-0.308627	0.776836	-0.272913	-0.316214	-0.228037	-0.509535	-0.094525	-0.355764	-0.212591	-0.594875	0.229386	-0.385519	0.387008	-0.759655	0.075677	-0.234135	0.056976	-0.405798	-0.222382	-0.148514	0.17365	-0.210358	0.010072	-0.099698	-0.561329	-0.003512	-0.68165	-0.075249	-0.107507	0.126984	0.200291	-0.121028	-0.020515	-0.643997	-0.141295	-0.077371	-0.145453	-0.427985	-0.126093	-0.221371	-0.350534	0.021836	-0.291652	0.25851	0.117627	0.56821	-0.307641
AF230904	CIN85	-0.038453	0.061067	0.151793	-0.178294	-0.004711	-0.022347	-0.130556	-0.04585	0.066231	-0.057566	-0.289338	0.050555	-0.241347	-0.308014	-0.197994	0.08121	0.23979	0.402755	0.091926	-0.183622	0.022635	-0.098422	-0.007712	0.175972	0.476081	-0.10265	-0.081933	-0.120926	0.090959	0.026033	0.070529	-0.321399	0.086253	-0.176394	0.261544	-0.14289	-0.048474	0.025937	-0.023693	-0.038449	0.154154	-0.496529	-0.207673	0.057259	0.081005	-0.049089	-0.327063	-0.303088
AF067420		-0.696561	-0.68659	-0.143893	-0.031081	-0.198911	0.255511	-0.130038	-0.206511	0.11236	-0.06194	-0.510121	0.165153	-0.501098	-0.608699	-0.162478	-0.100461	0.032282	0.45886	0.326359	0.487486	-0.274859	-1.108765	0.024287	-0.389543	0.631622	0.579696	-1.206548	0.029441	-0.661589	-0.666099	-0.734143	-0.138216	-0.057367	-0.42633	-0.644646	-0.824146	0.073567	0.685029	-0.675482	-0.161837	0.267111	-0.869113	-0.222873	-1.222447	-0.202461	-0.584936	-0.523867	-1.334555
NM_006226	PLCE	0.220441	0.341405	-0.180028	0.584016	0.116797	-0.162107	-0.219863	-0.012809	-0.364492	-0.103047	0.186452	-0.087996	0.059071	0.085267	-0.226331	-0.068478	-0.066848	-0.278461	0.112393	-0.348647	-0.159592	0.754733	-0.513641	-0.136505	-0.442877	-0.390405	-0.132121	-0.180713	-0.016192	0.148156	-0.182754	-0.352865	0.506068	0.274129	-0.363487	0.008193	-0.11616	-0.181926	-0.054058	0.466218	-0.205269	0.100457	0.075738	-0.13794	-0.210705	-0.050183	0.048574	-0.068182
NM_001084	PLOD3	0.020935	-0.165514	0.099255	-0.334377	0.040609	-0.103999	-0.079732	0.034939	-0.000891	-0.171227	0.199039	0.062498	-0.083943	-0.03957	-0.004691	0.14775	-0.008779	0.270065	-0.20178	-0.176367	0.310438	-0.063413	-0.155726	-0.125739	0.153711	-0.001848	0.068622	-0.289815	-0.060865	-0.125358	-0.235617	-0.185245	-0.085226	-0.07127	0.360335	0.015579	-0.352234	-0.237498	0.024165	-0.015412	-0.19788	-0.409148	0.129516	0.052864	0.243303	-0.080491	-0.010726	-0.239466
NM_003894	PER2	0.100863	-0.000767	-0.15087	0.151202	-0.111133	0.00811	-0.248424	-0.073252	0.048965	0.392982	-0.038461	-0.141092	-0.064694	-0.18798	-0.14634	-0.200835	0.030383	-0.06913	-0.036787	-0.035235	-0.353913	0.299983	0.228416	0.140857	-0.236277	-0.058713	0.140422	0.204764	-0.079707	0.024866	-0.012398	-0.525675	0.208786	0.166865	-0.208545	0.134175	-0.01828	0.244538	0.132637	0.021057	-0.00686	-0.122399	-0.179412	-0.029819	-0.156131	0.000177	-0.31913	-0.052805
NM_012291	KIAA0165	0.12109	-0.090245	-0.09873	-0.137154	-0.069206	-0.099558	-0.003181	-0.373315	-0.091963	-0.37217	-0.168725	-0.185586	-0.186425	-0.028355	0.294058	-0.129938	-0.388735	0.039936	0.092939	-0.075979	-0.169873	-0.216269	0.062579	-0.261625	0.302763	-0.156083	0.024144	-0.394989	-0.043413	0.156095	0.020001	-0.250269	-0.2482	-0.553795	0.470786	-0.379855	-0.279383	-0.682231	-0.257349	0.090604	-0.178764	-0.19985	0.040995	-0.273564	0.029466	0.069943	-0.069865	-0.46393
NM_004338	C18ORF1	0.070893	-0.012003	-0.338658	0.091092	0.327371	-0.274348	-0.3607	0.156494	-0.064536	-0.07904	-0.084374	-0.073629	-0.042556	-0.098738	-0.20613	-0.332316	0.169858	-0.084748	-0.17873	-0.044955	-0.095834	0.265197	-0.274809	0.00042	-0.262067	-0.120462	0.090063	0.261052	-0.000213	-0.085285	0.278774	-0.758944	0.31373	-0.098836	-0.357719	-0.071546	0.072419	-0.180688	-0.039276	-0.154573	0.111463	0.115518	-0.110186	-0.19878	-0.277897	0.049909	-0.199364	0.146023
Contig35288_RC		0.097354	-0.083064	0.081313	-0.183121	0.145656	0.380317	0.022438	0.198295	0.201965	0.172488	0.314384	0.014271	0.151776	0.313082	-0.068228	0.066918	-0.053927	0.13591	-0.217689	0.281781	0.231543	-0.028208	0.03293	-0.135549	-0.103317	0.350465	-0.116351	-0.092232	-0.05697	-0.332419	-0.018024	1.042412	-0.062061	0.017359	-0.132314	0.096113	0.065998	0.140559	-0.011477	0.030213	0.030657	-0.257442	-0.012677	0.084286	0.141439	0.148715	0.264826	0.131539
NM_001463	FRZB	-0.274634	-0.016362	-0.229838	0.208998	0.043975	-0.225959	-0.04217	0.026231	0.261963	0.223393	-0.089573	-0.029935	-0.074992	-0.415597	-0.250873	0.015965	0.207664	0.075635	0.287107	-0.222107	-0.231786	-0.045799	-0.327354	0.137771	-0.285265	-0.339033	-0.587631	0.106523	-0.160514	-0.12637	0.124284	-0.038361	-0.006038	-0.043399	0.903373	-0.116676	-0.034419	0.311211	0.032484	-0.314474	0.039845	-0.295531	-0.468521	0.164789	-0.162625	-0.043246	-0.164241	-0.185484
NM_004358	CDC25B	0.215758	-0.202931	0.237317	-0.472829	-0.072163	-0.002409	0.129664	-0.045726	-0.188762	-0.486793	-0.129063	-0.210691	-0.30118	-0.017233	0.218773	0.197224	-0.187115	0.362358	-0.013367	0.271133	-0.223294	-0.406757	-0.078699	-0.22661	0.169995	0.037102	-0.019649	-0.453622	0.079428	-0.153219	-0.161143	-0.806915	-0.448353	-0.443402	0.488669	-0.479585	-0.397096	-0.407924	-0.217952	-0.21059	-0.11901	-0.494251	-0.151842	-0.37027	0.493526	-0.036275	-0.344449	-0.321802
D43951	KIAA0099	-0.046832	0.03738	0.172161	-0.044148	-0.03928	-0.224864	-0.035784	-0.011849	-0.103994	0.107106	-0.027548	0.04027	-0.042121	-0.186729	0.109459	0.065771	0.009805	0.013514	-0.037718	-0.03031	0.089382	0.150932	0.078677	0.118738	0.01014	0.182981	0.037972	0.203449	-0.235325	0.050388	0.145005	-0.474885	0.132713	0.223421	0.01086	0.105163	-0.126568	0.033927	0.137012	0.053681	-0.103608	-0.2451	-0.163164	0.067334	0.157222	0.088316	-0.121668	0.079197
Contig45725_RC	C321D2.4	0.211596	0.111403	-0.122844	-0.131841	0.067615	0.364576	0.150361	-0.16042	-0.109301	-0.280103	0.082511	0.18101	-0.00643	0.253482	0.255873	-0.179928	-0.176238	0.020377	-0.072544	0.215083	0.027017	-0.014358	0.136269	-0.135334	0.050353	0.017213	-0.013333	-0.324602	0.115191	-0.095124	0.071804	0.65814	-0.118418	-0.02264	0.032902	0.012311	-0.030335	-0.272215	-0.085452	0.058391	-0.075313	-0.284115	0.236939	-0.034136	0.180886	0.288429	0.256762	0.000034
NM_005585	MADH6	-0.043547	0.217698	0.44282	0.002963	-0.048631	-0.138472	0.030183	-0.087619	0.101474	0.02825	-0.019914	-0.133518	-0.076738	0.096218	-0.111146	0.022027	-0.036507	0.138238	0.023479	0.126419	0.029858	0.04993	0.051793	0.111969	-0.20152	-0.45392	-0.021144	-0.145118	0.137917	-0.105774	-0.130311	-0.360131	0.047184	0.115091	-0.282737	0.000442	0.054344	0.083753	0.063412	-0.028944	-0.140603	-0.357921	0.13546	0.037276	0.177062	0.278294	0.017915	0.109238
AF155117		-0.271524	0.006115	0.254015	-0.254705	0.020603	0.149064	0.08963	0.048704	-0.390072	-0.462276	0.342091	0.176423	-0.065398	0.198555	0.132927	0.27045	-0.357864	-0.172398	0.101736	-0.037434	-0.030107	-0.177503	-0.135047	-0.243785	-0.084836	-0.132513	-0.271036	0.208991	0.063233	0.253666	0.022981	0.369166	-0.108906	0.06113	0.010962	-0.174016	0.144154	-0.267822	-0.115057	0.234475	-0.271754	0.056986	-0.217598	-0.062629	-0.142782	-0.252836	0.054964	-0.237034
NM_005783	APACD	0.188832	-0.037206	0.015026	0.209449	-0.265491	-0.16777	-0.020703	-0.190981	-0.266812	-0.047628	-0.184741	0.044746	-0.107157	-0.171537	0.141059	0.084812	-0.128779	0.035601	0.162746	-0.321215	-0.033652	-0.0455	-0.384455	-0.196961	-0.088152	-0.192538	0.010119	0.088308	0.084048	-0.01064	-0.052139	-0.740981	-0.050647	-0.201446	0.116915	-0.270511	0.09569	-0.08488	0.022352	0.019271	0.222065	0.432531	-0.437924	-0.090276	-0.043275	0.033721	0.455067	0.007962
NM_004938	DAPK1	0.103904	0.130822	0.356816	-0.185144	-0.05477	-0.168002	-0.118178	-0.054736	-0.036981	-0.147934	-0.277684	0.065821	-0.235814	-0.367329	0.208279	0.037836	0.163891	0.26268	0.28807	-0.104056	-0.004236	-0.2154	-0.104703	0.154442	0.161318	-0.043639	-0.148343	-0.359381	0.102985	0.185644	0.050826	-0.460033	-0.023955	-0.42442	0.174623	-0.141408	-0.000726	0.081205	-0.185524	0.496346	-0.208644	-0.293451	-0.15438	0.080805	0.189515	0.053211	-0.335006	-0.214116
NM_005781	ACK1	-0.057558	-0.00335	-0.113839	0.065841	0.10348	-0.099835	0.106282	-0.090178	0.106783	0.009021	0.084685	-0.121068	0.213538	-0.023663	0.011663	-0.177375	0.041981	-0.196956	0.001242	0.208207	-0.225683	0.051026	0.32135	0.116686	0.004474	0.382357	-0.028505	-0.324605	0.189475	-0.000026	-0.04151	-0.095025	-0.001176	0.186554	0.056534	0.111415	-0.016764	-0.062407	-0.07045	-0.094218	-0.087344	-0.122992	0.200594	-0.039961	0.033924	-0.178846	0.024807	0.111694
NM_012288	KIAA0057	0.11263	0.061496	0.026931	-0.019873	0.184943	0.019299	-0.027592	0.088774	0.207413	0.144965	-0.157454	0.073732	0.0575	-0.117355	-0.037582	0.141555	0.259738	-0.097077	-0.021551	-0.023884	-0.180338	0.044774	-0.250419	0.30054	0.132808	-0.010895	-0.149347	-0.167152	0.202165	0.165864	-0.110763	-0.390241	0.08476	-0.172922	-0.128207	-0.066397	-0.099616	0.061233	-0.090782	-0.11283	-0.008605	-0.361822	-0.126337	0.126205	0.077023	0.049212	-0.169689	-0.177758
NM_003311	TSSC3	0.333045	-0.354277	-0.053374	-0.762736	-0.255745	-0.273284	0.414044	-0.176099	-0.3965	-0.492647	-0.045486	-0.121142	-0.342362	-0.253303	-0.438315	-0.096695	-0.149485	-0.262885	-0.459455	0.067019	-0.296491	0.005874	0.023397	-0.301177	-0.244085	0.012731	0.048484	-0.898651	0.270768	-0.051867	-0.798089	-0.49411	-0.39087	0.104227	-0.318678	-0.290371	-0.703479	-0.396955	-0.315762	0.248276	-0.331614	-0.048048	-0.253731	-0.09551	-0.358071	-0.117918	0.12229	-0.118924
NM_005827	UGTREL1	0.985023	-0.298177	-0.171828	-0.224931	-0.233345	-0.15417	-0.039311	-0.277976	-0.108317	-0.323376	-0.21774	-0.241202	-0.123035	0.482853	-0.083585	-0.279956	-0.234179	-0.048923	0.13821	-0.25619	-0.219184	-0.177906	-0.207179	-0.130681	0.137318	-0.018711	-0.140234	-0.273112	0.047129	0.467077	-0.178393	-0.675354	-0.470188	-0.346995	-0.203589	-0.201917	-0.167242	-0.362959	-0.121197	0.321212	-0.033692	0.025086	-0.339874	-0.237863	-0.225389	-0.08362	-0.083335	-0.196695
NM_006457	LIM	-0.002806	0.00483	0.23876	0.107157	-0.174523	-0.200396	-0.283692	-0.1286	-0.175622	-0.013185	-0.205629	0.012676	0.039512	-0.105079	-0.271329	0.145461	0.145978	-0.14045	-0.059963	-0.101114	0.030341	0.137764	-0.381673	0.028399	-0.143514	-0.33763	0.04411	-0.413286	-0.386906	-0.069225	-0.009152	-0.700854	0.071676	0.1461	-0.201283	0.166537	-0.242976	0.045331	-0.012948	0.017646	-0.15152	-0.02704	-0.129117	-0.065421	0.051473	-0.322929	-0.199524	0.250743
AI350096		0.103931	-0.113846	-0.161771	-0.109463	-0.100908	-0.29086	-0.178524	-0.173333	-0.066503	-0.052634	0.143502	-0.026274	0.058529	0.150096	-0.106157	-0.026116	-0.217918	-0.189335	0.298494	0.341331	-0.158598	0.157137	-0.429448	0.199921	-0.144848	-0.016414	0.219943	0.004624	-0.190233	0.143134	-0.061337	-0.42397	0.13746	0.140444	-0.107837	0.63088	0.128687	-0.125639	-0.066904	0.00364	-0.102354	-0.308113	0.513162	-0.361315	-0.032289	-0.322984	-0.483721	-0.312442
NM_004424	E4F1	0.059114	-0.083319	-0.131988	0.164003	-0.076643	0.215564	0.012877	-0.116265	-0.109558	0.13657	-0.042379	-0.084447	0.119758	0.037158	0.045356	-0.224375	-0.199828	-0.204773	-0.001575	0.085744	-0.235541	0.00069	0.191717	0.00316	-0.125927	-0.041321	-0.103441	-0.293816	-0.15351	-0.077486	0.054154	-0.066135	-0.08283	0.014781	-0.197775	0.013572	0.202413	-0.073113	-0.137489	-0.088174	-0.144653	0.031579	0.232833	-0.14943	-0.061484	0.103197	0.109588	0.323494
Contig44054_RC		0.60087	-0.120718	-0.217969	-0.072178	-0.145115	-0.112733	-0.23188	-0.087437	-0.005482	-0.075262	0.234143	0.159868	-0.130759	0.292513	-0.11055	-0.128008	-0.014141	-0.235651	0.07385	-0.190139	-0.233963	-0.025609	-0.301084	-0.055886	-0.083889	-0.268637	0.056222	-0.246042	-0.263982	0.655999	-0.173829	-0.433797	-0.176221	0.113837	-0.291385	-0.061174	-0.164289	-0.012432	0.018631	0.169445	-0.030854	0.08572	-0.279696	-0.035141	-0.174777	0.047219	-0.281691	-0.25828
NM_005831	NDP52	0.578979	0.081765	-0.141369	-0.056621	0.019298	0.177413	-0.119239	0.053802	0.114083	-0.046874	0.236082	0.11946	0.174567	0.254231	-0.150543	-0.079137	0.202121	-0.135839	0.05736	-0.155031	-0.147112	0.009159	-0.088534	0.101495	0.032291	0.006319	-0.134406	0.113431	0.028184	0.423507	0.014263	-0.451155	-0.148361	0.092056	-0.070164	0.050421	-0.024797	-0.06404	0.094023	0.073998	0.055972	0.071345	-0.212939	-0.034262	0.010434	-0.026934	-0.180241	0.008656
AB011121	KIAA0549	0.025055	-0.062213	-0.155598	0.269917	0.188583	0.163748	0.07213	0.080318	0.019673	0.034846	-0.190139	-0.150423	0.166848	-0.220754	-0.11475	0.015103	0.25954	-0.073903	0.084254	-0.021494	-0.009702	-0.145246	-0.140362	0.307283	-0.415739	-0.274855	0.069599	0.332972	0.035855	0.154409	0.040921	-0.234641	0.016766	-0.120214	-0.10047	-0.016769	0.359002	0.099942	-0.026834	-0.116085	-0.144053	-0.108671	-0.248369	0.055543	-0.24136	-0.139819	-0.218379	0.127941
Contig30825_RC		0.066593	-0.052573	-0.100975	-0.242283	0.140649	0.072131	-0.29708	-0.096419	-0.077221	-0.097137	0.232945	-0.053262	-0.091412	0.304904	0.01242	0.008798	-0.129087	-0.130127	-0.025408	0.388123	0.10981	-0.010216	-0.12071	0.088062	-0.035431	0.153708	-0.139269	0.410626	-0.066081	0.036275	0.229656	-0.505355	0.094141	0.205249	0.049602	0.313636	0.191912	-0.278394	-0.047499	0.191242	-0.023643	-0.318136	0.098955	-0.391612	-0.089625	-0.244695	-0.157485	-0.274792
NM_015909	LOC51594	-0.070986	-0.040442	0.096094	-0.040202	0.133478	-0.037932	0.018375	-0.03533	0.179582	0.159291	0.069639	-0.089715	0.000475	-0.160245	0.144418	-0.023768	0.085936	-0.161476	-0.091976	-0.10435	0.177914	0.096352	-0.050463	-0.012493	-0.067281	-0.085294	0.106846	0.134904	0.196612	-0.091321	-0.045509	-0.419137	0.072869	0.126832	0.145845	0.054157	-0.032563	0.018503	0.153215	-0.027154	-0.238066	-0.200179	-0.077378	0.035735	0.099179	-0.028355	-0.009713	-0.097745
NM_014674	KIAA0212	-0.179134	-0.004368	-0.177672	0.220035	-0.02874	-0.120832	-0.274248	-0.024073	-0.145633	0.193841	-0.214874	-0.109662	-0.038053	-0.072569	-0.04386	0.027023	0.004858	0.16202	-0.042348	-0.077674	-0.170076	0.044632	-0.130367	0.173694	0.291434	0.050279	0.235034	-0.022546	-0.053176	-0.038699	0.05964	-0.694969	-0.002038	0.151717	-0.35916	0.004972	0.023646	-0.120448	0.095953	0.062285	-0.010687	0.376346	-0.198864	-0.079664	-0.366588	-0.253673	-0.277328	0.263183
M82882	ELF1	-0.04117	-0.084413	-0.126742	0.17815	0.046942	-0.10598	-0.031156	0.083922	-0.155401	0.106574	-0.178668	0.144878	0.02501	-0.433142	-0.277648	-0.043947	0.046075	0.167263	0.09013	-0.190769	-0.016241	0.17098	-0.199795	-0.009084	0.158958	0.010518	0.101214	0.138177	-0.096794	0.166968	-0.052161	-0.314101	0.164278	0.071241	0.070515	0.086405	0.066338	0.043475	0.094159	0.073589	0.062602	0.108648	-0.185497	0.104714	-0.171238	-0.190768	-0.440014	0.235872
Contig54965_RC		-0.052726	0.327925	0.220328	-0.048859	0.092385	-0.202139	-0.412752	-0.024288	0.125333	0.234826	-0.195331	-0.062098	-0.1217	-0.324913	-0.201459	0.17656	0.131467	0.014857	-0.296561	-0.219662	0.431604	-0.100296	-0.146502	0.187155	0.042103	-0.384124	0.063295	-0.112336	-0.067587	-0.030068	-0.194921	-0.662294	0.082574	-0.280694	0.173971	-0.011812	-0.090235	-0.080437	-0.124053	-0.427233	0.008303	0.028309	-0.093105	0.260125	0.242607	0.27716	-0.008587	-0.093962
NM_000793	DIO2	0.04537	0.13677	-0.183181	0.260566	0.04962	0.053183	-0.075004	0.125032	-0.126246	-0.086907	-0.336702	0.264102	0.044345	-0.213894	-0.332981	0.247259	0.256169	-0.4257	0.047254	-0.012223	-0.199817	-0.19809	-0.171432	0.358882	0.017309	-0.411346	0.587038	-0.092661	0.404499	-0.052936	-0.350606	0.099776	-0.010036	-0.452235	-0.452615	-0.134469	-0.27083	0.042879	0.446343	-0.216164	0.217797	-0.426122	-0.282678	0.023018	-0.009551	-0.260846	0.053165	-0.493188
NM_013989	DIO2	-0.06845	-0.003669	-0.301761	0.226359	0.098826	-0.04235	-0.02932	0.178843	-0.213087	-0.13081	-0.427466	0.204215	0.076753	-0.519805	-0.350145	0.272937	0.242168	-0.364862	0.014362	-0.089549	-0.204097	-0.258753	-0.227803	0.435725	-0.103439	-0.626063	0.530885	-0.048058	0.25835	0.005028	-0.37858	-0.952357	-0.030603	-0.541014	-0.530506	-0.087468	-0.197771	0.066855	0.490182	-0.188275	0.187898	-0.538546	-0.340948	-0.015759	-0.039572	-0.282488	0.138464	-0.400009
X74794	MCM4	0.0101	-0.152901	0.225499	-0.28866	-0.030591	0.281427	0.111942	0.052804	0.126886	0.064065	0.200488	0.017617	0.141466	0.261216	0.400541	0.057336	-0.230478	0.164504	0.151948	0.236698	0.184669	-0.132589	-0.051633	-0.287555	0.15127	0.140583	0.012775	-0.351473	-0.117977	-0.00416	0.030156	0.902946	-0.089289	0.017311	0.011449	-0.022721	-0.09434	0.064537	-0.127616	-0.043851	-0.020175	-0.230717	0.051996	-0.170746	0.345898	0.093149	0.431336	-0.183148
NM_001236	CBR3	-0.059466	-0.045986	-0.205696	0.007779	-0.048432	-0.097277	0.218226	0.075683	-0.249969	0.30593	-0.319952	-0.046305	-0.45693	-0.059117	-0.032506	0.073106	0.059271	0.279499	0.118391	-0.227899	-0.117587	0.330999	-0.063815	-0.274948	0.275846	-0.090668	0.244727	-0.236572	0.179729	-0.031326	-0.082826	-0.25983	0.000274	-0.082049	-0.115424	-0.233286	0.018901	-0.039632	0.070771	0.423427	0.13205	0.530815	-0.060465	-0.215971	-0.329125	-0.081398	0.276242	0.163362
AB028999	KIAA1076	0.125011	-0.04452	-0.037253	-0.124238	0.168631	0.029392	0.017094	0.100474	0.134182	0.103386	0.080893	0.110731	-0.07934	-0.060228	0.039151	-0.013248	0.053895	0.008704	-0.00863	0.293954	-0.05431	-0.019798	0.235041	0.012822	-0.039407	0.026447	-0.006947	-0.109548	0.033448	0.019188	0.053764	-0.306728	0.059887	0.200491	0.208556	0.08182	-0.015869	-0.026304	0.080966	0.194248	-0.267881	-0.470435	0.015575	0.009193	-0.075363	-0.037357	-0.041717	-0.055753
NM_002614	PDZK1	0.181746	-0.817265	-0.910712	1.001438	0.95211	0.094906	-0.848119	-0.244103	-0.873422	-0.691406	-0.079389	-0.583566	0.53951	-0.540224	-0.947192	-1.063029	-0.499361	-0.855267	-0.653123	-0.765395	-0.732423	-0.404099	-1.039382	-0.587306	-0.880847	-0.719594	-0.945763	0.417629	-0.747842	-0.974863	-0.937823	-0.541805	-1.405991	-0.98036	-0.893724	0.064663	-0.095614	-0.418773	-0.138711	-0.950197	0.702661	0.267589	-0.749705	-0.473757	-0.643254	-0.734949	-0.627236	-1.127911
NM_000104	CYP1B1	-0.466876	0.10425	-0.098601	-0.064189	-0.205492	-0.275343	0.009569	-0.170111	-0.360498	-0.272213	-0.481271	0.020344	-0.341148	-0.621222	0.049623	0.229607	-0.030499	-0.148525	0.133727	0.23372	-0.292635	-0.078237	0.663708	0.024388	0.087729	-0.369787	0.330598	0.148414	0.08087	-0.241392	0.010084	-0.453632	0.141745	-0.207813	0.915435	-0.055163	0.036869	0.160272	0.451441	-0.370015	-0.046733	-0.532502	-0.251194	0.0994	-0.240014	-0.010453	0.920739	-0.269966
NM_006636	MTHFD2	-0.201069	-0.178816	0.150961	0.051315	-0.166357	-0.095556	0.351382	-0.084927	-0.195606	-0.089104	-0.032117	-0.090677	0.036737	0.156885	0.013922	0.02837	-0.173464	0.060306	0.273581	-0.169244	0.155561	-0.018921	0.130075	-0.118527	0.161638	-0.140058	0.107353	-0.179856	0.106197	0.017981	0.080513	-0.269582	-0.154824	0.00816	0.279889	-0.202363	-0.192414	-0.268661	-0.077137	0.08145	0.042779	0.340287	-0.097898	-0.270799	0.128691	-0.171972	0.095617	-0.115325
NM_000303	PMM2	-0.025469	0.042193	-0.217423	-0.14317	-0.021217	-0.311735	0.13127	0.126824	-0.21131	-0.043546	-0.205402	0.117162	0.159518	-0.119346	0.157724	-0.048306	-0.106416	-0.146367	-0.153895	0.084469	-0.007804	0.033188	0.129061	-0.128555	0.205296	-0.125613	0.054329	-0.428473	0.037929	-0.053964	0.127286	-0.255362	-0.149219	-0.119647	0.08209	0.027557	0.264964	-0.25094	-0.071893	0.007952	-0.176846	-0.073185	0.267256	0.108223	-0.123371	0.103178	0.15046	0.120063
NM_002197	ACO1	0.062578	0.212401	-0.009914	-0.103495	0.214614	-0.04782	-0.153684	0.142809	0.188885	0.073005	0.027358	0.155243	0.132992	-0.433098	-0.012792	0.241887	0.259601	0.178443	-0.066784	-0.078551	-0.118674	0.007457	-0.194427	-0.032253	-0.170612	0.067717	0.142355	-0.138635	0.038826	-0.007285	-0.091381	0.019258	-0.00065	-0.153994	0.021596	0.12324	-0.020328	-0.034493	0.163981	0.117326	-0.085124	-0.115072	0.018347	0.313331	-0.131507	-0.110305	-0.094741	-0.13066
AB014567	KIAA0667	-0.407781	-0.023151	0.146603	-0.169558	0.203812	0.290084	-0.235789	-0.228748	0.016788	-0.009895	-0.217561	-0.068624	-0.326871	-0.271431	-0.39732	-0.207161	0.138516	0.389063	-0.066153	-0.1892	-0.317036	-0.111688	-0.240256	0.012561	0.005895	-0.238075	-0.307951	-0.090742	-0.255573	-0.261756	-0.279791	0.046284	-0.187486	-0.028297	0.066679	-0.033842	0.242452	-0.029459	-0.060755	-0.376497	-0.24831	-0.385741	-0.174301	-0.07093	0.411581	-0.205382	0.186069	-0.190396
NM_007043	HRB2	-0.299141	-0.041827	-0.211515	0.221654	-0.192811	0.03089	-0.232214	-0.21275	-0.360493	-0.445155	0.013834	0.005236	0.118618	0.124965	-0.295216	-0.122389	-0.402573	-0.058848	0.115527	-0.093535	-0.236012	-0.407098	-0.388648	-0.268222	-0.22888	-0.399734	-0.198564	0.391102	0.149507	0.016935	0.051774	0.555727	-0.136993	0.078149	-0.276418	-0.066751	0.173994	0.125627	-0.095374	-0.055866	-0.048379	0.266888	-0.165002	-0.298703	-0.399816	-0.192686	0.162004	0.033375
NM_005829	AP3S2	0.016472	-0.062048	-0.057962	0.051752	0.102121	0.086722	0.020374	-0.103751	0.154628	-0.092845	-0.092132	-0.126211	0.192212	0.191519	-0.23351	0.058498	-0.051704	-0.149519	0.181188	0.096457	-0.061025	-0.146537	0.214432	0.003079	-0.058633	0.044783	-0.004027	-0.254751	-0.179736	-0.210883	0.056688	-0.039079	-0.049156	0.000624	-0.13933	0.16188	0.052697	-0.000872	-0.082564	-0.100672	0.051194	0.00119	0.184179	0.102822	0.109591	0.235695	-0.001841	0.015942
[truncated: 4,070 more rows]
[truncated: 33 more columns]
