# Supplementary material for: Predicting a local recurrence after breast-conserving therapy by gene expression profiling
Source: Breast Cancer Res. 2006 Oct 30;8(5):R62. doi: 10.1186/bcr1614 (PMC1779489; doi:10.1186/bcr1614)
Supplement: Additional file 7 — A text file containing the expression data for the 5,000 most variable expressed genes on the array for all patients in the validation set. [file bcr1614-S7.txt]

UniqID	NAME	2_1_103	2_1_11	2_1_113	2_1_118	2_1_123	2_1_125	2_1_129	2_1_13	2_1_131	2_1_134	2_1_140	2_1_149	2_1_156	2_1_169	2_1_17	2_1_175	2_1_178	2_1_180	2_1_183	2_1_186	2_1_193	2_1_200	2_1_212	2_1_215	2_1_218	2_1_221	2_1_228	2_1_230	2_1_233	2_1_241	2_1_250	2_1_252	2_1_258	2_1_260	2_1_266	2_1_269	2_1_27	2_1_273	2_1_277	2_1_283	2_1_290	2_1_292	2_1_295	2_1_301	2_1_304	2_1_310	2_1_315	2_1_326
		1	1	1	1	1	1	1	1	1	1	1	1	1	1	1	1	1	1	1	1	1	1	1	1	1	1	1	1	1	1	1	1	1	1	1	1	1	1	1	1	1	1	1	1	1	1	1	1
Contig2554_RC		0.061352	-0.022941	-0.071819	0.141357	-0.016343	-0.144999	-0.065223	-0.144939	-0.067634	-0.049026	0.294487	-0.168383	-0.019028	0.162895	0.024302	0.100188	0.396693	0.176053	-0.138896	-0.314681	-0.092416	-0.1626	-0.1137	-0.074889	-0.229746	0.114589	-0.16837	-0.2843	-0.179441	-0.206841	0.016699	-0.022355	-0.321734	-0.168006	-0.046541	-0.11264	-0.068533	-0.141869	0.11241	-0.038229	0.142069	-0.01283	0.006052	0.017562	0.092372	0.064544	-0.072917	0.048762
NM_002964	S100A8	-0.131523	-0.018604	0.133501	0.054805	-0.770822	-0.898918	-0.92762	0.111089	0.476509	-0.899475	-0.985346	0.823609	-0.770435	-1.010361	0.142062	-0.203221	-1.03714	-0.097333	-0.776698	1.164939	-0.863233	-0.986882	0.306516	-0.694213	-1.000578	-0.128989	-0.761057	0.415785	-1.150009	-0.457154	-0.886473	-0.604565	-0.825421	-0.775195	-0.823223	-0.763199	0.08473	-0.868485	-0.93577	-0.875361	-0.878489	0.115259	0.039301	0.030458	0.050015	0.002473	0.051145	0.037082
NM_014183	HSPC162	-0.051849	0.010803	-0.01798	-0.018346	-0.066077	-0.05511	0.020598	0.089785	-0.066758	0.037143	0.047413	0.064632	0.0927	-0.046828	0.029361	0.018104	-0.010833	-0.051804	0.035754	-0.047309	0.004345	-0.079246	-0.071922	-0.04069	-0.052888	-0.098357	0.065544	-0.104433	-0.027455	-0.027972	-0.020279	-0.044593	0.030773	0.14219	-0.081553	-0.108884	-0.061402	0.052998	-0.142641	-0.281841	-0.224733	-0.016831	0.040198	-0.040268	-0.02933	0.101242	0.045664	-0.094232
Contig29682_RC		-0.010997	-0.042209	0.125869	-0.006583	-0.131971	0.01883	-0.277591	-0.008481	-0.149988	-0.085411	-0.286432	1.127531	-0.215339	-0.482065	-0.042469	0.047915	-0.152744	-0.005911	-0.213483	-0.052318	-0.247974	0.08914	-0.275539	0.043804	0.0708	-0.11315	-0.052337	-0.269684	-0.398822	-0.178313	-0.269399	-0.116563	-0.035145	0.070506	0.10831	0.122033	0.089894	-0.112162	-0.0496	1.07694	-0.224449	0.070295	-0.044748	-0.002592	0.190296	-0.029005	-0.112151	0.049364
Contig39626_RC		-0.000263	0.120466	-0.022487	-0.033217	-0.111345	-0.094114	-0.027466	0.222668	0.288304	-0.145531	-0.011027	-0.109731	0.073438	-0.115293	0.112939	-0.061302	-0.036366	0.070663	-0.023475	0.191973	0.015374	0.075046	0.039302	0.024367	0.225211	-0.094293	0.32562	0.136889	-0.041577	0.119379	0.004299	0.364964	0.244078	0.159263	0.218207	-0.122529	0.029146	-0.076613	-0.280031	-0.160609	-0.062405	-0.101852	0.099108	-0.190409	-0.123607	-0.088227	0.14588	0.041008
NM_001814	CTSC	-0.098448	0.171772	0.080783	-0.022167	-0.063013	-0.116665	-0.325101	-0.010687	0.04343	-0.037357	-0.338219	-0.164804	-0.106498	-0.815077	-0.035014	0.000913	-0.322652	0.130483	-0.149744	0.45936	-0.124102	-0.364913	0.393076	0.382824	0.019721	0.167366	0.058525	0.077544	-0.485321	-0.000486	-0.067762	-0.177621	-0.455505	-0.161607	-0.440736	-0.046675	0.025989	0.044789	-0.33372	0.024963	-0.433448	0.07144	0.018199	-0.051062	-0.110621	0.021023	0.023739	0.146262
NM_013975	LIG3	0.133749	-0.045726	-0.246385	-0.34363	0.014566	-0.001431	0.053609	-0.455029	0.111079	0.126553	0.191156	-0.163745	0.147937	0.086592	-0.177159	-0.145161	-0.154228	0.17054	0.078402	-0.035864	-0.142079	0.027363	-0.179285	0.05954	-0.03381	-0.101897	0.10078	0.139891	0.181989	0.136335	0.128216	-0.038046	0.010829	0.146794	0.186947	0.011964	-0.321078	0.060862	-0.192571	-0.303293	0.190647	-0.203334	-0.344361	0.022757	-0.226123	-0.213688	-0.299673	-0.013684
NM_014845	KIAA0274	-0.057101	0.251014	0.032946	-0.10392	-0.166963	0.00692	-0.107764	0.237906	-0.037834	-0.000396	0.103831	-0.110407	0.112867	0.19266	-0.11187	-0.177746	-0.060081	-0.258841	0.160581	-0.087405	-0.123088	0.113926	-0.101874	0.026721	-0.178653	0.010919	-0.174036	0.069408	0.093324	0.190979	0.27561	0.083856	-0.06999	0.168958	-0.049751	-0.033209	0.068033	0.029293	0.186924	-0.093351	0.079744	0.007141	-0.030217	0.026427	0.016656	0.018162	-0.007083	0.062271
AL050008	DKFZP564A063	-0.178944	-0.187824	-0.314442	0.117336	-0.112576	-0.104301	0.096593	0.177875	0.110562	0.035635	0.05335	-0.095944	-0.011113	-0.093156	0.049597	0.140137	-0.034339	-0.04058	-0.046289	0.238691	-0.102438	-0.230196	0.05882	0.1179	-0.089731	-0.338566	0.001952	0.085037	0.109947	-0.10243	0.013317	-0.144006	0.087419	-0.045275	-0.044081	0.279019	0.001127	-0.100967	-0.02737	-0.163726	-0.059175	-0.101108	0.07233	0.032507	0.095295	0.043518	-0.013473	-0.185864
NM_006419	SCYB13	0.147874	0.156263	-0.036657	-0.121097	-0.648124	0.292994	-0.111427	-0.069109	-0.690395	-0.627602	-0.426121	-0.515698	0.080478	-0.147289	-0.012957	-0.777256	-0.612573	-0.247334	-0.217578	0.359467	-0.459048	-0.934722	-0.086211	-0.415577	-0.570919	-0.693755	-0.94381	-0.628971	-0.957381	-0.681998	0.000275	-0.833784	-0.07706	0.588599	-0.734037	-0.673826	-0.156249	-0.8242	-0.718379	0.681575	-0.662875	-0.208908	0.239511	0.122096	-0.071669	-0.01083	-0.099344	-0.240378
Contig46934_RC		-1.325287	0.00691	-0.14893	0.096732	0.260708	0.112095	-0.49593	0.05529	-1.331593	0.159741	-0.422331	-0.875305	0.072321	0.706314	-0.056852	-1.58356	0.16718	0.619602	0.006176	-1.238615	-0.3655	-0.155213	-1.217793	-1.43248	-0.396373	0.187248	-1.33097	-0.939074	-0.506201	-1.033579	-0.394176	0.662424	-0.751857	0.126347	-0.224129	-1.215523	-0.008855	0.105392	0.519528	0.582934	0.63884	-0.355457	-0.120898	0.644025	0.056935	-1.031914	-0.077091	-1.21826
AA555029_RC		0.284261	0.033815	0.041138	0.062533	-0.003365	-0.218641	-0.050672	-0.067699	0.00864	-0.113379	-0.007675	-0.025635	-0.131331	-0.450261	-0.160132	0.270267	0.059642	-0.074177	-0.184742	0.111932	-0.025743	0.02611	0.207067	0.251338	-0.127787	-0.221814	0.242395	0.081682	-0.029938	-0.00775	-0.062341	-0.366462	-0.247498	-0.143963	-0.109624	-0.033054	-0.122977	-0.163261	0.064795	0.37411	-0.235732	0.045208	0.022597	0.263901	-0.126823	0.093309	0.058195	0.474599
NM_016551	TM7SF3	0.149639	-0.320024	0.111173	-0.206275	-0.217961	0.034731	-0.208573	-0.071447	-0.278232	0.033205	0.208918	-0.218118	-0.051683	0.034537	-0.201799	0.143551	-0.232588	0.210678	0.078127	0.046037	0.00085	-0.247645	-0.152044	0.398583	0.147612	0.044954	0.067752	-0.121284	-0.012359	-0.297865	-0.133593	0.025218	0.012021	-0.010418	-0.161699	0.59722	-0.164295	0.043056	-0.061801	-0.113007	-0.05987	0.071931	-0.129051	0.077861	-0.099068	-0.018495	0.066945	0.216207
NM_002697	POU2F1	-0.219912	-0.129553	-0.203289	-0.063169	0.304608	0.299984	-0.254407	-0.017953	0.410994	-0.053005	0.13934	0.148794	-0.2948	-0.145712	-0.042421	-0.244103	-0.009697	-0.12315	-0.035419	-0.135603	0.095756	0.121005	0.161502	-0.200803	-0.042388	0.173957	-0.136745	-0.044877	-0.046997	-0.169973	-0.448661	0.013221	-0.151301	-0.19717	0.296512	-0.008811	-0.066619	0.435756	-0.199471	0.223003	-0.427555	-0.166685	-0.174969	-0.166931	-0.028398	-0.267926	-0.068368	-0.30016
NM_002250	KCNN4	0.136731	-0.449877	-0.131204	0.010487	-0.256182	-0.337763	-0.497397	-0.405315	0.30997	-0.104862	-0.302655	0.221102	0.037835	0.24406	-0.369419	0.260051	0.041738	0.185675	-0.230359	0.183265	-0.099773	-0.156436	0.211591	0.566222	-0.461679	-0.087859	-0.057851	0.194589	-0.475501	0.246199	-0.074329	0.299725	-0.179027	0.407703	-0.020458	0.607715	-0.205499	-0.491307	-0.54864	-0.391526	0.13793	-0.440849	0.089775	-0.166883	-0.117968	0.534742	-0.525587	0.310616
NM_001207	BTF3	-0.124712	0.120783	0.022278	0.092855	0.049715	0.252616	0.159666	-0.005784	-0.369603	0.072563	0.246213	-0.157164	0.030214	0.364983	0.147892	-0.069584	0.077071	0.077012	0.206807	-0.029411	0.035271	-0.254836	-0.073773	-0.041287	-0.016746	0.295966	-0.014084	-0.135137	0.038467	-0.096961	0.089854	0.073816	0.007846	0.036401	0.29519	0.082721	0.005127	-0.10309	0.135641	0.127448	0.107483	0.191304	0.032126	-0.040006	0.11115	-0.124734	-0.007125	-0.252493
M31523	TCF3	0.364196	-0.017436	-0.168843	-0.007094	-0.079663	-0.251375	0.058056	0.245951	-0.041525	-0.063758	-0.28604	0.306878	0.096255	0.010121	0.17374	0.158771	0.121531	-0.242713	0.039372	0.03188	-0.006458	0.158354	0.007817	-0.096286	0.15689	-0.299015	0.304237	0.143202	-0.028402	-0.129395	0.031139	0.173952	0.08006	-0.152016	-0.099799	0.200041	0.117632	0.048223	-0.310942	-0.054019	-0.039441	-0.051631	0.200232	-0.198153	0.134605	0.204234	0.125988	0.103852
NM_021078	GCN5L2	0.007437	-0.227475	-0.238845	0.041511	-0.036592	0.02256	0.089477	0.070513	0.194491	-0.075228	0.135534	-0.085001	0.141333	-0.082391	-0.03567	0.020395	-0.152646	0.22268	-0.099964	0.011685	-0.244408	0.062816	-0.055433	0.069265	-0.16645	0.082347	0.182482	-0.296528	-0.125485	-0.183439	0.015943	-0.097924	-0.011394	0.117232	-0.098956	0.218888	0.066421	-0.178395	-0.259607	0.091556	0.168346	0.077337	0.184847	-0.013252	0.047193	0.242252	-0.09152	-0.026859
Contig2034_RC	GROS1	-0.061163	-0.112813	0.192025	-0.109094	0.077575	-0.26666	0.006748	0.082502	0.227714	0.067043	-0.111735	-0.162078	0.079216	-0.682707	0.191865	-0.102512	0.011382	-0.097035	0.049196	0.062767	-0.014908	-0.008943	0.057196	0.094878	-0.086525	-0.022899	0.171056	0.362903	0.424122	-0.085741	0.134848	-0.086798	0.412868	-0.230883	0.064358	0.063281	0.046471	0.027895	0.036328	-0.094464	-0.272029	0.060985	-0.062887	0.040523	0.255311	0.011401	0.207857	-0.046325
Contig2263_RC		0.28527	-0.014275	0.083778	-0.056894	0.141089	-0.137521	-0.131896	-0.082742	0.144996	0.085683	-0.21329	-0.305479	0.046966	-0.494968	0.07887	0.171965	-0.008992	-0.115883	0.047443	0.363712	0.131277	0.006669	0.27546	0.198697	0.038817	-0.186808	0.029866	0.141424	0.104588	0.221659	-0.048455	-0.170854	0.230134	-0.120159	-0.187894	-0.035043	-0.121884	0.018938	-0.225257	-0.260979	-0.255841	-0.050101	-0.050707	-0.100895	0.008339	-0.116687	0.12473	0.153539
Contig56821_RC	F17127_1	-0.031354	-0.027427	0.026426	0.007524	0.016128	-0.112204	-0.184063	0.034834	-0.348833	-0.036311	0.057853	-0.02456	0.026365	-0.06122	0.055845	0.133574	-0.018091	-0.100831	0.01741	-0.336753	0.041494	0.15953	-0.273469	0.155857	0.059405	-0.27652	0.041106	-0.024245	0.054417	-0.093369	0.116009	0.089424	0.137171	0.087148	0.013453	0.299798	0.032329	-0.037635	-0.132192	-0.000858	0.031398	-0.053694	0.024441	0.048412	0.021673	-0.044902	0.076242	-0.113111
AL110171		0.037871	-0.430526	-0.024308	-0.080324	-0.256153	-0.196031	-0.062751	0.135026	-0.408336	0.239181	-0.107279	0.192357	-0.335515	-0.511337	0.247292	-0.642233	0.193054	-0.572612	0.226109	-0.031057	0.110569	0.266942	-0.10987	-0.012722	-0.307049	0.231379	-0.26546	-0.501805	0.399945	-0.275885	-0.221112	-0.130354	-0.195159	-0.114714	-0.324831	0.45024	0.293015	-0.095404	-0.571337	-0.806973	0.245757	-0.157075	-0.162725	0.078039	-0.050115	0.014338	0.052744	-0.007712
Contig42532_RC		-0.359775	0.040523	-0.039443	-0.350886	-0.091889	-0.088145	-0.067673	-0.400296	-0.29773	-0.133785	-0.286833	0.054096	-0.258735	-0.208396	0.102351	-0.435165	-0.196425	-0.037069	0.055944	-0.108953	0.047845	-0.172294	-0.156125	-0.350023	0.308001	-0.429529	-0.424547	-0.353252	-0.32969	-0.242478	-0.078164	0.441326	0.295563	0.154867	-0.056815	-0.303507	-0.25748	0.153063	-0.267572	-0.254425	0.069082	0.099337	-0.2165	-0.113651	-0.122618	-0.254366	0.545272	-0.483144
AL080192		-0.113897	0.217485	-0.209471	-0.163851	0.040906	0.190321	0.296457	-0.13334	-0.527892	0.000837	-0.04873	0.116166	-0.086768	0.142191	-0.369971	-0.198473	-0.018143	-0.156581	0.157242	-0.765542	-0.060015	-0.116477	-0.364592	-0.546275	0.089404	0.223169	-0.378561	-0.323137	0.034128	-0.378323	-0.113858	0.007749	-0.207399	-0.08811	-0.129059	-0.408569	0.014973	0.112683	0.26153	0.224138	-0.007365	0.144132	0.038922	-0.161266	-0.162754	-0.133138	-0.236858	-0.346225
NM_003478	CUL5	0.021176	0.048495	-0.181672	0.237533	0.049162	0.108135	-0.011106	-0.255562	-0.033844	-0.128182	0.060786	-0.140944	-0.173195	0.151381	-0.036722	-0.092282	0.058221	-0.164352	-0.041854	-0.261288	0.025011	0.092592	0.023287	-0.19418	-0.32703	-0.0037	-0.061217	-0.086693	-0.004879	-0.194174	-0.155927	0.075319	-0.222954	-0.276536	0.14564	-0.087706	0.176583	-0.169486	0.385252	0.316858	0.178034	0.033077	0.192091	0.122129	-0.056677	-0.080622	-0.38954	0.007943
Contig2446_RC		-0.468883	0.096264	0.023908	0.115451	0.381327	-0.20711	-0.046653	-0.197646	-0.239623	-0.027257	-0.277216	-0.516302	0.041913	-0.579511	0.351798	-0.334581	-0.05411	0.094588	-0.123123	-0.293208	-0.167539	0.354033	-0.027372	-0.434923	-0.158061	0.133755	-0.11419	0.495946	0.184109	-0.146144	0.273097	0.003528	0.564751	-0.69947	0.047074	-0.36157	-0.128584	0.190682	0.040427	0.265694	-0.334675	-0.107469	-0.084756	0.24021	0.424089	-1.083239	-0.050801	-0.064864
NM_019048	FLJ20752	0.029449	0.186092	0.143706	-0.102245	0.026938	0.161209	0.036636	0.02521	0.048249	0.071836	0.003328	-0.083263	-0.097764	-0.018041	-0.000368	0.318647	0.025563	0.067022	-0.001045	-0.08625	-0.091984	-0.11084	-0.147713	-0.204964	-0.100449	0.02948	0.002086	0.021578	-0.188061	-0.171571	-0.073482	0.127781	-0.234379	-0.131731	0.014678	-0.062126	0.0551	0.013481	0.074902	0.208243	0.060621	0.099982	-0.097348	0.191455	0.034099	-0.007686	-0.134539	0.164054
NM_006291	TNFAIP2	0.688445	-0.262837	-0.066891	-0.180887	-0.199428	-0.2767	-0.297493	-0.306625	0.203544	-0.174875	-0.298607	-0.118975	-0.17122	-0.291843	-0.269679	-0.074305	-0.249923	0.284275	-0.165074	0.222309	-0.00097	-0.157053	0.328297	0.422461	-0.329224	-0.368278	-0.159936	-0.272247	-0.043492	-0.072077	0.050471	-0.295798	-0.013374	-0.24901	-0.129996	0.533175	0.03098	0.354464	-0.322865	-0.186518	0.093235	-0.116678	-0.154439	0.05185	-0.006323	-0.153647	-0.210209	0.650363
NM_004689	MTA1	-0.213387	-0.322653	0.308202	-0.202516	0.080501	0.14515	-0.167235	0.026532	0.085034	-0.10251	0.161066	0.226719	0.173332	0.340018	-0.076593	0.074702	-0.159804	0.391383	0.058477	-0.139452	0.215224	-0.037259	-0.074767	0.02272	-0.194389	-0.362911	0.008194	-0.18373	-0.060616	-0.243948	0.054887	0.091246	-0.092594	0.00168	-0.054063	-0.066333	-0.006609	-0.218549	-0.291378	0.049989	0.246951	-0.327231	0.174655	-0.071811	0.02344	-0.068384	0.282615	-0.010088
AB018350	KIAA0807	-0.02058	0.136982	0.162766	0.079279	-0.019581	-0.18632	0.060216	0.278034	0.226586	-0.134528	0.19236	0.200723	-0.002403	0.00411	0.090183	0.18912	-0.011575	-0.095828	0.022002	0.048353	-0.059228	0.15101	0.053384	0.139738	0.220857	-0.008705	-0.046453	0.15387	0.042958	0.022356	0.139606	-0.057991	0.225553	-0.032823	0.045962	-0.026651	0.033649	-0.140632	-0.209129	0.093181	0.086029	0.007818	0.06214	-0.078257	0.085456	0.547865	0.020977	-0.018899
NM_019049	FLJ20054	-0.124177	-0.222801	-0.513729	0.771846	0.704326	0.045789	-0.262229	-0.596982	-0.27434	-0.220692	-0.299947	-0.579631	-0.192169	-0.681426	-0.335048	-0.20633	0.319261	-0.114854	0.428267	-0.50228	-0.304084	-0.108512	-0.180478	-0.264497	-0.546833	0.162356	-0.287148	-0.145175	-0.400099	-0.332692	-0.346215	-0.030935	-0.423723	-0.549526	-0.276841	-0.331606	-0.227515	-0.014119	-0.018828	0.254259	-0.139429	-0.102325	-0.058161	-0.083948	-0.003969	-0.079077	-0.828326	-0.072116
AL133645		-0.276573	-0.079438	-0.029062	0.188325	-0.148606	-0.02314	0.124896	0.049177	0.040254	0.11884	0.079769	-0.078982	0.095921	0.259175	0.288745	-0.665601	-0.099472	0.190997	-0.089504	-0.174187	-0.014487	0.354422	-0.016721	-0.251006	-0.057244	0.044996	-0.087998	-0.024754	0.105296	0.013487	0.283056	0.333289	0.042144	0.22759	0.08869	-0.099692	-0.06143	-0.190138	-0.065856	-0.204945	-0.060823	-0.144794	0.043337	-0.257511	-0.142287	-0.065852	-0.012462	-0.257524
NM_017934	FLJ20705	0.006912	-0.08117	-0.339198	0.144879	0.159232	0.238273	-0.194163	-0.20123	0.123996	0.080167	0.111333	-0.421987	-0.409974	0.090918	-0.28769	0.099993	0.165188	-0.002174	-0.130192	-0.179669	-0.247098	-0.183305	0.198073	-0.298919	-0.680155	0.264354	-0.003766	-0.033201	-0.21245	-0.234328	-0.321412	0.189202	-0.274254	-0.342283	0.158068	-0.220783	0.077374	0.037542	0.051371	0.396319	0.102981	-0.121545	0.175863	-0.258818	-0.087189	-0.053891	-0.50737	0.037163
AK000142	AK000142	-0.485329	-0.023927	0.184131	-0.394713	-0.090122	0.268292	-0.142752	-0.048587	-0.090622	-0.051749	0.167047	-0.088495	-0.106345	-0.1207	0.015867	-0.185049	0.036488	0.02029	0.027095	-0.418844	0.122592	0.075118	-0.406843	-0.399747	-0.553605	-0.084474	-0.577267	-0.237939	-0.208161	-0.224534	-0.382528	0.533411	-0.267063	-0.105394	0.195889	-0.609508	-0.03698	0.327998	-0.005535	-0.226623	-0.124638	-0.077023	-0.040181	0.114693	0.108557	-0.236442	-0.302002	-0.556879
Contig46709_RC		-0.173395	0.130625	0.044329	-0.037858	-0.016901	0.182689	-0.069255	-0.241674	-0.416515	-0.050241	0.074008	-0.160866	0.006014	0.093951	0.105204	-0.104733	0.094624	0.081936	-0.15183	-0.356746	0.115253	0.185277	-0.375459	-0.340045	-0.409353	-0.096762	-0.442505	-0.139427	-0.161353	-0.144622	-0.162323	0.755026	-0.21062	-0.060821	0.177616	-0.59353	0.019724	0.302626	0.101232	-0.005049	0.160292	0.1289	-0.142613	0.276752	0.19665	-0.214247	-0.452984	-0.434362
Contig49614_RC		0.021328	0.302106	-0.104127	0.076309	0.111181	-0.023546	0.297448	0.190374	0.163063	-0.014329	0.107194	0.221646	-0.114605	-0.152291	-0.152578	0.1036	0.053461	-0.351986	0.132678	0.006415	0.115746	-0.005609	0.189381	-0.19244	-0.158282	0.289313	-0.360517	0.100085	0.209474	-0.197802	0.021075	0.051197	-0.407607	0.149333	0.198901	0.228023	0.163997	0.238428	0.036365	-0.267624	-0.108128	0.043163	0.157059	-0.194477	-0.102385	0.221377	-0.054731	-0.088603
Contig45041_RC		-0.239202	-0.075903	-0.106766	-0.150839	-0.159412	-0.049567	0.118318	0.176254	-0.223693	0.031241	0.18353	0.161766	0.102254	0.189553	-0.030845	-0.292611	0.129386	-0.04403	0.05177	-0.270969	-0.023007	-0.022286	-0.21027	-0.415466	-0.160916	0.12946	-0.291479	-0.020275	0.059547	-0.057339	0.087671	-0.053792	0.027025	0.022895	-0.091495	-0.305634	0.120138	0.141963	0.04427	-0.125595	-0.205154	-0.00651	0.199011	-0.071459	0.044167	-0.088139	0.078032	0.15347
NM_006885	ATBF1	-0.245155	0.264784	-0.086824	-0.108812	0.094907	0.018312	-0.103247	0.10035	0.374447	0.172012	-0.159729	-0.003776	-0.014716	-0.552976	-0.047361	-0.008709	-0.084417	-0.083465	-0.046066	-0.233673	-0.041512	0.175656	0.039011	-0.494661	0.260946	0.048825	-0.190443	0.201706	-0.039509	-0.048071	-0.015471	0.166067	0.373778	-0.138961	0.53716	-0.30423	0.023423	0.511685	-0.217212	-0.162901	-0.28714	-0.044725	0.012928	-0.212778	0.204627	-0.444206	0.080731	-0.278926
NM_002899	RBP1	-0.236677	-0.547772	-0.282583	-0.463277	-0.433348	-0.400567	-0.275046	0.026329	0.18407	-0.258017	-0.427479	0.149206	-0.145366	-0.51227	-0.462909	0.326717	0.055582	-0.568275	-0.350787	0.342756	-0.0819	-0.218665	0.503864	-0.307423	-0.440651	-0.065353	-0.355343	-0.073465	0.257485	-0.186349	-0.026619	0.342507	0.101097	-0.285815	0.021615	0.342364	-0.268306	-0.432818	-0.001609	-0.490346	-0.222134	0.494747	-0.454564	-0.183939	-0.240468	0.036959	-0.15031	0.125329
Contig57805_RC		-0.041496	0.079797	-0.233457	0.193306	0.046071	-0.046372	-0.005906	-0.129534	-0.239363	0.098934	0.075389	0.099787	-0.112433	-0.061131	-0.135851	-0.269921	0.175072	-0.095613	-0.188424	-0.30853	-0.191967	-0.009261	0.134836	-0.113933	-0.134207	0.200184	-0.125172	-0.008703	-0.134627	0.232342	-0.098998	0.039192	-0.235853	-0.12439	-0.015034	-0.210559	0.000322	0.201632	0.034594	0.145536	0.048873	-0.095241	0.108088	0.064232	0.039662	-0.085218	-0.039861	-0.129438
NM_000284	PDHA1	0.171497	-0.013568	-0.027781	0.048386	-0.098697	-0.043947	-0.045892	-0.068027	-0.064708	0.126786	-0.06657	-0.084931	-0.075922	-0.206906	-0.058675	0.33212	-0.184985	0.04173	-0.098834	0.380119	-0.113155	0.006357	0.139106	0.43055	0.083852	-0.042904	0.462048	0.386898	-0.151127	0.115072	0.044407	0.082929	0.202205	-0.020015	0.05	0.101255	-0.000124	0.106572	-0.106865	-0.053941	-0.185309	-0.053826	-0.165698	-0.048601	-0.016379	0.17962	-0.136584	0.00692
NM_015366	ARHGAP8	-0.042152	0.250046	0.066556	-0.0575	-0.269686	0.007757	-0.137495	0.384216	-0.063538	-0.007536	0.052765	0.167222	0.191181	-0.216993	-0.281713	-0.418002	-0.147551	0.16549	-0.26539	-0.013683	-0.181094	0.170605	-0.004915	-0.328408	0.23543	-0.099349	0.149336	-0.084785	0.169804	-0.128838	0.151604	0.217035	-0.019571	0.032101	0.199456	-0.067443	-0.051507	0.289133	-0.155381	0.142931	-0.293134	-0.246858	0.143623	-0.134782	-0.037487	0.21919	-0.194403	-0.030895
NM_016348	C5ORF4	-0.31808	-0.441675	-0.110574	-0.050636	0.532211	0.062555	-0.103626	-0.279966	-0.592341	0.168934	-0.290305	-0.236129	-0.061959	0.144223	-0.198217	-0.467027	0.060529	-0.405661	0.191736	-0.123406	0.371262	-0.254466	-0.145342	-0.579717	-0.482179	-0.058327	-0.589863	-0.359029	-0.205376	-0.171988	0.152202	0.310737	0.08115	0.097119	-0.264038	-0.209174	-0.07886	-0.238969	0.059242	0.575076	0.433075	0.079653	0.029532	0.300681	0.017453	-0.231817	0.455178	-0.569491
Contig57725_RC		0.454429	-0.228002	-0.033763	0.252598	-0.106794	0.013583	-0.033806	-0.101253	0.775961	0.212007	-0.079965	-0.203657	-0.048425	-0.638697	0.072483	0.171087	0.103054	-0.079194	-0.172693	0.429678	-0.01504	-0.080675	0.162401	0.229809	-0.16853	-0.013157	0.46047	0.255018	0.407512	0.554186	-0.113133	-0.452196	0.065235	-0.097126	0.058165	0.671419	-0.026462	-0.179565	-0.25238	-0.509275	-0.06937	0.001665	-0.179603	-0.250242	0.114997	0.471902	-0.177919	0.535976
NM_016818	ABCG1	-0.314409	0.274413	0.031822	-0.005328	0.201915	0.435201	0.173932	0.045369	-0.458813	0.058514	0.344989	-0.101284	-0.07772	-0.037115	-0.278121	-0.300371	-0.154378	0.179352	0.067777	-0.327481	0.114357	-0.128414	-0.138867	-0.372912	0.431127	0.051556	-0.537273	-0.331422	0.186329	-0.37204	-0.213135	0.152536	0.168252	-0.201481	-0.021258	-0.475944	-0.403156	0.056484	-0.28841	-0.062911	-0.12272	0.073284	-0.111326	0.073844	0.340736	-0.630635	0.315251	-0.096029
Contig46597_RC		-0.742876	-0.118959	-0.259084	-0.252069	0.508796	0.654379	0.045333	0.197008	-0.697599	0.106933	0.14723	0.239246	0.202979	0.166985	-0.043337	-1.115183	-0.159129	-0.067167	0.089513	-0.889245	0.158201	0.358711	-0.661745	-0.942823	0.264475	0.353955	-0.953049	-0.484564	0.04222	-0.879899	-0.152784	-0.00766	-0.186029	0.094637	0.185261	-0.934721	-0.079441	0.093758	0.072005	0.371757	-0.469614	-0.164811	-0.25791	0.028397	0.179417	-0.511049	0.285339	-0.984782
NM_001627	ALCAM	-0.598417	0.190922	0.1273	0.343789	0.231918	0.296058	0.20552	-0.214925	-0.498685	-0.354722	-0.35775	-0.333557	-0.133928	-0.818988	-0.45016	-0.178794	0.121313	-0.235658	-0.113781	-0.376523	-0.08715	0.097923	-0.35666	-0.257584	-0.216655	-0.177154	-0.429192	-0.313444	-0.082474	-0.471065	-0.027282	-0.118195	-0.154637	0.001721	0.036514	-0.516529	-0.042873	-0.3624	0.027511	0.453616	0.140322	-0.032005	0.002179	0.057096	-0.213971	-0.842857	-0.184546	-0.29218
NM_014721	KIAA0680	0.021718	0.058157	-0.209749	0.101185	0.103852	-0.047373	-0.184775	-0.266761	0.23216	0.114577	-0.080184	-0.193485	-0.247178	-0.345519	-0.294502	-0.229409	-0.044964	-0.032026	-0.032072	-0.06594	-0.025324	-0.021582	0.181805	-0.185923	-0.250146	0.144856	-0.096832	0.50068	-0.160506	0.040642	-0.116677	0.077277	-0.192625	-0.344554	0.08846	-0.173655	-0.026139	0.137003	0.165163	0.114481	0.059203	0.04603	-0.004477	-0.07342	0.08291	-0.046818	-0.349059	0.06306
NM_002859	PXN	-0.163	0.127203	0.20332	-0.015438	-0.017076	-0.184405	-0.057286	0.090176	-0.128692	0.134762	-0.100701	0.01684	0.060829	-0.041882	-0.021413	-0.114993	-0.033302	0.110687	-0.012338	0.124651	-0.077119	-0.118444	0.029182	0.186903	0.218691	-0.099776	-0.146776	0.056942	0.065941	-0.095922	0.084344	-0.013363	0.113962	-0.037076	0.052244	-0.218197	-0.039653	-0.036746	-0.235855	-0.156685	-0.036668	-0.060584	0.070175	-0.107166	-0.013142	-0.30725	0.212017	0.004747
AL137540	NTN4	-0.595231	0.027583	0.296138	-0.505855	0.024755	0.297826	0.104849	-0.389202	-0.66805	0.005028	0.307523	0.153726	0.149179	-0.050701	0.149898	-0.785642	0.129042	0.130665	0.063956	-0.33495	0.141398	-0.25698	-0.233253	-0.911215	-0.510063	0.366426	-0.523597	-0.243738	0.108166	-0.454075	-0.227095	-0.509815	-0.201473	0.074371	-0.064137	-0.811548	-0.026712	-0.541277	0.078034	-0.07075	0.236716	-0.031653	-0.134776	0.286047	0.025098	-0.392452	0.142236	-0.646067
Contig5549_RC		0.146809	0.096865	-0.075484	-0.448596	-0.292137	-0.153782	-0.193244	-0.434373	-0.383681	0.031772	0.026305	0.389576	-0.070415	-0.306546	-0.230145	-0.588819	-0.016999	-0.075129	-0.181015	-0.460705	0.089073	-0.239364	-0.165337	-0.274076	0.392661	-0.103953	-0.029559	0.135249	0.052753	-0.086497	0.11193	0.021557	-0.20635	-0.052203	0.112444	-0.441646	-0.022578	-0.224116	0.529356	-0.283976	-0.254529	0.348868	-0.104801	0.192267	0.126617	0.493758	0.045211	0.064463
Contig55184_RC		0.199067	0.041721	0.272942	0.23581	0.127005	0.08927	0.039726	-0.342789	-0.044069	0.088038	0.134883	-0.22222	-0.039109	0.221704	0.154581	-0.038037	0.270848	0.09954	0.157176	-0.044535	0.13306	0.091382	-0.018611	-0.037747	-0.145701	0.208958	0.112368	0.105004	0.02161	-0.025615	0.02181	0.061336	-0.04617	-0.068923	0.017688	-0.043317	-0.010653	0.013207	0.078247	-0.309722	0.263107	0.103233	0.001668	-0.006795	0.11646	-0.039232	-0.021376	-0.061253
NM_005105	RBM8A	0.236141	0.034592	-0.198839	0.106589	-0.022698	-0.17747	0.007819	-0.093151	0.210546	-0.06642	0.070371	0.244652	0.013471	0.058813	0.011711	-0.034905	0.001114	0.115413	-0.071566	-0.000317	-0.053521	0.121813	-0.144175	-0.282718	-0.075336	-0.089093	-0.127309	-0.149778	-0.023078	-0.051418	-0.080155	0.191699	-0.239783	-0.176268	-0.06189	-0.063427	0.003762	0.050546	-0.072351	0.027162	0.262965	0.105824	0.062412	-0.019212	-0.156133	0.136633	0.073117	-0.024595
NM_016453	AF3P21	0.036979	0.048571	-0.098284	0.045627	0.115063	-0.142196	0.159709	0.014949	0.028777	-0.049434	0.032246	-0.103829	0.213956	0.077974	0.017432	-0.247536	0.033252	0.224629	0.063442	-0.008591	0.050082	0.097551	-0.058144	0.152114	0.181141	-0.113336	-0.007447	0.018732	0.145632	0.220046	0.164693	-0.135158	0.302804	0.227779	-0.052326	-0.07267	-0.031058	0.123472	-0.153121	-0.162728	0.006189	0.064382	0.170385	-0.069204	-0.0314	-0.149182	0.110502	-0.036442
AF100756	LOC51137	-0.125614	0.030117	0.153971	0.00328	0.072054	-0.018182	-0.01794	0.121512	-0.031046	-0.104908	-0.05486	0.038317	-0.002947	0.04306	-0.110703	-0.079782	-0.023033	-0.113028	0.00233	-0.088627	0.021267	-0.037851	0.102112	0.1314	0.188841	-0.110061	-0.026869	0.073265	-0.075315	0.04461	0.003108	0.060967	0.09272	0.149537	-0.183125	-0.008884	-0.075584	0.171579	-0.122003	-0.287884	-0.165423	-0.070792	-0.04351	-0.137606	0.039807	0.091755	0.103639	0.018875
AF161425	DC2	-0.110463	0.109763	0.224535	0.091565	-0.030145	0.007697	0.092331	0.06873	-0.307623	-0.037687	-0.017239	-0.016426	-0.086949	0.091391	-0.13322	0.141333	-0.051438	-0.058028	-0.048656	-0.060242	-0.084003	-0.258618	-0.134494	-0.257257	0.034279	0.244064	0.159771	0.129052	-0.15602	-0.123959	-0.046642	0.068971	-0.182978	0.142933	0.027344	-0.143439	-0.030552	-0.041419	0.426545	0.055116	0.121762	-0.018148	-0.020018	0.351106	0.162303	0.317053	-0.114102	0.050667
NM_001074	UGT2B7	-0.413294	-0.599132	0.749922	-0.594192	0.073857	0.646417	-0.313235	-0.3982	-0.41753	-0.315244	-0.42802	0.025078	-0.426754	-0.236727	-1.071377	-0.340807	-0.161127	0.043534	-0.201133	-0.345559	0.582375	-0.458775	-0.472461	-0.469213	-0.454477	-0.530774	-0.385595	-0.227384	-0.563346	-0.549092	-0.595722	-0.202439	-0.355076	-0.565585	-0.283548	-0.350643	1.103417	-0.537324	-0.348455	-0.122485	-0.414442	-0.492858	-0.314812	0.237667	-0.604056	-0.613641	0.63655	-0.554684
NM_002666	PLIN	-0.216708	-0.24937	0.037392	-0.135012	0.358948	0.553865	0.072096	-0.320124	0.001111	0.143965	-0.302815	0.655805	0.113206	-0.180459	0.069711	-0.325691	-0.009224	-0.146884	0.456478	-0.219117	0.076508	-0.168418	-0.103559	-0.330279	-0.281548	-0.268974	-0.074491	-0.238739	-0.416158	-0.056815	-0.237796	-0.374265	-0.191553	-0.080076	-0.195856	-0.227321	0.376564	-0.258167	-0.12849	-0.246934	-0.361222	0.700298	-0.087885	-0.062345	0.313463	-0.338184	0.472873	-0.498827
NM_016588	LOC51299	-0.095851	-0.239684	0.232338	0.06159	0.030805	-0.029752	-0.013394	-0.243553	-0.138667	0.155763	-0.128508	0.026861	-0.027408	-0.295505	-0.088627	-0.049112	-0.023437	0.13244	0.011222	-0.266835	0.001031	-0.015929	0.237693	-0.192957	-0.176809	-0.00889	0.144513	0.424509	-0.029198	0.104047	-0.143977	-0.107896	0.149582	-0.183472	-0.018122	0.214913	-0.000345	-0.015733	0.200086	-0.025171	-0.173145	0.125297	-0.06718	0.115073	0.261839	0.280228	-0.151464	-0.08673
NM_020360	PLSCR3	0.093794	-0.137922	0.017945	-0.071451	-0.035545	-0.261662	-0.085848	0.03149	0.128462	-0.012537	-0.059144	-0.147512	0.156097	-0.084619	0.061041	-0.073366	0.206562	-0.156461	-0.110382	0.055002	0.012794	0.03531	0.046743	0.238713	-0.151827	-0.227823	0.179503	0.06633	0.115378	0.157158	0.212403	-0.173372	0.147906	0.029551	-0.075881	0.162972	0.08768	-0.003329	-0.200219	-0.385943	-0.065154	-0.056898	0.168858	-0.16408	-0.039083	0.115332	0.098645	-0.106494
Contig56919_RC		-0.216842	-0.075076	0.46993	-0.147264	-0.065169	0.177564	-0.11408	0.41039	0.026374	0.076944	0.286108	0.417505	-0.027479	0.047771	-0.17843	0.002755	-0.171485	-0.115867	-0.039481	-0.115166	0.078098	-0.059076	-0.094305	-0.30481	-0.164907	-0.210308	-0.043396	0.124344	-0.349525	-0.090354	-0.12356	-0.340227	-0.062139	-0.146645	-0.03193	-0.126197	0.116693	0.432674	0.058258	-0.157202	-0.105392	0.004615	0.044876	-0.028835	0.058218	-0.036091	0.169261	-0.373553
AL137707	LOC55901	-0.151456	-0.01182	0.069614	0.067931	0.038356	0.071892	-0.089419	0.019146	-0.244477	0.29716	-0.019453	0.106023	0.05093	-0.443363	0.1325	-0.224473	0.131504	-0.038364	0.098517	0.015639	0.201856	0.387724	-0.107469	-0.384531	-0.08881	-0.170567	-0.207258	-0.068723	0.044405	-0.045829	0.091893	-0.110909	0.106346	0.121449	0.061447	-0.313484	0.037336	0.067403	0.031906	0.185717	-0.082597	0.127507	-0.002936	0.124472	0.372227	-0.167466	-0.075015	-0.342666
NM_003975	SH2D2A	0.468268	0.138729	-0.244373	-0.197243	-0.121055	-0.340223	-0.292038	-0.421397	0.505861	0.089225	0.1566	-0.417569	-0.201134	-0.636443	-0.215016	0.052386	-0.230944	-0.141399	0.070756	0.408199	0.103659	-0.405875	0.233705	0.324786	0.0012	-0.357762	0.382401	0.068208	-0.100702	0.306838	-0.107425	-0.071035	0.249402	-0.257799	-0.322412	0.253577	-0.422778	-0.046238	-0.33451	-0.128323	-0.477586	-0.282137	-0.253945	0.015079	-0.223079	0.340304	-0.234778	0.268923
NM_000304	PMP22	0.018871	-0.067716	0.153848	0.141859	0.027713	-0.017221	-0.071899	-0.210039	-0.26767	0.020911	-0.155578	0.130401	0.125074	-0.240139	0.238767	-0.227362	0.14828	0.245999	0.041993	-0.018931	0.034211	0.186318	-0.00149	0.011816	-0.090837	-0.205451	0.087696	0.069926	0.173097	0.336096	0.194811	0.022541	0.223689	-0.010295	-0.117809	-0.611438	0.003091	-0.021415	0.038079	-0.157215	0.418878	-0.013686	-0.222457	0.163242	0.100304	-0.228309	0.293379	-0.019568
NM_003821	RIPK2	0.293972	-0.035918	0.043642	-0.050277	-0.082751	-0.242434	-0.017922	-0.342065	0.344022	-0.117289	0.07782	-0.194516	-0.159642	-0.023564	-0.271878	0.217571	-0.216703	0.298673	-0.072788	0.12628	-0.120611	-0.234416	0.394985	0.310005	-0.016457	-0.058469	0.335071	0.086005	-0.254182	0.077619	0.0286	-0.185054	-0.294217	0.182262	-0.016464	0.124027	-0.394609	-0.23139	-0.063579	0.119088	-0.133088	-0.137895	0.013187	0.052068	-0.220373	0.016996	-0.273338	0.344519
Contig3719_RC		-0.034637	-0.076987	0.048641	-0.164804	-0.137095	-0.394342	0.063469	0.278865	-0.35416	-0.00757	-0.188583	-0.324923	-0.06065	0.167009	0.072969	0.098748	-0.15411	-0.097995	-0.392484	-0.103939	0.016112	-0.197313	-0.29254	0.156565	0.120532	-0.24863	0.155097	-0.351973	-0.021834	-0.139832	-0.107625	0.053064	-0.300167	0.175859	-0.147696	-0.00805	-0.040822	0.17045	0.12808	-0.094633	0.146282	0.221241	-0.117462	0.017685	0.054069	-0.036997	0.000672	0.209604
NM_001381	DOK1	-0.098754	-0.215199	0.063366	-0.066285	0.293295	0.279587	0.033783	-0.196699	-0.277472	0.040877	0.100341	-0.381725	0.093812	0.329896	0.025587	-0.313794	0.018374	-0.109537	0.114925	-0.225817	0.077499	-0.079644	-0.082378	-0.236282	-0.407834	-0.105988	-0.261954	-0.191849	-0.047495	-0.120792	-0.031837	-0.205147	-0.026941	-0.153457	-0.260958	-0.300414	-0.085736	-0.152796	-0.227765	-0.266407	0.257506	0.11294	0.320103	0.110891	-0.123528	-0.346251	0.225942	-0.240004
NM_015957	LOC51074	-0.104283	-0.179084	0.097232	-0.059381	-0.104097	-0.007569	0.07007	-0.104845	-0.309305	-0.086355	-0.066409	-0.315312	-0.129905	-0.004093	-0.252701	0.397523	-0.052329	0.036021	0.02464	0.009461	-0.168176	-0.250333	-0.026584	0.240831	-0.03134	0.204846	0.150756	-0.236946	-0.20671	-0.126875	-0.222493	0.051926	-0.389685	0.05498	-0.145529	-0.032935	-0.100353	-0.114937	0.19273	0.395576	0.017119	0.047803	0.028317	0.324603	-0.150745	-0.072183	-0.138803	0.04146
Contig36419_RC		-0.235953	-0.153725	0.002169	-0.05031	0.036083	0.382465	0.155516	0.268181	0.335003	-0.224905	-0.182218	-0.425353	-0.026682	-0.17004	-0.185963	-0.16255	-0.112981	0.149053	0.150853	-0.181664	-0.05602	-0.048373	-0.14636	-0.133962	-0.03575	0.066194	-0.048886	0.014151	0.108353	-0.158927	-0.21143	-0.151248	-0.245216	-0.037247	0.25336	-0.079728	0.066389	0.188918	-0.000705	-0.005762	-0.556656	-0.222924	-0.125647	-0.129349	-0.046264	-0.171512	-0.492078	-0.472544
NM_018184	FLJ10702	0.302484	0.013506	-0.043262	0.191276	0.047081	0.003086	0.177006	-0.315026	0.031728	-0.148475	-0.080484	-0.064509	0.03506	0.076557	-0.018022	0.310005	0.034464	0.173358	0.001171	-0.119331	0.044644	0.014294	-0.084746	-0.247288	0.202271	-0.057415	-0.132508	-0.100292	0.108269	-0.05691	0.12658	0.048022	-0.181949	0.039535	-0.148099	-0.173802	0.030865	0.082448	0.02637	0.057939	0.056641	0.039117	-0.141069	0.057919	-0.032762	0.011876	-0.026305	0.041377
Contig20629_RC		-0.614547	-0.339807	0.00339	0.534645	0.46305	0.510274	-0.123351	-0.344308	-0.003564	-0.310443	-0.368094	-0.480336	-0.540883	-0.811331	0.284183	-0.841991	-0.151382	-0.36311	0.276252	-0.596939	0.130841	0.310326	-0.324714	-0.675145	-0.46241	-0.285591	-0.660853	-0.521135	0.096018	-0.676898	-0.144554	-0.084411	-0.275991	-0.412264	0.462146	-0.553519	-0.022838	0.00123	-0.461833	-0.055844	-0.839876	-0.081435	-0.318865	0.266385	0.151727	-0.753783	-0.087692	-0.771745
Contig43079_RC		-0.12559	-0.184367	-0.102605	-0.116414	0.073068	0.000691	-0.03183	-0.071114	0.777734	-0.02466	-0.003583	-0.341661	-0.180086	-0.340126	-0.020515	-0.115236	0.004903	-0.019657	-0.043671	0.063872	-0.013187	0.182969	0.193543	0.425781	0.116519	0.022732	0.392485	0.131388	0.126918	-0.112809	-0.30138	-0.0567	0.146158	0.050798	0.242303	0.278485	-0.044232	0.082265	-0.2166	-0.060047	-0.607641	-0.213498	-0.17165	-0.187845	-0.167459	-0.183088	0.087832	-0.218942
NM_007373	SHOC2	0.074425	0.037091	-0.009374	0.065264	-0.070822	0.086784	0.052373	-0.124373	0.023328	-0.020496	0.002534	-0.249906	-0.188357	0.150886	-0.111453	-0.092192	-0.098197	0.114884	0.040949	-0.22305	-0.099823	-0.103871	-0.088638	-0.414037	-0.097415	0.113592	-0.148678	0.026013	-0.012713	-0.235161	-0.192299	-0.044859	-0.430775	-0.249404	0.134057	-0.278522	-0.072759	-0.10396	0.193842	0.194788	0.222979	0.058473	0.139046	0.062358	0.128426	-0.239949	-0.22267	-0.186471
Contig4539		-0.437192	0.111921	-0.250835	-0.297001	-0.173375	0.326049	-0.243989	-0.228372	-0.37104	0.018539	-0.418437	0.139373	-0.086363	-0.165668	-0.230163	0.028662	-0.080132	0.009708	0.050645	-0.20382	-0.073823	0.014908	-0.173882	0.001468	-0.313129	-0.299156	0.079582	-0.091625	-0.13144	-0.204605	0.099483	0.258642	-0.105375	-0.221993	-0.054882	-0.10432	-0.050347	-0.005207	0.242168	-0.023208	-0.11434	0.091126	-0.311647	0.237216	-0.105474	-0.534203	-0.248313	-0.21055
NM_014899	KIAA0878	-0.54104	0.00569	-0.170047	-0.341694	-0.160065	0.26632	-0.332231	0.060488	-0.157429	0.025171	-0.492111	0.024068	-0.085683	-0.302683	-0.261521	-0.282443	-0.133808	0.063365	0.072699	-0.246511	-0.159621	-0.15045	-0.165125	0.076626	-0.384369	-0.418148	0.067564	-0.162976	-0.248281	-0.176272	0.158896	0.114627	-0.207043	-0.180092	0.04701	-0.108909	-0.055618	-0.008017	0.207407	-0.19042	-0.114837	0.097445	-0.239769	0.229379	-0.13616	-0.822987	0.013086	-0.204089
Contig54290_RC		-0.119004	-0.037601	0.194837	0.041389	-0.05377	0.071844	0.077246	0.05826	-0.010929	-0.159887	0.161358	-0.058053	0.016165	0.113504	-0.105735	-0.094946	0.068847	-0.280863	0.000338	-0.435148	0.030067	0.029626	-0.395265	-0.144371	0.154624	-0.015655	-0.106964	0.083085	0.014486	0.050105	-0.009926	-0.035112	-0.129288	0.387566	-0.032791	0.005344	0.067042	-0.36927	0.126585	-0.315587	0.144348	-0.04095	0.152562	0.140303	-0.131915	0.321534	0.104653	0.306549
AK001020		-0.057484	-0.027715	0.016854	0.045854	0.180362	0.234348	-0.169798	0.002728	0.021774	0.084225	-0.082882	-0.484036	-0.276695	-0.302152	-0.20508	-0.24744	0.244773	-0.321882	-0.061375	-0.428388	-0.010783	-0.036856	0.02794	0.071857	-0.361769	0.286045	0.042419	-0.026836	-0.047841	-0.18153	-0.277517	-0.227085	-0.081189	-0.123537	0.308667	0.046137	0.188277	0.121558	0.108198	-0.013192	-0.25714	-0.013641	0.06318	-0.128404	0.090145	-0.527541	-0.160588	-0.090962
NM_018048	FLJ10292	0.332883	-0.037385	-0.252914	-0.033069	-0.090293	-0.117263	-0.170078	-0.072774	0.007419	0.067145	-0.064402	-0.089144	-0.188654	0.186639	-0.210083	0.250711	-0.185065	0.193975	-0.27333	0.193976	-0.293071	-0.234021	-0.083145	-0.039301	-0.183887	-0.055342	0.361183	-0.249723	-0.318361	-0.131644	-0.301738	0.374507	-0.08942	-0.279082	-0.157313	0.335935	-0.235524	-0.109823	0.066092	0.244609	0.18119	-0.297052	-0.065897	0.149077	-0.025998	0.198426	-0.124912	0.489433
Contig57825_RC		-1.070274	0.010651	-0.355286	-0.225415	0.225211	0.251044	-0.167978	-0.480046	-0.909673	-0.130491	-0.093928	-0.641334	-0.155748	-0.387122	-0.162206	-0.291025	0.031184	-0.35462	0.100376	-0.48231	-0.104686	0.167026	-0.265971	-0.75378	-0.312238	-0.118251	-0.232729	-0.566706	0.10031	0.147081	-0.099621	1.459484	-0.149109	-0.124813	-0.13881	-0.710687	-0.144847	-0.420382	-0.085086	0.019241	-0.237708	-0.182616	-0.291711	-0.124795	0.060543	-0.361248	-0.182118	-0.283861
AB037745	KIAA1324	-0.346379	0.281984	0.058058	-0.146771	-0.032113	0.103508	0.08986	0.202847	-0.672473	-0.269496	0.155968	-0.011029	-0.183839	-0.204814	0.186404	-0.79117	0.147123	-0.573957	0.266542	-0.240629	0.213901	-0.044168	-0.110171	-0.29314	0.113777	-0.00939	-0.3801	-0.352961	0.346812	-0.909603	0.050715	-0.084881	-0.436217	0.092048	-0.107791	-0.036544	0.130375	-0.080046	-0.122021	-0.013106	0.043313	0.253815	0.281167	-0.175489	0.15459	0.067151	0.353547	-1.152816
NM_018004	FLJ10134	-0.46346	-0.495683	-0.153316	-0.268854	-0.219587	-0.413779	-0.223593	-0.181188	0.130893	-0.213099	-0.434824	0.393691	-0.068658	-0.792412	-0.298766	0.071825	-0.103819	-0.124708	-0.286082	0.55749	-0.195583	-0.243605	0.297714	0.315624	-0.324708	0.147628	0.156259	0.660765	0.134698	0.048378	-0.029823	0.560642	0.057155	-0.187721	-0.252539	-0.399658	-0.364597	-0.028483	0.1001	-0.357401	-0.439951	-0.203002	-0.392906	0.136067	0.01026	-0.401395	-0.251262	0.082269
NM_018410	DKFZp762E1312	0.490583	0.125435	-0.171166	-0.285153	-0.358454	-0.605006	-0.199077	0.287659	0.495534	0.014727	-0.295625	-0.068373	-0.201407	0.161439	-0.423249	0.091718	-0.462046	0.02464	-0.282023	0.342648	-0.284399	-0.339038	0.04439	0.451622	0.382652	-0.375484	0.460346	0.065768	-0.354237	0.364147	-0.489986	0.192778	0.112619	-0.148959	0.107792	0.456139	-0.421291	-0.099109	-0.387102	0.173659	-0.402787	-0.536393	-0.146564	-0.074632	-0.094318	0.37495	-0.731422	0.394614
NM_003633	ENC1	-0.313301	0.164518	0.140903	-0.014699	-0.085588	-0.178761	-0.218788	0.290786	-0.2335	-0.088861	0.002665	0.205369	0.056599	-0.535725	0.167267	-0.224262	-0.007727	0.429499	0.15721	-0.050164	0.136483	0.163635	0.109855	0.081464	0.143435	-0.16018	0.240399	0.067554	-0.277136	-0.0754	0.044158	0.046796	0.153292	-0.141889	-0.037622	0.174824	-0.030472	0.09675	-0.104515	-0.001645	-0.229409	0.226808	-0.163498	0.123784	-0.030103	-0.030065	0.354468	-0.180619
NM_004762	PSCD1	0.242577	0.03874	0.053072	-0.027215	0.074885	-0.056932	0.058815	-0.117103	-0.033504	0.000544	-0.300503	0.159002	-0.055869	-0.322694	-0.055039	0.009572	-0.060469	0.038159	-0.102175	0.124986	-0.081467	-0.044813	0.160028	0.116583	0.04871	-0.26569	0.105568	0.05985	-0.140092	0.272263	-0.128495	-0.243804	-0.163769	-0.126291	-0.017257	0.027024	-0.10115	-0.122231	-0.23235	0.176455	-0.114196	-0.052903	-0.139911	0.02293	-0.124406	0.129854	-0.001715	0.249313
NM_017456	PSCD1	0.1801	-0.054523	0.015673	-0.000366	0.11052	0.017123	-0.004189	-0.058992	0.10064	0.03696	-0.194539	0.210754	-0.030119	-0.252115	-0.014172	0.018281	-0.089129	0.089953	-0.068799	0.133945	-0.063663	0.009032	0.115931	0.058466	0.09551	-0.168546	0.048782	0.124029	-0.190455	0.2593	-0.122775	-0.182893	-0.066246	-0.139648	0.024302	0.010483	-0.154581	-0.088553	-0.196318	0.248255	-0.128951	-0.076274	-0.160572	0.009089	-0.1048	0.089555	-0.046478	0.279461
NM_020979	APS	0.562722	-0.143519	-0.12361	-0.179591	-0.118299	-0.20317	0.08476	-0.256049	0.664776	-0.105211	0.110867	-0.027082	0.243978	0.198896	0.040372	-0.078121	-0.074173	-0.025246	-0.1064	0.395141	-0.082969	-0.034661	0.350379	0.145487	-0.179564	-0.144783	0.435629	-0.050057	0.033482	-0.029658	-0.058296	-0.040236	0.123021	0.079268	-0.030613	0.277674	0.081124	-0.289613	-0.397057	-0.461863	0.231539	-0.236534	0.309822	-0.437343	-0.287379	0.113132	-0.145292	0.205734
NM_003258	TK1	-0.048508	-0.338815	0.042873	-0.261004	-0.434923	-0.427218	0.035822	0.162951	0.146641	-0.28714	-0.234931	0.081379	-0.088338	0.144038	-0.505876	0.05117	-0.510981	0.032915	-0.331187	0.302108	-0.432016	-0.519027	-0.154984	0.560289	0.289091	-0.774581	0.157817	-0.056854	-0.210257	0.320239	-0.27913	-0.209947	-0.097178	0.060333	-0.10761	0.076464	-0.362849	-0.146894	-0.300346	0.157391	-0.227789	-0.636619	-0.067413	-0.378359	-0.526729	0.26623	-0.552954	0.376141
Contig50669_RC	KIF9	-0.081205	0.068296	-0.133793	0.026291	-0.046809	0.005473	0.133579	-0.197927	-0.255526	-0.218313	0.209733	0.012873	0.027127	0.459271	-0.122283	-0.30098	0.108875	-0.118246	-0.070957	-0.272959	-0.032075	-0.092479	-0.359225	-0.382523	-0.026447	0.162244	0.090702	0.033238	-0.213332	-0.21571	0.093157	0.290834	-0.043627	0.001862	-0.273699	0.038524	0.041746	-0.098203	0.328383	0.370373	0.227275	0.299204	0.086508	-0.041455	-0.132096	0.002686	-0.025953	0.064361
NM_001321	CSRP2	0.230959	-0.118233	0.280815	-0.048047	-0.224584	-0.146085	-0.151677	-0.293996	-0.161899	0.090359	-0.295092	0.319174	-0.051219	-0.731846	-0.045003	0.474187	0.049701	-0.150836	-0.135873	0.590509	-0.06172	-0.213389	0.235804	0.610327	-0.311742	0.237463	0.356876	0.224897	-0.004369	0.170199	-0.199052	-0.09994	-0.059956	-0.078744	-0.156483	0.346737	-0.074114	-0.142084	0.125216	-0.181021	-0.301225	-0.206191	-0.281958	-0.011554	0.114042	-0.001839	0.023599	0.344713
Contig41624_RC		-0.29203	-0.104374	-0.039855	0.032708	-0.151659	-0.068992	0.114246	0.004764	0.081868	0.039594	0.0129	-0.014317	0.066798	0.06451	0.031757	-0.113362	-0.125951	-0.024557	-0.108212	-0.536974	-0.241125	-0.049942	-0.106196	-0.068713	0.229712	-0.224126	0.269675	0.227568	-0.095598	0.019807	0.103287	-0.114634	0.061145	0.097342	0.163857	-0.786072	0.022085	-0.025476	-0.035941	-0.038722	0.047631	-0.041415	0.160141	-0.195561	-0.266221	-0.653269	0.060814	0.184028
NM_014054	FT005	-0.187801	-0.010176	0.087102	-0.148172	0.069399	0.10263	-0.014374	0.080194	0.032613	0.312916	0.347047	0.06082	-0.037936	-0.091079	0.183719	-0.169426	-0.123456	0.3083	-0.110974	-0.107624	-0.152385	0.323161	-0.069306	0.037963	-0.054732	-0.069552	0.116038	0.166542	-0.197176	-0.098641	-0.119956	0.219712	0.255407	-0.230973	0.009418	-0.067225	0.097193	0.181765	-0.177918	-0.026665	-0.030066	-0.086935	-0.093086	0.000161	-0.204524	-0.089339	-0.187467	-0.061134
Contig28228		-0.347773	-0.225797	0.09318	0.070724	0.158886	0.351853	0.018796	0.098192	-0.161935	-0.203096	0.130046	-0.347041	-0.237395	-0.110971	0.052249	-0.140503	0.121586	-0.114476	0.000467	-0.168278	0.08186	-0.043394	0.117754	0.214047	-0.110699	0.235954	0.102983	-0.021243	0.28542	-0.218591	-0.081711	-0.10502	-0.073208	0.043315	0.287508	0.094838	0.199025	0.212934	-0.161451	-0.050176	-0.517679	-0.028461	0.084744	-0.015024	0.04974	-0.40572	-0.095318	-0.411495
Contig36647_RC		-0.724103	-0.635259	-0.766921	0.044587	-0.004976	-0.209559	0.401927	-0.390391	-0.863637	0.036524	-0.606366	-0.546245	0.013571	-2	0.323332	-1.112078	-0.56997	0.135629	0.515696	-0.7862	0.575392	0.187001	-0.465472	-0.848413	0.511449	-0.345891	-0.832675	-0.797809	-0.623129	-0.77573	-0.034068	-0.643624	-0.160512	0.363253	0.270897	-0.815604	0.062311	0.017732	0.134098	0.542676	-0.294328	0.097891	-0.299258	0.065091	0.241492	-0.788599	0.62584	-0.896398
NM_003095	SNRPF	-0.116859	0.050985	-0.003998	-0.053972	-0.06784	-0.119346	-0.003823	0.177626	0.087384	-0.095694	0.062702	-0.043606	-0.030782	0.241025	-0.112916	0.329498	-0.125885	0.19961	-0.098787	-0.075553	0.018046	-0.316651	-0.201116	0.080245	0.013489	-0.074811	-0.000608	-0.139155	-0.295436	-0.085861	-0.114066	0.133468	-0.094724	0.047407	-0.046735	0.266942	-0.113408	-0.086097	-0.064224	0.032564	0.088644	-0.275458	0.088086	-0.185921	-0.094212	0.2343	-0.0484	-0.072136
AB002359	PFAS	0.105382	-0.107697	-0.101548	0.205991	0.005292	-0.165588	0.043517	0.0967	-0.254183	0.143954	0.205782	-0.372091	0.266503	-0.052394	0.06422	-0.391468	-0.003994	0.029542	0.036471	0.054172	-0.000666	0.134588	0.061132	0.205954	0.065883	-0.153712	0.12481	-0.05374	0.469286	-0.136789	0.287441	-0.018211	0.306032	-0.042103	0.2194	0.100214	0.267116	0.047056	-0.145524	-0.193217	0.09467	0.099842	0.115406	-0.098959	0.01927	0.274197	0.058367	-0.117886
AF272357	NPDC1	-0.813725	0.105209	0.306238	-0.015086	-0.01527	0.158486	0.032741	0.291951	-0.214682	-0.127634	0.107629	0.219209	0.047516	0.003374	-0.056276	-0.566718	-0.078307	-0.080879	0.099749	-0.309636	0.111649	0.044458	-0.301885	-0.347509	0.001906	-0.222611	-0.438518	-0.423257	-0.113474	-0.478871	0.016204	-0.203747	-0.133368	0.327984	-0.031634	-0.644199	0.013884	0.154147	-0.189897	-0.0919	-0.155861	-0.014107	0.217257	-0.089155	-0.053248	-0.139346	0.257265	-0.443982
NM_015392	NPDC1	-0.719561	0.105628	0.296615	0.032743	-0.019776	0.208932	0.052848	0.266286	-0.087535	-0.077125	0.162879	0.245527	0.05374	0.028321	-0.064066	-0.581015	-0.131921	-0.06751	0.184454	-0.183627	0.087677	0.099731	-0.242592	-0.246076	0.113998	-0.065124	-0.398696	-0.233028	0.101654	-0.502415	0.064343	-0.125805	0.015637	0.290914	0.054311	-0.647117	-0.016895	0.176714	-0.117584	-0.049903	-0.157596	-0.017001	0.217925	-0.084048	-0.007624	-0.050296	0.252644	-0.478284
Contig41275_RC		-0.032644	0.142286	0.025505	0.192575	-0.139444	-0.001358	-0.012433	0.173212	0.089066	-0.044275	-0.02259	0.21509	0.303201	0.087836	0.130994	0.060901	-0.101591	-0.151972	-0.032861	0.119901	0.042942	-0.011085	-0.089025	-0.123166	-0.005987	-0.117087	-0.733205	-0.480799	-0.198919	-0.081809	0.052421	0.402665	-0.019131	0.134637	0.17461	-0.320787	0.17298	0.007683	0.191764	0.429017	0.195009	0.153099	0.060952	0.394626	0.060143	0.185727	0.050807	-0.530816
Contig45730_RC		-0.532658	-0.370146	-0.159672	-0.360057	-0.212144	-0.272785	0.058642	-0.254147	-0.05361	-0.236054	0.11969	0.15625	0.156244	0.006944	0.028955	0.2954	0.082146	-0.033456	-0.075906	-0.235258	0.030117	0.118307	-0.421194	0.308494	0.066	-0.203151	0.401009	0.055879	-0.035132	0.473523	-0.125227	0.170053	0.097972	-0.181605	0.048484	0.252139	-0.08957	0.139539	-0.085184	-0.173445	0.065783	0.025175	0.027527	-0.154743	0.078521	0.306033	-0.025605	-0.051089
NM_003014	SFRP4	-0.308941	0.059723	-0.061305	-0.047872	-0.12295	-0.138418	-0.258398	-0.358937	-0.605575	-0.083406	-0.049741	-0.099341	-0.18631	-0.806773	0.292214	-0.481639	-0.020478	-0.166033	0.261925	-0.368562	0.398023	0.387086	0.311947	-0.937324	-0.566177	-0.250465	-0.370549	-0.074009	0.108164	-0.24073	0.373639	-0.65617	0.331253	-0.208083	-0.386993	-0.450539	0.633103	0.244638	0.173905	0.118351	0.022699	0.213993	0.178093	0.264984	-0.074292	-0.638525	-0.163439	-0.381091
NM_014580	SLC2A8	-0.319098	-0.059479	0.129351	0.06142	-0.102012	-0.110285	0.147502	0.223131	0.047953	0.118511	-0.043453	0.093513	0.048832	-0.205953	0.130925	-0.00167	0.014579	-0.130335	0.157729	0.098841	0.065074	0.127422	-0.232222	-0.067639	0.25544	-0.180884	-0.288224	-0.092577	0.17781	-0.174704	0.199684	0.096718	-0.047891	0.180657	0.061984	-0.178651	0.007407	-0.002248	-0.006998	-0.069168	-0.17349	0.041661	0.045059	0.011842	0.03446	-0.097199	0.294934	-0.002502
NM_014720	KIAA0204	0.030332	0.13693	-0.230057	0.231509	0.04148	0.023434	0.02445	-0.318479	-0.413926	-0.002056	-0.004876	-0.446693	-0.164482	0.260325	-0.301269	0.011564	0.069722	0.153465	-0.023186	-0.111589	-0.02732	0.178366	-0.117935	-0.511439	-0.222769	0.143519	-0.094811	0.025717	-0.166615	-0.377327	-0.112202	0.166126	-0.215766	-0.263356	0.084592	-0.291782	0.045377	-0.084286	0.272702	0.335644	0.289214	-0.030426	-0.048677	0.116418	0.028747	-0.409734	-0.375249	-0.097739
AB007864	KIAA0404	-0.032592	-0.065461	-0.10758	0.089582	0.044029	-0.029895	0.113439	0.201738	0.11239	0.095527	0.151242	-0.048819	0.098801	0.074849	0.036133	-0.194286	-0.114334	-0.080843	-0.009282	0.053928	0.048194	0.039873	0.048773	0.033852	0.02446	0.272069	-0.173181	-0.044009	0.098484	-0.227016	0.219175	-0.173185	0.226075	0.157356	-0.029892	0.209227	0.066318	-0.16787	-0.235334	-0.278534	-0.058468	-0.009683	0.163399	-0.156098	-0.029018	0.20498	0.115635	-0.011488
Contig41748_RC		0.093924	-0.146569	0.073813	-0.000524	-0.045047	-0.120193	0.012028	-0.0718	-0.194449	-0.045395	0.06293	-0.172736	0.058162	0.048758	-0.169068	-0.284305	-0.069377	-0.074802	0.021586	-0.067179	-0.116415	-0.101057	-0.194655	0.143084	0.283519	0.108772	-0.052014	-0.170087	0.046934	-0.103286	-0.031502	0.296654	0.109355	0.070098	0.340645	0.083406	-0.192904	0.364946	-0.212881	-0.183075	-0.252172	0.203891	0.095245	-0.07544	-0.020855	-0.032685	0.293938	0.082693
AB002351	KIAA0353	0.011383	0.54533	-0.141269	-0.607235	-0.311973	-0.393937	-0.489001	-0.306953	-0.425732	0.11468	-0.266128	-0.15033	-0.127486	-0.657707	-0.372562	0.232276	0.640882	-0.465803	-0.238736	0.267511	0.004558	-0.307878	0.166473	0.741718	-0.484254	0.23779	0.488088	-0.398393	-0.503399	0.770895	-0.099786	-0.041305	-0.25244	0.507149	-0.319036	-0.024011	0.339117	-0.361508	-0.363248	-0.732432	-0.289777	-0.153277	-0.118095	-0.365208	0.033034	-0.007213	-0.246414	0.357903
Contig41887_RC		-1.479034	0.021157	0.199616	0.141984	-0.004502	0.615505	0.004193	0.094123	-1.059821	-0.230792	-0.115925	0.362856	0.058508	0.174634	-0.102992	-1.514032	-0.232859	-0.274146	0.160623	-1.137576	0.23719	-0.28147	-1.084201	-0.141694	-0.634767	-0.105534	-1.2374	-0.163356	-0.250072	-0.284648	0.09473	-0.027072	-0.632641	0.188445	-0.152086	-1.365362	-0.004639	-0.002866	0.07256	-0.201394	-0.175023	0.034146	0.029244	0.147273	-0.205095	-0.009992	0.31448	-0.964074
Contig56386_RC		-0.11363	0.067164	-0.003446	0.077044	0.126567	0.210041	-0.170364	0.105463	-0.138583	0.036225	-0.18241	0.836733	-0.168706	-0.162059	0.072968	-0.198202	-0.335131	0.240742	-0.358564	-0.127914	-0.332642	0.501682	-0.26988	-0.146097	-0.138517	-0.079147	-0.330395	-0.350121	-0.452867	-0.159621	-0.428326	-0.154402	-0.099493	-0.116819	0.067916	0.049534	-0.056854	-0.347059	-0.317665	0.361688	-0.165941	-0.0762	-0.396408	0.285788	0.314164	-0.352347	-0.207762	-0.323454
NM_018683	ZNF313	0.290026	-0.00267	0.401262	-0.133614	-0.146132	-0.191324	-0.049089	-0.066855	-0.08625	0.066059	-0.121234	-0.202452	-0.051869	0.053401	-0.068398	0.162816	-0.197591	0.17772	-0.128351	0.06555	-0.081799	-0.364861	0.103944	0.318117	0.075684	-0.190201	-0.069521	-0.008329	-0.245496	0.259974	-0.148398	-0.03221	0.100685	0.136696	-0.140921	0.162173	-0.143591	-0.226533	-0.065506	-0.206076	0.059319	-0.151389	-0.201665	-0.033976	-0.190554	0.002697	-0.056219	0.220323
NM_006864	LILRB3	0.043152	0.106287	-0.033573	-0.134877	-0.066797	-0.260324	-0.101532	-0.544098	0.26914	0.043857	-0.348648	-0.06691	-0.186887	-0.534702	-0.452199	-0.034508	-0.167663	0.093335	0.032549	0.458971	0.047856	-0.247599	0.358738	0.273549	0.118891	-0.300661	-0.196784	0.206516	0.001582	0.069493	-0.049908	-0.572058	0.039524	-0.179946	-0.230236	0.073627	-0.307034	0.135217	-0.359326	-0.034138	-0.238966	-0.075767	-0.098827	0.068461	-0.178939	-0.189279	0.102612	0.080076
NM_002343	LTF	-0.489706	-0.993421	-0.991877	-1.155132	-0.426614	0.638883	-0.775857	-0.305875	-0.47756	-0.220435	-0.790008	0.59682	-0.051445	-1.204672	-0.773485	-0.12297	-0.221164	-0.299509	0.555181	0.64763	0.380172	-1.097182	0.312019	0.592948	-0.753905	-0.321315	-1.209641	-0.689021	-0.94059	-0.118418	-0.660621	-0.423016	-0.076133	0.793034	-0.395621	0.845179	-1.125867	-0.871411	-0.829094	-1.273336	-0.614248	-0.815227	-0.567099	0.464061	-0.385427	-0.372935	-0.028784	0.539124
NM_001189	BAPX1	-0.344074	0.046131	-0.067555	0.412714	0.077994	-0.36294	-0.055932	-0.087205	-0.404295	-0.162785	-0.155301	-0.520935	0.021271	-0.42909	0.214565	0.059834	0.029882	0.110991	-0.050719	-0.338106	-0.016061	0.155255	-0.35607	-0.249976	-0.154866	-0.189244	0.089288	0.149849	0.34249	0.40114	0.387261	0.045235	0.491514	-0.387703	-0.078646	-0.208249	-0.046424	0.229115	-0.085948	-0.105961	-0.014084	-0.079362	-0.091811	0.172307	0.43447	-0.673462	0.260098	-0.074843
NM_017436	A14GALT	-0.186483	-0.232279	-0.001465	-0.062008	-0.026513	-0.015319	-0.20479	0.002346	-0.183084	0.12441	0.161748	0.004908	0.004457	0.121535	0.000081	-0.255178	0.061149	0.080965	0.170426	-0.071822	0.030945	0.056948	0.155886	-0.293203	-0.274471	-0.050278	-0.082034	0.018778	-0.129378	0.284376	0.086695	-0.019258	0.275244	0.204961	-0.055436	-0.442529	0.081536	-0.03371	-0.041386	-0.192832	-0.052788	-0.149722	-0.005619	-0.164761	0.000632	0.128123	-0.032162	0.341768
Contig43613_RC		-0.324557	0.041732	0.383375	0.098943	0.245916	-0.097864	-0.050482	0.004242	-0.231916	0.156742	-0.200975	-0.534066	-0.056923	-0.505589	0.109354	-0.435321	-0.016465	0.007374	-0.084124	-0.263592	0.023957	0.122403	-0.098942	-0.460564	-0.33819	0.14773	-0.209495	0.120379	0.558257	-0.264047	-0.002379	-0.008332	0.168774	-0.40228	0.212083	-0.362524	0.237997	0.087844	0.295666	0.271126	-0.140384	0.173385	0.11324	0.280826	0.414787	-0.527177	0.123208	-0.185816
NM_000076	CDKN1C	-0.315528	-0.328814	0.050328	-0.24686	-0.195189	0.152768	-0.320328	-0.115029	-0.132037	0.161591	-0.127775	-0.054869	-0.003638	-0.340417	0.17134	-0.108266	0.403331	-0.339962	0.026115	-0.144501	0.149525	0.259146	-0.044626	-0.771927	-0.28811	0.128363	0.136626	-0.251253	-0.09517	0.155924	0.140765	0.193821	0.099398	0.23539	-0.22464	-0.076557	0.24075	-0.210488	0.139438	-0.372392	0.093617	0.186322	-0.068925	-0.179263	0.075883	-0.540699	0.041317	0.254819
Contig57631		-0.646958	-0.702783	-0.604712	0.124243	0.081206	0.360736	-0.353169	-0.195703	-0.461225	-0.141524	-0.063855	-0.389126	0.058532	0.819759	-0.286607	-0.686061	0.188997	-0.425435	0.395886	-0.315234	-0.202856	0.00695	-0.001876	-0.326088	-0.726277	-0.564347	-1.007355	-0.459492	-0.538482	-0.466206	-0.211746	0.310674	-0.256971	-0.341075	-0.568064	-0.314482	0.033142	-0.139685	0.114154	-0.455547	0.555441	-0.504774	0.181688	-0.023166	-0.427525	-0.531351	-0.391354	-0.449563
Contig842_RC		0.274417	0.02181	-0.19572	0.069456	0.160184	0.126667	-0.09164	-0.543316	-0.159597	0.096188	-0.210419	-0.300216	-0.27941	-0.445041	-0.266848	0.278078	-0.033756	0.06808	-0.088682	-0.12165	-0.040788	-0.293035	0.348007	-0.242885	-0.418798	0.047991	0.185775	-0.023221	-0.495701	0.141116	-0.187879	-0.138308	-0.780056	-0.490523	-0.247098	-0.226496	-0.158442	0.009376	0.076075	0.260355	-0.069047	0.133256	0.007434	0.269891	-0.093228	0.127524	-0.560635	0.263728
NM_013322	SNX10	0.098004	0.217461	-0.382929	-0.160553	0.218527	0.068947	0.218284	-0.375997	-0.24899	0.236424	-0.403276	-0.473286	-0.227836	-0.294771	-0.386275	0.111805	-0.089485	-0.267076	-0.115513	-0.078062	-0.020299	0.157749	0.009676	-0.037906	-0.403779	-0.330494	-0.065297	-0.225273	-0.253305	-0.109794	-0.14366	-0.095506	-0.425564	-0.002613	-0.40104	-0.360803	0.004408	-0.028417	0.10737	0.145585	0.08311	-0.143027	-0.288953	0.353598	-0.207875	-0.329229	-0.450171	0.071707
NM_003093	SNRPC	0.097472	0.039983	-0.073933	-0.121963	-0.076125	-0.178189	-0.00198	0.160758	0.218123	-0.010374	-0.002696	-0.030148	-0.015349	0.133661	-0.109302	0.075404	-0.150753	-0.107497	-0.188195	0.008151	-0.02914	-0.207493	-0.055308	0.192206	0.065502	-0.089705	0.273119	-0.042771	-0.197055	0.115393	-0.006046	0.114407	-0.00508	-0.144072	0.053198	0.190461	-0.060099	0.013816	-0.051039	-0.0149	-0.016422	0.053765	-0.039862	-0.115417	-0.292451	0.193187	0.041736	0.181582
NM_007126	VCP	0.206828	-0.092894	0.036522	0.103501	-0.068367	-0.079839	0.058388	-0.087119	0.036439	0.118715	0.067142	-0.150013	0.083389	-0.137285	0.039391	-0.063918	-0.066802	-0.01439	0.053045	0.059309	-0.107782	0.090618	-0.031116	0.433365	0.372503	-0.045016	-0.170261	0.102701	0.211931	0.017255	0.077608	-0.046381	0.217654	0.062677	-0.026504	-0.007082	-0.041574	0.061468	-0.147693	-0.198383	-0.279108	-0.134166	0.062957	0.078392	0.053932	-0.057915	-0.058057	-0.084445
AK001731		0.014142	0.141384	0.377506	0.147549	0.319139	0.012499	0.073157	-0.113209	-0.550053	0.154198	-0.207308	-0.328806	-0.196831	-0.159618	-0.056324	-0.082279	-0.068877	0.01933	-0.029183	-0.113859	0.002585	-0.198456	0.04615	-0.000489	-0.142531	0.155419	-0.029672	-0.091109	0.158293	-0.274162	-0.055429	0.104763	-0.427602	-0.133878	-0.206704	-0.061809	-0.025208	-0.15636	0.308195	0.086586	0.174368	0.09637	-0.017662	0.289125	0.24542	0.050347	0.038857	0.01449
Contig43667_RC		-0.2676	0.004906	0.432093	0.046824	0.080795	-0.016502	0.142008	0.152684	-0.165013	0.330249	0.031297	-0.157601	0.130763	0.037972	-0.046161	-0.07418	-0.084025	-0.12586	-0.103082	-0.082356	0.182953	0.056229	-0.074916	0.052023	0.049033	0.051678	-0.187952	0.157082	0.162717	-0.242518	0.047537	-0.044442	0.082373	-0.047624	0.099274	0.11333	0.094614	-0.077797	0.159079	-0.006011	0.028263	-0.001861	0.152662	0.207143	0.123985	-0.290419	0.203431	-0.108738
Contig20793_RC		-0.508108	-0.743348	-0.358332	-0.505297	-0.51167	-0.448086	-0.305811	-0.37333	-0.502829	-0.411908	-0.411087	0.755341	-0.416632	-0.400565	-1.139364	-0.575966	-0.460639	0.549084	-0.247701	-0.428864	-0.31455	-0.461801	-0.336609	-0.207263	-0.388303	-0.663487	-0.634091	0.354535	-0.302711	-0.327148	-0.417303	-0.576017	-0.303971	-0.564197	-0.273691	-0.418979	-0.323299	-0.486402	-0.38106	-0.059839	-0.486392	-0.470271	-0.303283	-0.397668	-0.482838	0.256467	-0.475453	-0.515819
NM_017866	FLJ20533	-0.017451	-0.223861	-0.093936	-0.045949	-0.340162	-0.135228	0.131588	0.417191	-0.267904	-0.021459	-0.08411	-0.219897	-0.176813	0.183549	-0.236674	0.14791	-0.263636	0.115507	-0.182677	-0.072193	-0.149538	-0.156155	-0.10333	-0.077891	-0.102999	-0.186271	0.372334	-0.054346	-0.343154	-0.215701	0.034606	-0.106123	-0.278385	0.35351	-0.158824	-0.004431	-0.22514	-0.196033	0.250774	0.010502	0.18667	-0.143991	-0.157023	0.056982	-0.027963	0.063553	-0.265008	0.101806
NM_001294	CLPTM1	-0.110207	-0.007648	-0.138054	-0.114138	-0.018955	0.213168	0.080735	0.249675	0.302922	0.07599	0.093056	0.486465	0.050866	0.030428	0.022157	0.248804	-0.029633	-0.204949	0.074554	0.017082	0.051732	-0.06616	-0.045339	0.112221	0.17193	-0.146667	-0.261035	0.056844	0.042791	0.138071	0.077414	-0.172414	0.189286	0.128237	0.026444	0.000503	-0.053888	0.008036	-0.014981	-0.22126	-0.190455	-0.101433	0.0047	-0.257315	0.004764	-0.068215	0.112105	-0.113841
NM_001568	EIF3S6	0.167827	-0.079945	-0.061425	0.068033	-0.092344	0.04577	0.096338	-0.198974	-0.021103	0.021191	0.41991	-0.248312	-0.187329	0.231801	-0.154589	0.356961	-0.02697	0.13701	-0.037031	-0.2349	-0.040457	-0.294925	0.270798	0.029081	-0.354656	0.171797	0.356076	-0.087922	-0.244837	-0.180517	-0.079132	0.017384	-0.579304	0.064738	0.077591	0.017459	0.013753	-0.357531	0.362743	0.409235	0.018026	0.110882	0.110846	0.034114	-0.022374	0.087164	-0.393422	0.087922
AL050346	C22ORF3	0.200547	0.150381	0.05898	-0.178218	-0.175684	-0.231692	-0.134227	0.291352	-0.126904	0.181273	-0.027423	-0.114002	0.008744	-0.161265	-0.137871	-0.110416	-0.075766	0.227932	0.049375	0.070554	-0.498352	-0.109611	0.026381	0.045855	0.218931	-0.131235	-0.047762	0.261466	0.045881	-0.00873	0.022982	-0.057604	0.052257	0.211599	0.05347	-0.137152	0.009801	0.112043	0.068787	0.057555	-0.044471	-0.187672	0.065373	0.107891	0.062158	-0.074267	-0.102324	-0.079574
Contig51742_RC	HSCP1	0.135937	0.021206	0.071793	-0.180422	-0.125571	-0.179991	0.029648	-0.388373	-0.235777	0.047993	0.055181	-0.091424	0.053406	-0.665152	-0.036341	0.071157	0.022047	0.155607	-0.16202	0.039554	-0.00945	-0.062313	-0.048189	-0.191082	0.152902	-0.074955	0.046015	0.348467	-0.072708	-0.004364	0.081443	-0.1778	0.044604	0.153219	-0.11259	0.287105	0.059831	-0.048669	0.017032	-0.241852	-0.023283	-0.086256	-0.154234	-0.05095	0.054548	0.280812	-0.342814	0.14234
NM_018120	FLJ10511	0.000577	-0.164575	-0.141815	0.12612	-0.084195	-0.202649	0.027422	-0.175055	0.216839	-0.310766	-0.08903	-0.116431	-0.246305	-0.033063	-0.157234	0.365381	-0.304168	0.198077	-0.074065	0.086113	0.02114	0.185634	-0.272709	-0.223139	0.232083	-0.072482	0.06499	0.116782	-0.090599	-0.090867	-0.167537	-0.105854	-0.346243	0.034021	0.111943	0.13619	-0.085897	-0.066582	0.080976	0.209992	0.075725	-0.065088	-0.090988	-0.000463	-0.06988	-0.164269	-0.323756	-0.195777
NM_014382	ATP2C1	0.110143	-0.157415	0.003187	0.01957	0.064653	0.04253	0.12581	-0.134426	-0.330253	-0.184757	-0.165574	0.028051	-0.04148	-0.241977	-0.121968	0.248766	0.130032	0.023649	-0.032211	0.000637	-0.056347	-0.032524	0.357597	0.148459	-0.047521	0.000222	0.035532	-0.003015	0.017955	0.106635	0.070177	0.148159	-0.148359	-0.058782	-0.084683	0.07482	0.019592	0.007333	-0.192069	0.138857	0.046013	-0.011507	-0.229472	0.016002	0.019918	-0.077108	0.109352	0.398866
AF070641		-0.175345	0.196604	-0.024363	0.121929	0.206413	-0.203209	-0.06147	-0.023606	-0.229611	-0.097581	-0.125673	-0.179341	0.02485	-0.489262	0.004465	-0.190847	0.348949	0.018569	0.02281	-0.096351	0.166877	0.091929	0.109875	-0.267888	0.046244	0.202138	-0.198847	0.145925	0.039826	-0.033701	0.223538	-0.033194	0.03582	0.184556	-0.036097	-0.250182	0.100638	0.058777	0.059122	-0.097049	0.185461	0.137307	0.005722	-0.061742	0.141394	-0.264701	0.148935	-0.059354
NM_001740	CALB2	0.483355	0.093543	-0.381151	-0.223253	-0.15313	-0.128685	-0.259554	-0.547581	0.584377	-0.347747	-0.532992	-0.390221	-0.231874	-0.717521	-0.142423	0.165161	-0.404231	-0.109319	-0.077211	-0.049505	-0.318268	-0.297246	0.94764	0.584446	0.172899	-0.706102	0.424213	-0.143013	-0.529304	0.296737	-0.224427	0.06645	0.664562	-0.436996	-0.274513	-0.584971	-0.155974	-0.360875	-0.48344	-0.712735	-0.688415	-0.157183	-0.482112	-0.50378	-0.44876	-0.27564	-0.218721	0.71659
NM_007088	CALB2	0.427973	0.090105	-0.319063	-0.248028	-0.124783	-0.033543	-0.275625	-0.511937	0.557618	-0.320869	-0.551786	-0.312278	-0.157194	-0.793082	-0.136846	0.165165	-0.317238	-0.14515	-0.030973	-0.09392	-0.423246	-0.333583	0.933449	0.577629	0.206937	-0.962869	0.4703	-0.203207	-0.431088	0.342225	-0.252302	-0.032829	0.628564	-0.450793	-0.240888	-0.55601	-0.160255	-0.367005	-0.444566	-0.66403	-0.705389	-0.151767	-0.410725	-0.513165	-0.406368	-0.330312	-0.153269	0.692613
NM_004053	BYSL	0.226396	0.128184	-0.020036	-0.138198	-0.143794	-0.244958	-0.107363	0.187551	0.190428	-0.041431	0.066492	-0.134768	-0.000363	-0.082433	-0.068343	-0.043462	-0.158162	0.000338	-0.088332	0.14345	-0.103856	-0.112996	0.128755	0.356267	0.156789	-0.10292	0.380803	0.027286	-0.066562	0.30287	0.175885	-0.1156	0.095503	0.112073	0.069866	0.260164	-0.069786	-0.030982	-0.243518	-0.017874	-0.107667	0.022321	-0.037559	-0.255494	-0.177644	0.469388	0.086913	0.207761
Contig52095_RC		-0.039205	-0.068125	0.08381	-0.190514	0.034289	-0.281317	-0.159779	0.025859	0.16816	0.156717	-0.187196	0.070364	0.035793	-0.341262	0.042896	-0.220574	0.270842	-0.109534	0.01159	0.149729	0.091329	0.270575	0.154216	-0.284616	-0.195882	0.090461	0.099714	0.092908	0.159769	0.133915	0.053675	-0.216605	0.311206	0.133016	-0.223338	-0.397808	0.06399	0.154884	-0.185761	-0.489725	-0.208576	-0.044012	0.055108	-0.20606	0.045639	-0.243366	0.021719	-0.09769
Contig24541_RC		0.261056	-0.291482	0.166167	0.211181	0.230251	0.476429	0.078621	-0.131102	0.630807	-0.307034	0.058454	-0.371765	-0.100135	-0.142456	0.162305	-0.206189	0.266561	-0.125341	0.187537	-0.256182	0.057094	0.226257	-0.102045	-0.247503	-0.36536	0.011222	0.067488	-0.1231	-0.038274	-0.465175	-0.318665	0.316558	-0.291287	-0.117976	0.307915	0.103466	0.166701	0.096374	-0.164335	0.161917	-0.68324	-0.270115	-0.000357	-0.261886	-0.250505	-0.284485	-0.100469	-0.479747
AB007930	KIAA0461	0.282923	-0.075809	-0.087403	0.015825	0.142877	0.033964	0.024589	-0.000882	0.016609	-0.094147	0.189689	0.434462	0.126012	0.237639	0.049286	0.123452	0.15399	-0.058237	0.096762	0.043042	-0.034095	0.175356	-0.145642	-0.105415	-0.049218	-0.020268	0.163211	-0.131166	0.011739	0.164898	-0.059522	-0.047838	-0.045201	-0.108143	-0.059087	0.217857	-0.097154	0.088472	-0.293486	-0.10232	0.130569	0.015774	0.124614	-0.188624	-0.133823	0.232008	0.183094	-0.088651
Contig1018_RC	LOC56932	0.170821	-0.18434	-0.473022	0.079864	0.086007	-0.448852	-0.235851	-0.223373	-0.139525	-0.361919	-0.419963	0.071373	-0.698115	0.105128	0.076873	0.263719	-0.206346	-0.085761	-0.116226	0.063508	-0.528482	0.541432	0.228496	-0.042381	-0.103032	-0.329437	-0.042895	-0.220375	-0.50897	0.407366	-0.213439	0.519725	0.202425	0.275938	0.167149	-0.672202	0.208397	-0.71049	-0.30941	-0.588838	-0.342793	-0.839694	-0.154479	-0.697971	-0.169222	-0.439337	-0.152964	0.683571
NM_017892	FLJ20585	0.276587	0.047724	-0.212678	0.012945	0.110358	0.002016	0.129939	-0.323784	0.053042	0.068092	-0.029719	-0.165879	-0.171964	0.23328	-0.254722	0.320866	0.026133	-0.038997	-0.099017	-0.050312	-0.075464	-0.047205	0.147403	-0.244592	-0.186269	0.124673	-0.004349	-0.015964	-0.170135	-0.098987	-0.121652	0.096195	-0.290768	-0.259886	0.102845	-0.247286	-0.001774	-0.016826	0.245879	0.269568	0.109088	0.041931	0.039352	-0.05273	-0.039304	0.27135	-0.368459	0.133047
AF068296	MDS023	0.110439	-0.030144	0.160506	0.054213	-0.299774	-0.017072	0.040924	0.052608	-0.328096	-0.072831	0.148817	-0.12008	0.09395	0.287681	-0.040979	0.144824	-0.041182	0.157011	0.011855	-0.011293	-0.055512	-0.152591	-0.012142	0.156112	0.051859	0.036546	0.200296	-0.083634	-0.04177	-0.460169	0.110744	0.095917	-0.190892	0.060386	-0.001919	0.184804	0.077397	0.030806	0.020142	0.072437	0.037346	-0.026479	-0.054209	-0.12299	-0.270475	-0.002588	-0.015204	0.072225
Contig1406_RC		0.018384	0.019137	-0.056166	-0.070995	0.090543	-0.172991	-0.292314	-0.232918	-0.187049	0.073393	-0.271819	0.033366	0.048696	-0.612733	0.02949	0.544318	0.060876	-0.2877	0.13104	0.339704	0.115996	0.076768	0.304992	-0.293963	-0.447211	-0.427146	0.161565	0.166882	-0.118363	0.01148	0.131809	-0.495611	-0.054269	-0.008859	-0.323715	-0.25682	-0.218121	0.070439	-0.339274	-0.242063	-0.202364	-0.240313	0.009148	0.016512	0.061719	-0.338705	-0.220742	-0.038546
NM_017540	DKFZp586H0623	-0.520496	0.092613	0.242739	0.075841	0.021274	0.011398	0.08345	-0.068314	-0.393603	0.2828	-0.019167	0.099006	0.124577	0.147125	0.218419	-0.253878	-0.088773	0.135947	-0.006263	-0.162503	0.065858	-0.12518	-0.230626	-0.192715	0.110927	0.088465	-0.252605	0.219472	0.235817	-0.326716	0.209208	-0.046768	0.323876	-0.198213	0.036632	-0.461894	0.080074	-0.062465	-0.005976	-0.268144	0.041819	0.268754	-0.030295	-0.076516	0.310199	-0.466451	0.356129	-0.299665
Contig51822_RC	CBX6	-0.016511	-0.020759	0.122523	-0.056833	0.09417	-0.001647	0.020626	0.228907	0.137566	-0.007684	-0.034569	-0.296008	0.180833	-0.564677	0.104847	0.271533	0.198636	0.016041	-0.110214	-0.078188	0.255309	0.025357	0.152306	-0.306088	0.176695	-0.137548	0.200927	-0.230313	0.262349	0.261449	0.163576	0.10456	-0.035825	0.127216	0.038524	-0.584672	0.084427	0.082338	-0.153753	-0.274039	-0.234156	-0.004053	0.012048	-0.214503	0.014324	-0.343934	0.394973	-0.103828
NM_014292	CBX6	-0.073889	-0.006162	0.0803	-0.062583	0.028782	-0.001186	-0.064607	0.291929	-0.050176	0.092159	0.08005	-0.239081	0.154793	-0.552724	0.145431	0.189902	0.140217	0.068745	-0.151046	-0.135632	0.203369	0.097932	0.032897	-0.366021	0.137772	-0.071838	0.174355	-0.025694	0.452998	0.229441	0.179031	0.263705	0.058037	0.045958	0.140643	-0.576228	0.091269	0.12236	0.003704	-0.077636	-0.194432	-0.005211	-0.032269	-0.091501	0.039953	-0.293735	0.230303	-0.119585
NM_006476	ATP5JG	-0.06494	0.003555	0.027559	-0.043425	-0.205628	0.042085	-0.167093	0.012253	-0.293556	-0.186644	0.011197	-0.112672	-0.023908	0.305773	0.075137	0.078387	-0.103334	-0.046053	0.1395	0.013611	0.075318	-0.362738	-0.057592	0.114461	-0.122156	0.020077	0.070656	0.030294	0.007968	0.153605	-0.142124	0.037977	-0.140266	0.07259	-0.005375	0.33484	-0.021537	-0.170003	0.245877	0.139228	0.041424	0.156898	-0.066961	0.217432	-0.027353	-0.042331	-0.054114	-0.1024
AF119896		0.100493	0.216632	-0.09378	-0.070702	0.117722	-0.024871	0.009759	-0.417632	-0.094671	0.262755	0.040119	0.163374	0.04786	0.028216	-0.072736	-0.177644	0.138061	0.025596	-0.044097	-0.185386	-0.105384	0.230532	-0.085307	-0.407396	-0.188479	-0.054575	0.184404	-0.028105	0.036999	-0.188662	0.006643	0.21437	-0.044464	-0.203542	-0.262073	-0.198305	-0.004672	-0.015661	0.083268	0.044326	0.146017	0.102567	-0.169944	-0.001584	0.006063	-0.186179	-0.171467	0.099488
NM_016108	AIG-1	-0.586967	-0.341757	-0.248695	-0.122627	-0.257863	0.038151	-0.122941	0.124508	-0.48672	0.185696	0.21296	-0.089961	-0.061027	0.164953	0.146743	-0.265865	0.232472	0.007999	0.059406	-0.004551	-0.287119	0.172857	-0.07151	-0.0686	0.005468	0.305412	-0.342157	0.069435	-0.007743	-0.249393	0.049633	-0.168797	-0.154997	0.231034	0.014911	0.016122	0.423055	0.339188	0.098213	-0.183175	0.086139	-0.188845	0.049835	-0.094183	0.087043	-0.122036	-0.214267	-0.021676
NM_017680	FLJ20129	-0.906252	-0.286954	0.175781	0.377299	0.146776	-0.330755	0.048159	-0.742443	-0.962273	-0.091575	-0.245478	-0.886959	-0.182215	-0.725735	0.251275	-0.353735	0.154767	-0.194911	-0.066916	-0.809868	0.020389	0.148599	-0.61466	-0.971709	-0.956021	0.419083	-0.580215	0.240385	0.187052	-0.740752	0.068687	-0.116336	-0.073625	-0.754745	0.014376	-0.967515	0.158511	-0.216219	0.983465	0.539597	-0.188137	0.308103	-0.250087	0.621721	0.712803	-0.939318	-0.388232	-0.302573
NM_016270	LOC51713	-0.205465	0.231916	-0.038152	0.046747	0.102851	0.139974	-0.088626	-0.109405	-0.138992	0.098556	-0.066597	0.024008	0.079917	-0.120414	0.128174	-0.451087	-0.028367	-0.090274	0.170169	-0.016562	0.191064	0.161524	0.086309	-0.308424	0.064725	-0.133123	-0.216466	0.028465	0.020618	0.125578	0.095458	-0.063144	0.258833	-0.119109	-0.037807	-0.281145	-0.048427	0.134432	-0.07549	-0.208425	-0.236821	-0.041511	-0.080536	-0.155885	0.225598	0.07546	0.13488	-0.218617
NM_014718	KIAA0726	0.097566	-0.182773	0.087142	-0.16354	-0.106455	-0.104363	0.032068	-0.049346	0.144867	-0.1809	-0.217418	0.087726	0.044553	-0.025497	-0.198226	-0.11536	-0.036978	-0.030605	0.026945	-0.013626	0.04752	-0.228734	0.086594	0.057345	-0.249359	-0.007228	0.075575	0.007563	-0.010758	-0.073403	-0.043255	-0.423497	-0.185275	0.181449	-0.123461	0.565274	-0.168947	0.029164	-0.268465	-0.303925	-0.135613	-0.017992	0.161407	-0.229018	0.040132	-0.116912	0.263681	0.147734
NM_017633	FLJ20037	-0.005857	-0.138476	0.017081	-0.096515	0.028072	-0.126858	-0.184038	0.081889	0.389902	0.004343	-0.180892	-0.323103	-0.246269	-0.44825	0.03907	0.108149	0.188884	0.147555	0.00122	-0.049785	0.015788	0.025503	0.256381	0.225442	-0.222333	0.203392	0.005058	-0.126655	-0.113747	-0.050813	-0.128222	-0.084054	-0.02425	-0.095009	0.03477	-0.180897	0.186549	0.19768	-0.229451	-0.156003	-0.317319	-0.028113	-0.135012	-0.16388	0.016179	-0.510636	-0.077398	-0.076979
NM_017954	FLJ20761	-0.271738	-0.184757	0.188353	0.305705	0.162919	0.261499	0.021766	-0.385392	-0.595906	0.157328	-0.000054	0.554816	0.100693	-0.195244	0.073755	0.032363	0.33563	0.03255	-0.07176	-0.386792	0.11389	0.278792	-0.23967	-0.517574	-0.479654	0.072539	-0.765067	-0.130118	0.000717	-0.632691	0.142488	0.435209	-0.251728	0.05776	-0.166082	-0.165661	0.169725	-0.412274	0.118885	0.233066	0.075784	-0.176059	-0.084575	0.211069	-0.144819	-0.355104	-0.132986	-0.372552
NM_005689	ABCB6	0.153706	0.337728	0.207379	-0.138855	-0.330245	-0.052597	0.047152	0.401724	0.217847	0.08138	0.098043	0.221183	0.095821	-0.189789	-0.261508	0.095622	-0.30704	0.133086	-0.134358	-0.12723	-0.065561	-0.110936	-0.233754	0.297974	0.670752	0.016835	-0.039954	0.136479	0.27763	-0.125222	0.059757	-0.177355	0.170972	0.082077	0.057543	0.166665	0.050774	-0.058481	-0.140094	-0.012513	-0.153588	0.036737	0.041951	-0.011266	-0.210322	-0.055405	-0.032489	0.008796
NM_014313	SMP1	0.138273	0.0674	0.035064	0.210811	-0.103978	0.028515	0.078808	-0.132985	-0.302024	-0.083986	0.048484	-0.225963	0.058168	0.060165	0.021774	0.008833	0.119498	-0.034294	0.127926	0.017533	0.168129	0.139127	-0.103202	-0.21151	0.119299	-0.020462	-0.189913	0.060609	0.101845	-0.189019	0.067295	0.115367	-0.027018	-0.162376	-0.295845	0.111749	0.078943	-0.017088	0.140376	0.015005	0.078822	0.004841	0.05765	0.05863	0.166215	-0.199976	0.079042	-0.147655
NM_006384	SIP2-28	-0.390894	0.267193	0.145203	-0.058043	-0.160357	-0.079113	0.013678	0.066721	-0.522219	-0.222543	0.009797	-0.147834	0.085404	0.412048	-0.103425	-0.216985	-0.090629	0.165015	-0.034386	-0.197806	0.006227	-0.105661	-0.341092	-0.113876	-0.016807	-0.161818	-0.306957	-0.217146	-0.113413	-0.098238	-0.037546	-0.095345	-0.051001	0.17649	-0.170957	-0.193659	-0.171839	-0.040251	0.1128	-0.186769	0.210237	-0.042235	0.034537	-0.064992	-0.033176	-0.065853	0.185053	0.083181
NM_002017	FLI1	0.132111	0.069671	0.035622	-0.046757	0.225641	0.116247	-0.053557	-0.302994	-0.229698	0.219524	-0.259201	-0.241584	-0.047455	-0.598242	0.024568	-0.295835	-0.068131	-0.033579	0.085243	0.131712	0.192629	-0.190911	0.308316	-0.131782	-0.14307	-0.01472	-0.036167	0.007542	-0.108013	0.005659	-0.001825	-0.282366	-0.195922	-0.072623	-0.15937	-0.281214	-0.100896	0.00586	0.003799	0.05179	-0.068495	0.137767	0.011797	0.330382	0.20252	-0.078068	-0.137215	-0.149423
NM_004078	CSRP1	0.039247	-0.184802	0.218014	-0.050832	-0.139713	-0.374392	-0.057897	0.019592	-0.120698	-0.192945	-0.144234	0.072887	0.23725	0.359502	-0.012614	-0.29157	0.202657	-0.231029	-0.195484	0.263043	0.078757	0.006409	0.02214	0.126587	-0.226975	-0.078832	-0.141642	0.001113	-0.095799	0.340329	0.107048	0.194576	0.238442	0.277314	-0.154643	-0.08968	0.014082	0.063977	-0.024335	-0.431946	0.102304	-0.210629	0.05405	-0.18194	-0.12363	-0.109392	0.075645	0.159061
Contig49344		-0.067786	-0.069787	-0.059951	-0.144771	-0.059947	0.066912	0.204975	-0.090235	-0.303103	-0.153433	0.029681	-0.05246	0.001912	0.07906	-0.114121	-0.517417	-0.08141	-0.090269	0.198407	0.091606	0.024248	0.365433	-0.298008	0.057508	0.288099	-0.115881	-0.115867	0.049115	0.041324	-0.19378	-0.04789	0.306286	-0.20392	0.187189	0.191662	-0.136872	-0.104626	-0.031969	-0.044041	0.081744	0.043141	-0.094986	-0.059266	0.01961	-0.061874	-0.402501	0.262605	0.075389
NM_016162	LOC51147	0.132695	-0.056573	-0.008939	0.060732	-0.242902	-0.018058	-0.03016	0.090707	-0.130094	-0.046933	0.050763	0.061013	0.004378	-0.000738	0.15079	-0.018369	-0.068283	-0.078973	-0.102281	-0.176091	-0.066963	-0.085244	-0.285965	-0.060436	0.051411	-0.056214	0.239825	-0.171425	0.087064	-0.166364	0.036224	0.086534	-0.10499	-0.085079	0.03742	0.396459	0.18456	-0.141379	0.137068	0.129385	-0.072409	0.037177	-0.051444	0.069342	0.023099	-0.076436	0.116658	0.290129
NM_012090	ACF7	0.03125	0.130697	0.023186	0.174504	0.251947	0.20061	-0.012909	-0.14229	-0.185013	0.030357	0.016418	0.213716	-0.025312	-0.17482	0.198277	0.050221	0.088503	-0.146384	0.044439	-0.035276	0.09542	0.404781	0.03053	-0.121917	-0.060037	0.239875	0.006495	-0.036409	-0.002114	-0.050432	-0.059333	0.129889	0.007938	-0.190616	0.10261	0.060172	0.104222	-0.037069	-0.058989	0.092742	-0.162642	-0.008141	-0.104555	0.086144	0.037469	-0.103856	-0.067322	-0.203228
Contig55500_RC	UBE2E2	0.178991	0.002736	0.306723	0.100764	0.038598	-0.322816	-0.065355	-0.109492	0.186128	0.006395	-0.344718	-0.335267	0.036911	-0.443555	0.020777	0.149708	-0.011011	-0.026444	-0.086797	0.100024	0.02517	0.062829	0.0182	0.186143	0.35619	-0.054291	0.074827	0.200482	-0.159306	0.227454	0.093336	-0.250787	0.111482	0.243252	-0.165748	0.102257	0.056609	0.272006	0.225943	0.019714	-0.261762	-0.07597	-0.022584	-0.053199	0.153586	-0.424276	-0.107996	0.210509
NM_003339	UBE2D2	-0.095341	0.183735	0.171381	0.087218	0.011272	-0.120206	0.150382	0.140447	-0.309279	-0.077016	-0.062973	-0.109756	-0.042839	0.076918	0.067108	0.125541	0.049019	-0.062467	0.015307	0.047795	0.001963	-0.241198	-0.049745	0.167433	0.113771	0.007172	-0.02955	-0.037334	-0.11704	-0.074338	-0.028812	-0.238107	-0.048655	-0.020395	0.020652	0.162375	-0.09344	-0.063426	-0.009562	-0.207342	0.000088	0.241598	-0.01994	-0.023038	0.082611	-0.158282	0.081112	0.042897
NM_016022	LOC51107	0.138383	-0.289297	-0.075012	-0.048287	0.026548	0.016693	-0.04125	-0.014641	0.115451	0.166745	0.398469	-0.211099	-0.009057	-0.08393	0.00552	-0.044334	-0.228022	0.231231	-0.10154	0.101384	-0.110277	-0.024624	-0.011588	0.091515	0.153965	0.182558	-0.15233	0.225274	-0.262098	0.044201	-0.178626	0.327072	0.108842	-0.047466	-0.082747	0.148459	-0.077861	0.112206	-0.062705	-0.192365	0.141271	-0.171325	0.235689	-0.150295	-0.183547	-0.018939	0.211768	0.315521
Contig57421_RC		0.12803	0.110843	0.013644	0.054648	0.102092	0.018911	-0.002872	-0.349202	0.385177	-0.057127	0.063444	-0.287695	-0.063793	-0.0335	-0.148067	-0.108224	0.068724	0.150995	0.086286	0.049176	0.078635	0.099936	0.127929	0.193524	0.077512	0.188618	-0.106501	0.006167	-0.053476	-0.165942	0.091544	-0.077861	-0.055782	-0.038655	0.165576	-0.028852	0.016436	0.035422	-0.010588	0.263751	-0.091494	-0.053766	0.105443	-0.006923	0.097369	-0.131428	-0.052916	-0.099777
NM_017688	FLJ20150	-0.124223	-0.237836	0.185433	-0.004223	-0.215727	-0.044981	0.07244	0.149565	-0.069342	-0.005383	0.40073	-0.301719	0.231726	-0.018029	0.161003	0.072931	0.332015	0.044246	0.152862	-0.309653	0.098623	0.021818	-0.279556	-0.027062	0.068464	0.173472	-0.287722	-0.102616	0.118771	-0.187211	0.245355	0.035373	0.214225	0.268296	-0.205247	-0.29363	0.235238	-0.094369	0.151421	-0.124362	-0.139697	-0.019389	0.12272	0.201859	-0.089756	-0.143383	0.144672	-0.183164
NM_018247	FLJ10856	-0.042924	-0.180303	-0.013397	0.106221	0.016781	0.248983	-0.054144	-0.135479	-0.327353	0.157642	-0.077632	-0.235738	-0.088303	0.046372	-0.086052	0.098267	0.044842	0.124302	-0.081317	0.000424	-0.026638	-0.195355	0.195397	0.159888	-0.298227	0.073353	0.032559	-0.04324	-0.230148	0.139044	0.040216	-0.010165	-0.272417	-0.19302	-0.327402	0.052745	-0.061485	0.029239	0.251382	0.111653	0.059104	-0.069072	-0.055062	0.280392	-0.109172	-0.243741	-0.116849	0.183671
NM_003247	THBS2	-0.247148	0.010642	0.382496	0.118569	0.304041	-0.385932	0.036788	-0.158621	-0.390433	-0.014951	-0.126093	-0.554693	0.051493	-0.731708	0.168951	-0.242365	0.040543	0.161571	-0.10239	-0.52187	0.107949	0.296064	-0.239785	-0.489182	-0.088502	0.031835	-0.156228	0.4165	0.279781	-0.06426	0.259182	-0.061075	0.479492	-0.976642	0.071975	-0.551846	0.054971	0.200409	0.124363	0.206126	-0.292562	-0.041261	-0.157157	0.010583	0.33717	-0.505226	0.128834	-0.120331
NM_014283	CH1	-0.013348	0.023814	0.135057	0.132075	0.448299	-0.07757	-0.091833	-0.540799	0.160274	0.1036	0.100136	-0.066631	-0.108111	0.193866	-0.292416	0.090357	0.031307	0.015687	-0.043821	-0.172344	-0.129972	-0.000678	-0.214156	-0.416153	-0.207852	0.192801	-0.235844	0.014994	-0.17034	-0.311374	-0.21926	0.200037	-0.409677	-0.465991	-0.185852	-0.374681	-0.125275	0.185905	0.180208	0.098157	0.270818	0.144256	-0.124733	0.047671	-0.093491	0.087449	-0.180769	0.084544
NM_016227	CH1	0.030533	0.067477	0.151852	0.046869	0.46534	-0.168004	-0.029187	-0.472848	-0.041672	0.134439	0.126779	-0.020192	-0.192103	0.224698	-0.246339	-0.073173	0.099432	0.03509	0.072291	-0.104901	-0.128719	0.025414	-0.333845	-0.361986	-0.15364	0.177854	-0.254818	0.037422	-0.240033	-0.262414	-0.18374	0.28871	-0.429849	-0.416883	-0.200555	-0.383603	-0.170341	0.192493	-0.106849	0.124826	0.289542	0.165403	-0.116615	0.089561	-0.006349	0.102862	-0.244155	0.080732
NM_006963	ZNF22	0.110835	-0.063076	0.042993	-0.031804	-0.072453	0.101306	-0.118842	0.136306	0.452853	0.071689	0.046889	0.20832	-0.083346	-0.002586	-0.07289	-0.08981	-0.050009	-0.162635	-0.030352	-0.038108	0.007599	-0.058514	-0.049295	0.082847	0.092014	0.120235	0.03645	0.151014	-0.075458	-0.075202	-0.112062	0.071715	-0.011067	-0.21892	0.272856	-0.086065	0.009376	-0.018313	0.166012	0.323435	0.122277	0.063706	0.183892	0.1863	0.225918	0.258011	-0.07537	0.132813
Contig53191_RC		0.102701	-0.153461	0.082994	-0.214389	0.161059	0.254448	-0.094862	-0.151714	-0.158698	-0.18574	-0.114874	0.009942	-0.119885	0.593404	0.020862	0.105778	0.000461	0.077164	-0.088354	-0.131926	-0.072791	-0.054675	-0.096522	-0.181842	-0.207437	-0.025291	-0.182845	0.034533	0.053541	-0.062786	-0.183741	0.186149	-0.124675	-0.242228	0.024709	-0.056652	-0.099297	-0.208577	-0.066211	0.126329	0.20884	-0.192821	-0.052075	0.182379	0.001931	-0.045758	-0.272607	0.126397
NM_005688	ABCC5	-0.130354	0.109565	-0.328243	-0.175111	0.368391	0.094754	0.161879	0.023946	-0.370176	-0.032644	-0.56491	-0.267005	-0.129004	-0.82729	0.04344	0.007735	-0.296242	0.129296	-0.391433	0.046024	-0.053538	0.07013	-0.245749	0.073444	0.089335	-0.318015	0.057483	-0.359449	-0.635992	-0.067692	0.054213	-0.532188	-0.179671	-0.1769	0.08306	0.128625	-0.591984	0.324715	-0.378021	0.117872	-0.346499	0.243987	-0.446965	0.192794	0.457682	-0.095853	0.349338	-0.3559
NM_004599	SREBF2	-0.171275	0.066941	0.323841	0.006504	-0.148749	-0.17758	-0.387904	0.238194	0.054956	-0.063966	0.17069	0.214077	0.184103	-0.050274	-0.100364	0.186308	0.02767	0.238322	-0.09284	-0.046861	-0.06441	-0.024551	0.343786	0.256422	0.267163	-0.170007	0.146287	0.161206	-0.096175	0.23249	0.09232	0.118964	-0.006798	0.294524	-0.110667	-0.439963	-0.055429	0.155111	-0.108536	-0.062049	-0.236964	-0.293145	0.02383	-0.112607	-0.306503	0.066522	-0.233773	0.066312
NM_003157	STK2	-0.106242	0.049653	-0.222191	0.064213	0.217253	0.039579	-0.003262	-0.083559	0.208035	-0.142762	0.071606	0.177286	-0.023232	0.224825	-0.117385	-0.241028	0.045904	0.072361	-0.062517	-0.171799	0.000857	0.225145	-0.181764	-0.244117	-0.004698	0.113771	-0.056267	-0.065464	-0.138223	-0.073689	-0.168867	0.063912	-0.232578	-0.175355	0.0077	-0.317451	0.007298	0.046008	0.174577	0.164675	0.22988	0.115774	0.135475	0.099443	-0.088049	-0.040218	-0.032717	-0.130095
NM_016098	LOC51660	-0.029042	-0.071679	0.082435	-0.008615	-0.084775	0.025625	-0.117653	-0.116558	0.148524	0.199799	0.00787	-0.004457	0.045929	0.114887	0.030691	0.096306	-0.041269	-0.096054	0.045255	0.2612	-0.047531	-0.265734	0.065686	0.321499	-0.091837	0.109217	-0.195228	0.026249	-0.116958	0.014699	0.068616	0.211404	0.021863	0.081521	-0.270592	0.112161	0.003249	-0.098994	0.31723	-0.010698	-0.007688	-0.0191	-0.138214	0.068809	-0.030479	0.206237	-0.072069	-0.065813
AL050101	DKFZP586E1519	0.039143	0.096601	0.114395	-0.051924	-0.05062	-0.160815	-0.045101	0.123927	-0.039896	-0.013579	-0.050122	0.018005	-0.133846	-0.133479	-0.00789	0.601923	-0.09001	-0.060512	-0.108724	0.113255	-0.085348	-0.159451	0.089724	0.151004	0.26825	-0.229499	0.185451	0.038699	-0.016999	0.152914	-0.068467	0.095677	0.192713	0.083175	0.226545	0.013147	-0.125073	0.014988	-0.177829	-0.165161	-0.03802	0.097567	-0.079981	-0.034565	-0.008068	0.010843	0.190062	-0.174807
Contig57123_RC		-0.055297	-0.072613	0.132642	0.147603	-0.026766	0.020177	0.07073	-0.189931	-0.31	-0.003535	-0.00602	0.07102	-0.045621	0.221517	-0.168373	-0.09537	0.010001	0.114347	-0.001854	-0.086138	0.034726	-0.097728	-0.184625	-0.197622	0.22602	0.013179	-0.202873	-0.09615	-0.043654	-0.243327	-0.052317	-0.077529	-0.326517	-0.021911	-0.149912	-0.43344	0.019273	-0.149913	0.348192	0.154281	0.188607	0.020415	-0.1871	0.06729	0.020667	-0.000217	0.01081	-0.412064
NM_014920	KIAA0936	0.14856	0.09808	-0.119828	0.123603	0.12572	0.241617	-0.202692	-0.345817	-0.46417	0.030027	-0.08088	-0.082283	-0.11472	0.041948	-0.183508	0.245673	0.099347	-0.051545	0.038931	-0.113297	-0.027891	0.145324	0.009328	0.084351	-0.030782	0.099754	0.123891	-0.001644	0.016684	0.165271	0.006006	0.220689	-0.213927	-0.133852	0.003988	0.017585	-0.025536	0.050296	0.227859	0.22943	0.01985	0.088816	-0.060092	-0.090388	0.03853	0.191508	-0.355585	-0.029794
NM_014184	HSPC163	0.022759	-0.290605	0.136396	-0.00541	-0.13945	-0.219809	-0.18989	-0.111767	0.059666	-0.073367	0.02235	0.005866	-0.105879	0.429985	-0.229629	0.364374	-0.208084	0.728825	-0.152874	-0.067386	-0.389482	-0.530557	-0.064343	0.125745	-0.243977	0.127606	0.076954	-0.020715	-0.456261	0.050111	-0.361776	0.107998	-0.312666	-0.172038	-0.088295	-0.125386	-0.29704	-0.065696	-0.052596	-0.024748	0.259896	-0.04836	-0.014079	-0.094946	-0.342249	0.151597	-0.276791	0.226604
NM_014398	TSC403	0.539237	0.193688	-0.269659	-0.36055	-0.304696	-0.367704	-0.298212	-0.428156	0.356956	0.04105	-0.471329	-0.27449	-0.282077	-0.42407	-0.216168	0.580362	-0.301408	-0.076387	-0.080946	0.567781	0.185467	-0.27765	0.089688	0.208684	0.004618	-0.42469	-0.02905	-0.019829	-0.230579	0.482494	-0.137503	-0.308558	-0.153818	-0.300276	-0.429098	0.304389	-0.408443	-0.29755	-0.325672	-0.21284	-0.434944	-0.200479	-0.348093	-0.135533	-0.30717	-0.061367	-0.518354	0.173896
X15880	COL6A1	-0.042606	0.030138	0.137562	-0.019361	0.093048	-0.145973	0.070297	-0.094307	-0.226534	0.047317	-0.116097	-0.15269	0.053972	-0.297082	0.366792	-0.249304	0.238529	-0.166011	0.08909	-0.126784	0.052991	0.176943	-0.012261	0.095836	-0.197921	-0.05113	0.017815	0.110177	0.406876	0.034131	0.13445	-0.083264	0.479387	-0.265059	0.017127	-0.377641	0.099175	0.043494	-0.001387	-0.357034	-0.399839	0.009921	-0.001388	-0.203407	0.241636	-0.378675	0.184483	-0.251208
NM_015920	LOC51065	-0.12314	0.14501	0.044507	0.03162	-0.066552	0.102498	-0.161079	0.155376	0.117174	-0.12367	-0.01271	0.208157	-0.150758	0.21847	-0.068984	-0.198157	-0.132315	-0.066602	-0.02081	-0.193219	-0.040139	-0.229334	-0.059272	-0.320468	-0.128578	0.292439	-0.362214	-0.008606	0.018027	-0.113745	-0.243727	-0.09554	-0.164011	-0.418537	0.360674	-0.263264	0.001908	0.039869	0.351647	0.180037	-0.006557	0.090108	0.063411	0.367416	0.095136	-0.157114	-0.036949	0.024732
NM_005028	PIP5K2A	-0.168828	0.037951	-0.023314	-0.080164	-0.073768	-0.121505	-0.166702	0.205993	0.240433	0.234899	0.119319	0.13824	-0.060004	0.270933	-0.010069	-0.216777	-0.056364	-0.202628	0.083505	-0.040181	0.081791	0.254701	0.040601	-0.229775	-0.072708	-0.166265	-0.229273	0.295309	-0.229611	0.034847	-0.096418	0.000529	0.062163	-0.142611	-0.05765	-0.288036	-0.055985	0.103093	0.03195	-0.15658	0.138451	0.001031	0.170806	-0.089882	0.036751	-0.16233	0.099777	-0.192857
Contig2629_RC		0.260058	-0.085052	0.090346	0.15159	-0.074617	-0.108527	0.087189	-0.018201	-0.042018	-0.029522	-0.08939	-0.307844	0.024606	0.056684	-0.016477	0.362153	-0.114328	0.113371	-0.083044	0.283996	-0.134768	-0.345197	-0.044773	0.330549	0.086358	-0.072198	0.090363	-0.02225	-0.086467	0.141241	-0.194652	0.015424	-0.120173	0.120458	-0.06289	-0.29792	-0.003819	-0.05865	0.160332	0.21103	-0.107529	-0.003013	-0.052097	0.222237	-0.038102	0.317423	-0.130828	0.173478
Contig46202		0.536516	-0.127907	-0.069102	-0.037103	0.013728	-0.090702	-0.156103	-0.221396	-0.239	0.063258	-0.093464	-0.477068	-0.179295	0.671072	0.081086	0.034277	-0.042138	0.216842	0.302666	0.64149	0.038867	-0.147927	0.342793	0.385883	-0.004265	0.194488	-0.2371	-0.157439	-0.251484	-0.184288	-0.240295	-0.028031	-0.023489	0.14116	-0.022231	-0.12723	-0.251962	-0.31112	-0.265877	-0.268874	0.199874	-0.18634	0.362518	-0.065493	-0.090351	-0.116631	0.072126	-0.000623
Contig52565_RC		0.646112	-0.140676	-0.176546	-0.047193	-0.036325	-0.152935	-0.081817	-0.259483	-0.350544	-0.148589	-0.199644	-0.115247	-0.252019	0.597796	0.160543	0.072643	0.230042	-0.16423	0.295656	0.23567	0.035659	0.194452	0.151431	-0.076868	-0.145873	-0.002521	-0.251233	-0.240101	-0.022208	-0.333462	-0.230094	0.175579	-0.1501	0.139181	-0.079007	-0.172229	0.058192	-0.229704	-0.101244	0.028998	0.206961	-0.180271	0.256175	-0.177581	-0.12641	-0.19257	-0.135045	-0.007166
NM_004894	C14ORF2	-0.430182	0.002204	0.05756	-0.030924	-0.193781	-0.031418	0.042994	0.098391	-0.179921	-0.166203	-0.043359	0.224426	-0.124663	0.30988	-0.065542	0.1067	-0.062819	0.004724	-0.210254	-0.296323	-0.089634	-0.401535	-0.21392	-0.281111	-0.150036	0.081389	-0.12508	-0.075979	-0.3121	-0.002058	-0.289307	-0.038471	-0.428815	-0.048743	0.053733	-0.42438	-0.070368	-0.069068	0.223301	0.105345	0.16625	-0.057513	-0.181832	-0.007042	0.028594	0.016324	-0.177344	0.102535
NM_004844	SH3BP5	-0.003281	-0.174158	0.03799	-0.008649	-0.117099	-0.244473	-0.050689	-0.338107	0.120336	0.212552	-0.311423	-0.394646	-0.16806	-0.157458	-0.118416	-0.23302	0.09796	0.139267	-0.051368	0.039613	0.233254	0.142843	0.000395	-0.156604	-0.174001	-0.113367	0.024719	0.178919	0.180939	-0.207354	-0.188826	-0.280916	-0.062717	0.060799	-0.323414	0.574422	-0.054682	-0.200659	-0.083847	-0.217916	-0.040121	-0.002408	0.012431	-0.163568	0.064071	0.126741	-0.223773	0.140561
NM_016029	LOC51635	-0.1345	0.087527	0.096318	0.230747	-0.0385	0.223946	0.03548	0.039633	0.16549	0.499434	-0.055418	-0.20951	-0.017333	-0.203069	0.08586	-0.269509	0.09358	0.051086	0.117593	0.067431	0.190836	0.115362	-0.163544	0.373325	0.058175	-0.094019	-0.351996	0.146971	0.23761	-0.084626	0.066774	-0.304261	-0.110939	-0.180946	-0.106096	-0.192979	-0.003808	0.053883	0.048439	-0.089021	-0.08956	-0.19938	-0.219978	0.044701	-0.056068	-0.149804	-0.108441	-0.219699
NM_001078	VCAM1	0.695833	0.407607	-0.080301	-0.204102	-0.087302	-0.278492	-0.526276	-0.403019	-0.348309	-0.054379	-0.536432	-0.435463	-0.42296	-0.643859	-0.257225	-0.240914	-0.33288	-0.076128	-0.310271	-0.188995	-0.128933	-0.115211	0.062353	0.002241	0.096039	-0.477598	-0.230432	0.117631	-0.054904	0.042013	-0.02458	-0.392966	-0.030748	-0.274447	-0.460454	0.422259	-0.099489	-0.038067	-0.585368	-0.096022	-0.550951	-0.209281	-0.280493	0.1516	-0.232781	-0.238935	-0.418001	0.087241
NM_016100	LOC51126	0.083578	0.011593	-0.024332	0.083593	-0.137401	-0.006653	0.05768	-0.100987	-0.11314	-0.023717	-0.011887	-0.129395	0.055194	0.190893	0.024111	0.063	-0.07702	0.251541	-0.078645	0.123045	0.002202	0.065113	-0.124101	-0.074226	0.116347	0.050068	-0.356791	-0.054657	0.126544	-0.132122	-0.045133	0.273646	-0.200546	0.107127	0.003135	-0.347235	-0.024797	-0.011585	0.194214	0.1283	0.169957	0.038576	-0.08749	-0.02057	-0.088228	-0.119151	-0.14497	0.104646
Contig51209_RC		0.234071	-0.033181	0.019301	0.149823	0.030032	-0.051347	-0.072262	0.226649	-0.253727	0.190447	-0.152965	-0.074852	0.218855	-0.448783	-0.035708	-0.443232	-0.108187	-0.16201	-0.0854	0.111798	0.042004	0.091092	-0.0876	-0.047655	-0.064607	-0.405696	-0.078757	0.088259	-0.181911	0.183692	-0.122959	0.355574	0.219331	0.012725	-0.121697	-0.263633	-0.091649	0.323983	-0.238198	-0.158887	-0.088826	0.15021	0.103924	-0.072397	-0.138227	-0.101513	-0.274601	-0.118379
NM_017631	FLJ20035	0.269501	0.192957	-0.29509	0.044064	0.058078	0.073794	0.071045	-0.346748	-0.233878	0.178859	-0.252544	-0.490049	-0.215716	-0.286174	-0.305752	-0.226486	-0.004439	0.378313	-0.225695	-0.111445	-0.090471	-0.082834	-0.169444	-0.223942	-0.005553	0.095869	-0.235118	-0.142695	-0.193738	-0.065915	-0.194813	-0.256802	-0.118721	-0.201517	-0.258345	-0.390659	-0.179002	-0.188853	0.009858	0.115371	0.024707	-0.023064	-0.122274	-0.056098	-0.227924	-0.343175	-0.327346	-0.091485
AB037836	KIAA1415	-0.403421	-0.198726	-0.461955	-0.155071	0.259498	-0.15411	0.249785	0.113341	-0.602523	0.172992	-0.033097	-0.249542	0.249749	0.163327	0.437592	-0.731864	-0.056386	-0.041442	0.343376	-0.451913	-0.144231	0.28549	-0.391537	-0.751373	-0.166163	-0.421558	-0.620239	-0.600771	-0.171768	-0.335675	0.149826	-0.060774	0.272317	0.30535	-0.126775	-0.764345	0.437079	-0.398792	-0.091644	-0.013235	0.141995	-0.3448	0.147633	-0.115592	-0.051509	-0.80587	-0.266104	-0.589263
Contig57222_RC		0.166246	0.118759	0.041062	0.105324	0.050401	-0.117999	0.055354	-0.373177	-0.203161	0.171168	-0.274146	0.202989	-0.071414	-0.089436	-0.142078	0.235178	0.082953	-0.105702	-0.076626	0.123265	-0.089607	0.089363	0.299738	0.059017	-0.121731	-0.218819	-0.004754	0.268213	-0.015147	0.054793	-0.02698	0.299939	-0.091139	-0.208327	-0.201709	-0.109171	0.032403	-0.11626	-0.15186	-0.081036	-0.030581	0.28608	-0.006128	-0.0366	-0.109226	-0.350742	-0.174207	0.060679
Contig52786_RC		-0.021504	-0.069649	-0.132189	0.013759	0.105905	0.067391	0.020331	-0.104359	-0.274617	-0.209554	-0.000161	-0.393535	-0.216876	0.107744	-0.01642	-0.002192	0.101683	-0.25181	0.000578	-0.1855	0.110167	0.066525	-0.13861	-0.170812	-0.272089	0.132848	-0.076414	-0.264752	0.087628	-0.136804	0.045758	-0.108372	-0.387514	-0.239065	0.238037	-0.18007	0.176615	0.076743	0.131036	0.28725	0.260168	0.266699	0.064427	0.009322	0.060635	0.267742	-0.029308	0.106966
NM_007262	DJ-1	-0.224448	-0.020235	0.056829	-0.080568	-0.174949	0.193323	0.05101	0.217154	-0.191649	-0.042235	-0.06094	-0.093849	0.028832	0.090764	-0.002958	-0.087804	-0.03572	-0.127961	-0.091168	-0.179578	-0.033152	-0.01687	-0.270769	-0.390324	0.104937	-0.057296	-0.110428	-0.117577	-0.110809	-0.025827	-0.056384	-0.094495	-0.255466	0.05318	0.019126	-0.050068	0.049092	-0.095923	0.230324	0.085465	-0.069936	-0.010112	-0.043236	0.112553	-0.006596	-0.230504	-0.100169	0.117931
NM_007074	CORO1A	0.284974	0.099958	-0.188703	-0.038381	0.117937	0.001032	-0.080261	-0.217343	0.067133	0.214908	-0.108122	-0.054169	0.069752	-0.392165	0.030907	-0.147111	-0.183467	-0.117627	0.059527	0.405285	0.202924	-0.122318	0.237695	0.024905	-0.080974	-0.136294	-0.08604	0.053534	0.030567	0.097903	-0.031201	-0.20114	0.052867	-0.0405	-0.206089	0.106624	-0.215564	-0.02653	-0.146171	-0.118234	-0.195149	-0.037531	-0.127953	0.051905	0.011085	-0.059302	0.025794	-0.120775
NM_002493	NDUFB6	-0.118537	-0.108883	-0.176469	0.078944	-0.137658	-0.127751	0.026555	-0.067024	-0.11695	-0.068999	-0.060926	-0.064813	-0.108669	-0.012115	0.027924	0.024265	-0.017332	-0.042908	-0.205388	0.052508	-0.086579	-0.327072	-0.252283	0.342994	-0.054413	0.050471	0.070688	-0.215949	-0.148823	0.142554	-0.0727	-0.037731	-0.247834	-0.089726	-0.085528	-0.243962	0.03223	-0.056629	0.22782	0.057487	-0.020193	0.16977	-0.099166	0.185055	-0.054858	0.092892	0.034096	0.028932
Contig16326_RC		-0.192813	0.060725	0.031708	-0.135812	0.014441	0.232093	-0.088454	-0.097677	0.188352	-0.358402	0.002453	-0.007234	-0.224455	-0.14306	-0.099487	0.011733	0.033651	-0.169689	0.11139	-0.151965	0.22768	0.068247	-0.064319	-0.289697	-0.098121	-0.016883	-0.131807	-0.026604	0.098291	-0.11417	-0.224191	-0.032203	-0.283	-0.121109	0.250453	0.076696	0.072514	0.211788	-0.013501	0.236519	-0.483014	0.013248	0.021949	-0.105361	-0.017596	-0.151802	0.130167	-0.334927
Contig571_RC	VI	-0.455605	-0.181902	0.156793	0.098916	0.013525	0.167226	-0.024289	0.176086	0.058342	0.008242	0.004318	-0.103181	0.163226	-0.081196	0.152826	-0.055953	0.01618	-0.105429	0.047937	-0.245841	0.121032	-0.0145	-0.061381	-0.298802	-0.202876	0.03584	-0.10227	-0.001183	0.079389	-0.148537	0.11517	0.02795	-0.001436	0.14106	-0.115861	-0.449621	0.129499	0.070129	0.28325	-0.141008	-0.086779	0.20008	0.018812	0.121027	0.019061	-0.214118	0.132247	-0.109113
AB040884	KIAA1451	-0.115506	0.049503	-0.342779	0.719281	0.251769	0.056626	0.308249	-0.485427	-0.543787	-0.025969	-0.091082	-0.469	-0.0849	0.075066	-0.027784	0.072624	0.246698	-0.11108	0.222804	-0.054244	0.163416	0.272259	-0.030647	-0.384407	-0.366823	0.277499	-0.114261	-0.019587	0.302562	-0.281219	-0.037903	0.402141	-0.561507	-0.507996	-0.102233	-0.209776	0.212204	-0.075229	0.455488	0.34365	0.397457	-0.029636	-0.174053	-0.031374	-0.093998	-0.112631	-0.636452	-0.128843
NM_016185	LOC51155	0.109612	-0.029866	-0.144808	-0.09232	-0.243844	-0.351922	0.022745	0.079098	0.169463	-0.129842	-0.143264	0.57347	-0.06723	0.118294	-0.31402	0.116	-0.372381	0.256326	-0.08302	0.51063	-0.342073	-0.28734	-0.084449	0.349376	0.102748	-0.290164	0.203042	0.368012	-0.205343	0.001308	-0.136353	-0.04905	0.038316	0.00315	0.034048	0.020279	-0.433369	0.024223	-0.290492	0.296101	-0.148251	-0.233775	-0.119439	-0.351408	-0.372535	0.259082	-0.228363	0.232283
Contig1815_RC		-0.091976	-0.02507	0.240706	-0.033723	0.131417	-0.079055	-0.101449	0.075975	-0.029386	0.123323	0.050638	-0.12296	0.031631	-0.425156	0.163235	-0.129513	0.104057	-0.162058	-0.124753	0.009038	0.08229	0.011522	0.300442	-0.047561	-0.029089	-0.019428	0.333258	0.209619	0.171832	0.059704	0.108005	0.14226	0.20069	0.021719	0.331791	-0.232124	0.08755	0.169888	-0.194893	-0.217597	-0.109603	0.070508	-0.003886	-0.193853	0.034066	-0.148839	0.159096	0.113355
AK000035	FLJ22390	-0.180832	-0.222734	-0.106105	-0.198786	0.033043	0.248498	-0.157163	0.255697	0.307397	0.269457	0.08395	0.181007	0.152473	-0.081829	-0.255709	-0.047449	-0.155407	0.290361	0.134482	-0.13185	-0.17127	-0.366529	0.028469	0.278156	-0.162228	-0.205939	0.158522	-0.109638	-0.14393	-0.106775	-0.112855	-0.505644	0.026822	-0.14784	-0.100734	-0.09918	0.149024	0.195668	-0.251268	0.123192	-0.010167	0.160624	-0.006052	-0.253613	-0.083686	0.038505	0.072828	0.27635
NM_006443	RCL	0.307086	0.068697	-0.20838	-0.068521	-0.108926	-0.304675	-0.138438	0.198109	0.136214	0.018566	0.192338	-0.110872	0.197228	0.328439	-0.052601	-0.284088	-0.154115	-0.003284	-0.18695	-0.0164	-0.088873	-0.256014	0.022474	0.239519	0.170668	0.220229	0.25163	0.090941	0.066799	0.166807	0.024759	0.090737	-0.034553	0.123402	0.232348	0.06262	-0.123121	0.185972	0.100241	-0.094902	0.093762	0.018108	0.111388	-0.063628	-0.136417	0.049814	-0.166425	0.227418
NM_002491	NDUFB3	-0.081826	0.024344	0.066505	-0.190667	-0.020406	-0.014888	-0.036973	0.150942	-0.231805	-0.068891	-0.012946	0.065965	-0.161512	0.249858	-0.228079	0.095004	-0.146631	0.090445	-0.20176	-0.206615	-0.166299	-0.335446	-0.190263	-0.286335	-0.209275	0.185297	-0.055551	-0.151372	-0.30593	-0.095956	-0.215808	0.130873	-0.302082	-0.073961	-0.04648	-0.268896	-0.04534	0.01897	0.281767	0.1973	0.087469	0.133887	-0.109481	0.247149	-0.055651	0.066769	-0.021916	0.236584
AL137648	DKFZP434J1813	0.249226	0.347912	0.249708	-0.074811	0.051259	0.087872	0.003028	-0.138622	-0.125783	0.263243	0.024478	-0.272517	-0.143288	0.053977	-0.3479	0.040958	-0.085073	-0.053177	-0.023487	-0.157581	-0.110372	-0.094894	-0.16465	-0.130476	0.114755	0.023036	0.000854	0.121053	-0.158368	-0.036665	-0.031206	-0.045155	-0.249084	-0.083962	-0.096043	-0.052892	-0.168118	0.059411	0.273301	0.142546	0.282652	-0.086263	-0.0573	0.127423	-0.0611	0.029018	-0.299346	0.052098
AL137555	DKFZP434H0820	-0.11068	-0.136116	0.164148	0.081895	-0.01078	-0.084782	-0.007573	-0.004992	0.217436	0.051933	0.023257	0.189384	0.019326	-0.258163	0.076271	-0.083168	0.049972	-0.034664	-0.054196	0.175605	-0.018487	0.211859	0.051795	0.016622	0.119094	-0.094411	-0.009167	0.277659	0.085155	0.082928	0.169999	0.191888	0.194592	0.068857	0.123208	-0.26034	-0.014826	0.084651	-0.238189	-0.159811	-0.245711	-0.065751	0.013192	-0.145371	0.118781	-0.065357	0.065601	0.171052
AB007896	KIAA0436	-0.078719	0.085692	-0.0766	-0.150055	0.215429	0.072073	0.194576	-0.31124	-0.30312	-0.04171	0.09837	-0.047797	-0.083031	0.210195	-0.131753	-0.020367	0.028568	-0.010238	0.103345	-0.229619	-0.00741	0.016212	-0.202698	-0.803244	0.064968	0.189286	0.076515	-0.13103	0.018368	-0.000345	0.008033	0.142851	-0.256641	-0.086423	-0.126114	-0.099353	0.046654	0.043171	0.031824	0.224632	0.092611	0.269634	-0.102622	0.085012	-0.039526	0.163766	-0.082781	-0.186109
Contig58368_RC	LOC56901	-0.397551	-0.292238	-0.245553	-0.191168	-0.091261	-0.313587	-0.286625	-0.056722	-0.071911	-0.12862	-0.165312	-0.149427	-0.15067	-0.54001	-0.16692	-0.347079	-0.124584	-0.374122	-0.169231	-0.066549	-0.159995	-0.30418	-0.131506	-0.021263	-0.317003	-0.449283	0.678534	-0.100941	-0.253158	0.163276	-0.276432	0.163032	-0.226108	-0.182931	-0.355394	-0.364088	-0.131179	0.018782	-0.346913	-0.403243	-0.46267	-0.242889	-0.107332	-0.375196	-0.19473	-0.484077	-0.043234	-0.405477
NM_020142	LOC56901	-0.344278	-0.290043	-0.189664	-0.140316	-0.112074	-0.280994	-0.096127	0.001201	-0.103491	-0.160639	-0.148114	-0.025362	-0.175909	-0.470422	-0.154678	-0.316463	-0.123526	-0.359742	-0.146983	-0.104548	-0.152598	-0.318034	-0.139564	-0.058085	-0.372589	-0.492518	0.619214	-0.109797	-0.231172	0.061044	-0.288696	0.143633	-0.280808	-0.238114	-0.297746	-0.341372	-0.092629	-0.011834	-0.306195	-0.397259	-0.473295	-0.216358	-0.123058	-0.31417	-0.264893	-0.449475	-0.091848	-0.352424
NM_005187	CBFA2T3	-0.182104	0.375613	-0.149756	0.117802	0.219898	0.118618	-0.271837	0.283947	-0.532912	0.194501	-0.37459	-0.419483	-0.146476	-0.29355	-0.211171	-0.889959	-0.29021	-0.248119	0.265702	-0.13489	0.231224	-0.001167	0.011966	-0.533043	0.229788	-0.488177	-0.335846	-0.49289	-0.36656	-0.277175	0.071965	0.30244	0.252364	-0.106408	0.074169	-0.480856	-0.117015	0.318283	-0.40371	0.171633	-0.213141	-0.006408	0.08566	-0.205301	0.175133	-0.006363	0.393282	-0.40505
NM_016093	LOC51121	-0.558678	0.018959	-0.006192	0.080713	-0.027873	-0.092489	0.014824	0.044301	-0.0388	-0.052386	-0.009274	-0.014765	-0.06327	0.2418	-0.037357	-0.06495	-0.17488	0.152248	-0.133888	0.084521	-0.160849	-0.267381	-0.141755	-0.109283	0.075773	0.110838	0.218812	0.036296	0.043856	0.019017	-0.029729	0.047286	-0.006656	-0.168095	0.226598	-0.006095	-0.046402	-0.151419	0.194393	0.045224	0.191429	0.304871	-0.056994	0.117397	0.081951	0.060404	0.036876	0.174637
Contig49388_RC		-0.311551	-0.35199	-0.028543	-0.021089	-0.061282	0.308368	0.07487	0.026489	-0.106261	0.013491	-0.000111	0.098557	0.148115	0.142985	0.095491	-0.501471	-0.024092	-0.26887	-0.098203	-0.265196	0.001821	0.243643	-0.227093	-0.323966	-0.288401	0.03655	-0.290119	-0.208708	0.198906	-0.118522	0.116524	-0.092111	-0.118902	0.060817	-0.05067	-0.262343	0.259834	-0.030012	0.043004	-0.084492	0.165651	0.236621	0.123781	0.037179	-0.038497	-0.229204	0.001004	-0.420657
NM_018950	HLA-F	0.673194	0.091852	0.006608	-0.185585	-0.020308	-0.180521	-0.336282	-0.489403	0.501899	0.168093	-0.388158	-0.222222	-0.033661	-0.679491	-0.139178	-0.1304	-0.224819	0.036772	-0.094717	0.134076	0.056327	-0.433337	0.243476	0.17319	0.024813	-0.145222	-0.127875	0.199126	-0.182357	0.508907	-0.159389	-0.355638	0.191667	-0.237932	-0.036194	0.369443	-0.107832	-0.046678	-0.215773	-0.042016	-0.352204	0.150692	-0.252407	0.416263	-0.269564	-0.209908	-0.078725	0.464501
NM_000943	PPIC	-0.099171	0.069012	0.175331	0.0993	0.112417	-0.320534	0.025516	-0.107474	-0.360879	0.075179	-0.106742	-0.202622	-0.002318	-0.475259	0.103473	0.012911	0.058364	-0.082711	0.006997	-0.100574	0.051672	-0.13003	-0.035401	0.155213	-0.212497	-0.086304	-0.198179	0.119484	0.10856	-0.111365	0.119021	-0.169939	-0.054657	-0.233086	-0.160681	-0.332951	0.109638	0.115113	0.311183	-0.087072	-0.076402	0.231923	-0.024468	0.344236	0.168431	-0.345739	0.197088	0.04785
Contig36533_RC		-0.073503	-0.099167	0.235722	0.299163	0.161783	0.0822	-0.061698	-0.222873	-0.631697	0.055915	0.019424	0.081228	-0.119435	-0.18426	0.137544	-0.0995	0.159281	0.074972	0.052927	-0.24876	0.175066	-0.135052	-0.062145	-0.048085	-0.283824	0.198967	-0.247986	-0.14145	0.241774	-0.078659	0.044931	-0.187651	-0.436534	-0.145634	-0.078823	-0.415034	0.193183	0.124235	0.287439	0.093239	0.184217	0.329564	0.033034	0.369332	0.076006	-0.136815	-0.141541	-0.284025
AL137722	FLJ22215	-0.049585	-0.362122	0.288287	-0.243552	0.021413	-0.099852	-0.14771	0.05902	0.272474	-0.159424	0.21593	-0.111576	0.318755	0.117929	-0.316106	-0.292477	0.050481	0.10912	-0.098375	-0.038422	-0.066336	-0.074385	0.245096	-0.207471	0.075499	-0.457731	-0.085672	0.417012	-0.202757	0.508595	-0.042769	-0.000855	0.204629	-0.002312	-0.158664	-0.280363	-0.20352	-0.270361	-0.348707	-0.235635	0.126624	-0.257016	0.335994	-0.036813	0.226069	0.235647	0.295321	-0.17676
NM_018973	DPM3	-0.069587	-0.171565	0.159978	-0.019008	0.056229	0.091608	-0.088023	-0.012711	0.426292	-0.072365	0.196257	0.21811	0.129084	0.158087	-0.118089	-0.25941	-0.064833	-0.091339	0.039758	0.032734	-0.095935	-0.095321	-0.037351	-0.06187	-0.032587	-0.01412	0.186661	0.104931	-0.031875	0.032735	-0.056324	0.004324	-0.078454	0.128544	-0.052055	-0.393134	-0.029148	0.146654	0.111857	-0.007699	0.14436	0.196489	0.149602	-0.032277	-0.097766	0.082427	0.051519	0.15268
NM_014918	KIAA0990	-0.233621	0.296629	0.115395	-0.100989	-0.108265	-0.39084	0.083113	-0.098231	-0.334922	-0.184274	-0.012854	-0.026458	0.082222	-0.270019	0.028874	0.033299	0.118013	-0.072443	0.042379	0.183507	0.194273	0.169138	0.083813	-0.247979	-0.012941	-0.259828	0.200491	-0.084176	0.113553	0.321597	0.111178	0.222572	0.003089	0.05443	-0.118539	-0.428782	0.024613	-0.019621	0.100924	0.042772	-0.054406	-0.165247	-0.098807	0.044135	0.107841	0.152661	0.075419	0.020084
NM_015675	GADD45B	-0.326074	-0.014336	-0.035911	-0.042578	-0.019978	-0.439797	-0.071172	-0.085127	-0.410495	-0.218508	-0.135653	0.06407	0.067569	-0.304025	0.450937	-0.395558	-0.207139	0.124648	-0.112865	-0.189394	-0.177384	0.253685	-0.025313	-0.269129	-0.148841	-0.268604	-0.424741	0.197662	-0.088023	0.094878	0.035411	0.061406	0.206976	-0.293142	0.051228	-0.497516	0.159516	-0.094216	0.177199	0.274586	0.002602	0.036692	-0.230325	0.252729	0.527747	-0.235877	-0.056705	-0.149303
AL049250	FLJ20538	-0.317748	-0.164373	-0.107206	-0.112304	-0.096399	0.110149	0.002107	0.003995	0.236472	-0.395067	-0.148919	0.067943	-0.297865	-0.090612	0.019616	-0.003134	-0.058249	-0.295465	0.055878	0.178178	0.150577	0.05417	0.248374	0.262178	0.236152	0.146278	-0.516144	-0.383286	-0.09592	-0.170183	-0.312233	-0.256282	-0.314577	0.003614	-0.086779	0.389479	-0.070389	-0.187991	-0.305815	-0.137596	-0.434371	-0.400591	-0.007741	-0.277394	-0.232087	-0.105073	-0.200043	-0.175902
D86974	KIAA0220	-0.141799	-0.097427	-0.159537	0.009973	0.24561	0.746574	-0.267624	-0.201408	0.286696	-0.074921	-0.023402	0.38301	-0.200173	-0.190868	-0.078614	-0.205135	-0.244095	0.041465	-0.390159	0.108551	-0.180469	0.516428	0.207818	-0.126309	-0.101498	-0.058672	-0.226248	-0.294671	-0.304375	-0.112935	-0.366927	-0.087055	-0.200008	-0.435377	0.235485	0.112486	-0.031943	0.018766	-0.291843	0.45475	-0.532776	-0.294379	-0.373462	0.121558	0.12822	-0.388039	-0.448563	-0.437581
Contig56765_RC		-0.572436	0.213317	0.07156	-0.138804	-0.02282	0.038345	0.188246	0.211253	-0.244718	0.02829	0.087235	0.861876	-0.027176	-0.074895	-0.258482	-0.737267	-0.228982	0.180889	-0.172904	-0.500649	-0.321615	-0.07421	-0.584512	-0.67031	0.302905	-0.086913	-0.442396	0.187999	0.120967	-0.486769	0.041653	-0.188931	-0.157503	0.075837	0.114322	-0.644181	-0.101626	0.330237	-0.285442	0.122202	-0.125471	0.086623	-0.009146	-0.203725	-0.209151	0.078445	-0.06864	-0.436791
Contig4949_RC		-0.191732	-0.159371	0.012093	0.099959	-0.284456	0.065776	-0.236822	0.104807	-0.027123	0.000756	0.046124	0.225291	-0.082561	0.04332	0.009326	-0.017164	-0.11414	-0.076121	-0.057988	0.00928	-0.212602	-0.260293	0.013316	0.14193	-0.207081	0.033717	0.008449	0.030804	-0.341987	0.039624	-0.058906	-0.007035	-0.084776	0.115041	-0.062034	0.021066	-0.000392	-0.017951	0.181416	-0.116885	0.020203	-0.07225	-0.05378	0.198277	-0.002231	0.355059	-0.083042	0.115194
NM_003919	SGCE	0.026564	-0.31596	0.408505	-0.188963	-0.17222	-0.331102	0.048658	0.02134	-0.25773	0.076587	-0.333905	-0.257477	-0.038232	-0.081967	0.202613	0.207358	0.113217	0.044199	-0.237236	-0.131416	-0.108131	-0.162162	-0.013221	0.318432	-0.321805	-0.094744	0.094479	0.1322	-0.058354	0.246813	-0.161746	-0.109457	-0.199133	-0.284891	-0.35601	-0.131245	0.119619	-0.098267	0.243788	0.16723	0.266578	-0.018744	0.047014	0.180378	0.337118	-0.298367	-0.258252	0.165316
NM_003472	DEK	0.426178	0.133671	-0.300008	0.097441	0.038357	-0.040222	-0.093222	-0.361501	-0.266498	0.001121	-0.194689	-0.289538	-0.367976	0.134156	-0.366081	0.45888	0.032535	-0.051516	-0.333598	-0.076174	-0.14358	-0.138362	0.175544	0.040969	-0.469485	0.077582	0.331054	-0.038589	-0.302855	0.252515	-0.272178	0.165674	-0.418422	-0.568427	-0.186149	-0.208778	-0.150324	-0.176346	0.189511	0.334474	0.018248	-0.01564	-0.220813	-0.106405	-0.19669	0.337714	-0.636112	0.489
NM_001046	SLC12A2	-0.258671	0.021716	-0.113587	0.124014	-0.25816	0.067743	-0.263107	-0.066008	-0.376608	-0.211024	-0.208174	0.654635	-0.356293	0.433801	-0.148681	-0.307411	-0.038188	-0.10217	-0.288398	-0.19476	-0.13913	-0.283241	-0.086566	0.249539	-0.231175	-0.101753	-0.215276	-0.001376	-0.033204	-0.17949	-0.070734	0.175876	-0.119159	-0.27592	0.04696	-0.016776	-0.322733	-0.01552	-0.28621	-0.197313	0.312109	0.388493	0.227277	-0.140924	-0.272796	-0.114566	0.069953	-0.368613
Contig4365_RC		-0.051547	-0.101861	0.063097	-0.179158	0.180282	0.055764	0.003779	-0.146893	-0.442988	0.039965	-0.065209	-0.035883	0.097712	0.012333	0.04371	-0.189786	0.101099	-0.053386	0.111333	-0.128591	0.183378	0.275884	-0.131225	-0.404158	-0.071661	-0.006176	-0.118273	-0.159621	0.098808	-0.029134	0.088249	-0.063811	0.086446	0.022317	-0.329902	-0.104175	0.070124	0.064714	-0.144543	-0.146726	-0.034182	-0.016329	-0.118586	-0.138586	0.12252	-0.330076	0.171235	-0.004608
U80736	TNRC9	-0.513975	0.236177	0.17203	0.674045	0.355349	-0.208362	0.116568	-0.026733	-0.744727	-0.405422	0.316727	0.37092	-0.117958	0.056411	0.14354	0.243722	-0.0793	0.139438	0.055768	-0.632681	-0.209252	0.362953	-0.623604	-0.126098	-0.10205	-0.117561	0.032332	0.056481	-0.23581	-0.494586	-0.353822	0.321668	-0.092161	0.116711	0.262774	-0.71875	-0.319194	-0.00585	-0.302236	0.380686	0.172857	-0.150192	-0.005172	-0.210385	0.015206	-0.720869	0.458283	-0.807168
NM_006087	TUBB5	0.159637	0.010364	-0.055629	0.01033	-0.252039	-0.210122	-0.011976	0.250662	0.170223	0.096413	-0.01765	-0.05049	0.08333	-0.076164	-0.008574	0.457817	-0.092008	-0.123783	-0.040486	0.333202	-0.057193	-0.009056	0.244847	0.217935	0.040168	-0.204963	0.28399	0.16443	0.176352	0.387458	0.081934	0.039038	0.344234	-0.038593	0.032645	0.241801	-0.155694	0.103995	-0.117132	-0.379242	-0.102955	-0.15458	-0.021458	-0.26575	-0.056249	0.182098	0.229507	0.102236
NM_004451	ESRRA	0.066619	-0.258749	0.128274	0.070529	-0.064689	-0.043938	-0.012896	0.167896	0.178874	-0.014024	-0.028983	-0.117554	-0.042946	-0.092496	-0.044479	0.170457	-0.183846	0.185995	0.099256	0.246409	0.05849	-0.050262	-0.010056	0.114469	-0.363556	-0.02028	0.008502	0.289373	-0.225942	-0.122064	0.037955	-0.041544	0.112908	0.200714	0.02522	0.300671	0.02632	-0.20669	0.06351	0.140112	-0.179398	-0.084041	0.033533	0.153013	0.020237	0.196689	0.010585	0.13702
NM_016048	LOC51015	-0.046306	0.151464	-0.066772	0.359617	-0.180332	-0.295323	-0.090398	0.141769	-0.27438	-0.117988	-0.346249	-0.150014	-0.083944	-0.733377	0.183143	-0.242302	0.0898	0.33501	-0.059809	-0.1229	-0.019632	-0.026844	-0.329592	0.208902	0.696434	-0.203763	-0.246398	-0.375705	0.023418	-0.190049	-0.136979	0.125335	0.134535	-0.161034	-0.058337	0.026949	0.269523	-0.083951	-0.15055	0.142474	0.012659	0.121214	-0.307546	-0.050757	-0.022853	-0.16578	-0.1228	-0.381096
AF201951	CFFM4	-0.016611	0.130352	0.069841	0.256199	0.215713	0.38911	0.298918	-0.192313	0.07061	-0.144619	-0.307085	-0.274368	0.045418	-0.239866	0.184776	-0.361322	-0.291522	-0.195164	0.14527	-0.100285	0.330856	0.212476	-0.013024	-0.091344	0.06836	-0.036741	-0.371241	-0.227939	0.096008	-0.504308	0.228397	0.318559	-0.552094	-0.189217	-0.066358	-0.259445	-0.021072	0.048287	0.06379	0.005976	-0.284894	-0.113448	-0.206469	0.297138	-0.267419	-0.099052	0.156414	-0.159773
AL133649		-0.157296	-0.060333	-0.110687	-0.037158	-0.023991	0.006905	-0.029528	0.072984	0.204031	-0.122135	0.00582	-0.162686	0.081728	-0.100208	0.025083	-0.229663	0.078251	-0.022484	-0.088982	-0.089614	-0.054274	0.266331	-0.047817	0.178627	0.22817	-0.21472	0.024706	-0.052558	0.277217	-0.009529	0.176041	-0.039239	0.189472	-0.131023	0.011354	-0.064204	0.052706	-0.131676	-0.178752	-0.210376	-0.03649	-0.204603	0.096867	-0.192233	-0.070817	-0.03166	0.020939	-0.132035
AB033058	KIAA1232	0.134021	-0.119747	0.112452	0.134682	-0.035151	0.009917	-0.144497	0.074918	-0.090834	-0.071851	-0.046117	0.408941	-0.05838	-0.005105	0.063709	0.09071	0.001066	0.104774	-0.103035	-0.084647	0.012778	0.094299	-0.180927	-0.141078	0.090119	-0.109545	-0.089658	-0.010411	0.020835	-0.351849	-0.185152	0.308648	-0.379817	-0.220699	-0.07906	-0.076228	0.0826	0.027276	-0.26183	0.043081	0.015697	0.07252	-0.014116	0.001616	-0.158102	-0.194206	0.086041	0.050139
NM_004505	USP6	-0.038982	0.453627	-0.078551	0.186034	0.063224	0.26067	-0.083394	-0.151528	0.040148	0.070373	-0.181644	-0.1031	-0.146633	-0.161392	0.034258	-0.165929	0.01216	-0.084156	-0.048735	0.000378	-0.152463	0.178662	-0.011882	-0.189194	-0.033635	0.152779	-0.109858	-0.11585	0.041374	-0.075794	0.030487	-0.34186	-0.13937	-0.103586	0.042303	-0.197567	0.105836	0.201776	-0.134771	0.836818	-0.129122	0.102344	-0.133398	0.009874	-0.086741	0.161228	-0.306792	-0.246073
Contig4574_RC		-0.062516	-0.028154	0.144148	0.026099	-0.039217	0.127102	0.152774	0.179387	-0.074636	-0.07582	0.105677	0.050387	0.046576	0.171237	0.088034	-0.012902	0.043032	-0.248032	0.169947	-0.049044	0.04708	-0.339701	-0.056189	-0.090079	0.119535	-0.04892	-0.162636	-0.239015	0.149027	-0.086225	0.038037	-0.178108	-0.178815	0.168421	0.213839	0.11601	0.154368	0.022539	0.141274	-0.24811	0.100417	0.144311	0.078444	-0.039301	-0.032032	0.01763	0.161115	0.029654
AF149785	PTTG1IP	0.256915	-0.028163	0.109111	0.078898	0.060291	-0.192168	0.025338	-0.030105	-0.14703	0.004326	-0.094088	0.033791	0.02199	0.049174	-0.010819	-0.188386	0.025041	-0.078535	0.093419	0.17654	0.059823	0.06997	-0.134732	0.23764	-0.012716	-0.048403	-0.215099	0.267511	0.001412	0.377658	0.047352	0.011506	0.077769	0.171019	-0.002173	0.033612	0.051253	0.02306	0.11253	-0.112022	0.007473	-0.0879	-0.017932	0.073911	-0.000696	-0.037068	0.088587	0.068796
Contig51254_RC	FLJ00018	0.03503	-0.101734	0.033981	-0.076836	0.051561	-0.048047	-0.080266	0.183777	0.139848	0.050388	-0.022167	-0.049518	0.198669	-0.218485	0.0359	0.099466	0.009117	0.022219	-0.026521	0.339821	0.023485	0.142651	0.254667	0.364135	0.275456	0.008542	0.38254	0.504637	0.108447	0.437359	0.119221	0.12231	0.389811	0.012721	0.094175	0.087703	0.063626	0.088531	-0.128884	-0.149502	-0.137234	-0.032412	0.072964	-0.062891	0.136133	-0.121733	-0.00294	-0.039114
NM_019058	FLJ20500	0.145359	-0.004743	0.147665	-0.309002	-0.374426	-0.37679	-0.122924	-0.272741	0.272367	-0.162315	-0.412587	-0.115555	0.092753	-0.238157	-0.175016	0.350927	-0.281905	0.453348	0.193663	0.603904	-0.077946	-0.354321	0.218788	0.149938	0.295386	-0.144435	0.182356	0.24404	-0.312401	0.24515	0.140287	-0.250765	-0.111224	0.198375	0.081808	0.080529	-0.360678	0.105455	0.005749	-0.217392	-0.144385	-0.288761	-0.074396	0.120691	-0.101214	-0.34915	-0.067258	0.028525
NM_014041	HSPC033	-0.19202	0.062967	-0.159033	0.128393	0.150879	0.096609	0.190037	-0.062449	-0.194681	-0.098667	0.033886	-0.099572	0.176659	0.265411	-0.010717	-0.165872	-0.0762	0.036637	0.041952	-0.043068	0.097502	-0.076403	-0.142651	-0.067157	-0.053043	0.232464	-0.113073	-0.05618	0.086604	0.108534	0.292897	0.122984	0.12609	0.192535	-0.090084	-0.186885	0.027562	0.133184	0.250208	-0.090213	0.0452	0.139707	-0.00292	0.11103	-0.091603	-0.131625	0.150106	-0.161683
NM_019057	FLJ10404	0.113445	-0.010211	0.096624	0.166714	0.16132	-0.04958	0.094936	0.186867	0.071287	0.000836	0.085108	0.215113	0.049097	-0.21442	0.178025	-0.073969	-0.082376	-0.055964	0.046138	0.256966	0.013455	-0.015902	-0.110485	-0.08488	0.103595	-0.122366	0.163971	0.41173	-0.02772	-0.05023	0.065863	-0.189705	0.30645	0.153339	0.124834	0.231126	-0.002203	-0.207117	-0.171908	-0.043678	0.003289	0.210134	0.160633	0.074018	0.19398	0.058013	0.283754	0.196639
Contig66347	MMP2	-0.240728	0.048181	0.425172	0.07208	0.152566	-0.402327	0.059968	-0.267107	-0.478747	0.116882	-0.324206	-0.049802	0.099026	-0.700889	0.164177	-0.250497	0.207546	0.120728	-0.240429	-0.064759	0.081123	0.207636	0.135842	-0.467265	-0.123518	-0.394968	0.079737	0.191308	0.076207	-0.065827	0.156418	-0.098966	0.465281	-0.243914	-0.10914	-0.384915	0.212443	-0.002626	-0.113213	-0.063772	-0.32482	0.100739	-0.141959	0.101389	0.346288	-0.639928	0.025218	-0.083723
Contig62964_RC		-0.310268	-0.074773	0.229733	0.059835	0.065043	-0.062502	0.112276	0.247005	-0.178345	0.015923	0.002809	-0.037231	0.022864	-0.061285	0.047747	0.053736	-0.069783	-0.049255	-0.08078	-0.274511	-0.014699	0.027171	-0.203076	-0.284153	-0.015001	-0.034046	0.033451	-0.051709	-0.043902	-0.197756	-0.062165	0.253114	0.276118	0.189515	-0.043293	-0.243432	0.168012	0.025642	0.166155	-0.084747	-0.102515	0.02453	-0.037186	0.182173	0.095082	-0.002593	0.030837	0.280297
AB007883	KIAA0423	-0.110401	0.083938	-0.110802	0.171178	-0.038791	0.193746	-0.011237	-0.504501	-0.531382	-0.017645	0.070008	-0.02381	-0.047016	0.039806	0.083746	-0.219465	0.104837	0.112989	0.099538	-0.2198	0.110199	0.207832	-0.214327	-0.104651	-0.049451	-0.017034	-0.20119	-0.168457	0.066057	-0.308602	-0.024476	0.001292	-0.363996	-0.208171	-0.102653	-0.368384	0.162215	-0.054825	0.130916	0.272925	0.164793	0.156745	0.006095	0.226946	-0.056346	-0.279434	-0.030746	-0.383762
AF064255	VLCS-H2	-0.022084	-0.125554	0.081676	0.203891	-0.06527	0.223897	0.377705	-0.041793	0.124342	-0.035513	0.241028	-0.201401	0.283148	0.268404	-0.027422	0.127932	-0.129761	-0.038466	-0.133129	-0.066165	-0.058476	-0.290806	-0.117761	0.263812	0.300279	0.133198	0.268154	0.123312	0.099962	0.075224	-0.085142	-0.174617	-0.26818	0.229891	0.206073	-0.048914	0.10687	-0.089108	0.259954	-0.070793	0.240496	0.255963	-0.000388	0.025334	-0.052753	0.261811	-0.021982	-0.50805
AA598803_RC		0.409186	-0.080092	-0.129806	0.235985	-0.148731	-0.239875	-0.010639	-0.334029	0.197571	-0.201459	-0.261571	0.203683	-0.141178	-0.254751	0.122685	0.344479	0.030086	-0.372058	-0.102253	0.196216	0.061064	0.164921	-0.023644	0.077893	0.251216	-0.129369	0.055378	-0.234021	-0.052747	0.152002	-0.033848	0.232397	-0.042229	-0.191787	-0.042226	-0.095268	0.102397	-0.256246	0.138494	0.251708	-0.039001	-0.193695	-0.15731	-0.073649	-0.16125	-0.066775	-0.329951	0.103094
Contig4388_RC	ITM2C	0.1937	0.048926	-0.103525	-0.352104	-0.103753	0.163385	-0.173701	-0.202556	-0.316429	-0.049389	-0.323785	-0.393895	0.001028	-0.510423	-0.05414	-0.065654	0.020954	-0.363271	-0.015892	0.102624	0.030014	-0.227044	0.141118	0.16896	-0.210224	-0.261274	0.313674	0.070716	-0.080138	0.487576	0.078558	-0.287519	0.189193	0.16816	-0.261797	-0.071914	-0.202324	-0.107432	-0.079356	-0.451152	-0.279305	-0.068145	-0.16197	-0.135527	0.027635	0.000047	0.143743	0.324153
NM_002342	LTBR	0.101617	0.053947	0.005527	-0.024173	-0.098117	-0.221735	-0.02966	0.09564	0.035629	-0.045381	-0.196208	0.156798	-0.074969	-0.118214	0.027218	0.066473	-0.009072	-0.006903	-0.082278	0.223428	0.087803	0.031506	0.150024	0.134451	-0.177129	-0.029893	0.355376	0.096225	-0.172288	-0.036047	-0.012953	-0.253729	0.111836	0.097175	-0.004089	0.552084	0.107528	0.086135	-0.178058	-0.144217	-0.150713	-0.286586	-0.02398	-0.097344	-0.126036	-0.052868	0.084701	0.395645
NM_014463	LSM3	-0.195734	-0.097876	-0.118829	0.099252	-0.091535	-0.015584	-0.030303	-0.113142	-0.208559	0.088367	-0.03322	0.007056	-0.129435	0.325477	-0.145041	-0.017989	-0.145236	0.073467	-0.224481	-0.100163	-0.138174	-0.277209	-0.175036	-0.17009	0.079177	0.106082	-0.021836	-0.069384	-0.166397	-0.132033	-0.227948	0.186109	-0.250296	-0.120288	0.041917	-0.006965	-0.11871	-0.040387	0.306065	0.200087	0.103636	0.080235	-0.058611	0.248619	0.03154	0.338138	-0.090286	0.080683
NM_014365	H11	-0.417022	-0.073941	-0.009378	-0.402772	-0.290579	-0.298187	-0.261117	0.330704	-0.358567	0.097424	0.015144	-0.485565	-0.160369	0.05589	0.342678	-0.543879	0.211955	0.01142	-0.195111	-0.232123	-0.22217	0.444754	-0.122149	-0.444347	0.207565	-0.064232	-0.370506	-0.370308	-0.469468	-0.243006	-0.319569	-0.372434	-0.046204	0.047199	-0.118225	-0.389383	0.427708	-0.275884	-0.271175	-0.417963	-0.105725	-0.351073	-0.017465	0.031048	-0.308854	-0.470234	-0.418249	-0.185432
NM_004436	ENSA	0.111891	0.054102	0.018433	0.077407	0.039514	-0.000922	0.051411	-0.21076	0.130902	-0.115798	-0.031752	-0.106417	0.152784	0.38296	-0.111159	-0.079105	-0.013834	0.267993	-0.03977	0.060053	0.045589	-0.202386	-0.164841	0.093039	0.173158	0.198292	-0.172261	-0.217265	-0.100997	-0.105313	-0.049953	-0.224643	-0.293234	-0.005049	-0.041827	0.013179	-0.25177	-0.095432	0.080657	-0.029365	0.26735	0.284405	0.233234	-0.022837	-0.115342	0.13607	0.365219	-0.018203
AL137274	MIG-6	0.120583	-0.255634	-0.277727	0.232071	-0.16576	-0.191409	0.006221	-0.329988	0.065828	-0.283738	-0.091402	-0.098901	0.139228	-0.050781	0.269379	-0.149293	0.085985	-0.129614	0.000619	0.477444	-0.115907	0.157909	0.455021	0.170961	-0.010463	-0.205224	0.295627	0.209098	-0.171685	0.420918	0.030116	-0.191641	-0.058144	0.158445	-0.323827	0.048716	-0.220918	-0.207432	-0.141776	0.653047	0.117261	-0.030127	-0.199878	0.143946	0.117255	0.090319	-0.202064	0.269802
NM_003890	FCGBP	-0.015721	-0.14341	-0.473677	0.103203	0.084436	0.202368	-0.397028	-0.10639	-0.951289	-0.10544	0.171446	0.015412	0.188756	-0.666196	0.148711	-0.52746	0.199814	-0.757308	-0.049441	-0.745093	0.361406	0.111694	-0.170965	0.365004	-0.66406	0.437008	-0.292514	-0.573192	-0.053616	-0.528083	0.061364	-0.440681	-0.486998	0.432502	-0.192391	0.35067	-0.068087	-0.719864	-0.201142	-0.618092	0.430781	-0.272867	-0.043892	-0.180267	0.259453	-0.251516	-0.32815	-0.03862
NM_003118	SPARC	-0.39155	-0.079884	0.208084	0.014997	0.271211	-0.389279	-0.000063	-0.058979	-0.275491	-0.116943	-0.133844	-0.425298	0.084441	-0.620758	0.354755	-0.42588	0.101203	-0.088208	0.063428	-0.298587	0.161787	0.153205	-0.170418	-0.492265	-0.220832	-0.029825	-0.192184	0.300464	0.295724	-0.115225	0.323255	-0.110503	0.403664	-0.508006	-0.033724	-0.385156	0.150848	0.195596	0.294819	-0.16043	-0.398553	0.169222	0.002292	-0.031652	0.365421	-0.751359	0.170342	-0.070626
NM_018728	MYO5C	-0.252022	0.248754	0.077092	0.173093	0.038599	-0.150284	-0.043274	-0.182018	-0.595943	-0.037896	0.200884	0.063643	0.109269	-0.056536	-0.106613	-0.513078	0.196638	0.145212	0.161009	-0.38692	0.000055	0.182978	-0.19315	-0.349853	0.05655	-0.405368	-0.17234	-0.264296	0.412888	-0.246316	0.152192	0.081676	-0.165446	-0.082661	0.1468	-0.426077	0.159143	-0.135573	0.088303	0.278784	0.065991	-0.027914	0.294756	0.140541	0.164976	-0.350302	-0.044016	-0.175855
NM_004528	MGST3	-0.124789	-0.074002	0.103234	0.0864	0.025629	-0.19679	-0.049742	-0.056025	0.267913	-0.139763	0.114097	-0.261416	0.051158	0.27693	-0.068685	-0.04549	-0.012608	0.161808	-0.068561	0.089464	-0.185085	-0.27932	-0.173643	-0.321926	-0.016527	0.330101	0.116841	0.205455	-0.117813	-0.039464	0.103001	0.180899	-0.132603	-0.052016	0.056695	-0.022538	-0.223275	0.156541	0.17506	0.001856	0.0667	0.170104	-0.066634	0.083143	0.011349	0.498335	0.016777	0.190075
NM_003100	SNX2	0.011142	0.059893	0.09133	0.241508	0.112992	-0.030224	0.088642	-0.198995	-0.417022	0.12601	-0.103474	-0.321503	-0.218166	0.070857	-0.115448	0.241432	-0.023649	0.019455	-0.132405	-0.088574	-0.079516	-0.196251	0.04429	-0.026817	-0.157948	0.270461	-0.075022	0.073939	-0.113537	-0.006161	-0.150112	-0.052173	-0.328074	-0.288242	0.017152	-0.133493	-0.086156	0.00658	0.232829	0.158082	0.051907	0.253522	-0.106933	0.163679	0.069375	0.055909	-0.290875	-0.036713
NM_017811	FLJ20419	0.254106	-0.20942	0.163753	0.267642	-0.005706	0.055633	0.031227	-0.050664	-0.010834	0.153876	0.023856	-0.347532	-0.017174	-0.096872	-0.01296	-0.129392	-0.005829	0.009484	0.159104	0.157891	0.020902	-0.136569	-0.004239	0.335648	0.092388	0.092519	0.024487	-0.012409	0.151909	0.09835	0.053177	-0.190306	0.367408	0.272673	-0.037153	0.11745	0.075556	-0.044719	-0.098222	-0.2261	-0.1405	-0.092925	0.090588	-0.305175	0.009317	0.012065	0.145631	0.025358
NM_014713	MBNT	-0.115387	-0.165173	0.065649	-0.073308	-0.016885	0.019945	-0.064777	-0.057099	-0.385895	-0.043364	0.019194	0.011956	-0.072376	0.094079	-0.014342	-0.180873	0.14934	-0.038966	-0.052358	-0.271877	0.039875	0.14517	-0.331464	-0.473545	-0.099008	-0.11436	-0.133559	-0.042434	-0.162501	0.043277	-0.052479	0.036671	-0.253007	0.094366	-0.20148	-0.233902	-0.008474	0.008298	0.116854	-0.004543	0.008203	-0.091668	-0.078523	0.113321	0.047762	-0.100442	0.007409	-0.081888
NM_002135	NR4A1	-0.094786	-0.109699	-0.329761	-0.191016	-0.155486	-0.028114	-0.206206	-0.112461	-0.375301	-0.442461	-0.499281	-0.067701	-0.040348	-0.455903	0.110114	-0.48587	-0.376152	-0.01054	-0.410586	0.207569	-0.244582	-0.120706	0.774835	0.276969	-0.023756	-0.467263	0.441312	-0.048674	-0.343288	0.037558	-0.212663	-0.151677	-0.158255	-0.177169	-0.193244	-0.254809	-0.190189	-0.179511	-0.440195	0.115784	-0.37868	-0.169064	-0.211679	-0.183817	0.148593	0.027161	-0.281876	0.082656
NM_004107	FCGRT	-0.135715	-0.147104	-0.078993	-0.062846	-0.067237	-0.001024	0.209941	-0.079145	-0.184196	0.110287	-0.112986	0.065017	-0.058827	-0.139247	0.010522	-0.206559	-0.051006	-0.376996	0.050319	-0.146967	-0.007646	-0.086211	-0.080482	-0.11397	0.150531	0.050719	-0.152261	-0.119685	-0.085657	-0.067559	0.019385	-0.144516	0.072721	0.034556	-0.041757	-0.018234	-0.02351	0.504699	-0.095404	-0.439833	-0.112788	-0.056602	-0.096368	-0.312011	-0.088853	0.016971	-0.047317	-0.305539
Contig52052		-0.012464	0.341763	0.124261	0.238624	-0.245117	0.33154	0.19401	0.129087	-0.035549	-0.087226	-0.219804	-0.191379	-0.07902	-0.092811	-0.003717	0.13311	0.101201	-0.068364	0.057013	0.130778	0.21919	-0.277625	0.144772	-0.367258	0.243053	-0.013097	0.337804	-0.20057	0.239644	-0.297276	-0.183317	-0.413793	-0.234879	0.084488	0.022897	-0.166453	0.068181	-0.205549	0.152543	0.077302	-0.077603	0.238128	-0.03346	0.207484	-0.011358	0.060363	0.326718	0.29922
AB040967	KIAA1534	-0.245954	-0.083834	0.071871	0.031985	-0.078054	-0.086432	-0.03396	0.202255	-0.310073	0.04306	0.110819	0.005407	0.210429	0.116779	0.049121	-0.229333	0.102781	0.032264	0.074592	-0.113026	-0.00735	0.001458	-0.076774	-0.403754	-0.036807	-0.286633	0.026935	0.002382	0.00035	-0.228619	0.194483	-0.034279	0.188255	0.204005	0.052593	-0.131956	0.022534	0.0324	-0.170292	-0.170392	0.053289	-0.089879	0.280171	-0.124746	-0.020474	-0.353593	0.065163	-0.053416
U82938	SIVA	-0.101914	0.027154	0.13837	0.156643	-0.112559	0.060889	0.050388	0.20407	-0.10376	-0.158346	-0.049618	0.223594	0.004785	0.129527	0.010017	0.13059	-0.194984	0.120112	-0.093467	0.150987	0.041507	-0.242843	-0.097172	0.13676	0.241986	-0.028003	-0.049956	0.058818	-0.118703	-0.022254	-0.117931	0.108615	-0.171919	0.059733	0.159459	-0.161009	-0.062713	-0.093248	0.19533	0.103451	0.090274	-0.074292	-0.068022	0.076923	0.120641	0.199591	0.001789	0.105989
NM_014050	PTD007	0.033935	-0.068667	-0.02739	-0.071502	-0.185647	-0.155261	0.002354	-0.007724	0.214971	-0.030012	-0.040326	-0.137252	-0.110199	0.262421	-0.220059	0.419214	-0.147381	0.230267	-0.151613	0.136941	-0.067441	-0.176371	-0.127838	0.218358	0.006521	0.063545	-0.003635	0.001046	-0.159417	0.030608	-0.010876	0.091492	-0.26278	-0.106101	-0.068923	0.251096	-0.157062	-0.222547	0.21182	0.207649	-0.017278	-0.235736	-0.008362	0.103587	-0.065235	0.300235	-0.155945	0.009627
AB020684	KIAA0877	-0.018775	0.114709	-0.086876	-0.083191	0.075445	-0.256259	-0.022319	-0.358303	-0.389722	0.071791	-0.150015	-0.298405	0.002004	-0.182656	0.247004	-0.261871	0.175532	0.042674	-0.005469	-0.243827	-0.047229	0.185661	0.045543	-0.073876	-0.135913	-0.116053	-0.211559	0.131674	-0.140847	-0.11247	0.133788	0.01866	-0.115703	-0.420285	-0.134026	-0.314314	0.052465	-0.055925	0.146539	0.378227	0.166765	-0.023586	-0.142847	0.639673	0.202895	-0.222278	-0.127366	-0.134831
Contig57496_RC		0.063152	0.119584	-0.164078	0.068921	-0.041287	-0.154867	-0.005271	-0.166636	-0.164883	-0.110686	-0.234755	-0.019716	-0.24235	-0.178095	-0.040969	0.398105	0.197078	-0.159886	-0.139769	0.097441	0.008179	0.117468	-0.068649	-0.176118	0.070649	0.047375	0.31251	-0.06472	-0.103703	0.031325	-0.096756	-0.052851	-0.363365	-0.129742	0.050953	-0.228926	0.088451	-0.060087	0.085131	0.119884	-0.239487	-0.12931	-0.197384	0.073345	-0.063407	0.097417	-0.296761	0.2036
NM_005896	IDH1	0.147241	0.112393	0.064551	-0.131341	-0.124348	0.062643	-0.111662	-0.109805	-0.204956	0.154129	0.038611	0.191965	-0.128828	-0.181405	-0.229803	0.016578	-0.047296	0.095896	0.081415	-0.02956	-0.13242	-0.084291	-0.060318	-0.227146	0.132866	-0.066492	-0.102723	0.165325	-0.08394	-0.135053	0.017649	0.102817	-0.335007	0.474845	-0.262594	-0.057082	0.065906	0.232066	-0.008618	-0.161813	-0.154848	-0.048057	-0.200077	0.104487	-0.024925	0.124476	-0.177404	-0.185802
Contig51595_RC		-0.109145	0.269387	-0.383579	-0.251081	-0.338232	-0.412189	-0.143765	-0.261918	-0.336107	-0.07837	-0.259734	-0.276843	-0.180845	-0.533305	0.174071	-0.256144	-0.01863	0.196822	0.243799	0.174577	0.065403	-0.096055	0.410353	-0.090856	-0.331087	-0.27744	-0.442061	-0.204401	-0.118964	-0.26273	-0.549475	-0.557737	-0.289945	-0.168979	-0.281122	-0.312777	-0.328611	-0.168016	-0.026346	-0.211138	-0.295653	-0.041249	-0.218648	0.123499	0.368925	-0.47941	-0.493016	0.046937
Contig57023_RC		0.126171	0.054814	-0.211013	0.142072	0.068043	-0.023705	-0.087104	-0.418535	-0.321162	0.077472	-0.187639	-0.243397	-0.213177	-0.334855	-0.25044	0.103899	0.024281	-0.206977	-0.076261	-0.070608	-0.064385	-0.001343	0.096624	-0.222496	-0.447415	0.208122	0.018772	0.125273	-0.240848	-0.00003	-0.209491	0.006888	-0.179535	-0.231871	-0.103142	0.040566	-0.006067	-0.03182	0.338197	0.366502	-0.044681	0.054273	-0.125678	0.218824	0.021597	0.306883	-0.441039	0.383897
Contig42349_RC		-0.127092	-0.155682	0.033444	0.242828	0.088564	0.214941	0.061887	0.037526	0.172488	-0.381143	-0.034791	-0.197773	0.002257	-0.004548	0.208538	-0.343421	-0.113058	0.192939	0.205863	0.140584	0.15708	0.328115	0.195524	0.161594	0.282557	-0.091256	-0.016051	-0.300656	0.17579	-0.263779	-0.05822	-0.051574	0.141024	0.241195	0.259931	0.393365	0.119706	0.019081	-0.088456	0.115476	-0.589821	-0.268895	-0.00925	-0.100691	-0.306415	-0.381585	0.266605	-0.497242
NM_019059	LOC54543	-0.242492	-0.066529	0.028169	0.001005	-0.245783	0.302599	-0.059775	-0.099525	-0.334955	0.363524	0.037771	0.077164	0.230937	0.346311	-0.221499	-0.182896	-0.087902	-0.133995	0.018087	-0.170012	-0.23537	-0.257992	-0.353252	-0.285676	-0.039144	0.421952	-0.07311	0.005192	-0.010383	-0.386042	-0.077157	0.249334	-0.161198	-0.051092	-0.151927	0.213521	0.160621	-0.399771	0.163434	0.026366	0.236172	0.326854	0.148352	0.365036	0.238274	0.331599	0.104898	-0.118072
NM_006017	PROML1	0.572145	-0.817676	-0.664647	-0.720693	-0.664188	-0.749558	-0.754592	-0.606313	0.118637	0.184995	0.206824	0.37028	-0.413986	-0.789291	-0.939235	-0.366407	-0.049402	-0.383812	-0.455864	0.50754	-0.270515	-0.223178	0.635128	0.508771	-0.836894	0.175305	0.046545	0.364094	-0.869153	0.97315	-0.415671	-0.840447	-0.648601	-0.067572	-0.56374	0.741709	-0.675025	-0.684137	-0.478479	-0.222222	-0.222805	-0.399362	-0.207575	-0.454312	-0.412865	0.813547	-0.436499	0.517213
NM_002965	S100A9	-0.58256	-1.105919	-0.651885	-0.857624	-0.739506	-0.806994	-0.853544	-0.883019	-0.142995	-0.719558	-0.737808	0.791355	-0.451663	-0.492338	-1.170568	-0.380985	-0.815815	-0.033937	-0.584503	1.094044	-0.813291	-0.856187	0.340181	-0.612739	-0.811366	0.069462	-0.573305	0.465234	-0.917871	-0.08389	-0.687395	-0.516797	-0.673986	-0.334678	-0.684912	-0.709817	-1.255005	-0.802325	-0.827871	-0.813157	-0.394298	-0.961248	0.106899	-0.687915	-0.804554	0.265445	-0.965289	0.255082
NM_002963	S100A7	-0.465574	-0.823971	-0.621404	-0.582565	-0.600484	-0.423381	-0.1562	-0.939698	0.598263	-0.528977	-0.491468	0.721293	-0.162628	0.176985	-1.180955	-0.252885	-0.594979	-0.13898	-0.390513	0.761844	-0.320299	-0.46543	0.66227	-0.679246	-0.511304	0.565277	-0.391489	-0.456574	-0.62213	-0.431687	-0.567629	-0.375208	-0.292139	0.062363	-0.293612	-0.421018	-0.945405	-0.489028	-0.456827	-0.50012	-0.232215	-0.460465	0.453644	-0.379887	-0.556294	-0.421238	-0.634727	-0.339854
AL050378		-0.231085	0.042467	-0.25864	-0.279386	0.153126	0.129467	0.119996	-0.173379	-0.149187	0.138258	0.120078	-0.034519	-0.084159	-0.061345	-0.245054	-0.183459	0.112132	-0.095847	0.084858	-0.251419	-0.022005	0.087841	-0.066727	-0.062638	-0.05624	0.147568	-0.308867	0.019172	0.239802	-0.183032	-0.132556	-0.149739	-0.171061	-0.126357	0.013992	-0.148677	0.107275	0.015066	-0.035543	-0.143023	-0.183991	-0.11095	0.045855	0.027564	-0.027019	-0.16165	-0.240364	-0.29304
Contig36720_RC		-0.296124	-0.109893	0.025017	-0.145508	0.143493	0.191007	0.132941	-0.156029	0.31345	-0.220313	0.041568	-0.160782	-0.163235	-0.094581	-0.080045	-0.194285	0.003062	-0.013959	0.052152	-0.276811	0.122128	0.190152	-0.093224	-0.013361	-0.068706	-0.065929	0.045569	-0.077084	0.058026	-0.029765	-0.281469	0.006813	-0.214577	0.008989	0.114766	0.19317	0.049289	0.305163	-0.241177	0.0142	-0.617114	-0.257474	-0.230793	-0.226245	-0.187656	-0.513371	0.064762	-0.53694
Contig41905_RC		-0.633728	-0.094281	-0.557395	-0.01483	-0.108766	-0.340196	-0.646326	0.345009	-0.746238	0.004436	-0.643946	-0.265488	-0.659365	-0.848605	0.355545	-0.59289	-0.156218	-0.548608	-0.384731	-0.595788	0.396985	0.641957	-0.386873	-0.755795	-0.510464	-0.118422	-0.35233	-0.235426	-0.526608	-0.588766	-0.104753	-0.037543	-0.035899	-0.283789	-0.116281	-0.709298	0.700528	-0.679344	-0.14251	0.026207	-0.756563	-0.603947	-0.62003	-0.096039	-0.017978	-0.785366	0.189299	-0.547883
Contig54656_RC		-0.129751	-0.127625	0.078285	0.022028	0.265764	0.168674	-0.003584	-0.07014	-0.285523	0.091336	0.039774	-0.375052	-0.010719	-0.242448	0.002235	-0.16844	0.172492	-0.121775	0.079929	-0.164818	0.112628	0.059703	-0.135229	-0.305761	-0.269496	0.228452	-0.382143	-0.142367	0.135906	-0.314142	0.008385	-0.206433	-0.070797	0.19467	-0.099545	-0.300788	0.106705	-0.089102	0.577309	0.271271	-0.136966	0.19882	-0.006718	0.059294	0.19987	-0.106423	-0.17336	-0.501403
NM_001979	EPHX2	-0.079066	-0.255467	0.124758	-0.182733	-0.234726	0.267724	0.004654	0.161054	-0.063609	-0.229902	0.032217	-0.109641	0.26751	0.13784	0.169233	-0.53776	-0.062641	-0.112599	0.046057	-0.226441	0.087465	-0.502014	-0.27901	-0.280531	-0.026732	-0.023123	-0.152275	-0.278271	-0.137852	-0.334298	-0.213035	-0.900946	-0.557216	0.16266	-0.129397	0.045057	0.03983	0.116986	0.061333	-0.077864	-0.069621	0.335215	0.375901	-0.435503	-0.193753	-0.366807	0.421684	0.025477
NM_005772	RNAC	0.486186	-0.10578	-0.17971	0.095063	-0.038556	-0.099342	0.161525	-0.119141	0.111644	0.179917	0.039441	-0.449877	0.042686	-0.260342	0.260395	0.269821	-0.000795	0.102804	0.175306	0.309144	0.01607	0.172999	-0.128222	-0.017996	0.001857	-0.10098	-0.126456	-0.000467	0.047902	0.162579	0.04188	-0.190964	-0.021217	0.043749	-0.15366	0.848797	0.130846	-0.253701	-0.039192	0.432204	-0.173911	-0.036155	-0.113262	-0.117674	-0.039598	0.277554	0.05011	-0.244739
Contig40134_RC		-0.371019	-0.244992	-0.138388	0.068479	0.151685	0.185745	0.269352	-0.224238	0.255263	-0.010874	-0.082365	-0.108208	-0.180066	-0.03807	-0.093861	-0.186726	0.153865	-0.03369	0.125927	-0.342682	0.181637	-0.046704	-0.005626	0.003125	0.103067	0.137084	-0.156877	-0.329022	0.365878	-0.147426	-0.005243	-0.414837	-0.268346	-0.038065	0.250374	-0.044375	-0.064053	0.118338	-0.108237	0.048394	-0.530085	-0.227573	0.029246	-0.225986	-0.051749	-0.428475	-0.030443	-0.54791
NM_001505	GPR30	-0.109761	0.418206	0.015617	0.25089	-0.208322	-0.13183	0.09657	0.122429	-0.281591	0.002066	-0.182995	0.016836	-0.275194	-0.297849	-0.102404	-0.341094	0.18411	-0.385227	0.044059	-0.318477	-0.146313	0.31155	-0.152285	-0.209616	-0.061294	-0.389537	-0.234262	-0.229851	0.148193	-0.155043	-0.019019	-0.149017	0.002488	-0.171069	0.391125	-0.183624	-0.00694	0.007507	0.120439	-0.354199	-0.325424	-0.130564	-0.232413	-0.233132	-0.115907	-0.540836	-0.189694	-0.235193
Contig2873_RC		0.271791	0.021004	-0.268464	0.117905	0.019345	-0.259931	-0.089487	0.03571	0.031995	-0.132268	-0.264975	0.010576	-0.107211	0.063912	-0.067223	0.24799	-0.140103	-0.082409	-0.184391	0.265615	-0.042869	-0.03393	0.014221	0.330753	0.158357	-0.066871	-0.009952	-0.229843	-0.294068	0.199258	-0.294105	0.137269	-0.178008	-0.201096	0.048669	0.39883	-0.19456	-0.07649	-0.05656	0.295288	0.042176	-0.201437	-0.075622	-0.004822	-0.056671	0.151784	-0.177716	0.13167
Contig55744_RC		-0.221794	-0.006831	-0.039171	0.07847	0.006783	0.05022	0.051717	-0.106356	-0.345372	0.013618	0.011566	-0.255349	0.061463	0.110821	-0.046677	0.12452	-0.022436	-0.136146	0.074262	0.18043	-0.011611	-0.089553	-0.118827	0.467935	-0.030712	-0.140283	0.064082	0.018662	0.033444	0.044029	0.046443	-0.217429	0.104138	0.09608	-0.174229	0.046484	-0.096528	0.025072	-0.043136	-0.442371	0.106421	0.056715	-0.107567	-0.074845	0.194145	0.009839	0.153866	0.127206
Contig54232_RC		-0.441621	0.198153	0.177558	0.171024	-0.013961	0.135076	-0.088742	-0.172318	-0.481871	-0.020138	0.106752	-0.057235	-0.086717	-0.028162	0.015837	0.165904	0.060951	0.117406	0.111748	-0.057084	0.101603	0.220859	-0.194959	-0.257616	0.052069	0.168358	0.055952	-0.061104	0.220404	-0.175523	0.122559	0.032079	-0.033193	-0.044391	0.23975	0.120943	0.013885	0.067265	0.202363	0.144501	0.086671	0.083709	0.085057	0.095901	0.20427	0.195948	0.091631	-0.024219
NM_005408	SCYA13	0.125029	-0.488475	-0.176111	-0.695936	-0.676502	-0.302347	-0.207608	-0.878603	-0.241864	0.04954	-0.618884	-0.150551	-0.297073	-0.651016	-0.954581	0.011481	-0.34412	-0.456096	-0.272618	0.768942	-0.290042	-0.338093	0.129946	0.608694	0.124201	-0.7456	-0.088906	-0.181083	-0.552218	-0.063998	-0.545107	-0.425246	-0.289238	-0.488412	-0.527196	-0.44294	-0.555202	0.030848	-0.5613	-0.116448	-0.767701	-0.094701	-0.468335	0.033842	-0.388823	0.134422	-0.699336	0.42104
NM_014241	PTPLA	0.442004	-0.025004	-0.190038	-0.270156	-0.31724	-0.454843	-0.196102	-0.24205	0.479083	-0.125326	-0.039753	-0.172085	0.037386	-0.152967	0.045078	0.32614	0.280827	0.095659	-0.25531	0.738155	-0.246838	0.189497	0.180609	0.534385	0.079227	0.51236	0.334526	0.506055	-0.186443	0.691348	-0.089296	-0.222269	-0.036587	0.213884	0.000463	-0.144859	-0.090225	-0.064927	0.297023	-0.196741	0.058249	-0.220026	-0.077417	-0.031865	-0.246525	0.081763	-0.39802	0.643102
NM_006423	RABAC1	-0.116014	-0.009207	0.187629	0.137094	-0.002457	-0.045013	-0.011709	0.141799	-0.149844	0.170369	-0.022381	-0.326009	0.029496	-0.082418	0.078894	0.179266	-0.077587	-0.150277	-0.043351	0.003445	-0.034595	-0.088304	-0.270344	0.111314	0.117206	-0.046766	-0.142138	0.216527	0.056919	-0.019468	0.126921	0.194759	0.084569	0.148327	-0.077675	-0.16498	-0.057842	0.032158	0.154969	-0.23917	0.131039	0.066908	-0.155699	-0.016599	0.015898	0.025213	0.100436	-0.186764
Contig46463_RC	FZD6	0.106612	-0.257868	-0.155689	-0.243185	-0.379202	-0.52239	0.249949	-0.100512	-0.239243	-0.125948	0.10045	-0.452145	-0.196997	-0.298927	0.092912	0.522982	-0.017716	0.140595	-0.241083	0.212645	-0.075981	0.158594	0.073137	0.163669	0.169928	-0.045293	0.250113	0.035656	-0.101029	-0.024693	-0.027873	0.167218	-0.53468	0.006318	0.126779	0.04076	-0.146901	-0.4458	0.428807	-0.149367	-0.251118	-0.150546	-0.053538	0.232369	-0.215498	0.08779	-0.307026	0.130815
NM_003506	FZD6	0.10976	-0.252471	-0.116134	-0.230101	-0.395254	-0.45916	0.221185	-0.116858	-0.207212	-0.095156	0.129009	-0.546234	-0.134333	-0.248832	0.07487	0.513722	-0.049489	0.107076	-0.178277	0.193929	-0.083688	0.145888	0.069447	0.179136	0.139583	-0.129647	0.34166	0.059468	-0.052051	0.058221	-0.028402	0.102964	-0.462143	-0.024716	0.086414	0.050894	-0.19073	-0.387176	0.417892	-0.178757	-0.208162	-0.14828	-0.06021	0.179604	-0.255201	0.076458	-0.265069	0.092428
NM_003504	CDC45L	0.374329	-0.108921	-0.214326	-0.234817	-0.289355	-0.287391	-0.114793	0.293925	0.201976	-0.157353	-0.211568	-0.178804	-0.058059	0.071162	-0.434656	0.178705	-0.251641	0.128707	-0.189712	0.360873	-0.307143	-0.245574	0.177048	0.461547	0.220503	-0.321008	0.405293	-0.017375	-0.194112	0.236898	-0.185551	0.237521	-0.12945	-0.107067	-0.158325	0.072199	-0.245584	0.112189	-0.260299	0.076347	-0.06913	-0.324615	-0.176236	-0.102884	-0.271513	0.503289	-0.56731	0.197472
NM_001864	COX7A1	-0.36588	-0.213399	0.03171	-0.042645	-0.00037	-0.045033	-0.068047	0.085681	-0.201264	-0.017484	0.030421	-0.114573	0.045075	-0.289485	0.12545	-0.467352	0.140973	-0.143178	0.073073	-0.180382	0.001527	-0.137615	-0.131236	-0.212964	-0.219007	0.048516	-0.17779	0.101534	-0.150027	-0.153317	0.110407	-0.128992	0.108409	-0.009583	0.015856	-0.429912	-0.035058	0.063839	0.255514	-0.072532	-0.002516	0.160983	-0.144744	0.084716	0.139282	-0.156395	0.313102	-0.207577
NM_006022	TSC22	-0.020271	-0.064436	0.144988	0.159452	-0.147621	0.31971	-0.13211	0.322328	-0.287558	-0.090473	0.141285	0.152601	-0.038492	-0.158806	0.075388	-0.360769	0.070178	0.118897	0.073638	0.090507	0.117745	0.088251	0.0597	-0.278738	0.028882	0.035359	-0.062992	0.275722	0.021102	0.006639	0.199943	0.306411	-0.064478	-0.020191	0.311303	0.021455	0.136685	0.135407	0.165328	0.163172	-0.275138	-0.028056	-0.04468	0.094153	0.194511	0.071958	0.164881	-0.033579
NM_004872	C1ORF8	-0.128493	0.07666	0.134666	-0.012683	-0.085961	0.225228	0.042674	-0.109345	-0.089403	-0.144952	0.057796	-0.228357	-0.133422	0.148979	-0.024381	-0.136565	0.051935	-0.219491	0.073632	-0.119407	0.091811	-0.202259	-0.167592	-0.012588	-0.029243	0.072416	-0.443574	0.034397	0.068501	-0.014513	0.058358	-0.046702	-0.315877	0.107628	-0.045178	-0.176144	0.017792	-0.118132	0.22503	0.005586	0.034272	0.116505	-0.041864	0.252091	0.001579	0.011159	0.06014	-0.203659
X51630	WT1	-0.515051	-0.197772	-0.105712	-0.298885	-0.52243	-0.523906	-0.39106	-0.383742	-0.314685	-0.087283	0.877951	-0.291716	-0.317709	-0.533235	-0.372678	0.194948	-0.301071	-0.102196	0.441349	-0.230961	-0.320729	-0.469509	-0.044278	-0.439148	-0.329374	-0.487584	-0.254564	-0.396845	-0.059475	-0.235264	-0.220628	0.844164	0.545123	-0.117145	-0.454443	-0.459837	-0.259331	-0.019381	-0.450595	-0.133186	-0.642614	-0.663449	-0.333674	-0.278866	-0.073147	-0.625049	-0.576534	0.083658
NM_001850	COL8A1	-0.287179	0.102723	-0.051642	-0.05445	0.132914	-0.042064	0.125539	0.016833	0.002174	-0.090606	0.01814	-0.127281	0.060062	-0.231852	0.101421	-0.083003	-0.046071	0.023134	-0.048939	-0.3343	0.062399	0.232286	-0.043995	-0.055617	-0.141904	-0.013903	-0.023643	0.275669	0.171893	0.276999	0.157435	-0.049536	0.589766	-0.317135	0.107393	-0.051213	0.048891	0.289012	-0.07617	-0.031231	-0.086318	-0.087434	0.093609	-0.064297	0.221982	-0.437154	0.02721	-0.053673
NM_016308	LOC51727	0.224374	0.178201	-0.017477	0.155784	0.123589	0.16429	-0.152475	-0.121469	-0.404673	-0.030966	-0.147756	0.199521	-0.133697	-0.209041	-0.125175	0.336411	0.052649	-0.165781	0.005013	0.128033	0.054698	0.018185	0.022619	-0.050405	-0.060577	0.02406	-0.026026	0.28962	-0.003309	0.016753	0.216104	0.026361	-0.276943	-0.092541	0.105358	-0.147973	-0.021011	-0.07565	0.24144	0.150508	-0.145852	0.031141	-0.064666	0.195726	0.039984	0.148962	-0.38711	0.118976
NM_004832	GSTTLp28	0.199423	-0.034645	0.167551	0.1784	-0.06329	-0.065418	0.070272	0.100445	-0.104195	-0.15055	-0.082168	-0.371571	-0.058023	0.254906	0.004567	0.184617	-0.165948	0.067474	-0.173845	0.250924	-0.020928	-0.309489	-0.018995	0.06504	0.256202	-0.016776	-0.021175	0.174173	0.045143	0.026504	-0.032863	0.017058	0.02683	0.115219	0.063297	0.240052	-0.221476	0.001092	0.125661	-0.038563	0.127729	0.09345	0.057366	0.066869	0.112367	-0.136866	0.075628	0.007671
NM_003839	TNFRSF11A	-0.070399	-0.239473	0.069236	-0.075039	0.035622	-0.155954	-0.079947	-0.172581	0.300502	-0.017441	0.06775	-0.167629	-0.092279	-0.297657	-0.172007	0.228626	-0.054165	-0.059119	0.010438	0.191924	0.03721	-0.245391	0.3922	0.444737	-0.203199	-0.039462	0.214911	0.09726	-0.239015	0.117976	-0.278796	-0.395967	-0.116731	0.060666	-0.249548	0.372853	-0.037936	-0.033646	-0.206864	-0.243726	-0.199101	-0.125257	0.062662	-0.004125	-0.171635	0.61636	-0.032902	0.011087
AK002016		0.214178	-0.363627	0.447713	-0.426589	-0.351511	0.207455	-0.139937	-0.139071	-0.245026	0.041984	-0.014115	0.063711	-0.110597	-0.354264	-0.190452	-0.053901	0.04491	-0.079965	-0.109771	0.318268	0.11423	-0.284295	0.369865	0.258358	-0.387119	0.105286	0.218186	0.140378	0.254427	0.041146	0.050708	0.286808	-0.101517	0.079266	-0.169273	-0.225389	0.037467	-0.481455	-0.102638	-0.331761	0.023033	-0.373575	0.043896	0.175163	0.022697	0.066908	0.17898	0.259056
NM_014553	LBP-9	0.407381	-0.94223	-0.803921	-0.307877	-0.533067	-0.665605	-0.415273	0.261919	-0.597781	-0.11123	-0.1	-0.656105	-0.015267	-0.768802	-0.215639	0.500687	0.346468	-0.813301	-0.245878	0.371832	-0.264659	0.131332	0.421829	0.496304	0.008717	-0.071831	0.391642	-0.292268	-0.391971	0.739687	-0.163479	-0.781423	-0.245981	0.260634	-0.493903	0.614001	0.254163	-0.046938	-0.150461	-0.20888	-0.352178	-0.595505	-0.495347	-0.503109	-0.062521	0.290087	-0.363585	0.392556
NM_005935	MLLT2	-0.136344	0.109014	0.12397	0.102547	0.049228	0.28013	0.050015	-0.17677	-0.125082	0.041478	0.023857	0.23935	0.079082	0.022566	-0.021532	-0.118794	0.040989	-0.098097	0.184442	-0.164992	0.116852	0.249214	-0.257972	-0.464862	0.069619	0.076067	-0.190696	-0.01147	0.22924	-0.363948	0.035627	0.097476	0.038037	0.084663	-0.019713	-0.159735	0.121589	-0.115242	0.068747	0.091317	0.010288	-0.08791	0.027446	0.092214	0.159183	-0.767888	-0.065961	-0.441657
NM_004694	SLC16A6	-0.864903	0.079323	-0.476939	-0.240517	-0.241396	-0.436867	-0.1326	-0.410345	-0.682519	-0.315804	0.314324	-0.207862	-0.029237	1.120872	-0.196138	-0.874673	0.081615	-0.375231	-0.062281	-0.631554	-0.557772	-0.295166	-0.407156	-0.879926	-0.32375	0.343592	-0.559876	0.047489	-0.655649	-0.6251	-0.570183	-0.601023	-0.408228	-0.298373	-0.15334	-0.815557	-0.030247	0.468559	-0.572657	-0.257869	1.019074	-0.181906	0.663821	-0.329158	-0.131289	-0.732406	-0.820076	-0.762814
NM_004750	CRLF1	-0.503404	-0.663081	-0.341779	-0.517557	-0.095122	0.015538	-0.176786	-0.361718	-0.215198	-0.260526	-0.051619	-0.154396	0.179706	-0.519562	-0.171861	0.020557	0.138835	-0.26799	0.017802	-0.296716	-0.190177	-0.290015	-0.068944	0.415793	-0.415204	0.063259	-0.282418	-0.021744	-0.241622	1.281691	-0.117777	-0.085953	0.240429	0.38839	-0.279518	-0.308018	-0.061856	-0.207308	-0.210935	-0.308718	-0.187314	-0.196807	0.025261	-0.258278	-0.188604	-0.198508	-0.18797	-0.158601
NM_001432	EREG	-0.140757	-0.152162	-0.182504	-0.116211	-0.220312	-0.355338	-0.361095	-0.08998	-0.437421	-0.423613	-0.293437	0.030172	-0.406473	0.681447	-0.485908	-0.756736	-0.290613	-0.522505	-0.275602	0.10119	-0.44296	0.098798	-0.291179	-0.408801	-0.36749	-0.339711	-0.439676	-0.396949	-0.444512	-0.147725	-0.313833	-0.158501	-0.092361	-0.158889	-0.320581	-0.517993	-0.091212	-0.528551	-0.357446	-0.479387	0.848538	-0.478752	-0.175167	-0.313775	-0.385146	-0.326699	-0.618521	0.102015
NM_005720	ARPC1B	0.206857	-0.174266	0.064526	-0.097466	0.065357	-0.256878	-0.125986	-0.178021	0.032902	0.029898	-0.024118	-0.251491	0.238495	0.021577	-0.066605	-0.190844	-0.067991	0.057291	-0.013166	0.155785	-0.060619	-0.113521	0.234829	-0.0705	-0.298869	-0.173158	-0.179569	0.137071	-0.072604	0.048032	-0.015084	0.399353	-0.005067	-0.040331	-0.254359	-0.041888	-0.230997	0.022756	0.052196	-0.301074	-0.082911	-0.123975	-0.046785	0.041179	0.009135	-0.156482	0.15035	0.108346
NM_002557	OVGP1	-0.164507	-0.101834	-0.165157	-0.10884	-0.344168	-0.112715	-0.223097	0.52013	-0.319349	0.13167	0.172955	0.15301	-0.152182	0.288922	-0.338764	-0.477611	-0.154882	0.14824	-0.242209	-0.414429	0.134212	0.174002	-0.176447	-0.359621	-0.233978	-0.089869	-0.331353	-0.18682	-0.075	-0.423413	-0.127942	0.177669	-0.317526	0.441101	0.000223	0.089363	-0.117294	-0.282811	-0.237445	0.212497	0.269849	0.053233	0.291853	0.043653	-0.096802	0.050104	-0.000032	-0.409794
AL133030	DKFZP434H0735	-0.066933	0.385818	-0.027671	-0.103545	0.224505	-0.11396	-0.169119	0.192031	-0.209358	0.090028	-0.211712	-0.332248	-0.013429	-0.595849	-0.096111	-0.388338	-0.230496	-0.173136	0.099797	-0.165471	0.323669	-0.072087	-0.075527	-0.032824	-0.182335	-0.286286	-0.268719	-0.110701	-0.047296	-0.178326	0.10471	-0.016059	-0.019729	0.175334	-0.202887	-0.202661	-0.169587	0.53836	-0.208546	-0.386084	-0.427101	0.083908	-0.186874	0.100496	-0.165303	-0.17937	-0.001662	-0.317522
AF053712	TNFSF11	-0.396015	-0.802577	0.695626	-0.214776	-0.542761	-0.469643	-0.516085	-1.01528	-0.735027	-0.198853	-0.589255	-0.818077	0.229163	-1.005387	-0.753005	-0.704586	0.2759	-0.394851	-0.337724	-0.009668	-0.342605	-0.344487	-0.347162	-0.787004	-0.791492	-0.023294	-0.305412	-0.243928	-0.585922	-0.678995	-0.007946	0.02081	-0.360399	0.524719	-0.748267	-0.934701	0.040307	-0.293599	-0.334544	0.801534	-0.292654	-0.725027	-0.009147	0.422084	-0.436484	-0.824066	-0.413985	-0.652297
NM_003793	CTSF	-0.531391	-0.095625	-0.054211	-0.100911	0.059895	0.086075	0.156317	0.049543	-0.528477	-0.030738	0.119117	-0.293558	0.010024	-0.111703	0.173284	-0.112242	0.077185	-0.396449	0.101184	-0.312804	0.121225	-0.054781	-0.19769	-0.092594	-0.130451	0.317221	0.002859	0.015656	0.231157	-0.228698	0.189882	-0.305235	0.061879	0.123134	-0.172059	-0.204334	0.0899	-0.039958	0.175145	-0.363146	-0.088756	0.34872	-0.087979	-0.198499	0.011578	-0.175801	0.272404	-0.293169
NM_005908	MANBA	-0.034928	0.127823	0.05554	-0.069578	0.100178	0.236118	-0.069511	-0.18057	-0.100005	0.190371	0.050254	-0.338311	-0.075463	-0.146282	0.008216	-0.023672	0.059262	-0.03774	0.173536	-0.236636	0.044028	0.119391	-0.195916	-0.217387	-0.145609	-0.122102	0.100896	0.20016	0.002413	-0.287412	0.229393	-0.320674	-0.14347	0.410333	-0.183998	0.15046	0.047385	-0.023748	-0.08274	0.090715	-0.062176	-0.060348	-0.124936	-0.024571	0.031024	-0.47657	0.136789	0.007986
Contig543_RC		-0.076588	0.062423	0.134261	-0.124632	-0.11448	0.017138	0.106467	-0.082944	0.035066	-0.103155	-0.013128	-0.136368	-0.136238	-0.084111	0.081894	-0.023023	0.218046	-0.099073	-0.223939	-0.259003	0.071775	0.126865	-0.053503	-0.152402	0.001226	0.221579	-0.019644	-0.045642	0.026732	-0.141747	0.023174	0.107803	-0.249959	-0.140085	0.063181	0.095052	0.09151	0.02101	0.241914	0.060326	0.236511	0.03516	0.049332	0.059261	0.049603	0.197484	-0.144614	-0.097356
Contig44759_RC		-0.31421	0.144949	-0.176751	0.234185	0.276795	-0.192245	-0.023094	-0.004617	-0.096449	0.031765	0.023477	-0.614691	0.372762	-0.04259	0.099533	-0.204955	-0.077631	-0.019149	-0.086154	0.018272	-0.017629	0.305761	0.111787	0.012765	0.095321	-0.133866	-0.03163	0.199772	-0.013285	0.053369	0.233646	0.346312	0.31597	-0.152349	-0.063344	-0.182083	-0.253324	0.214748	0.130558	-0.167209	0.131115	-0.230004	0.117159	-0.095163	0.128116	-0.346026	-0.019422	-0.103287
AB037845	KIAA1424	0.176242	0.039631	-0.025384	-0.033407	0.040012	-0.10009	-0.040082	-0.541193	-0.156822	-0.036946	-0.0609	-0.280285	-0.124245	-0.072599	-0.037428	0.123945	0.156738	-0.081166	0.013547	-0.206173	-0.017106	0.143882	0.211325	0.188873	-0.392522	0.016877	0.368674	0.037093	0.045814	0.204575	0.045829	-0.237059	0.015393	-0.088871	-0.182657	0.115063	-0.017952	-0.160236	-0.062746	-0.19173	0.113797	-0.040459	0.078421	-0.062604	0.052215	-0.16707	-0.189017	0.277481
NM_002118	HLA-DMB	0.12436	0.089724	-0.245319	0.022257	0.060175	0.073472	-0.119476	-0.354317	-0.302969	0.084754	-0.247475	-0.29867	0.10204	-0.524522	0.051057	-0.139469	-0.253353	-0.077171	0.03988	-0.097597	0.194251	-0.435889	0.100843	-0.008121	-0.114739	-0.045931	-0.423057	-0.130415	-0.164861	-0.102897	-0.033543	-0.413097	-0.190774	-0.136679	-0.40485	-0.105028	-0.22112	0.121095	-0.099523	-0.029127	-0.210459	0.046601	-0.28922	0.26732	-0.048844	-0.254745	0.153806	-0.09631
Contig33888_RC		-0.232452	-0.048452	-0.281587	0.033524	0.172134	0.025721	-0.080413	-0.447954	-0.402445	-0.203682	0.236882	0.60701	-0.204318	0.691528	-0.294287	-0.41367	-0.139062	0.238816	-0.154834	-0.357244	-0.209702	0.006361	-0.420678	-0.278621	-0.191333	0.291283	-0.283454	-0.272521	-0.235248	-0.464002	-0.265516	0.160486	-0.200096	-0.357253	-0.101848	-0.195129	-0.128177	-0.395966	0.050701	0.615666	0.454538	0.092113	0.208153	0.095937	-0.183932	-0.519385	-0.353039	-0.473741
Contig50588_RC		-0.163443	0.209521	-0.029496	0.090531	0.158629	0.0758	0.024755	-0.204916	-0.361025	0.029618	-0.001864	0.116279	-0.069956	0.067761	0.083495	-0.105134	0.114146	0.028874	-0.072285	-0.15455	0.043098	0.078163	-0.121562	-0.243698	-0.118843	0.165281	-0.083925	-0.050505	0.044634	-0.193894	-0.067081	-0.006765	-0.259729	-0.242691	0.116327	-0.142033	0.059259	0.015164	0.089536	0.138387	0.039768	0.186708	-0.05037	0.094251	-0.062402	-0.368687	-0.025795	-0.190561
NM_018125	FLJ10521	0.343728	-0.134859	-0.112667	-0.111733	-0.039262	-0.159535	0.019156	0.151806	-0.014649	-0.034563	-0.196496	-0.160738	0.014778	-0.355503	0.186741	-0.169627	0.01325	-0.055644	-0.00525	-0.001574	0.111837	0.25841	0.005181	0.068216	0.102451	-0.187367	-0.234935	-0.046498	0.308992	-0.04376	0.049198	-0.242715	0.104427	0.155972	-0.018885	0.325241	0.120275	-0.060606	-0.275034	-0.039453	-0.198354	-0.006898	-0.03693	0.105053	0.195599	0.104216	0.044199	0.221509
AB011105	LAMA5	-0.061276	0.353585	0.309263	-0.131839	0.208747	-0.01492	-0.089317	-0.119276	-0.397822	0.157134	-0.148465	0.184172	0.045134	-0.027578	0.06925	-0.84563	0.205299	0.005194	-0.134436	-0.203419	-0.182136	0.40214	-0.089798	0.030671	-0.018277	0.332115	-0.153181	-0.225079	-0.106893	0.083269	-0.17563	0.040585	-0.070785	-0.19579	-0.012415	-0.481424	0.000611	0.01934	-0.575571	-0.215366	0.165089	0.026252	0.13756	-0.146711	0.123121	-0.203342	-0.104481	-0.090274
Contig42615_RC		0.297177	0.026071	-0.094916	-0.225119	-0.018132	-0.092904	-0.108008	0.117758	-0.014436	0.107101	-0.443137	0.146329	-0.199297	-0.231028	-0.142359	-0.13804	-0.063506	-0.085585	0.001107	0.047859	0.053474	-0.187395	0.023437	0.053666	0.163757	-0.137217	0.062792	-0.025607	-0.193837	0.004733	-0.194546	-0.308781	-0.009642	0.089281	0.169983	0.387436	0.003138	-0.09319	-0.161258	0.0164	-0.186421	-0.038217	-0.269337	0.072113	-0.111586	0.052682	-0.193203	0.138117
NM_014844	KIAA0329	0.035619	-0.022345	0.037708	0.000957	0.065388	0.049235	0.046444	0.115291	-0.091174	-0.036582	0.036147	-0.052718	0.191725	-0.211385	0.182358	-0.206801	0.026954	0.082998	0.029004	0.105343	0.128154	0.083321	0.110872	0.241796	-0.027932	-0.073902	-0.171202	0.111741	0.324774	-0.045718	0.219758	-0.082703	0.203205	0.084097	0.037887	-0.179506	0.095732	0.097135	-0.094593	-0.206214	0.110597	-0.048875	0.131282	-0.121877	0.16618	-0.150088	0.187769	-0.192324
Contig52425_RC		0.236585	-0.025654	-0.019744	0.14369	-0.012707	0.240261	-0.02197	-0.140686	-0.428336	-0.066199	0.02307	-0.176953	-0.280801	0.231441	-0.095466	-0.08514	0.012865	-0.197741	-0.094147	-0.42762	0.010087	0.154655	-0.045569	-0.484808	-0.270548	0.104859	-0.066133	-0.272177	0.007029	-0.365438	-0.194781	-0.010864	-0.308914	-0.200791	0.17777	-0.28809	0.11236	-0.113009	0.200334	0.315902	0.294585	-0.023594	0.302874	0.153375	0.108367	0.02213	-0.192335	-0.050662
NM_003645	FACVL1	-0.625326	0.262168	-0.267413	-0.610854	-0.442768	-0.584455	-0.098163	-0.089235	-0.849345	-0.283499	0.264254	-0.810858	-0.136896	0.296286	-0.135386	-0.509072	0.277087	-0.6845	0.053992	-0.609997	-0.446812	-0.54537	-0.726095	-0.625088	-0.478675	-0.04131	-0.706591	-0.844342	-0.47686	-0.567429	-0.009487	-0.987662	-0.112205	-0.112587	-0.284769	-0.595756	0.436474	-0.310007	-0.168093	-0.505035	0.42108	-0.352787	0.262106	-0.474124	-0.676677	-0.924924	-0.580917	-0.821675
AB029016	KIAA1093	-0.025445	0.15594	0.049336	-0.046852	0.070038	0.041585	-0.139571	-0.027187	0.227162	0.068832	0.120231	-0.23508	-0.085007	-0.11689	-0.173877	-0.041749	0.04703	0.043055	0.201621	0.028185	-0.016827	0.072178	0.126714	-0.051235	0.149986	0.260515	0.082043	-0.020903	0.164273	0.106264	-0.07627	0.172718	-0.013403	0.027973	0.113259	0.00768	0.039298	0.138742	-0.115936	-0.218324	-0.193154	-0.09275	0.06429	-0.199026	-0.042084	-0.038	0.01963	-0.179472
NM_017798	FLJ20391	-0.13303	0.07058	0.297487	-0.005849	0.1263	-0.028121	0.046999	0.051281	0.016782	0.22742	-0.04911	-0.167776	0.024807	-0.364211	0.123183	-0.154139	-0.098838	0.069864	-0.031536	-0.036668	-0.097658	-0.114315	0.04072	-0.043479	-0.13716	-0.147521	0.066074	-0.151745	0.008755	-0.115224	-0.089889	0.082276	0.059011	-0.239603	0.057398	0.034867	0.149255	-0.034551	-0.23447	-0.120161	-0.057716	0.106018	-0.129279	0.101589	-0.047028	-0.00933	0.214599	0.187348
Contig57554_RC		-0.156865	0.003854	0.085951	-0.137183	-0.142686	0.115518	0.084109	0.160667	0.124987	0.292335	0.090324	0.018456	-0.019516	-0.139395	0.032535	0.04398	-0.11654	0.048696	0.107827	0.073229	0.098698	0.147939	-0.215178	-0.122536	0.021341	0.114709	-0.188516	0.179443	0.187775	-0.17875	0.161489	-0.24177	0.114714	-0.084657	0.200881	-0.211803	0.07342	0.067883	-0.039523	-0.249187	-0.183273	-0.119449	0.055691	-0.026334	-0.122198	-0.176034	0.004446	0.008841
Contig31291_RC		0.028241	0.337346	-0.07594	0.330276	-0.001867	0.034875	0.322244	0.137402	-0.089673	-0.18391	-0.164937	-0.142767	-0.009645	0.1008	-0.19697	0.119286	0.146109	-0.223827	0.10566	0.050263	0.327807	-0.171716	0.063068	-0.505078	0.175574	-0.018163	0.077357	-0.189549	0.399362	-0.298506	0.078519	-0.431799	-0.154925	0.023623	0.062935	-0.024541	-0.12933	-0.258525	0.162266	-0.063874	0.120024	0.296222	0.17456	-0.016496	0.020304	-0.009378	0.441412	0.035593
Contig48806_RC		-0.088782	-0.347288	-0.169633	-0.408509	-0.4306	-0.260273	-0.181162	0.502401	-0.218649	-0.127515	-0.29795	0.57076	-0.270642	-0.375707	-0.22551	0.08174	-0.32225	0.130449	0.153908	-0.153448	-0.136243	-0.102396	0.244209	-0.14933	0.266833	-0.535333	0.053722	-0.046263	-0.213532	0.270831	0.178789	-0.029379	0.372167	-0.036783	0.086847	-0.263243	-0.314447	0.050632	-0.195881	-0.42255	-0.397513	-0.298203	0.122817	-0.177695	-0.187042	0.277773	-0.284392	-0.066185
U01147	ABR	-0.111564	0.151564	-0.031143	0.038791	0.074702	-0.171416	-0.049221	-0.01881	0.05088	0.133245	0.130548	-0.234163	0.161905	0.028707	0.063028	-0.273829	0.11633	-0.126247	-0.069121	0.072503	0.036204	0.243353	-0.094652	-0.084211	-0.103168	-0.123434	-0.187936	0.102328	0.129095	-0.142993	0.147695	-0.081444	0.208866	-0.0528	0.001885	0.021407	0.057496	0.233374	-0.094474	-0.25875	0.096804	-0.108283	0.140609	-0.08792	0.056526	-0.307029	-0.042815	-0.059912
NM_001360	DHCR7	-0.292564	-0.233635	0.628194	-0.068	-0.170946	-0.289387	-0.098986	-0.175768	0.637995	0.027767	-0.212653	-0.018376	-0.039164	-0.118291	-0.362792	0.216057	-0.327809	-0.004747	-0.154331	-0.082244	-0.2827	-0.120747	0.075286	0.414027	0.091058	-0.201576	0.206637	0.228065	-0.260121	0.156972	-0.084508	-0.060238	0.119852	0.240055	-0.169708	0.6455	0.095179	-0.006175	-0.330972	-0.195784	-0.275508	-0.325881	0.026657	-0.277976	-0.105473	0.238614	-0.067209	0.074321
NM_004335	BST2	0.204578	0.04518	-0.062553	-0.138061	-0.218641	-0.050615	0.174535	-0.133686	-0.248204	0.005358	-0.03273	-0.519246	-0.16594	-0.047891	-0.091718	-0.812914	-0.181186	0.023275	-0.172879	0.040944	-0.018327	-0.276769	-0.465806	0.030489	0.104525	0.584909	-0.523421	-0.14577	-0.128676	-0.339965	-0.050949	-0.13384	0.600158	0.184966	-0.043781	-0.534561	-0.083294	-0.179191	0.057764	0.050139	-0.002926	-0.138365	0.014435	0.09753	-0.166851	-0.811227	-0.052322	-0.165417
NM_000308	PPGB	-0.066133	0.016288	-0.052495	-0.104043	0.090709	-0.202306	0.075402	0.001008	-0.235419	0.053764	-0.092227	-0.207451	0.12825	-0.245337	0.026043	-0.048543	-0.054878	0.034662	-0.092862	0.047676	-0.112682	-0.025248	0.167077	0.023294	-0.108869	-0.247685	-0.070061	0.088638	-0.004243	0.092489	0.006706	0.046231	0.265526	0.108794	-0.193942	-0.089303	-0.046692	0.106359	-0.318858	-0.26784	-0.166527	0.045917	-0.193732	-0.278065	-0.067676	-0.201468	-0.007469	-0.112584
NM_006441	MTHFS	-0.226045	0.313866	-0.034951	-0.033715	-0.197829	-0.05835	-0.128431	0.005809	-0.217525	-0.008344	0.002783	-0.137967	-0.007555	0.107251	-0.26025	-0.416053	-0.16402	0.157472	-0.178493	-0.129016	0.025553	-0.057043	-0.213753	0.06495	0.201792	0.020327	-0.078898	-0.108484	-0.084219	-0.136663	-0.029732	0.167315	-0.149763	-0.035765	0.22981	0.072017	-0.191186	-0.065537	0.256959	0.031527	0.212761	0.122142	-0.000546	0.086713	0.043249	0.025129	-0.044753	0.251531
D84294	TTC3	-0.005302	-0.008879	-0.1246	0.182548	0.249375	-0.053392	0.141343	-0.162439	0.018997	0.061937	0.040428	0.114656	-0.115015	0.018454	-0.139185	-0.122248	0.122674	-0.160324	0.04639	-0.174485	0.029919	0.015202	-0.147144	-0.295025	-0.185374	-0.058205	-0.102786	-0.055098	0.056017	-0.249208	-0.046041	0.235598	-0.061813	-0.104865	0.038778	-0.1696	0.089862	0.043836	0.161717	0.23114	0.010084	0.058165	-0.033147	-0.085888	0.045578	-0.098204	0.045242	-0.023471
NM_003316	TTC3	0.013997	-0.00531	-0.091544	0.236675	0.293085	0.004008	0.166865	-0.238262	-0.155518	0.066668	0.028866	0.055035	-0.16407	0.010653	-0.123701	-0.104991	0.180869	-0.167913	0.077758	-0.243933	-0.017209	0.022296	-0.142953	-0.346779	-0.236719	-0.001546	-0.145805	-0.131434	0.05359	-0.190198	-0.02774	0.2556	-0.050588	-0.123961	0.01929	-0.167797	0.101477	0.023759	0.183727	0.16715	0.003742	0.038864	-0.033345	-0.088292	0.005157	-0.19517	0.103903	0.082813
Contig44186_RC		-0.077785	-0.073352	0.158156	0.172505	0.159707	0.329551	0.012493	-0.017405	0.302564	0.010161	0.023203	-0.043357	-0.089603	-0.097289	-0.011967	-0.113151	-0.024061	0.086872	0.035906	0.092327	-0.039259	0.025124	0.229278	0.117398	-0.073497	-0.000981	-0.117229	-0.065648	-0.053323	-0.073167	-0.085578	-0.107299	-0.05622	-0.187682	0.263765	0.00957	0.218586	0.021514	0.018617	0.068254	0.062942	0.072341	0.070911	0.171512	0.049843	-0.05436	0.01469	-0.130422
NM_004418	DUSP2	0.29403	-0.012283	-0.235775	-0.37435	-0.268924	-0.312809	-0.233747	0.058121	0.297687	-0.101604	-0.33741	-0.156702	-0.116754	-0.409306	-0.168545	-0.094462	-0.324382	-0.187296	0.016159	0.364311	-0.055208	-0.441983	0.823595	0.044581	-0.000831	-0.307287	0.17967	-0.075245	-0.346133	0.015844	-0.421975	0.400683	0.001853	-0.290965	-0.478285	0.145497	-0.274096	-0.245228	-0.164611	0.109873	-0.242658	-0.07854	-0.093186	0.140452	-0.056502	0.197528	-0.103451	0.182851
NM_001129	AEBP1	-0.379069	0.038809	0.118485	0.087128	0.224962	-0.346948	0.093766	0.046677	-0.265409	0.017558	-0.253403	-0.41134	0.214326	-0.629284	0.215189	-0.33621	0.065542	0.012949	0.073822	-0.249408	0.177255	0.330178	-0.134125	-0.303399	0.082367	0.056653	-0.151557	0.378533	0.288573	-0.021932	0.269394	-0.000801	0.779465	-0.218494	0.102829	-0.258858	-0.071082	0.265553	-0.213556	-0.094899	-0.206248	-0.047099	-0.151889	-0.254558	0.322527	-0.734456	0.085106	-0.284471
NM_017870	FLJ20539	-0.172579	0.139028	-0.34436	-0.218631	-0.184673	-0.430332	0.029592	0.199331	-0.083226	-0.049905	-0.302357	0.716253	-0.1893	-0.627768	-0.173221	0.182061	-0.143572	0.165696	-0.135422	0.118847	-0.44948	-0.075244	0.413948	0.028695	-0.088173	-0.479837	0.240744	0.299594	-0.119883	0.056908	0.05275	-0.00019	0.150071	-0.092392	-0.092962	-0.242912	-0.21333	0.367334	-0.542856	-0.060826	-0.442212	0.184582	-0.064739	-0.116928	0.041296	0.305572	0.104217	0.210179
NM_000188	HK1	-0.124027	-0.006318	-0.01219	-0.090013	-0.050167	-0.092519	0.11426	0.023087	-0.124989	0.349262	0.050677	0.045955	0.108475	0.094981	-0.071389	-0.192413	0.122022	0.139399	0.069246	0.139019	-0.043839	0.177846	-0.118704	-0.017636	0.12831	-0.128772	-0.037322	-0.090267	0.274839	-0.019827	0.045043	0.075691	0.158153	0.083183	-0.104352	0.014358	-0.015987	-0.11509	-0.240637	-0.352872	0.063866	-0.118476	0.130525	-0.246351	-0.114385	-0.111801	0.054149	-0.049916
NM_005962	MXI1	0.07542	-0.133175	-0.032047	0.05332	-0.185033	-0.084705	0.004655	-0.062279	0.115479	-0.112942	0.111916	-0.327348	-0.109729	0.451188	0.054441	0.106949	0.02978	0.433193	0.033666	-0.050111	-0.054562	0.056273	0.096344	-0.078964	0.232708	0.091439	0.056977	0.134081	0.123615	-0.144427	0.161081	0.096356	-0.166401	-0.066414	0.098708	0.279357	0.079594	-0.322086	0.031999	-0.011362	0.238662	0.187717	0.37691	0.020496	0.109291	-0.100109	-0.151589	0.109101
NM_000269	NME1	-0.312212	0.542491	-0.423727	-0.300804	-0.264309	-0.283222	0.127161	-0.30395	0.001692	-0.168285	-0.109271	0.392457	-0.019869	0.14711	-0.378369	0.137089	-0.328065	0.098007	-0.211418	-0.091907	-0.410106	-0.377058	-0.350687	-0.03434	0.509867	-0.14651	-0.010054	-0.129459	-0.197989	0.157376	-0.02028	0.009736	-0.177898	0.042064	0.041028	0.053646	-0.341408	0.376473	-0.135407	-0.276134	-0.03277	-0.06638	-0.16631	-0.349294	-0.272411	0.20903	-0.354157	-0.062145
NM_002729	HHEX	-0.118221	0.018132	-0.129179	0.157747	0.471762	0.272365	0.087133	-0.398766	-0.303525	-0.045966	-0.277643	-0.214069	-0.018992	-0.329041	0.175944	-0.189372	0.147204	-0.295331	0.501266	-0.110288	0.205922	-0.270151	-0.090013	-0.261559	-0.332929	-0.156603	-0.410748	-0.260272	-0.128416	-0.004787	-0.124105	0.064832	-0.232207	-0.0382	-0.010062	-0.18552	-0.114587	-0.236078	-0.118457	0.093158	-0.114475	0.125483	-0.100804	-0.029197	-0.056313	-0.269546	0.787517	-0.377259
NM_004480	FUT8	-0.42637	0.153358	-0.0755	0.207672	0.049677	0.042941	0.016752	0.221125	-0.405578	-0.115288	0.194315	-0.291262	-0.075329	-0.107605	0.200824	-0.421976	0.005297	0.216554	-0.081506	-0.300577	-0.052294	0.013905	-0.225443	-0.091422	0.160582	0.081722	-0.420639	-0.274195	0.026222	-0.347922	0.003535	-0.041755	-0.214559	-0.249298	0.239738	-0.524801	0.089103	0.066937	0.119824	0.081402	0.298801	-0.087334	0.134104	-0.085661	0.035594	-0.376417	0.045562	-0.473918
NM_012248	SPS2	-0.22883	-0.16291	0.025135	0.008521	-0.223749	-0.040976	-0.121496	0.235945	-0.066193	0.052605	0.05669	-0.019873	0.047288	0.227485	0.037897	-0.050004	-0.391219	0.289088	-0.176341	0.178861	-0.150609	0.183041	-0.139325	-0.232078	0.096605	-0.195036	-0.241981	0.016656	-0.368697	-0.165286	0.070811	0.333944	-0.042842	-0.411128	-0.07083	-0.2995	0.16502	-0.034369	0.184141	-0.177421	0.181062	-0.18376	0.005264	0.005465	-0.142033	-0.033972	0.041241	-0.163773
NM_005953	MT2A	-0.189936	0.123584	0.10598	-0.256547	-0.126493	-0.178655	-0.112195	0.15314	-0.098566	-0.198771	-0.109861	0.216869	-0.050723	0.034972	-0.177699	0.12177	0.113387	0.013619	-0.152173	0.119484	-0.113078	-0.218833	0.052422	0.014892	0.297862	-0.142502	0.088774	0.06622	-0.227412	0.057042	-0.071901	0.261048	0.124698	0.265247	0.042041	-0.003379	-0.08299	0.171985	-0.102413	-0.220701	-0.000638	-0.115725	-0.126621	-0.197646	-0.109422	-0.249394	-0.007479	0.178391
NM_000358	TGFBI	-0.182778	-0.23788	0.113064	-0.0406	0.204331	-0.250049	-0.120607	-0.416273	-0.13029	-0.036401	-0.385	-0.510682	0.143207	-0.571577	-0.261498	0.077154	-0.019313	0.023309	-0.129524	0.062808	-0.054321	-0.344277	0.207356	-0.035973	-0.316496	-0.111054	0.076863	0.469263	0.388352	-0.00625	-0.164374	0.007903	0.367877	-0.360145	0.040372	-0.041985	-0.254433	-0.075614	-0.396892	-0.228865	-0.307656	-0.263741	-0.281286	-0.016375	0.209117	-0.702562	0.000188	0.125166
Contig41301		-0.162977	-0.019266	0.12489	0.115351	0.031587	-0.033454	0.051651	-0.053976	0.100812	-0.185592	-0.089319	0.097081	-0.032041	-0.076162	0.000834	0.124545	-0.178444	-0.046317	-0.012017	0.305108	-0.025469	-0.085193	-0.077967	0.456905	0.150935	-0.12116	0.05256	-0.00827	-0.008345	0.340283	-0.029714	-0.022558	0.107348	0.076416	0.116177	-0.183478	-0.015153	-0.05369	0.164717	0.070992	-0.016159	0.071367	-0.111305	-0.003066	0.132216	0.180118	-0.005753	0.048368
NM_005368	MB	-0.362042	0.27026	0.142282	-0.330312	-0.333016	-0.183104	-0.231376	0.22211	-0.719632	-0.175864	0.097261	-0.103527	0.036302	0.302904	-0.404024	-0.197758	-0.331763	0.566504	0.021451	-0.632841	-0.246253	-0.339447	-0.509936	-0.384669	0.219187	0.001547	-0.216128	-0.514206	-0.146756	0.039581	-0.159258	0.383528	-0.198432	0.424464	-0.153025	-0.225361	0.052483	0.413151	0.121162	-0.214865	0.553322	-0.178821	-0.021332	-0.206837	-0.394452	0.238831	0.125282	-0.095923
L40027	GSK3A	0.109964	0.015624	-0.008358	-0.017022	-0.013509	-0.118875	0.066479	0.11689	0.122012	0.057287	0.052687	-0.122269	0.062283	0.019608	0.049603	0.386182	-0.015776	-0.163839	-0.044111	0.037005	-0.021222	-0.025723	-0.103232	0.144824	0.253608	-0.040929	0.015936	-0.037907	0.134773	-0.098895	-0.021314	-0.133847	0.1571	0.069846	0.004538	0.208658	0.051466	0.039763	-0.253085	-0.208663	-0.035074	-0.078403	0.062772	-0.239068	-0.031351	0.041058	0.058134	-0.147816
AF200348	D2S448	-0.454459	-0.15077	0.155308	-0.069759	0.016571	-0.300213	0.003067	0.052451	-0.495891	0.083616	-0.316794	0.161125	0.101952	-0.38404	0.021692	-0.305185	-0.024986	-0.049737	-0.254853	-0.057719	-0.015007	0.179405	-0.031381	0.001793	-0.272659	-0.191847	0.169395	0.368635	0.270658	0.464655	-0.037899	-0.249841	0.4796	-0.395103	0.009122	0.205192	0.002234	-0.135602	0.021176	-0.175615	-0.247033	-0.059583	-0.111872	-0.060297	0.367055	0.081916	0.07098	0.155401
NM_017660	FLJ20085	0.195186	0.001713	0.089375	-0.027032	0.059279	-0.023326	0.050742	0.105828	0.528529	-0.058774	0.02414	-0.025594	-0.001244	-0.145299	-0.005726	0.240479	-0.01651	-0.106086	-0.062767	0.097891	-0.058172	-0.043142	0.210652	0.188045	-0.035722	-0.139786	0.194423	0.008276	-0.130894	0.141857	-0.033671	-0.075459	0.189237	0.112559	0.028237	0.179834	-0.017104	-0.046341	-0.317401	-0.23819	-0.142528	-0.175376	0.089198	-0.227848	-0.048549	0.20686	0.192685	0.169572
Contig53268_RC		0.171335	0.441834	-0.16322	-0.128654	-0.203367	-0.205761	0.315129	-0.01953	-0.570092	0.342642	-0.230428	-0.370231	-0.039662	-0.234197	-0.149321	-0.177636	-0.058847	0.003808	-0.270662	-0.178127	-0.035832	-0.107374	-0.139888	0.114316	-0.020793	-0.27114	-0.664353	-0.438256	0.175812	-0.061332	0.136841	-0.323487	0.085986	0.261835	-0.05031	-0.150171	-0.059522	-0.2047	0.222946	-0.106531	0.05554	0.101241	-0.056339	0.05581	-0.16461	-0.021669	0.0122	-0.178659
NM_004906	KIAA0105	0.153544	-0.045287	0.067319	0.130686	-0.127783	-0.031179	-0.090252	0.015839	-0.243098	0.024146	-0.019229	-0.191349	0.116671	0.012078	0.086495	0.094473	0.031471	0.016485	0.104566	0.412589	0.082859	-0.073795	0.183091	0.213235	-0.106334	0.072064	0.101643	0.090534	-0.098948	0.05517	0.126822	0.134684	-0.027192	0.030256	-0.116573	0.40619	0.031434	-0.057685	0.081498	-0.022965	-0.114933	-0.058898	-0.031473	0.094732	0.114432	0.193201	0.000706	0.029391
NM_001102	ACTN1	-0.069253	0.186191	-0.194904	-0.441331	0.26553	-0.457842	-0.184376	-0.28063	-0.079499	-0.199524	-0.480417	-0.260947	0.128636	-0.475253	0.180773	0.215692	-0.115331	0.263166	-0.049561	0.255985	-0.204614	0.089645	0.708521	0.171248	0.089482	-0.535507	0.020193	0.465452	-0.45266	0.370942	-0.136901	0.113143	0.058493	-0.56789	-0.339125	-0.526929	-0.045929	-0.006245	-0.200065	0.132034	-0.346884	-0.285829	-0.161496	0.040554	-0.090841	-0.525783	0.006282	0.103399
NM_014700	KIAA0665	-0.316875	-0.020333	-0.123975	-0.003155	0.041328	-0.031838	0.10042	0.030087	-0.121578	-0.026784	0.001196	-0.243595	0.14152	0.02359	0.12652	-0.258754	-0.054554	0.218311	-0.025081	-0.340074	0.039528	0.393467	-0.318244	-0.119148	0.085013	-0.312889	0.165925	-0.13049	0.024788	-0.050975	0.159119	0.065663	0.206037	0.024702	-0.014923	-0.211706	0.087295	-0.118985	-0.060244	-0.061572	0.10691	-0.076769	0.170792	-0.101799	0.101056	-0.000118	0.046247	-0.246739
NM_004578	RAB4	0.089171	-0.153617	0.057883	0.151273	0.068368	-0.144658	-0.043961	-0.155902	-0.023665	-0.066254	0.25251	0.06531	0.099436	0.452344	-0.206437	0.222734	0.038859	0.001711	0.136709	-0.090379	0.014228	-0.187217	0.060148	0.088831	-0.027412	0.132073	0.159561	0.089208	-0.084119	0.190027	0.01052	0.00231	-0.114178	0.140421	-0.011229	0.177223	-0.192789	-0.120156	0.072203	-0.11255	0.339088	0.232719	0.166783	-0.033297	-0.030996	0.415366	0.056191	0.272108
NM_014015	MYLE	-0.00304	-0.094797	0.094892	0.021024	-0.131415	0.083954	0.102771	0.048833	0.110298	-0.035485	0.164641	0.012185	0.140628	0.176273	0.04218	-0.229697	-0.096972	0.154713	0.07817	0.336582	0.157205	0.061771	-0.007001	-0.01379	-0.095737	-0.164654	0.049727	0.027827	-0.03094	0.000061	0.128708	0.199154	0.144727	0.075152	-0.076175	-0.344313	0.008902	-0.313046	0.148211	-0.213235	0.172066	-0.114094	0.164729	-0.116168	-0.010684	0.018	-0.166607	0.01085
Contig31476_RC		-0.218333	-0.182336	-0.370376	0.221965	0.143811	0.212666	0.04936	0.273115	0.002127	-0.166566	-0.047309	-0.547237	0.182537	-0.170226	0.346509	-0.404505	-0.070272	-0.205775	0.135377	-0.366324	0.144963	0.160646	-0.139176	0.104915	0.463872	-0.104047	0.007332	-0.013641	-0.129998	-0.288546	0.096777	-0.115832	0.313337	0.090873	0.351183	0.18061	-0.090261	0.618511	-0.371551	0.17611	-0.473953	-0.130613	-0.151059	-0.272296	-0.123839	0.07096	0.300657	-0.516172
Contig54394_RC		-0.271539	0.008847	0.106174	-0.054334	-0.091746	0.037944	0.05228	-0.160627	-0.291893	0.088952	0.337093	-0.114904	0.072142	0.517644	-0.067345	-0.178911	0.028	0.153258	-0.028996	-0.170161	0.035236	-0.134799	-0.360694	-0.053912	0.30117	0.159009	-0.490996	-0.344938	0.149318	-0.264196	0.122803	-0.141676	-0.086167	0.054709	-0.080814	-0.08766	0.073885	0.121735	0.192448	-0.169917	0.255004	0.148211	0.161191	-0.03951	-0.205741	0.011138	-0.02929	-0.175976
NM_001659	ARF3	-0.168629	0.000983	0.048468	0.060066	0.068801	-0.084768	0.15477	-0.059948	-0.381976	0.049593	-0.005239	-0.238022	0.008325	-0.039013	0.030215	-0.257028	0.009236	0.111977	0.029325	-0.068821	0.111564	0.063217	-0.170403	-0.1774	0.050124	0.137718	-0.100808	-0.132241	0.1545	-0.222398	0.129629	-0.014703	0.104996	0.184054	-0.110321	-0.028644	0.073113	0.169425	-0.185054	-0.234949	-0.015655	-0.038951	-0.007063	-0.226775	-0.056584	-0.064931	0.129769	-0.049886
NM_020246	LOC56996	0.126537	-0.06794	-0.087595	-0.131456	0.047067	-0.134448	0.050869	0.185143	0.200531	0.196062	-0.067111	0.151433	0.195221	-0.133253	0.077626	0.094464	-0.055206	-0.099641	0.035344	0.134961	0.019987	0.149784	0.102246	0.060321	-0.298769	-0.338214	-0.150161	0.081683	0.032189	-0.186302	0.099182	0.046375	0.103478	0.04748	-0.071189	0.388814	0.026774	-0.046369	-0.219034	-0.030746	-0.035841	-0.054005	0.111203	0.105556	-0.046172	0.070183	0.059397	-0.182244
NM_002106	H2AFZ	0.12646	-0.004696	-0.002695	0.063338	-0.190975	-0.205752	-0.092544	0.323461	-0.031997	-0.022664	-0.202784	0.076771	-0.161723	0.312125	-0.330819	0.393851	-0.257042	0.059714	-0.233469	0.091919	-0.279688	-0.436355	-0.010748	0.061178	0.116629	-0.143068	0.327091	-0.0479	-0.279509	-0.052352	-0.261341	0.147611	-0.133127	0.01488	0.070854	0.047263	-0.164484	0.044964	0.024715	0.090522	0.00475	-0.082777	-0.093561	0.080308	-0.247711	0.015687	-0.143064	0.068343
NM_001553	IGFBP7	-0.311599	0.017752	-0.119462	-0.033429	0.137986	-0.235145	-0.225126	-0.114378	-0.289704	0.111681	-0.081052	-0.001462	0.166286	-0.45955	0.170889	-0.268023	0.090563	0.003094	-0.086808	-0.163342	0.168103	0.244226	0.10519	-0.261669	0.057397	-0.130604	-0.157001	0.197261	-0.047202	0.220833	0.050048	-0.067028	0.287729	-0.152586	-0.166404	-0.279511	0.073847	0.294564	0.010715	-0.163592	-0.015075	0.074042	-0.026496	0.102008	0.249217	-0.212615	-0.037946	-0.247583
NM_003932	ST13	-0.059324	0.242222	-0.016547	-0.003997	-0.027995	-0.07518	-0.066558	-0.063253	-0.125329	0.068717	0.224749	-0.259767	-0.012636	0.078877	-0.135704	0.159893	0.09185	0.116861	0.118999	-0.01265	-0.105781	-0.074037	0.184151	0.09501	0.02533	0.267042	0.095529	-0.017158	0.028326	0.07639	0.084069	0.081426	-0.222699	0.15993	-0.034642	0.123607	0.063918	0.04445	0.038295	-0.029566	-0.135154	-0.069381	0.090646	-0.140012	-0.059526	0.172671	-0.178464	0.107023
AK000823	DJ167A19.1	-0.225624	0.261075	0.10244	-0.01767	-0.087351	0.220977	0.192833	0.154943	-0.071914	-0.140864	-0.008368	-0.083066	0.062407	0.113136	-0.040089	-0.244005	-0.061035	-0.146652	0.072444	-0.080412	0.030301	-0.081971	-0.159747	-0.205335	0.037277	-0.049007	-0.295888	0.043068	0.067268	-0.197907	0.10594	-0.079549	-0.076191	0.11829	-0.068243	-0.066352	0.01117	-0.107735	0.147179	-0.045508	-0.078235	-0.019773	-0.030704	0.102146	-0.049194	0.065287	0.187572	-0.079514
Contig55046_RC		-0.27762	-0.100331	0.080126	0.105204	0.129861	-0.276669	0.044379	-0.071194	-0.329523	0.035119	-0.120633	-0.337952	0.13142	-0.35939	0.180602	-0.0908	0.101199	0.073344	0.049557	-0.123199	-0.007096	0.145443	0.055719	0.170973	-0.026738	-0.22559	0.111908	0.34546	0.193026	0.208259	0.106974	0.027326	0.380736	0.211582	-0.092481	-0.267359	-0.001079	0.137764	0.159043	-0.174512	0.159156	0.042606	0.013506	0.01873	0.239333	-0.328161	0.052067	0.056367
NM_005231	EMS1	-0.166565	-0.13535	0.162964	-0.089652	-0.094666	-0.371907	0.010288	0.601157	-0.335108	-0.156768	-0.060115	-0.124022	-0.103153	-0.126605	-0.173025	-0.075938	0.184826	-0.014172	-0.138786	-0.014486	-0.193969	-0.000041	-0.103019	0.36572	0.646507	0.053219	-0.095994	0.00853	0.029168	-0.180262	0.120782	0.325013	-0.024144	-0.101784	-0.162985	0.151104	-0.104144	0.431955	-0.252847	-0.238505	-0.136393	-0.029651	0.077955	-0.083629	-0.00649	-0.070647	0.405069	-0.052536
Contig34317_RC		0.042781	-0.258064	-0.091413	0.070345	0.212518	0.006627	0.124744	-0.013817	0.16495	-0.302038	-0.076584	-0.301869	-0.120957	-0.203786	0.165722	-0.213166	0.003689	-0.252965	0.088992	-0.01492	0.0582	0.324276	0.202777	-0.02344	0.11257	-0.164838	-0.048426	-0.111524	0.534132	-0.234764	-0.03451	-0.134986	0.260614	0.312191	0.271823	0.279723	0.071579	0.046382	-0.117007	-0.066902	-0.425699	-0.181749	-0.027035	-0.108145	0.025466	-0.420537	0.163864	-0.3161
NM_017586	C9ORF7	-0.22185	-0.155307	0.146851	0.18302	-0.02691	-0.072924	0.040552	0.335831	-0.151383	0.077372	0.000651	0.082403	0.070957	-0.076872	0.200196	0.030259	-0.002659	-0.02684	0.029746	-0.302747	0.040965	0.029633	-0.286101	-0.301066	0.014424	-0.232303	-0.217173	0.026064	0.112875	-0.201866	0.111631	-0.06808	0.082239	0.04964	0.011349	-0.251622	0.077724	0.079628	0.072653	-0.068248	-0.017452	0.058439	0.027814	-0.039525	0.132264	-0.272271	0.165556	-0.121469
NM_007317	KNSL4	0.107394	-0.150138	-0.119286	0.098592	-0.196909	-0.009251	-0.12361	0.189711	0.151732	-0.088389	0.04608	0.04821	0.032216	0.307255	-0.052541	-0.059466	-0.287453	0.014275	-0.172356	0.299563	-0.12144	0.187716	-0.094753	0.128221	0.209879	-0.280521	-0.006127	-0.214469	-0.031928	0.246868	0.065805	0.284517	0.153973	-0.072483	0.178752	0.586198	0.029053	0.093522	0.058031	-0.03558	0.181909	-0.278382	0.094376	-0.015348	-0.069791	0.109391	-0.115395	0.151058
NM_014698	KIAA0792	-0.182819	-0.422491	0.109258	-0.091402	0.076507	0.060298	-0.142116	0.118397	-0.277391	0.114435	0.154796	0.258817	0.102295	0.052669	-0.016927	-0.342803	-0.004822	0.035019	-0.066499	-0.418459	0.051827	-0.047688	-0.150155	-0.139466	-0.312557	-0.427297	0.202049	0.112881	-0.017609	-0.221858	-0.219059	-0.007159	-0.038339	0.080285	-0.347522	0.418518	-0.127651	-0.22639	-0.39813	-0.21144	0.079721	0.089056	0.315393	0.029325	0.078156	0.26585	0.217403	0.022471
Contig48869_RC		-0.211396	0.289227	-0.321219	-0.049603	0.078086	-0.055672	-0.143438	-0.04819	-0.046942	-0.009977	-0.120018	-0.065986	0.007389	-0.487827	0.255791	-0.328596	0.21744	0.055662	0.11833	-0.196647	0.194625	0.44038	0.017628	-0.337225	-0.08224	0.126062	-0.024499	-0.00033	0.074627	0.107614	0.302348	-0.15941	0.147592	-0.114024	0.06859	-0.16107	-0.184683	0.456559	-0.086818	-0.003391	0.190853	0.004249	0.030304	0.078603	0.101934	-0.311803	0.004383	-0.184042
NM_001280	CIRBP	-0.451928	0.10742	-0.019872	0.172172	0.073985	0.266254	0.259599	-0.104251	-0.375425	0.025269	0.277594	0.002642	0.082814	0.069571	0.192126	-0.369216	0.069921	-0.147088	0.244018	-0.149609	0.28726	0.018485	-0.15774	-0.506249	0.192979	-0.013928	-0.352795	-0.184989	0.195029	-0.283816	0.090993	-0.123913	-0.006981	0.013279	0.069446	-0.40611	0.148256	0.126901	0.09455	-0.209022	0.170745	0.108826	0.04748	-0.180386	0.149243	-0.297857	0.159925	-0.3852
NM_016091	HSPC025	-0.117386	0.056982	0.079318	-0.024685	-0.121824	-0.016971	-0.068694	0.153293	-0.179133	-0.021781	0.425173	-0.21789	0.09371	0.190561	-0.112583	0.051213	0.106482	0.011449	0.26153	0.062185	0.03217	-0.211771	0.201451	-0.056447	0.072875	0.168968	0.262978	0.0746	0.237823	0.053702	0.165594	0.051317	-0.094908	0.290924	0.228387	0.157168	0.054515	-0.032925	0.035997	-0.019817	0.139477	-0.058859	0.145124	-0.141214	-0.076247	0.319707	-0.012031	-0.054417
Contig44799_RC		-0.206855	-0.38114	-0.192655	-0.104119	-0.020739	0.062266	-0.185345	-0.222439	0.526257	-0.274701	-0.254335	0.051805	-0.261219	-0.11146	-0.151658	0.030148	-0.185285	-0.194004	-0.057688	0.026148	-0.095286	0.136193	0.0892	0.0528	-0.06732	-0.233809	0.578142	0.033174	-0.237887	-0.147789	-0.070114	-0.095263	-0.224991	-0.032621	0.176078	0.543861	0.018375	-0.161801	-0.23475	0.099034	-0.508552	-0.138459	-0.232032	-0.184677	-0.259454	-0.29392	0.045921	-0.244237
NM_000090	COL3A1	-0.49467	-0.156679	0.32674	-0.052733	0.231729	-0.111351	-0.013655	-0.234933	-0.303966	0.124245	-0.12462	-0.371178	0.067892	-0.825546	0.359532	-0.419043	0.147234	-0.081938	0.250554	-0.235975	0.243699	0.335226	-0.127558	-0.649327	-0.372558	0.242245	-0.352919	0.271992	0.49377	-0.341051	0.313937	0.087926	0.438447	-0.785877	0.060131	-0.769739	0.192328	-0.083054	0.341219	0.027757	-0.541326	0.111777	-0.126529	-0.091652	0.425082	-0.96428	0.00681	-0.331384
NM_003725	RODH	-0.091034	0.008045	-0.053889	0.275995	0.195538	-0.26451	-0.032398	-0.12255	-0.504048	-0.166968	-0.099463	-0.911691	0.037269	-0.277268	0.146816	-0.019573	-0.048198	0.039083	-0.058914	-0.352982	-0.039397	-0.091968	-0.124622	-0.107398	-0.05388	0.021555	0.108278	0.310422	0.34508	-0.017263	0.366526	0.129765	0.452547	-0.32141	-0.216965	-0.239303	-0.2956	0.211903	0.171695	-0.073827	0.093046	0.01691	0.029604	0.156608	0.370908	-0.395031	0.267902	-0.162848
X97074	AP2S1	-0.040169	-0.061475	0.027805	-0.077136	-0.07603	-0.048019	0.31237	0.174963	0.01563	-0.000885	-0.119533	-0.311803	0.130777	0.208267	-0.067513	0.129633	-0.117265	0.074015	-0.008581	0.099948	-0.071867	-0.230422	-0.061013	0.156246	0.298014	-0.174652	-0.001062	-0.088398	0.071407	-0.065455	0.106584	0.085326	0.064696	0.207442	-0.110814	0.004747	0.013403	-0.081221	-0.03285	-0.352581	0.010064	-0.12793	-0.005357	-0.145203	-0.053443	-0.02248	0.200478	-0.007745
NM_005063	SCD	-0.414507	-0.256616	0.547102	0.009415	-0.551407	0.093212	-0.04027	-0.108031	0.085836	-0.060654	-0.492495	-0.048082	0.053231	-0.261217	-0.373027	0.088434	-0.177364	0.282687	-0.161126	-0.166911	-0.456334	-0.391517	0.096483	0.379734	0.365365	-0.514166	0.333336	0.013426	-0.263819	-0.031373	-0.273801	-0.382564	0.15	0.235205	-0.161055	-0.54555	-0.243013	0.036672	0.078553	-0.497426	-0.368515	-0.242	-0.353762	-0.118832	-0.364891	-0.62457	-0.238519	-0.262323
NM_004484	GPC3	-0.251173	-0.619205	0.04824	0.043873	-0.14606	0.082646	-0.261688	-0.202003	-0.175363	0.381225	-0.180592	0.025714	-0.004309	0.023467	-0.265648	0.068871	0.130789	0.2167	0.346664	0.301362	0.516018	-0.160297	-0.036393	-0.613397	-0.185164	-0.069582	-0.282849	-0.205371	-0.357411	-0.217242	-0.287331	0.57839	-0.115229	0.329285	-0.083528	-0.455909	0.142098	-0.475924	-0.310743	-0.201129	-0.511315	0.292643	0.183464	-0.254887	0.07818	-0.082986	-0.111716	-0.489834
NM_000735	CGA	-0.486716	0.0012	-0.486897	-0.316449	-0.509906	-0.465281	-0.365416	-0.48152	-0.435793	-0.141546	-0.563188	-0.769297	-0.63657	-0.397994	-0.965187	-0.829787	-0.495175	-0.361596	-0.589958	-0.558049	-0.583754	-0.550066	-0.595137	-0.580631	-0.526155	-0.5608	-0.610553	-0.31125	-0.426428	-0.636904	-0.406326	-0.615957	-0.268222	-0.635491	-0.501523	-0.530285	-0.353787	-0.489124	-0.475136	-0.507809	-0.402769	-0.639287	-0.148692	-0.47104	-0.241237	-1.069591	-0.846198	-0.808851
NM_002157	HSPE1	0.005985	0.012633	0.069445	-0.000523	-0.174774	0.061312	0.007383	0.053112	-0.159998	-0.001994	-0.132926	0.130474	-0.149248	0.04744	-0.217791	0.07138	-0.219752	-0.002913	-0.211954	-0.206915	-0.262209	-0.305066	-0.057573	-0.348258	-0.162871	0.068824	0.094772	-0.252423	-0.381765	-0.09308	-0.223169	0.278992	-0.156037	-0.142518	-0.036915	0.015005	-0.084746	-0.169229	0.170991	0.390136	-0.052022	-0.071216	-0.169079	0.166923	0.026704	0.141625	-0.147825	0.295146
Contig48852_RC		0.024188	0.059802	0.029529	-0.121385	-0.108153	0.007108	-0.206506	-0.157761	0.63143	0.138624	-0.270318	0.678695	-0.105281	-0.358424	-0.099959	-0.130826	-0.196307	-0.104481	-0.129134	0.042887	-0.026509	-0.224586	-0.001705	-0.008107	0.661718	-0.19251	-0.272933	-0.033785	-0.23181	0.519689	-0.086784	-0.14385	-0.032937	-0.065967	0.028797	-0.18557	-0.01042	-0.195624	0.013849	0.028392	-0.211729	0.014762	-0.166422	0.344771	0.077583	-0.034955	-0.344995	-0.327822
AL117477	DKFZP727G051	0.155341	-0.011471	0.092463	0.008545	0.056697	-0.21386	-0.073654	0.065504	-0.010618	0.061653	-0.17664	-0.173734	0.047043	-0.160683	0.027541	0.099671	0.006855	-0.108894	-0.139585	0.113977	0.154427	-0.06052	0.016898	0.235364	0.103073	-0.298797	0.108402	-0.156638	0.027757	0.30514	0.023361	-0.070122	0.143546	0.048536	-0.152515	-0.066408	-0.00679	-0.075025	-0.112434	0.009928	-0.231757	-0.062031	-0.08057	-0.081794	0.016901	-0.13527	0.041471	0.368942
NM_004905	KIAA0106	-0.045958	-0.082857	-0.080162	0.011433	-0.032426	-0.06124	0.007044	-0.188326	0.183795	-0.08786	0.071621	0.030352	0.133902	0.166904	-0.087582	0.035824	0.034105	0.080725	0.061316	-0.102214	-0.050084	-0.138162	-0.102888	-0.031357	0.102662	0.030437	0.192705	-0.047906	-0.11401	-0.008561	-0.008973	-0.093635	-0.210072	0.159964	-0.134271	0.202975	-0.080659	0.107337	-0.076459	-0.110408	0.07791	0.092716	0.046909	-0.344448	-0.186505	-0.088005	-0.021119	0.283109
AB018333	KIAA0790	-0.273114	-0.395826	-0.060702	-0.089344	0.059	0.20638	0.054878	-0.21784	0.213228	-0.014008	-0.172039	-0.083985	0.199696	-0.336971	-0.030256	-0.290982	-0.032596	0.031173	0.180793	0.03351	0.03277	-0.092346	0.070348	0.144781	0.136306	-0.21819	-0.307229	0.170677	-0.121022	-0.003343	0.119222	-0.187005	0.161501	0.128859	0.078708	0.241417	-0.122926	-0.040489	-0.040473	-0.053328	-0.412302	-0.104792	-0.022196	-0.144667	0.092391	-0.072053	0.161243	-0.264276
AB007899	KIAA0439	-0.315837	0.106706	-0.16809	0.202627	0.002162	0.333667	0.10119	-0.03791	-0.202702	-0.012968	0.00611	0.104534	0.122995	-0.239279	-0.00838	0.070986	0.277647	-0.324056	0.129926	-0.079523	0.17718	0.279388	-0.054627	-0.25537	-0.3272	0.096448	-0.073459	-0.17638	0.188578	-0.223598	0.037233	-0.023	-0.035349	0.188323	0.130636	0.070987	0.259001	0.178329	-0.065403	-0.192106	0.004101	0.145878	-0.13318	-0.133627	0.0743	0.242415	0.135803	-0.33415
Contig43974_RC		-0.083628	0.068478	0.017506	-0.356703	-0.291283	-0.013513	-0.208358	0.064667	-0.077603	0.112026	-0.174281	0.2087	-0.243327	-0.053769	-0.199913	0.39459	-0.166646	-0.070385	0.02511	-0.222703	-0.048915	-0.264389	-0.142906	0.065217	-0.056907	0.231959	0.10251	-0.149358	-0.176313	0.082688	-0.172873	-0.163141	0.006848	0.409359	-0.341703	0.509027	-0.17437	0.081844	-0.207273	-0.266683	-0.153904	0.184462	-0.185517	0.158707	-0.334526	0.147011	0.290464	0.131966
NM_014244	ADAMTS2	-0.179381	-0.05838	0.265331	-0.018621	0.102733	-0.286401	0.043475	-0.199324	-0.295128	0.065994	-0.177969	-0.27815	0.128564	-0.733531	0.160652	-0.214992	0.189296	0.053092	0.162533	-0.158263	0.182481	-0.012781	0.047378	-0.066945	-0.126911	-0.070234	0.093627	0.287003	0.389437	-0.018384	0.098441	-0.137015	0.417049	-0.072829	-0.10347	-0.437097	0.171587	0.182366	-0.020111	-0.341943	-0.295358	0.207514	0.02375	-0.221044	0.307231	-0.499107	0.006895	-0.080418
Contig48215_RC		0.252981	-0.269919	0.116582	-0.003568	-0.135316	-0.000272	-0.105362	0.335254	0.037784	0.209	-0.144215	-0.050588	0.214717	-0.265588	-0.163529	0.081503	-0.021354	0.030385	-0.135286	0.1406	-0.128694	-0.121914	0.184986	-0.044317	0.083626	0.145931	0.147188	0.164838	-0.032143	0.169305	0.090746	-0.072338	0.219349	0.033956	-0.228932	0.069636	-0.200453	-0.087965	-0.336229	-0.174644	-0.053448	-0.130989	0.143509	-0.174388	-0.056678	0.203285	-0.147192	-0.238433
U72514	C2F	0.182481	-0.144707	-0.054233	0.056603	-0.269513	0.003852	-0.037885	0.141897	0.12826	0.072918	-0.073153	-0.347858	0.046786	0.171516	0.071528	-0.069067	-0.252142	0.234231	-0.035494	0.293888	-0.047951	-0.217537	-0.004874	0.209192	-0.163121	0.026313	0.361511	-0.134358	-0.144081	0.010339	-0.073229	-0.019072	-0.025768	-0.024654	0.027113	0.61847	0.004002	-0.127674	0.043631	-0.005494	-0.146084	0.008315	-0.026189	0.09592	-0.073381	0.232544	0.07731	0.446565
Contig32050_RC		0.571238	-0.167668	-0.160535	0.02887	-0.017034	-0.185877	-0.069589	0.003129	-0.292269	-0.091066	-0.074782	-0.192716	-0.016388	0.277489	-0.200803	0.255892	0.028738	0.094719	-0.160435	0.224329	-0.071906	-0.004908	-0.034545	-0.06567	0.384339	-0.012662	-0.015351	-0.182364	0.122095	0.083463	-0.024436	0.180475	-0.037772	-0.186513	0.130739	0.254273	-0.200837	0.149229	-0.043425	0.284817	0.004746	-0.05381	-0.004564	-0.045818	0.009996	0.119523	-0.236747	0.052274
AB028986	USP22	0.210125	-0.456611	-0.166423	0.017139	0.035733	-0.037931	0.236519	0.681328	-0.208291	-0.095459	0.084935	0.21738	0.289706	0.07875	-0.067643	0.019814	0.075293	0.124178	-0.054513	-0.153328	0.06055	0.142184	-0.153764	-0.135586	0.175057	0.284466	0.20349	-0.116542	0.380418	0.084408	0.29782	0.322003	-0.0364	-0.106615	-0.000538	0.615503	0.078561	-0.158676	-0.003671	-0.392302	0.078957	0.004903	0.002497	-0.155104	0.153485	0.041694	0.152137	-0.226646
NM_004003	CRAT	-0.545184	0.027275	0.33816	0.241202	-0.323627	0.217241	0.021428	-0.224024	-0.234105	0.188924	-0.060173	-0.207894	0.267947	0.306407	-0.150811	-0.347655	-0.346965	0.314258	0.098379	-0.416282	0.157716	-0.450503	-0.430807	-0.324399	-0.011077	0.348491	-0.560548	-0.142963	0.085596	-0.441528	0.291291	-0.010367	-0.086965	0.310117	0.170318	-0.635056	-0.03913	-0.074307	0.086691	-0.195947	-0.250423	-0.245391	0.250644	-0.264016	-0.181183	-0.607886	-0.059549	-0.461898
Contig52074_RC		-0.039718	-0.036	0.18085	-0.053879	0.326038	0.268573	0.002045	-0.19001	-0.144519	0.308392	-0.053445	-0.082919	-0.095302	-0.469442	-0.013897	-0.431503	0.01567	-0.040266	0.150137	-0.091971	0.16007	-0.122811	0.412567	-0.202584	-0.275825	-0.062076	-0.074773	0.088986	0.066138	-0.046205	-0.10362	-0.363879	0.028993	-0.198578	0.062802	-0.365564	0.201617	-0.125649	0.096121	-0.016053	-0.203818	0.325289	0.147326	0.098445	0.260736	-0.179576	0.043617	-0.323878
Contig43983_RC		-0.850742	-0.585836	-0.411318	-0.009746	0.036586	-0.598323	0.498323	-0.380749	-0.907278	-0.258211	0.008554	-0.731212	-0.150245	-0.57818	0.324767	-0.686439	0.088822	-0.479183	0.228992	-0.978315	-0.036974	0.292584	-0.653825	-1.139626	0.742749	0.037177	-0.958684	-0.741731	0.508494	-0.809408	-0.042193	-0.018112	1.196757	0.043838	0.0638	-0.952116	0.179763	0.726004	-0.441863	-0.106078	-0.364408	0.460432	-0.384426	-0.515703	0.186011	-1.007899	0.217774	-0.808602
NM_003321	TUFM	-0.100524	-0.016646	-0.102566	-0.034527	-0.14247	0.144864	-0.076813	0.101229	0.071029	-0.116206	0.191397	0.013036	0.136829	0.336151	-0.06912	-0.058725	-0.137121	0.026784	0.0963	0.251624	-0.074706	0.026563	-0.089785	0.114394	0.046128	-0.16921	0.027	-0.078713	-0.156312	0.025952	0.013906	0.036143	0.051228	-0.08795	0.038698	0.739575	0.073429	-0.084843	0.035388	-0.16267	0.043015	-0.165093	0.131943	-0.256908	-0.236182	0.092318	-0.021448	-0.074672
Contig51463_RC		-0.880412	-1.044252	-0.556378	-0.276218	-0.373395	-0.01899	0.009748	0.007677	-0.783607	-0.500883	0.420618	0.618145	-0.01628	-0.085271	-0.49853	-0.389422	-0.467478	-0.426384	0.034561	-0.955868	-0.180681	-0.298791	-0.437628	-1.139851	-0.835684	0.427662	-0.580219	-0.965234	-0.40764	0.045378	0.242432	-0.945604	-0.150464	0.656899	-0.535607	-0.961478	0.778583	-0.986712	0.490492	-0.769697	-0.593356	-0.010173	-0.759912	0.094344	-0.517999	0.181772	-0.116133	-0.868265
Contig32563_RC		-0.474977	-0.347431	-0.639079	1.001119	0.206615	-0.43857	-0.017176	-0.537416	-0.521923	-0.336337	0.231252	-0.793654	-0.302012	0.976646	-0.297751	-0.703793	0.235162	-0.129091	0.245711	-0.550254	-0.412179	-0.482193	-0.535565	-0.58699	-0.38724	0.077256	-0.633976	-0.269212	-0.197381	-0.525023	0.044177	-0.350905	-0.209129	-0.377787	-0.244826	-0.571615	-0.037149	-0.489651	0.077632	0.214779	0.66192	0.265433	-0.371123	-0.24374	-0.307799	-0.655538	-0.165487	-0.42003
AK000451		-0.428347	-0.042516	0.749216	-0.469539	-0.441969	-0.279857	-0.327405	-0.378128	-0.45664	-0.346158	-0.380323	-0.589796	-0.363791	0.125793	-0.579243	-0.470404	0.17767	0.324379	-0.24477	-0.381032	-0.326139	-0.345769	-0.471949	-0.443412	-0.35868	0.193269	-0.444621	-0.532376	0.424463	-0.403407	-0.322337	-0.26368	-0.195328	0.054143	0.094516	-0.511372	0.333664	-0.499411	0.422115	-0.488927	-0.512248	-0.414446	-0.389008	-0.240241	-0.5111	-0.441671	-0.507439	-0.552067
NM_016471	LOC51242	-0.469567	0.470456	-0.270862	-0.350552	-0.218573	-0.111562	-0.096658	0.323976	-0.483542	-0.119447	-0.111103	0.567806	-0.25247	-0.37861	-0.280928	-0.549476	-0.204582	-0.11063	-0.225884	-0.39465	-0.325445	-0.061666	-0.383152	-0.49688	-0.446626	0.307872	-0.435248	0.384846	-0.266883	-0.263413	-0.128326	-0.426783	0.513526	-0.084361	0.228398	-0.510409	-0.121562	0.898236	-0.194761	-0.581193	-0.200098	-0.074322	-0.213015	-0.350616	-0.228545	-0.223051	-0.222856	-0.590356
Contig43998_RC	H2AFA	-0.374255	0.536108	0.315871	0.118489	0.055868	-0.127758	-0.260611	-0.067673	0.126249	-0.420554	0.024457	-0.051907	-0.274144	-0.115398	-0.17541	-0.150637	-0.519374	0.188511	-0.200498	-0.219252	-0.006816	-0.449098	-0.317406	-0.130502	0.591764	-0.719757	0.114944	-0.286588	0.28806	0.112611	-0.131503	0.249649	-0.079348	-0.325177	0.572904	-0.303065	0.042901	-0.347704	-0.12334	0.02776	0.190854	0.186612	-0.175022	-0.253302	-0.336449	-0.252241	0.373008	-0.029018
NM_003795	SNX3	-0.054451	-0.048638	0.155464	0.031716	-0.108885	-0.102632	-0.181018	0.12448	-0.095645	0.042672	0.017292	-0.210859	-0.036687	-0.067897	0.020224	-0.029881	-0.082084	-0.054156	0.100347	0.15768	-0.038897	-0.123022	0.127361	0.167691	-0.023629	0.021843	-0.051186	0.176959	-0.045168	0.128836	0.062884	0.133662	0.01745	0.098027	-0.220543	0.203566	-0.082878	0.051937	0.075522	-0.197235	-0.049016	0.029839	-0.096105	0.066511	0.076494	0.223447	-0.045923	0.15879
NM_014205	C11ORF5	-0.228678	-0.011282	-0.084811	-0.074878	-0.007644	0.000006	0.111999	0.151518	0.191358	0.078379	0.062638	-0.077071	0.041859	0.00285	0.140814	-0.060694	-0.208172	-0.087457	-0.01119	-0.047616	0.013447	-0.141376	-0.169246	0.014603	-0.092863	0.035732	-0.183745	-0.199074	-0.017233	-0.160882	0.027829	-0.281275	-0.025109	0.11068	-0.032082	0.194492	0.017579	-0.341098	0.022951	-0.086701	0.003338	-0.040592	0.119157	-0.019463	-0.049693	0.088648	0.197209	-0.04798
NM_018136	FLJ10549	0.350163	0.199623	-0.486052	0.038453	-0.049465	-0.472998	-0.172409	-0.306636	0.115576	0.090405	-0.095967	-0.381788	-0.334986	0.465108	-0.850832	0.341583	-0.247218	-0.150719	-0.187496	-0.028466	-0.343245	-0.319325	0.192668	-0.232336	-0.2768	-0.110539	0.241359	0.033608	-0.443268	-0.069588	-0.390933	0.606808	-0.221436	-0.455458	-0.196296	0.080547	-0.433884	0.101762	-0.19831	0.460548	-0.013327	-0.454512	-0.073492	-0.153668	-0.378266	0.265535	-0.561874	0.503896
Contig41537		-0.256422	-0.022679	-0.005679	0.091045	-0.231253	-0.030154	-0.197517	0.37005	-0.141317	0.356205	0.028329	-0.163532	0.104261	0.167248	0.136509	-0.000414	-0.257756	0.187061	-0.126747	-0.140613	-0.08139	0.057889	-0.085994	0.128748	0.087792	-0.08201	0.106082	-0.043197	-0.081081	-0.065131	0.06478	0.221164	0.136224	0.064531	0.065477	0.119863	0.221972	0.082477	0.093872	0.012793	0.182587	0.061479	-0.046515	-0.032454	0.106905	-0.126124	-0.241307	-0.16293
NM_018100	FLJ10466	-0.036496	-0.069169	0.16695	0.142666	-0.182947	0.202504	-0.058152	0.063444	-0.301264	0.024974	0.064802	-0.035104	-0.016213	0.157634	-0.107282	-0.36316	0.033477	-0.199004	0.055407	-0.162308	-0.142375	-0.104038	-0.257846	-0.156089	0.078221	0.151034	-0.100316	-0.202281	0.072943	0.145235	0.190372	0.152995	-0.078123	-0.013883	0.005403	-0.00244	0.052425	-0.181054	0.184619	0.287096	-0.018917	0.380644	0.016689	0.295856	-0.034814	0.158669	-0.242294	-0.206905
NM_001611	ACP5	-0.356776	-0.270033	0.28093	-0.18505	-0.277591	0.081555	-0.315349	-0.355539	-0.20402	0.109424	-0.491681	-0.5509	-0.418147	-0.488424	-0.578762	-0.490219	-0.564152	-0.24472	0.279374	-0.426408	-0.123459	-0.414874	-0.167117	-0.339574	-0.381453	0.38188	-0.572871	-0.348588	-0.690229	-0.352074	-0.065748	-0.419204	-0.144317	-0.385736	-0.438785	-0.445652	-0.132067	0.027805	-0.543283	0.00609	-0.154203	-0.343752	-0.41606	0.224426	-0.270264	-0.534241	-0.039998	-0.182809
NM_018127	HPC2	0.199445	-0.038966	-0.021431	0.029495	-0.09018	-0.280689	-0.065304	-0.102415	0.007477	0.041621	0.117975	-0.05725	0.169798	-0.017944	-0.045201	-0.123326	0.011877	-0.070468	-0.152213	0.163758	-0.056892	0.137934	-0.055248	0.340814	-0.067556	-0.378139	0.175692	0.005388	0.310917	0.064723	0.230073	-0.241013	0.158231	0.081014	-0.147483	-0.029482	0.156782	0.023257	-0.071897	-0.245211	0.060249	-0.121025	0.193595	-0.172243	-0.05511	0.149007	-0.013272	-0.008142
AL157492	DKFZP434P0111	-0.829814	-0.107533	0.259633	0.201258	0.034432	0.431316	0.127708	-0.238713	0.199524	0.485047	0.079332	0.244672	0.320657	0.0773	-0.168036	-0.667727	-0.196595	0.10727	-0.013095	-0.707611	0.252632	-0.236461	-0.512945	-0.878451	-0.220094	0.174223	-0.568607	-0.154231	0.404121	-0.595786	0.275241	0.032875	0.066219	0.175842	-0.166382	-0.687508	0.120556	-0.047709	-0.226113	-0.233895	0.148715	-0.04005	0.18461	-0.043522	0.180737	-0.834483	0.418837	-0.626885
NM_004923	MTL5	-0.572325	-0.031733	-0.119741	-0.203034	-0.103351	-0.337795	0.149974	0.211304	-0.60538	-0.04605	0.274953	0.047661	0.063702	0.391374	0.17849	-0.326312	0.015695	0.007201	0.212099	-0.60432	-0.298258	0.170307	-0.561259	-0.233307	0.028176	-0.276876	-0.621876	-0.585991	-0.08611	-0.490184	0.018326	0.15715	-0.151931	0.071238	-0.003463	-0.190174	0.167363	-0.073002	-0.082969	-0.04108	0.202548	-0.206142	0.145503	-0.20168	0.008104	-0.182377	-0.107846	-0.167401
NM_016245	LOC51170	-0.06535	-0.095991	0.181905	0.030741	0.178624	0.10568	-0.031818	-0.387395	-0.465672	0.125387	-0.195352	-0.335861	-0.04053	-0.198869	0.143068	-0.050506	0.090419	-0.088541	0.142228	-0.193628	0.152079	-0.182351	0.051592	-0.357627	-0.272092	0.047279	-0.252708	-0.045618	0.099289	-0.055939	0.105766	0.053786	-0.242161	-0.161911	-0.217572	-0.470633	-0.012212	-0.079774	0.212016	-0.008567	0.246875	0.220481	-0.094511	0.219741	0.193437	-0.088949	0.035447	-0.231035
AF141882	APMCF1	-0.003264	0.127146	0.293113	-0.035998	-0.054713	-0.139197	0.120178	0.214438	0.009766	-0.117516	-0.058632	-0.013042	-0.026723	-0.225585	-0.046391	0.197727	-0.10512	-0.047224	-0.057494	0.140632	-0.036981	-0.314095	0.087764	0.375345	0.176063	-0.174855	-0.173543	0.031458	-0.036319	-0.019558	0.000665	-0.120222	-0.12239	0.314597	-0.124467	0.015643	0.088928	-0.027525	0.090482	-0.091705	-0.03144	0.004619	-0.084746	0.157605	0.064225	0.189169	-0.07107	0.190846
NM_021203	APMCF1	0.025877	0.152946	0.280498	0.068181	-0.066689	-0.102402	0.110451	0.237685	0.083696	-0.076303	-0.048363	-0.047363	-0.042524	-0.178045	-0.032719	0.198991	-0.128266	-0.013705	-0.032085	0.222828	0.005964	-0.272738	0.112389	0.400417	0.175355	-0.081662	-0.23466	0.153221	-0.086751	-0.062882	0.16404	-0.024055	0.015896	0.303123	-0.029699	0.04902	0.081582	0.010142	0.125081	-0.03582	0.005586	0.033343	-0.090444	0.174552	0.164267	0.216343	-0.083275	0.190367
Contig49079_RC		-0.407648	-0.020106	-0.156005	-0.116043	-0.186995	-0.172015	-0.175372	-0.257056	-0.64471	-0.108342	0.301179	-0.363256	-0.066704	0.683206	0.060626	-0.746393	0.193891	-0.119077	-0.237196	-0.486739	-0.240873	-0.220842	-0.004851	-0.750811	-0.393154	0.007872	-0.027448	-0.180068	-0.104484	-0.411134	-0.318639	0.061758	-0.074628	0.149131	-0.283842	-0.7335	0.05857	-0.17677	-0.09509	-0.315706	0.708929	-0.033067	0.522117	-0.130766	0.014274	-0.514135	-0.079331	-0.530308
Contig42220_RC		0.574525	0.202603	0.105437	-0.071278	-0.161113	0.01627	-0.139378	-0.356134	-0.254211	0.118021	-0.323242	-0.653224	-0.223002	-0.46965	-0.401837	-0.348413	-0.262963	-0.090357	-0.077591	0.011131	0.055103	-0.195991	0.23661	0.014375	-0.280082	-0.30021	-0.424688	-0.159631	-0.29907	-0.199351	0.011206	-0.112722	-0.247046	-0.475544	-0.2602	0.115125	-0.200835	-0.209045	0.021305	0.030108	-0.25441	-0.209758	-0.165591	0.328164	-0.239692	-0.064062	-0.542009	0.121523
AK000160	ASPH	-0.23896	-0.004031	0.009458	0.152064	0.066896	-0.273467	0.102848	-0.176978	-0.178178	0.042177	-0.244164	0.097121	0.024596	-0.122869	-0.133566	0.280909	0.239607	0.059453	-0.249646	0.054746	0.043126	0.212067	-0.071899	-0.25067	-0.062156	0.034145	-0.033873	0.066198	0.121454	-0.04084	0.15855	0.13058	-0.263966	-0.206523	0.04422	-0.077797	0.018809	-0.175668	0.081641	0.069103	-0.010583	0.134643	-0.190348	0.118717	-0.004169	-0.091604	-0.072258	-0.014865
Contig46591_RC		-0.015538	-0.14621	0.102675	-0.084587	0.275013	0.094045	-0.250987	0.039742	0.337266	-0.060449	-0.061103	0.135752	0.059635	-0.13402	0.180105	-0.069647	-0.083316	-0.074767	-0.033222	-0.044779	0.082736	0.206798	-0.013201	-0.204805	0.275274	-0.015959	-0.135456	0.106534	-0.260353	0.048843	-0.200142	0.533265	0.579371	-0.125401	0.160465	-0.007458	-0.105395	0.031456	-0.01161	0.102093	-0.251435	-0.098055	-0.182739	0.209237	0.189244	0.103683	-0.024473	0.35714
Contig1462_RC	C11ORF15	-0.130573	-0.082377	0.087251	0.11254	-0.054192	0.008357	0.112066	-0.104071	-0.286701	-0.091869	0.080669	-0.348224	0.093838	0.179266	0.111538	-0.295646	0.093265	-0.043291	-0.006868	-0.002835	0.081306	-0.063119	-0.247443	-0.322313	-0.024077	0.071145	-0.30022	-0.006207	0.17207	-0.304375	0.033584	0.104036	-0.309604	-0.024572	-0.172608	-0.233376	0.065077	0.02667	0.233444	0.116388	0.097531	0.088968	-0.06142	0.188607	0.03145	-0.378271	0.084922	-0.117326
Contig33951_RC		-0.178131	-0.140891	0.062044	0.088057	0.107173	0.065974	0.015433	-0.112495	0.411334	-0.33606	-0.261027	0.102021	-0.236952	-0.167105	0.045435	0.237882	-0.08052	-0.0784	-0.041127	-0.041149	0.082189	0.071926	-0.000052	0.035884	-0.171295	-0.113128	-0.161364	-0.204651	-0.205174	-0.332485	-0.359562	-0.077829	-0.231769	-0.299662	0.300071	0.200824	-0.005115	-0.015002	-0.146547	0.45032	-0.455418	-0.192521	-0.153682	-0.152899	-0.127602	-0.068776	-0.093687	-0.440454
NM_005969	NAP1L4	0.103392	-0.059095	-0.048781	-0.02659	-0.204636	-0.092077	-0.004035	0.212434	-0.128191	-0.016806	0.047166	-0.20311	-0.100996	-0.079969	-0.000191	0.069418	0.012773	-0.081885	-0.004119	0.067567	-0.10011	-0.084717	0.063767	-0.193216	-0.038415	-0.154699	-0.169238	-0.023391	0.016098	-0.31494	0.050723	0.191372	-0.241318	-0.011187	-0.006069	0.004523	-0.016683	0.035446	0.093149	0.084497	0.023909	0.039799	0.045197	0.181219	0.098621	-0.097106	-0.015631	0.094265
AB023152	KIAA0935	-0.328697	0.074328	0.065681	0.008177	0.148158	0.103056	0.021631	-0.019739	-0.335355	0.13445	0.035736	-0.264665	0.094623	0.077199	-0.032303	-0.295626	0.12736	-0.003725	0.020112	-0.079097	0.086218	0.138407	-0.111628	-0.187333	-0.022005	-0.050863	-0.398744	-0.087377	0.195486	-0.38497	0.092983	-0.191858	0.122576	0.040142	-0.26728	-0.180401	0.124482	0.124746	-0.198372	-0.029953	-0.152216	0.036275	0.03034	-0.121211	-0.038575	-0.346223	0.217409	-0.245646
Contig1620_RC		0.126787	0.229764	-0.307731	-0.127147	-0.286541	-0.218772	0.212682	-0.204997	0.047421	-0.0814	-0.206618	-0.016736	0.082834	0.057348	-0.074914	-0.268992	-0.163252	0.206427	-0.140779	-0.254596	-0.066961	0.101863	-0.120564	0.354649	-0.351241	-0.259597	-0.13939	-0.112171	-0.151378	-0.115884	0.10194	0.011639	0.074968	0.343582	-0.119931	0.013915	-0.041699	-0.239872	0.164435	0.22161	-0.056182	-0.171648	0.248934	0.190808	-0.121328	0.25937	0.122802	0.068554
AK001539	FLJ13732	0.172396	-0.114015	0.10905	-0.012796	0.014422	-0.028107	-0.033942	-0.147647	-0.291832	0.037441	-0.015654	-0.281683	0.145077	-0.099235	0.035141	-0.256456	0.052757	-0.013553	-0.048911	-0.14582	0.186887	0.200579	0.040181	-0.014739	-0.169874	0.021099	0.080731	0.070102	0.25781	0.083546	0.121324	-0.149532	0.106976	0.129529	-0.118446	-0.220169	0.032054	0.127531	0.056346	-0.068806	0.057028	0.018226	-0.112171	-0.093717	0.168036	-0.441768	-0.098613	-0.033569
NM_018389	FLJ11320	-0.207202	-0.141906	0.070382	-0.213651	-0.036286	-0.189503	-0.142215	0.041457	0.174567	0.0172	-0.233688	-0.158214	-0.010333	-0.361183	-0.109902	-0.193771	-0.097231	0.079407	0.055622	0.112939	-0.17324	-0.207376	0.256028	0.107239	-0.116902	-0.221717	0.030281	0.526869	-0.103506	0.059282	0.022047	-0.18828	0.229824	0.141883	-0.060641	0.200977	-0.189169	0.121394	-0.080961	-0.326257	-0.177124	-0.017804	-0.1288	-0.150591	0.031697	0.165543	0.036118	0.120495
Contig28552_RC		0.447497	-0.047157	-0.244085	-0.11916	-0.203437	-0.301185	-0.02986	0.224327	0.643599	-0.048208	-0.148042	0.009486	-0.104506	0.275818	-0.482995	0.205565	-0.192261	-0.161117	-0.110464	0.245147	-0.192623	-0.13704	0.206409	0.170729	-0.011344	-0.255141	0.295709	0.377552	-0.174202	0.511528	-0.293269	0.131802	-0.160608	-0.312706	0.124741	-0.090405	-0.289065	0.130479	-0.15758	0.086549	-0.337036	-0.346887	0.007583	-0.112644	-0.016491	0.339679	-0.492633	0.608884
Contig1924_RC		-0.154205	-0.172811	0.243614	-0.069057	0.067944	-0.04871	0.097911	0.058318	-0.03605	0.111794	-0.12482	-0.083678	0.187466	-0.164036	0.131942	0.018005	0.085069	-0.000441	-0.104794	-0.098098	0.116994	-0.067657	0.043199	0.140071	0.11152	0.016194	0.174741	-0.156545	0.065438	0.074189	0.061004	0.063232	-0.052138	-0.084934	0.078887	0.02532	0.161311	-0.052498	-0.059129	-0.041493	0.020868	0.080316	-0.086653	-0.05269	0.002058	0.064225	0.127653	0.142031
Contig53598_RC		1.07634	-0.39009	-0.021169	-0.216421	-0.302042	-0.40809	-0.223841	-0.45941	-0.38758	-0.304609	-0.528731	0.09699	-0.264636	-0.426562	-0.231515	0.430982	-0.271933	-0.43564	-0.200862	-0.075085	-0.175552	0.443426	0.688335	-0.326271	-0.435667	-0.368261	0.167448	-0.239028	-0.259326	0.392092	0.024905	-0.502694	-0.108163	-0.430377	-0.438777	0.020646	-0.209995	-0.361643	-0.238491	-0.45329	-0.382144	-0.214465	-0.3903	-0.303014	-0.137745	0.284128	-0.175581	0.867925
Contig40238_RC		-0.294796	-0.205698	-0.032836	0.123243	-0.400788	-0.150033	-0.267242	0.084139	-0.582527	0.099837	0.165959	0.316262	-0.154406	-0.64715	-0.021702	0.028899	-0.166672	-0.071786	-0.207651	-0.494184	-0.048749	-0.489399	-0.307652	-0.442085	-0.196042	-0.391628	0.243904	-0.420295	-0.096096	-0.289957	-0.294259	0.106145	-0.293116	-0.194189	0.034137	-0.211513	-0.124001	0.114684	-0.009669	-0.097963	-0.409443	0.21582	0.005656	0.104732	-0.1773	0.081892	-0.420339	-0.461864
Contig55327_RC		0.091307	-0.046046	-0.060105	0.214016	-0.031765	0.041576	0.019972	-0.206132	-0.033459	-0.061503	-0.001262	-0.000038	-0.10765	0.025278	-0.120041	0.1603	0.174218	-0.192513	0.045689	-0.078341	0.085619	0.086857	0.024219	-0.207299	-0.177441	0.269874	-0.016543	0.158913	0.283458	-0.077303	0.065802	0.283511	0.002065	-0.229084	0.151523	-0.029479	0.135372	0.115053	0.287861	0.158547	0.202143	0.071634	0.086258	0.024331	0.092277	0.114007	-0.113291	-0.042345
Contig25991	ECT2	-0.058678	-0.091804	-0.19871	-0.070442	-0.013288	-0.147859	-0.014442	0.274941	0.367348	-0.262589	-0.180162	-0.040935	-0.256052	0.37846	-0.408232	0.255718	-0.164041	-0.101447	-0.163668	0.132017	-0.191778	-0.21178	-0.000003	0.049276	-0.051944	-0.117229	0.194039	0.359789	-0.225573	0.249755	-0.288973	0.426393	-0.078669	-0.208114	0.06039	-0.10392	-0.176007	-0.075004	-0.027833	0.122753	-0.189173	-0.225222	0.053024	-0.145524	0.039476	0.556137	-0.299648	0.289823
NM_000031	ALAD	-0.139575	-0.124056	0.269663	-0.039938	-0.101241	-0.009387	0.099948	-0.045089	-0.234374	0.277469	0.348669	-0.259241	0.29438	0.009556	-0.296901	-0.467315	-0.111871	0.448606	0.098084	-0.22368	-0.051798	-0.194223	-0.25938	-0.02748	0.165949	0.031708	-0.214393	-0.146999	0.312984	0.020973	0.247496	-0.341838	0.367445	0.424839	0.050075	-0.181477	-0.140976	-0.05377	-0.012616	-0.295696	0.01058	-0.110216	0.162882	0.101488	0.119896	-0.157983	0.26052	-0.085699
Contig42387_RC		0.113122	0.186043	-0.015268	-0.006391	0.097674	-0.193387	-0.182189	0.352812	0.617548	0.034429	-0.177171	-0.348323	0.012375	-0.350271	-0.001444	-0.07283	-0.170435	-0.199728	0.164257	0.240584	0.129434	-0.052494	-0.002189	0.088649	0.055802	-0.16475	-0.01261	0.429688	-0.224923	-0.128387	-0.020421	-0.018572	-0.022319	0.032646	0.143774	0.073852	-0.244577	-0.104148	-0.093443	-0.171192	-0.309661	-0.04154	-0.187624	0.059071	0.200664	0.043597	0.21453	0.109935
NM_016946	JAM	-0.006993	-0.209755	-0.000979	-0.072684	0.043686	-0.004549	-0.039416	-0.094159	0.264796	-0.014616	0.031179	0.151319	0.049466	-0.023825	-0.222317	0.102249	-0.280821	0.042685	0.037294	0.2572	-0.108172	-0.07502	-0.169027	0.111493	0.099658	-0.089288	-0.124247	0.046146	-0.165702	0.269534	-0.113967	-0.093273	0.003592	0.044656	-0.140935	0.091345	-0.247353	-0.081393	-0.234723	-0.294357	-0.134217	-0.097911	0.053156	-0.14772	0.013996	0.204886	0.140002	0.128214
Contig27228_RC		-0.040346	0.168146	-0.088211	-0.121711	0.329502	0.005288	-0.116235	-0.290362	0.01851	0.170593	-0.127044	-0.101552	0.22656	-0.44621	0.050295	-0.193043	-0.014248	-0.075808	0.171748	0.043406	0.353099	-0.251201	0.138501	-0.146637	-0.102984	-0.106755	-0.370859	-0.006813	-0.206956	0.055414	-0.061642	-0.29025	0.070065	-0.131066	-0.358118	-0.007914	-0.213579	0.119229	-0.221157	-0.154573	-0.139635	0.107612	-0.099024	-0.032913	0.09151	-0.230824	0.343545	-0.157066
NM_007246	KLHL2	0.071848	-0.117518	0.354698	0.016095	-0.018271	-0.278292	0.17897	-0.467097	-0.46483	-0.02577	-0.100151	0.226393	-0.053232	-0.386916	0.102609	0.012171	0.225722	-0.089134	0.070197	0.160633	0.063716	0.370895	-0.129124	-0.077178	-0.054639	0.214816	-0.306983	0.239449	-0.148816	-0.131382	0.255959	-0.076277	-0.214964	-0.022848	-0.285465	-0.239309	0.151449	0.005385	0.385521	0.114913	0.059944	-0.033064	-0.111078	0.239902	0.212612	-0.094159	-0.064394	-0.282629
Contig46244_RC		0.198978	0.281933	-0.150754	-0.119574	-0.040925	-0.1574	-0.209072	-0.443381	-0.157066	0.217082	-0.251983	-0.38327	-0.001559	-0.587845	-0.038387	-0.290093	-0.19491	0.021784	0.041361	0.208285	0.178901	-0.240041	0.186365	0.047843	-0.05171	-0.395747	-0.337855	0.017462	-0.137551	0.072021	-0.115563	-0.282631	0.157688	-0.141139	-0.369757	-0.00641	-0.281687	0.01291	-0.195613	-0.104784	-0.183639	-0.012057	-0.22804	0.129309	-0.148059	-0.017594	-0.158419	-0.069559
Contig27639_RC		-0.242161	-0.378681	0.343016	-0.219262	-0.247285	0.067614	-0.07581	0.342868	0.580436	-0.196054	-0.08729	0.113468	0.101572	-0.16088	-0.319342	-0.294794	0.056542	0.16791	-0.180768	0.194557	-0.031094	0.065088	-0.461433	0.595952	0.258643	-0.261527	-0.18818	-0.098294	-0.367288	0.072983	0.051528	0.062047	0.149742	0.163211	-0.148821	-0.304445	-0.258051	0.038353	-0.334976	-0.411	-0.239065	-0.170392	0.139994	-0.23976	-0.167598	-0.26105	0.361586	-0.067643
NM_018450	BM029	0.113282	0.061757	-0.083087	-0.011405	0.197268	0.133476	0.034266	0.088814	0.076888	0.068482	0.119654	0.219746	0.115705	0.072455	0.12661	0.001973	-0.053987	-0.132096	0.099249	0.049389	0.152136	0.41407	-0.237837	-0.256161	0.256906	0.086	-0.100212	-0.040654	0.01557	-0.014034	-0.064906	0.180611	0.287199	0.013252	0.098541	0.128434	0.054318	-0.018981	-0.205872	0.050857	-0.122208	-0.022507	-0.021287	-0.16254	0.066983	-0.207676	0.047705	-0.303052
AL049397		0.347862	-0.076251	0.088391	-0.028787	0.137449	-0.14706	-0.084063	-0.150039	0.034784	-0.005367	-0.000573	-0.149863	-0.050212	0.036428	-0.11991	0.416109	-0.034196	0.065349	0.06922	-0.147208	-0.062439	-0.130082	0.021514	0.137579	-0.03346	0.071535	0.169779	0.136303	-0.105767	0.209388	-0.074329	0.275558	-0.218827	-0.195753	-0.041389	0.222352	-0.135673	0.069549	0.059983	0.063393	0.02113	0.088773	-0.047866	0.037377	0.084636	0.069555	-0.016846	0.278848
Contig49066_RC		0.19705	0.253137	-0.015913	-0.168866	0.020768	-0.128699	0.067557	0.037989	-0.065684	0.048817	-0.296054	-0.532484	0.238944	-0.092788	0.477736	-0.319043	-0.048886	0.329635	0.07575	-0.219035	-0.100887	0.062958	-0.017073	-0.10634	0.007444	0.078665	-0.049503	0.121578	-0.346568	0.071611	0.021583	0.058828	0.225783	0.224344	0.118572	0.120197	0.029998	-0.137178	-0.176117	-0.200021	0.05612	0.337812	-0.102306	-0.027561	-0.086252	-0.011253	0.416846	-0.107634
AB037848	KIAA1427	-0.32332	-0.621579	-0.637107	-0.09293	0.260779	-0.285617	-0.515472	-0.436338	-0.454909	-0.244251	0.1556	-0.719221	-0.262664	0.43681	-0.847222	-0.269281	0.030353	-0.594227	-0.404576	-0.683095	-0.431332	0.082244	-0.645015	-0.820761	-0.040699	0.444836	-0.306922	-0.438309	0.235841	-0.552235	-0.607804	-0.654238	-0.373015	-0.347063	0.004055	-0.290488	-0.426414	-0.433986	-0.710997	-0.822032	0.115909	0.298546	-0.325799	-0.619782	0.270476	-0.229304	-0.41922	-0.373481
NM_001150	ANPEP	-0.106085	-0.523446	-0.282247	-0.476979	-0.252457	-0.375277	-0.528852	-0.855441	-0.304509	0.072504	-0.092762	-0.628213	-0.442945	-0.855968	0.322525	-0.353582	-0.134367	-0.225	-0.136116	0.165931	0.171887	0.573238	0.267445	0.146619	-0.523606	-0.139606	-0.227509	0.865749	-0.470735	0.335537	-0.385153	-0.537804	0.060542	0.16722	0.944929	-0.207187	-0.411311	-0.505354	-0.691474	-0.496772	-0.869779	-0.437695	-0.213866	0.160816	0.230426	-0.573364	-0.583906	0.247897
Contig45389_RC		-0.516799	-0.29358	0.263388	-0.447319	0.143587	0.509815	0.079037	-0.080176	0.823837	-0.315189	0.314451	0.328886	-0.150735	0.068966	-0.016108	-0.651753	-0.190599	0.048003	0.075618	-0.411305	0.179585	-0.028967	-0.292133	-0.427178	0.188089	-0.086763	-0.448831	0.015313	0.027592	-0.456895	-0.295788	-0.177364	-0.156835	0.245957	0.30434	-0.324506	0.068756	-0.240992	-0.083583	0.34224	-0.552615	-0.141098	-0.103745	-0.132639	-0.055401	-0.311842	0.427363	-0.536713
NM_016090	LOC51120	0.145044	-0.054575	0.025231	0.139817	-0.029114	0.038865	-0.116493	-0.242932	-0.474978	-0.117866	0.025343	-0.162669	-0.035852	0.046885	0.034881	0.286065	0.131738	-0.047019	0.036395	-0.086119	0.079723	-0.177076	0.031772	0.132709	-0.175578	0.106841	0.114443	-0.06651	0.065523	0.166869	0.136098	-0.019357	-0.23772	-0.007341	-0.1278	0.21265	0.076201	-0.17067	0.164263	-0.021317	0.05033	0.078204	-0.0466	0.167359	0.00996	-0.045678	-0.172439	0.001466
NM_007212	RNF2	0.136775	-0.40512	0.074083	0.375098	0.146416	0.222538	0.06668	-0.22057	-0.302377	-0.146911	0.109672	-0.492198	0.147371	-0.091071	-0.065166	-0.087743	0.022678	-0.186409	0.161139	-0.185844	0.060848	-0.038896	-0.027071	-0.041568	-0.12561	0.213489	-0.144348	0.0298	0.194232	-0.008552	-0.06976	0.109097	-0.500384	-0.039141	-0.077198	-0.12254	-0.121443	0.010512	0.226128	-0.045769	-0.050178	0.337304	0.079544	0.086487	0.165367	0.217002	0.261399	0.073808
Contig1874_RC		0.238389	0.021313	0.102641	-0.019477	-0.033831	-0.095983	-0.092317	-0.032434	-0.086136	0.219187	-0.197147	0.283123	-0.042586	-0.227516	-0.076499	-0.062901	-0.040366	0.077147	-0.135715	-0.039237	0.058844	0.173289	-0.238967	-0.199011	0.010023	-0.224555	-0.026037	-0.003518	-0.005769	-0.017688	-0.112178	0.016668	-0.020218	-0.099563	-0.112296	0.152044	-0.062958	-0.021946	-0.133701	0.06627	-0.077902	0.039396	-0.033947	0.149122	0.032866	-0.16243	0.000391	-0.079984
NM_001769	CD9	0.28263	-0.124332	0.323577	0.363172	-0.133022	0.200067	0.032953	0.167022	-0.256287	-0.076622	-0.195324	0.403692	0.118386	-0.069102	-0.004265	-0.084379	0.052442	0.182111	-0.236885	0.100026	0.113049	-0.008163	-0.264165	-0.295251	0.017497	-0.256541	0.080993	-0.005199	-0.04356	-0.158152	0.138034	-0.072151	-0.275401	-0.093204	0.27517	0.034043	-0.000715	-0.047627	0.08583	-0.038621	-0.342932	-0.226257	-0.240039	0.062543	-0.150436	-0.304464	0.266935	0.372819
Contig178_RC		-0.089423	0.22038	0.113425	0.001077	0.130929	0.130783	-0.124879	-0.293622	-0.348477	0.067393	-0.174886	0.112415	-0.079846	-0.354431	0.022255	-0.334697	-0.008291	-0.017172	0.001884	0.027636	0.115108	0.154171	0.026078	-0.305557	-0.018043	0.003634	0.054135	0.151194	0.107841	0.090962	-0.041058	0.240756	-0.017248	-0.252184	0.142594	-0.314248	0.088686	0.163912	0.178428	0.191905	-0.171221	0.120396	-0.001268	0.2898	0.045515	-0.439155	0.127795	-0.041321
NM_018230	FLJ10814	0.234887	-0.169844	-0.132148	0.29736	0.10722	-0.006751	-0.053957	-0.167041	-0.169227	0.008467	0.201792	-0.126047	0.210055	0.343705	-0.000902	0.059035	-0.04533	0.120018	0.11599	-0.084426	-0.01712	-0.023686	-0.113816	-0.009871	0.022103	-0.033562	0.263011	-0.157529	0.032543	-0.003551	0.050005	0.33337	0.074415	0.011339	-0.034159	0.082025	-0.050327	0.098837	-0.214584	-0.083134	0.248701	0.110537	0.096282	-0.076942	-0.135579	0.240983	0.068503	0.026616
Contig10434_RC		-0.292039	-0.222048	-0.046925	0.04284	0.399642	0.450882	-0.0098	-0.136207	0.406067	-0.070349	-0.031669	0.126596	-0.168262	0.032773	0.010699	0.051606	-0.088928	-0.054015	-0.043988	-0.201727	0.008302	0.318012	-0.098557	0.129107	0.162001	0.111781	-0.157859	-0.217009	-0.163213	0.002983	-0.186847	-0.015999	0.244956	0.032394	0.158375	0.132934	-0.110504	0.16109	-0.369993	0.040219	-0.604871	-0.11103	-0.153943	-0.225382	0.055988	-0.336137	0.121284	-0.722741
Contig50814_RC		0.058083	0.154363	-0.061772	-0.216632	-0.009359	0.063429	-0.325034	-0.341499	-0.066521	0.317914	-0.250934	-0.060449	-0.371673	-0.868887	-0.215794	-0.483193	-0.085383	-0.143041	-0.099262	-0.19607	0.065851	-0.333381	0.250128	-0.361435	-0.44467	-0.260011	-0.516172	-0.081787	-0.482999	-0.116466	-0.463537	-0.178627	-0.767534	-0.37136	-0.361599	-0.349367	-0.047356	0.036685	-0.116838	0.220106	-0.254323	-0.043447	-0.10186	0.378742	-0.1694	-0.091364	-0.483718	-0.300333
Contig3820_RC	LOC56898	-0.188805	-0.236266	0.077291	0.091259	-0.06696	0.290001	-0.115382	-0.100306	-0.085268	0.009865	-0.062333	0.129005	-0.050926	0.172484	-0.076922	0.000673	-0.133179	-0.094159	-0.11192	-0.139707	-0.131456	-0.187144	-0.067502	-0.129842	-0.071665	0.126236	-0.045232	-0.077884	-0.076866	-0.234007	-0.060279	0.182584	-0.232728	-0.178692	0.135539	-0.029653	0.054969	-0.152403	0.373613	0.450693	0.28401	0.193747	0.092599	0.359898	0.098459	-0.218973	-0.109446	-0.144554
NM_006463	AMSH	0.019547	-0.168864	-0.026316	-0.130918	-0.068139	-0.101617	0.010836	0.071713	0.002705	0.001235	0.010135	-0.023965	0.034253	0.247691	-0.216601	0.020965	-0.134473	0.120411	-0.005479	0.075495	-0.075096	-0.172483	-0.074767	0.189139	0.218765	0.096893	-0.004103	0.029916	0.054561	-0.071387	-0.019688	0.02837	-0.05684	-0.001721	-0.022571	0.252183	-0.014756	0.038162	-0.065413	0.032232	0.061434	0.097458	0.013418	0.029885	0.013716	0.113782	0.004229	-0.012707
NM_014236	GNPAT	0.178452	-0.003159	-0.029686	0.10293	0.098473	-0.072446	-0.03024	-0.17622	-0.07889	-0.001182	0.118784	-0.019217	0.09538	0.371303	-0.136689	0.235722	-0.045746	0.060117	0.082616	-0.140297	-0.113809	-0.196954	0.038096	-0.047927	-0.009629	0.145004	0.118416	0.066842	0.019374	-0.190623	-0.030322	0.131224	-0.228109	-0.22601	0.04611	0.026049	-0.178615	0.022354	-0.000388	0.047217	0.164512	0.192476	0.047045	0.015955	-0.08804	0.223792	-0.038984	0.16185
Contig27386_RC		0.323057	-0.112101	0.035372	0.004321	-0.151848	-0.113132	-0.101376	-0.432645	0.441883	0.085488	0.11382	-0.042426	0.08145	-0.30148	-0.160387	0.115195	-0.242926	0.026486	-0.196936	0.101361	-0.055222	0.181771	-0.150969	0.191737	-0.109077	-0.325154	0.638079	0.195432	-0.259646	-0.404445	0.116966	0.308327	0.412038	0.092407	-0.00057	0.163593	0.067363	0.041141	-0.227988	-0.147642	0.256396	0.077541	-0.193978	-0.050454	-0.061832	0.336514	-0.121081	0.39146
Contig38901_RC		0.390961	0.39325	-0.115637	-0.257153	-0.280995	-0.466846	-0.244933	0.323252	0.357639	-0.206602	-0.293234	0.024068	-0.102932	0.026791	-0.489617	0.452396	-0.471776	0.118405	-0.262101	0.452215	-0.372962	-0.230171	0.083294	0.562904	0.277051	-0.448886	0.467373	0.072321	-0.300025	0.548174	-0.290308	-0.067058	0.262748	-0.231447	0.165454	0.338801	-0.423701	0.09261	-0.440963	-0.101801	-0.393847	-0.51627	-0.028832	-0.239422	-0.203288	0.519663	-0.585491	0.498795
Contig41420_RC		0.340404	0.04429	-0.034288	0.195897	0.136942	0.290259	0.165656	-0.189024	0.008009	-0.107196	-0.068439	-0.243091	-0.121395	0.298562	-0.184384	0.040299	0.08247	-0.16608	0.077743	-0.115839	0.158684	0.283437	-0.045597	-0.36756	-0.056453	0.252325	-0.128885	-0.137483	0.117735	-0.304006	-0.177941	-0.094979	-0.327665	-0.105853	0.36866	-0.045854	0.051883	-0.046514	0.105707	0.091058	0.160293	-0.049969	0.195316	-0.06023	0.185943	-0.113664	-0.158802	-0.14954
NM_013239	PR48	0.122392	-0.057121	-0.034163	-0.07183	-0.11928	-0.245827	0.010488	0.258413	0.361514	0.030728	-0.113119	0.13865	-0.11152	-0.247548	-0.015307	0.182765	-0.111624	-0.071284	-0.179286	0.275289	-0.177489	0.237024	-0.071298	0.155618	-0.132045	-0.294396	0.428405	-0.052401	-0.125098	0.016079	0.018237	-0.039319	0.348675	0.064169	0.189944	0.178656	-0.115418	-0.074101	-0.163976	-0.101195	0.077882	0.01455	-0.064423	0.157174	0.028607	0.011774	-0.070314	-0.129655
AF055007		0.256248	-0.138134	-0.131107	0.380446	0.040923	-0.097684	-0.1859	-0.104362	0.204904	-0.171075	0.019772	-0.332263	-0.214027	0.215995	0.110573	0.055494	0.004314	-0.039667	0.025857	-0.046443	-0.075756	-0.371279	0.266853	0.754612	-0.298274	-0.180367	0.581184	-0.340308	-0.178033	0.680933	-0.256162	-0.003024	-0.258426	-0.317448	-0.166296	0.486848	-0.264137	-0.281828	-0.201984	-0.2061	0.404073	-0.055783	-0.148222	-0.243248	-0.081418	0.08284	-0.018044	-0.047114
Contig51369_RC		-0.616176	0.232835	-0.344405	-0.017977	0.281237	0.149701	0.070493	0.201503	-1.03657	0.051619	-0.164895	-0.683029	0.062596	0.185768	0.024753	-1.022597	0.418873	-0.769706	-0.213232	-0.759097	0.082635	0.337088	-0.597214	-1.1175	0.281862	0.350118	-0.748534	-1.184183	0.082566	-0.522514	0.098746	0.065308	-0.068749	0.201124	-0.085008	-0.808606	0.27662	0.373748	-0.234311	0.449341	0.083418	-0.037205	-0.089073	0.041623	-0.432307	-0.749162	-0.045875	-1.042334
NM_002189	IL15RA	0.502497	0.049729	0.105359	0.037501	0.072855	-0.114005	-0.222405	-0.401936	0.046165	0.040532	-0.39488	-0.267303	-0.079327	-0.659838	-0.114321	0.002238	-0.105972	0.27457	-0.071533	0.336473	-0.007719	-0.084193	0.250122	0.306949	0.101087	-0.381354	-0.190965	0.247868	-0.263321	0.083456	-0.018719	-0.192728	0.227733	-0.107143	-0.292618	0.227022	-0.019479	0.044811	-0.160903	-0.04144	-0.130593	-0.13006	-0.19305	0.146674	0.158937	-0.161477	-0.28553	0.247855
Contig33235_RC		-0.16195	-0.201338	-0.426478	0.661856	0.681154	0.119313	-0.207497	-0.32507	-0.214667	-0.127813	-0.127482	-0.11027	-0.149008	-0.436962	-0.269597	-0.068584	0.263703	-0.208279	0.381795	-0.3906	-0.255744	0.043869	-0.292185	-0.349366	-0.32479	0.180487	-0.363974	-0.04949	-0.326969	-0.216163	-0.234748	0.111146	-0.31681	-0.446124	-0.126689	-0.425433	-0.211597	-0.002717	0.157006	0.350975	-0.130781	-0.103561	-0.170451	-0.095621	0.102715	0.020263	-0.73316	-0.092707
Contig49445_RC		0.406774	0.01985	-0.064975	0.013568	0.049548	-0.220122	-0.043483	-0.065888	0.214371	0.04448	-0.145423	-0.299988	0.033367	-0.582559	-0.013371	-0.135583	-0.191938	0.016206	0.047308	0.326201	0.11	-0.182538	0.329963	-0.230906	-0.135723	-0.132566	0.288372	0.337025	0.124142	-0.127964	-0.072844	-0.279475	0.320511	-0.274204	-0.084877	0.096438	-0.001932	0.182091	-0.156422	-0.182254	-0.283184	0.036786	-0.087607	-0.19038	0.087144	-0.196666	-0.005907	0.117924
NM_000163	GHR	-0.414257	0.340058	0.020141	0.038272	-0.050575	-0.015571	-0.057453	0.097975	-0.303131	0.137126	-0.322144	0.030436	-0.17147	-0.522231	0.001085	-0.118993	-0.123131	0.195823	0.075704	0.037375	0.038158	-0.199606	-0.102879	-0.149772	0.284184	-0.348886	0.054036	-0.118502	-0.21257	-0.304507	0.154938	-0.359897	-0.081782	0.038494	-0.002607	-0.431132	0.318959	-0.178613	0.351176	0.215017	-0.407467	0.225324	-0.274404	-0.020173	-0.010009	0.090191	-0.092858	-0.494851
Contig55254_RC		-0.377895	-0.263769	-0.057095	0.013164	0.07367	0.20623	0.172247	-0.159088	-0.374933	0.034447	0.169134	-0.136909	0.036899	0.563247	-0.12704	-0.359436	-0.161129	0.122359	0.087102	-0.365863	0.043184	-0.136168	-0.464777	-0.129267	0.11378	-0.046984	-0.20218	-0.348612	0.070393	-0.2669	0.058494	0.232587	-0.014783	0.065166	-0.21077	0.04363	-0.031826	-0.231922	0.295873	-0.068895	0.346926	0.064133	0.099967	0.111454	0.085898	-0.206233	0.052188	-0.165392
Contig56307		-0.442899	-0.12184	0.237212	0.314454	0.001264	0.141488	0.109685	-0.196207	-0.593211	-0.100525	-0.045215	-0.726056	0.274694	0.475464	-0.057341	-0.649264	0.050936	0.23157	0.035408	-0.213935	0.001973	-0.58731	-0.339082	-0.247872	0.022821	0.111494	-0.516427	-0.451021	-0.031759	-0.32632	-0.052121	-0.08373	-0.222949	0.357913	0.125524	-0.547244	0.017747	-0.299576	0.091388	0.174048	0.46285	0.170949	0.279264	0.039171	-0.207439	0.088672	0.282375	-0.257524
AF035318		0.272551	0.139807	0.051333	0.007495	0.078699	0.250965	-0.182572	-0.407776	0.236382	0.055767	-0.309173	-0.325889	-0.153831	-0.474496	0.033503	-0.317017	-0.112738	-0.195537	0.053458	-0.045567	0.235259	-0.045463	0.280834	0.026191	-0.000748	0.024211	-0.300762	-0.005806	-0.023951	-0.120628	-0.259045	-0.250595	-0.092521	-0.081698	0.108949	-0.045697	0.056882	0.17147	-0.144385	-0.095115	-0.43206	-0.046469	-0.217615	0.002694	-0.112788	-0.165468	-0.033305	-0.395359
NM_006330	LYPLA1	0.135529	-0.141816	-0.406818	0.044799	-0.063016	-0.041126	0.194334	0.233165	-0.340766	-0.105928	0.064876	0.070915	0.149736	-0.040418	-0.17189	0.172508	-0.06754	0.053784	0.076999	-0.035764	0.058153	0.074539	-0.101388	-0.184689	0.522368	-0.128452	-0.05979	-0.102765	-0.139286	-0.083971	0.068351	0.13004	-0.424278	0.372203	-0.094953	-0.269269	-0.038709	-0.232837	0.486304	0.128784	-0.204421	-0.02077	-0.079012	-0.031423	-0.301339	0.275963	-0.181397	-0.184099
Contig66916_RC		-0.266758	0.021121	-0.060419	-0.095135	0.045759	-0.021241	-0.022187	-0.262105	0.047456	0.030359	0.179133	0.187211	-0.00018	-0.016334	-0.123331	-0.133798	0.015377	0.290743	0.073264	0.014536	-0.166463	0.30831	0.119059	0.013122	-0.152904	0.152105	-0.196102	0.143823	0.065967	-0.117437	-0.001043	0.037968	0.006605	-0.106065	-0.022222	-0.376595	0.079469	0.235393	0.002723	-0.289313	0.107527	-0.096902	0.25877	-0.113947	0.003731	-0.158289	-0.159184	-0.184631
NM_005993	TBCD	-0.018785	-0.288532	-0.217643	-0.175187	-0.036475	-0.15972	0.121968	0.028499	0.162769	0.038994	-0.057891	0.275532	-0.005061	-0.083558	-0.141786	0.210972	-0.203317	0.030045	0.028028	-0.164817	-0.16503	0.087991	-0.065551	0.338127	0.126635	-0.11777	0.071241	0.099807	0.189818	0.027706	0.108622	-0.045352	0.299585	-0.091615	0.144665	-0.085295	-0.04365	0.090752	-0.270712	0.109155	-0.077062	0.046285	0.02027	-0.215028	-0.142937	0.139306	-0.136189	0.261591
Contig2811_RC	C8ORF2	-0.303443	-0.217953	-0.200463	-0.019723	-0.032616	-0.048119	-0.03345	0.270208	-0.257635	-0.058493	-0.085791	-0.249618	0.020169	0.04227	0.065965	-0.154081	0.507764	0.081655	-0.132213	-0.301375	0.069068	0.763707	-0.197341	-0.131688	0.028156	-0.21436	-0.406391	-0.206392	-0.021488	-0.35281	0.297229	-0.127689	-0.329012	-0.205215	-0.14702	-0.231557	0.245726	-0.098503	-0.014194	-0.00054	0.119007	-0.007466	0.081265	-0.129451	0.059447	-0.286734	-0.159835	-0.422539
NM_016831	PER3	-0.130515	0.069704	-0.073202	-0.160968	0.111384	0.188262	0.075523	-0.195677	-0.389939	0.057164	-0.053619	-0.40719	-0.100324	-0.251712	0.148283	0.23252	0.227163	-0.104957	0.086077	-0.316627	0.256085	0.364213	-0.188324	-0.513354	0.277105	0.066285	-0.243595	-0.160113	0.176626	0.116223	0.118311	-0.021864	-0.07557	-0.024066	-0.109309	-0.211197	0.124737	0.118064	0.210256	-0.083908	-0.323419	0.137377	-0.028118	0.12623	0.122354	-0.450319	-0.024919	0.018949
Contig42289_RC		-0.106045	0.032342	0.11049	0.004687	0.004204	0.199807	0.041002	0.157771	0.282068	-0.087323	0.079887	-0.245664	-0.113362	0.070311	0.024357	-0.017837	-0.123795	-0.084371	0.095893	-0.200888	0.02044	-0.075446	-0.043693	-0.309673	0.026515	0.190749	0.121928	-0.102303	0.212359	-0.2268	-0.150229	-0.009426	-0.150571	0.001444	0.394739	-0.002822	0.098066	0.070176	0.071461	-0.041036	-0.072594	0.053258	0.238077	0.095043	0.144012	-0.085458	0.077518	-0.024346
Contig31771_RC		-0.322868	-0.17089	-0.22713	0.391652	-0.271597	0.114044	-0.237961	-0.193589	-0.38729	0.230621	-0.265109	-0.338091	-0.510635	-0.260617	0.592481	0.090066	-0.172637	-0.438793	-0.198513	-0.040543	-0.328383	0.235569	0.047987	-0.331018	-0.443936	-0.3498	-0.053709	-0.272715	0.2123	-0.059599	-0.089976	0.044353	0.049862	0.116487	0.334938	-0.15711	0.34926	-0.420953	-0.216227	0.041598	-0.433465	-0.229182	-0.275118	-0.241788	-0.143084	-0.312027	0.256998	-0.431238
Contig36868_RC		0.092275	-0.033982	0.011002	-0.044904	-0.029547	0.080204	-0.032937	0.148503	0.168431	-0.080695	-0.086457	-0.038156	-0.112352	0.052883	0.117288	0.288365	0.054375	-0.121323	-0.025451	-0.161042	0.089677	0.035978	-0.308009	-0.225561	-0.060657	0.134376	0.073592	-0.116471	0.02369	0.009042	-0.048855	0.107094	-0.22997	-0.070959	0.202297	-0.219937	0.090291	0.052373	0.244204	0.198128	0.102863	0.191476	0.010708	0.073337	-0.131666	0.005895	0.019632	-0.053648
Contig10575_RC		-0.119776	0.020272	-0.163753	0.069217	0.149912	0.239393	-0.118613	0.154908	0.110854	0.111237	-0.080813	-0.333678	-0.262012	-0.186682	-0.124203	-0.175321	0.219536	-0.327236	-0.018781	-0.315443	-0.021556	-0.006452	0.085451	0.146877	-0.244545	0.282154	0.012195	-0.094495	-0.0026	-0.088277	-0.13111	-0.122844	0.02262	-0.018268	0.132866	0.00166	0.165634	0.083585	0.019372	-0.164347	-0.181405	0.024948	0.121536	-0.148805	0.191287	-0.499158	-0.043852	-0.290801
AL137449		-0.443715	-0.338536	0.345374	-0.079966	-0.299847	0.173883	0.047035	-0.357859	-0.073733	-0.014636	0.594566	-0.489124	0.013251	0.366498	-0.217529	-0.014947	-0.366274	-0.373936	-0.339483	-0.505976	-0.006881	-0.260667	-0.382581	-0.56875	-0.149379	0.502879	-0.381759	-0.25852	-0.017155	-0.383093	-0.316434	0.155379	-0.003496	-0.416883	-0.459396	-0.396149	-0.111261	-0.275799	0.006751	-0.431489	0.788672	-0.272216	-0.393789	0.089879	0.065613	-0.125662	0.60119	-0.337362
Contig48971_RC		-0.125694	0.126932	-0.045085	0.022167	-0.039168	0.135306	0.015017	-0.250893	-0.132526	-0.29689	0.186647	0.160163	-0.084656	0.271515	-0.018934	-0.491859	0.153101	-0.109238	-0.031051	-0.252062	-0.110399	0.385698	-0.182649	0.160594	-0.264098	-0.281055	-0.016967	-0.362041	0.057699	0.09005	-0.128709	0.328199	0.0895	0.071508	-0.068985	0.327904	0.31379	-0.38035	-0.000311	-0.007059	0.284983	-0.199509	0.326947	-0.247625	-0.340548	-0.261223	0.133167	0.104226
Contig43759_RC		-0.059208	-0.16117	0.194202	-0.035956	0.05919	0.013903	-0.165079	-0.045482	-0.234576	0.211409	-0.132664	0.143089	0.062386	-0.65365	0.163064	-0.30936	0.141488	-0.074059	0.05501	0.146733	0.181311	0.200428	0.43804	-0.212836	-0.167186	-0.200605	-0.104987	0.020414	0.072997	0.013987	0.019772	-0.21651	0.149029	-0.031027	-0.167921	-0.349947	0.148807	-0.00296	0.018417	0.025087	-0.315085	0.085017	-0.074299	0.075551	0.22728	-0.275878	0.11138	-0.245106
Contig58064_RC		-0.210543	0.11384	-0.158664	-0.094213	-0.003007	0.015057	-0.167505	-0.277149	-0.439125	-0.032325	-0.040274	-0.111074	-0.06907	-0.330078	0.007456	-0.010685	0.311545	-0.245199	-0.056442	-0.238194	0.100147	0.257088	-0.065105	-0.352821	0.02728	0.187352	-0.025265	-0.185503	0.082381	-0.134358	-0.068478	-0.146108	0.008479	0.018225	-0.12207	-0.42971	-0.033917	0.030028	-0.052966	0.111445	0.05542	0.026347	-0.115846	-0.043394	-0.122114	-0.342386	-0.000639	-0.196371
Contig40128_RC		-0.297342	-0.311844	-0.187208	-0.392844	-0.097657	-0.046686	-0.23057	-0.479698	0.198546	-0.20876	-0.182634	0.069697	-0.478813	-0.51574	-0.314225	-0.026696	-0.204869	0.005499	0.033689	0.274128	-0.157662	-0.190812	0.424236	0.187757	-0.277195	-0.078993	0.088471	0.41546	-0.091346	-0.281617	-0.674585	-0.29905	-0.470076	-0.190195	-0.065611	0.045646	0.030313	0.212643	-0.375902	-0.122009	-0.732793	-0.347461	0.055542	-0.21474	0.005091	-0.627308	-0.427274	-0.404468
NM_016077	LOC51651	-0.214726	0.8241	0.049388	-0.216149	-0.208003	-0.107522	0.032255	-0.09481	0.044474	-0.011857	-0.089899	0.074878	-0.185455	-0.095612	-0.189189	-0.081201	-0.321622	0.175775	-0.161583	-0.146972	-0.315244	-0.301628	-0.156771	-0.206084	0.013458	-0.17166	-0.094335	0.511643	-0.220886	0.019733	-0.267585	-0.184417	-0.27342	-0.218037	0.046871	-0.046796	-0.148208	0.303935	0.006517	-0.055316	0.099675	-0.027826	-0.121585	0.047238	-0.242979	0.328364	-0.272283	0.127128
NM_014467	SRPUL	-0.284125	-0.107111	0.124861	0.120055	0.206726	-0.20746	0.080446	0.032828	-0.10061	0.128565	0.042955	-0.472289	0.189738	-0.387411	0.142235	-0.304726	-0.002793	0.114865	-0.017612	-0.100395	0.026408	0.046724	0.107907	-0.190871	-0.014349	-0.064061	0.096816	0.39483	0.362765	0.086725	0.197641	0.152701	0.396412	0.142322	0.034748	-0.316761	-0.000329	0.130537	0.185205	-0.019537	-0.098933	0.054258	0.132575	0.028153	0.372233	-0.324686	0.332534	-0.177062
Contig45588_RC		0.117995	-0.103672	0.028638	-0.113296	-0.130271	-0.060712	-0.174433	-0.059511	0.388234	0.001917	0.052342	-0.125175	-0.152256	-0.161806	-0.265015	0.333359	-0.220746	-0.210951	-0.115694	-0.100183	-0.288366	-0.084598	0.095664	0.462789	0.332225	-0.164626	0.11616	-0.119654	-0.109766	-0.031805	-0.179926	-0.17801	0.055287	-0.079922	-0.096798	0.288738	-0.097626	-0.195933	-0.211181	-0.16729	-0.193903	-0.170933	-0.091163	-0.125289	-0.20605	-0.017043	-0.284905	0.321214
Contig48722_RC		0.12698	-0.14137	0.107252	0.107978	0.079109	0.015441	0.235154	0.05125	-0.10236	-0.025644	0.169193	-0.047175	0.317636	0.105802	0.25883	-0.107187	0.292623	-0.183599	-0.048579	-0.037193	0.195003	-0.000053	0.054274	-0.135683	-0.033812	0.269424	0.218776	0.202945	0.244804	0.065373	0.165595	0.060666	-0.110584	0.066421	0.007887	-0.501878	0.375273	0.104394	0.003728	-0.198112	0.027802	0.232419	0.028552	0.031249	0.046364	-0.200774	-0.123088	0.206311
Contig44409		-0.084247	-0.047723	-0.035508	-0.024017	0.089476	-0.003229	0.0859	0.029301	-0.003965	0.078478	0.008383	-0.231096	0.111486	0.050979	0.137797	-0.019124	0.017068	-0.295946	-0.080662	-0.078514	0.081533	0.115148	-0.263702	-0.156065	0.410673	-0.167468	-0.039692	-0.261435	0.027328	-0.207245	-0.002953	-0.243916	-0.121314	0.094876	-0.032509	0.21472	0.030604	0.201939	-0.178303	-0.086406	0.037663	0.089857	0.037642	-0.164371	0.064461	-0.022093	0.204942	-0.096315
AB028945	KIAA1022	-0.034264	0.10438	-0.211108	-0.103905	0.150823	0.144588	0.106941	0.524538	-0.198043	-0.012591	0.025226	0.529679	-0.041755	-0.048335	-0.064577	-0.459879	-0.091348	-0.238286	-0.084466	-0.146145	0.142025	0.362351	-0.106584	-0.140811	0.234107	0.120836	0.260694	-0.079396	0.178096	-0.145639	-0.02682	0.12988	0.050287	-0.142226	-0.035222	0.501849	0.039893	-0.411883	-0.074445	-0.187787	-0.028396	0.101768	-0.067856	-0.037094	0.135531	0.442835	0.37163	-0.288828
NM_003740	KCNK5	0.274425	-0.476681	-0.267816	-0.447133	-0.28164	-0.269526	-0.255537	-0.176315	0.226365	0.258756	-0.098559	-0.122518	-0.222475	-0.397329	-0.434483	0.179898	-0.064756	0.285143	-0.245401	-0.21801	-0.173818	-0.131816	0.208769	0.817341	-0.290807	-0.27404	0.891707	0.022873	-0.186227	0.758427	-0.157452	-0.368618	-0.189996	0.021617	-0.253696	0.928743	-0.353329	-0.280014	-0.325287	-0.422989	-0.394367	-0.233842	-0.160939	-0.237191	-0.293526	0.517523	-0.220216	0.546991
AL049471		0.13976	0.079652	-0.010203	-0.210358	-0.047672	0.070418	-0.105259	-0.149209	-0.42398	-0.026921	-0.063469	0.085762	0.007672	-0.027235	0.007166	-0.10269	0.116104	-0.001397	0.123025	0.180834	0.252002	0.056907	0.247655	-0.18918	0.024226	0.122901	-0.073737	-0.045289	0.206873	0.152992	0.134039	0.205152	-0.040382	-0.013821	0.054743	0.222436	0.04682	-0.077486	0.123578	-0.305123	0.027435	0.02461	0.073505	-0.003662	-0.0352	0.05724	-0.004902	-0.155391
Contig38422_RC		-0.156018	-0.00437	-0.089221	-0.152163	0.092556	0.284748	-0.031105	0.282126	0.518301	0.159407	0.090614	-0.03763	-0.043313	0.094467	-0.224405	-0.048352	-0.179077	0.179929	0.273217	-0.234675	-0.168704	-0.181066	0.32915	-0.157464	0.000668	-0.012258	0.209346	0.225269	0.012538	-0.268547	0.101818	0.053242	0.26153	0.191531	0.026988	-0.169932	0.003429	0.304117	-0.032332	-0.02967	-0.21659	-0.131852	0.153188	-0.167025	-0.09132	0.038358	-0.080742	0.009843
Contig30016_RC		-0.443211	-0.072403	-0.14351	-0.194013	0.287548	0.11546	0.020746	-0.132401	0.183334	-0.305495	-0.294375	-0.571454	-0.209468	-0.181038	0.216022	-0.419899	0.049139	-0.165939	-0.199804	-0.370397	-0.102389	0.202328	-0.012633	0.172262	-0.020648	-0.020043	0.111673	0.146654	0.178057	0.068715	-0.240957	-0.224724	-0.057262	-0.181202	0.052646	-0.144798	0.003104	0.305109	-0.311327	-0.25426	-0.563553	-0.282669	0.028452	-0.159802	-0.198963	-0.552865	-0.007022	-0.553103
NM_002911	RENT1	-0.074935	0.047359	-0.017035	-0.144751	0.023563	0.011081	0.028091	0.0535	0.399539	0.049531	0.227992	0.275119	0.004293	-0.077897	0.054546	-0.029154	-0.057514	-0.137541	0.070934	0.062954	0.0945	0.252065	-0.090416	0.032953	-0.121075	0.34853	-0.064843	-0.018745	0.070366	0.079238	-0.037703	-0.127569	0.247781	0.129453	0.062871	0.114033	-0.02681	0.045562	-0.193074	-0.096335	-0.107001	-0.070137	-0.021649	-0.197136	0.101628	0.045308	0.018495	0.023841
NM_015976	SNX7	0.177673	-0.063437	0.12442	0.113885	-0.059245	-0.374878	-0.108691	-0.424472	-0.132025	-0.129473	0.137078	-0.290664	0.08073	0.020255	0.09986	0.454565	0.108883	-0.156241	-0.015541	0.221316	-0.086092	-0.021511	-0.104648	0.396876	-0.024568	0.103728	-0.02654	0.228784	0.18579	-0.151181	0.082752	0.030092	-0.190526	0.027852	0.016257	0.003788	-0.006597	-0.121215	0.353678	0.137177	0.136272	0.057323	0.031347	0.076669	0.126055	0.100651	-0.183082	0.131961
Contig380_RC		-0.157114	0.032944	-0.204105	-0.341147	-0.096027	-0.078149	-0.068828	-0.142417	-0.223037	-0.101685	0.031735	0.030823	-0.146049	-0.017531	-0.161168	0.165664	0.091079	0.089681	-0.004448	-0.209088	-0.077635	0.237579	-0.193844	-0.0937	-0.105743	-0.021555	0.295488	-0.028519	-0.124524	-0.23412	-0.135051	0.173931	-0.25514	-0.203484	-0.06518	0.062597	0.02559	0.29671	-0.025479	0.147144	-0.06553	-0.125958	-0.035631	0.129336	-0.253805	0.089237	-0.376368	0.166159
Contig36335_RC		-0.088642	0.08518	0.144685	0.079126	0.067818	0.049634	-0.005719	0.143814	0.06253	-0.236779	-0.186049	0.109682	-0.018248	-0.072337	-0.083209	-0.093496	-0.136693	-0.022382	-0.075002	0.105539	0.121315	-0.300953	0.107194	0.116913	-0.173253	-0.201576	-0.068764	0.184784	0.149671	0.050227	0.047905	0.01923	0.138737	-0.194513	-0.071673	-0.349302	-0.210926	-0.089729	-0.071345	-0.19431	0.0521	-0.088203	0.066756	-0.111268	0.060788	0.092755	0.204441	0.073709
Contig45519_RC	FLJ21610	-0.238651	-0.33312	0.053826	0.353032	0.076195	0.262059	0.115506	-0.304238	-0.011054	-0.089198	-0.247639	-0.025557	-0.090508	-0.398425	0.097878	0.095632	0.021814	0.041621	0.076347	-0.102782	0.24754	-0.06587	-0.039876	0.100449	-0.110271	0.104469	0.025624	-0.009416	-0.176123	-0.044841	0.211592	0.336666	0.093166	0.118535	0.000161	0.166233	0.086793	-0.338919	-0.15671	-0.11938	-0.239556	-0.18136	-0.119263	-0.003809	0.064121	0.170163	0.555025	0.073544
NM_017980	FLJ10044	-0.204838	-0.141383	0.009134	0.035635	0.140792	-0.00408	-0.100329	0.003926	0.075159	0.210426	0.004999	-0.129228	0.151465	-0.640149	0.165165	-0.292949	0.26629	-0.129338	0.079397	-0.169426	0.123748	-0.081784	0.200989	-0.33933	-0.164205	-0.017554	0.092529	0.227429	0.27486	0.411419	0.236931	-0.211111	0.546892	0.350952	-0.0195	-0.284638	-0.036229	0.152561	-0.207738	-0.183257	-0.201707	0.030719	0.138265	-0.101196	0.184033	-0.186997	0.339389	0.274652
Contig57139		0.204385	-0.172114	-0.001256	-0.151352	0.059997	-0.003058	0.197059	-0.338974	-0.56741	0.268681	0.108469	-0.03109	0.230966	0.267657	-0.172785	-0.112942	0.106322	0.179994	0.014677	-0.150627	0.057518	-0.044292	-0.254832	-0.039222	-0.038862	0.152797	-0.502231	-0.195047	0.008176	-0.09613	-0.174383	-0.164874	-0.62766	-0.148572	-0.299093	-0.362405	-0.100051	-0.364248	0.222437	-0.151334	0.242644	-0.017097	0.102162	0.245574	-0.046138	-0.122238	-0.101978	-0.31684
Contig51934_RC		-0.118312	-0.098239	-0.10328	0.122759	0.240189	0.002147	-0.009841	-0.021367	0.395477	-0.149444	0.105025	-0.161745	0.000742	0.25923	-0.233535	-0.051358	-0.031091	-0.091622	0.182464	0.099744	-0.071559	-0.123742	-0.19929	-0.062183	-0.029944	0.161903	-0.157456	-0.012536	-0.117289	-0.310913	-0.103218	0.065072	-0.235963	-0.26109	0.188536	-0.04813	-0.104256	0.203143	-0.078087	-0.056202	0.041141	0.162389	0.115476	-0.243374	-0.051553	-0.087481	0.100307	0.014885
NM_001199	BMP1	-0.192068	-0.059172	0.035551	-0.008435	0.115275	-0.31599	-0.032992	-0.051106	0.24149	0.157833	-0.187417	-0.693742	0.146644	-0.382663	0.183649	0.004815	0.006977	0.084884	-0.004983	0.175085	-0.058843	-0.040673	0.156425	0.255535	-0.019278	-0.047637	0.11634	0.354176	0.252713	0.064721	0.128701	0.020903	0.537619	-0.30866	0.206427	-0.063059	-0.059913	0.155902	-0.07893	-0.238698	-0.281327	-0.022367	-0.028261	-0.159774	0.277716	-0.483013	-0.028775	-0.043176
AL110218	DKFZP434A163	0.171612	-0.340483	-0.017124	-0.027193	0.003921	0.083829	-0.027799	0.072511	-0.06046	0.057526	0.188054	0.191259	0.098054	0.060486	-0.063947	0.446009	-0.081236	-0.093397	0.037316	0.063258	0.028589	0.013071	-0.108023	0.169964	-0.005324	0.039666	0.122705	0.00331	0.265011	0.201153	0.127639	-0.069724	0.175163	0.10292	-0.027433	0.37345	0.021596	-0.046219	-0.083878	-0.181562	0.009705	0.157963	0.166211	-0.101025	-0.103371	0.300925	0.082154	0.125302
AL117421	DKFZP434A163	0.310149	-0.294684	0.013228	-0.195383	0.096901	0.085133	-0.040507	-0.087707	-0.227409	-0.0749	0.211708	0.230339	0.26744	0.123716	-0.259162	0.250421	0.107729	0.008872	0.061624	-0.102183	0.210378	0.192362	0.077173	0.013847	-0.007076	0.194683	-0.025526	-0.096664	0.147545	0.328309	0.122016	-0.1416	0.062841	-0.073722	-0.095782	0.158939	0.052432	0.035356	-0.053632	-0.099405	-0.197347	0.185751	0.007482	-0.10936	0.008702	0.196788	0.13884	0.02091
AF073770	COT	-0.129705	-0.309013	0.230574	-0.03077	-0.097781	-0.200261	0.114253	0.059619	-0.428793	0.367391	-0.179784	-0.156698	0.206758	-0.287181	0.320225	-0.072847	-0.025529	-0.253309	-0.036114	-0.303667	-0.036284	-0.027908	-0.275299	-0.464437	-0.371098	-0.045925	-0.39165	-0.253212	0.153	-0.445549	0.179635	0.22431	-0.111932	0.111107	0.128075	-0.429583	0.310963	-0.161806	0.050741	0.094081	0.090542	-0.040415	-0.17222	0.056312	0.137919	-0.67926	0.05553	-0.580463
NM_021151	COT	-0.124719	-0.306718	0.255811	-0.066345	-0.123812	-0.229009	0.073507	0.09525	-0.417425	0.261731	-0.199286	-0.226712	0.200327	-0.294137	0.344934	-0.094714	-0.013469	-0.237404	-0.046895	-0.308102	0.021391	-0.036147	-0.307103	-0.496175	-0.348168	-0.027173	-0.409355	-0.293548	0.031221	-0.461502	0.193521	0.193849	-0.178238	0.087177	0.082192	-0.410343	0.305459	-0.141984	0.034993	0.056057	0.099091	-0.051639	-0.15021	0.011099	0.061146	-0.520334	0.164762	-0.538246
Contig14375_RC		-0.319211	-0.080282	-0.24286	0.049118	0.282841	0.266602	0.129117	-0.250587	-0.231491	-0.169412	0.209456	-0.391689	-0.268333	0.021962	-0.391275	0.071811	0.261468	-0.24662	-0.049839	-0.346597	-0.022581	-0.021564	0.097199	0.099571	-0.308816	0.145561	0.073201	-0.059956	0.041972	-0.276099	-0.223702	-0.066749	-0.226635	-0.200449	0.172624	-0.226384	0.058163	0.08026	-0.104283	0.008243	-0.464082	-0.212662	0.118357	-0.235183	-0.097363	-0.43119	-0.200931	-0.395421
Contig37858_RC		0.004168	-0.003931	0.007695	0.146977	0.075219	0.086811	0.160495	-0.333737	-0.395897	0.010702	0.01851	-0.123559	-0.216198	0.113947	-0.171148	0.183429	0.040414	-0.067085	-0.104065	-0.254659	-0.10532	-0.15429	-0.139962	-0.232024	-0.293092	0.147694	0.011386	-0.212819	-0.002181	-0.21218	-0.010279	-0.0214	-0.291716	-0.308485	-0.091589	-0.302152	0.057085	0.040797	0.212496	0.045856	0.082254	0.101331	0.017278	0.113874	-0.142449	-0.04577	-0.205939	-0.169281
Contig35814_RC		-0.858939	-0.60457	-0.664048	0.657891	0.533983	-0.276754	0.495341	-0.364027	-0.951179	-0.759946	-0.192144	-0.939517	-0.00622	0.67673	-0.148142	-1.11259	0.007625	-0.566153	0.125981	-0.820251	0.025176	-0.221809	-1.044941	-1.137007	-0.629502	-0.899827	-1.030839	-0.973332	-0.43501	-0.934911	-0.378977	-0.501295	-0.865308	-0.635401	-0.468247	-1.110061	-0.51156	-0.716404	-0.390271	0.206332	0.136519	-0.923061	-0.290822	-0.260802	-0.161716	-1.121527	-0.467711	-1.158909
Contig34989_RC		0.320111	-0.524574	-0.275677	-0.113509	-0.273152	-0.335951	-0.307947	-0.854329	0.23431	0.000763	-0.395329	-0.178645	-0.01584	-0.330847	-0.200314	0.450954	-0.104865	-0.301108	-0.268079	0.400761	-0.078667	0.139655	0.264805	0.212316	-0.247222	-0.286746	0.571036	0.364535	0.04109	0.015399	0.027075	-0.476671	-0.028842	0.011801	-0.147406	0.381555	-0.033471	-0.43433	-0.151854	-0.488687	0.024457	-0.373703	-0.268392	-0.16658	0.167092	0.168037	-0.141934	0.552353
AL133632		-0.478621	-0.185226	0.233895	0.172572	-0.08305	0.070246	0.171085	0.328341	-0.000179	0.066946	0.128517	0.053071	0.120214	-0.066119	0.108489	-0.488019	-0.167015	0.050769	0.053764	-0.226158	0.083161	0.076189	-0.311435	-0.173025	0.018543	-0.094815	-0.365171	-0.231735	0.166577	-0.276796	0.213409	-0.048775	0.151218	0.109924	0.191096	-0.316825	0.015564	0.054738	0.059408	-0.168734	-0.08777	-0.086993	0.098909	-0.04059	-0.038742	0.096576	0.129085	-0.203414
Contig4595		-0.309382	-0.254316	0.131278	-0.078565	0.09841	-0.095091	-0.231063	-0.021123	-0.071439	-0.163379	-0.299036	0.136073	-0.061644	-0.377138	-0.017845	-0.499172	-0.073905	-0.052734	-0.27251	0.238595	0.015169	-0.042026	0.784398	0.002611	0.073388	-0.608904	-0.106967	0.189091	-0.281512	0.109152	-0.05402	-0.274579	0.30984	-0.221924	-0.437852	-0.40077	-0.151877	0.013489	-0.295947	0.065987	-0.167356	-0.207355	0.00733	0.106556	0.24629	-0.143698	-0.038797	-0.257166
NM_016073	CGI-142	0.027115	0.370022	-0.192133	0.097963	0.034892	0.021904	0.002888	-0.177494	-0.849729	-0.192506	0.03336	-0.030995	-0.156225	-0.108433	-0.125719	0.253546	-0.018735	0.011621	0.00462	-0.116957	-0.075706	0.095857	-0.365289	-0.849183	0.006857	0.082876	0.01753	-0.232061	0.078613	-0.024563	-0.070872	0.423869	-0.344426	-0.277826	0.112934	-0.016375	-0.112251	0.034316	0.163607	0.303476	0.115906	0.133319	-0.000139	0.059577	-0.00289	-0.16244	0.223913	0.070008
NM_001733	C1R	0.004823	-0.040516	0.172646	-0.09816	0.013528	-0.294908	-0.160692	-0.142802	-0.358997	0.194578	-0.231614	0.082952	0.010232	-0.763309	0.145092	0.066334	0.142102	0.018817	-0.083138	0.10838	0.040667	0.013037	0.26744	0.047154	-0.213265	-0.183659	-0.070357	0.218944	0.148613	0.042982	0.083621	-0.191863	0.387401	-0.085635	-0.248526	0.367799	0.161864	0.149229	-0.154063	-0.260278	-0.21959	-0.070043	-0.080385	-0.102883	0.057787	-0.349911	-0.066217	0.148073
Contig41530_RC	FLJ21213	-0.236454	-0.216532	-0.160923	-0.153606	-0.280728	-0.15333	0.023918	-0.212724	-0.542854	-0.290543	-0.193531	0.599179	0.210625	0.195666	0.177287	-0.342695	0.037983	-0.080776	-0.07519	-0.408277	0.096697	-0.106818	-0.236132	-0.537219	-0.332027	0.303774	-0.255141	-0.217276	-0.010398	-0.311323	-0.055504	0.137439	-0.348687	-0.277267	-0.335433	-0.37878	-0.134064	0.066471	-0.053028	0.630066	0.383227	-0.160167	0.014078	-0.000047	0.470428	-0.199722	-0.060898	-0.444722
NM_003887	DDEF2	0.237231	-0.228294	0.009375	0.161698	0.143105	-0.092525	0.09214	-0.583147	0.015441	-0.013976	-0.029872	0.087538	-0.275567	-0.186497	-0.031428	0.127965	0.025737	-0.13225	-0.121955	0.046908	-0.248539	0.154193	0.01561	-0.013297	-0.070535	0.153424	0.218206	0.085168	-0.34882	0.039742	-0.130504	0.003821	-0.05135	-0.27913	-0.243457	-0.09738	-0.153443	0.291566	-0.19902	0.409603	-0.051176	0.129408	-0.110837	0.025592	-0.030314	0.233402	0.041981	0.232881
Contig46991_RC		-0.125456	-0.059817	-0.02708	0.108423	0.044432	0.361524	-0.003305	-0.022364	-0.18623	0.036863	0.146944	0.20282	-0.105753	-0.257824	0.111332	-0.251342	0.195629	-0.328606	0.316921	-0.061462	0.315433	0.134788	-0.004158	-0.304592	-0.265215	0.443114	-0.018501	-0.064543	0.196228	-0.100444	0.117595	0.173037	0.112679	0.103745	-0.149365	-0.320072	0.180196	-0.119534	-0.041397	0.224474	0.098075	0.027155	0.043451	-0.063307	0.089904	-0.211503	0.050785	-0.387986
Contig33477_RC		-0.36704	0.247673	-0.242708	0.158001	-0.103483	0.108721	0.091624	-0.701694	-0.365053	-0.106834	-0.00154	-0.036172	-0.146062	-0.202276	0.003783	-0.400322	0.135947	-0.166709	-0.037466	-0.414463	-0.104755	0.120493	-0.205835	-0.707848	-0.423636	0.142931	-0.109134	-0.433175	0.299234	-0.526793	0.099853	0.113238	-0.359688	-0.276899	0.318946	-0.401859	0.307928	0.068579	0.117848	0.405353	0.154826	0.078344	0.13707	0.323158	-0.045913	-0.169421	-0.329844	-0.241886
Contig48518_RC		0.687457	-0.374931	-0.322832	-0.43705	-0.013617	-0.171128	-0.159986	-0.003607	0.353173	-0.03664	-0.105302	-0.304334	-0.141243	0.301929	-0.289407	-0.404832	-0.134244	-0.295741	-0.154063	-0.239024	-0.162629	-0.102421	0.851744	-0.131095	-0.05556	0.511432	0.160606	-0.097763	-0.0341	-0.180663	0.058324	0.165765	-0.091392	-0.234815	-0.152032	-0.027791	-0.268588	0.291267	-0.172321	-0.334659	0.314156	-0.312262	-0.129567	-0.122183	0.070095	0.533278	-0.099878	-0.277259
Contig53047_RC	TTYH1	0.534545	-1.264297	-0.642001	-1.110161	-0.736914	-0.842997	-0.813914	-0.755396	-0.726393	-0.237759	-0.734945	-0.427809	-0.470384	-0.987714	-0.932576	-0.829852	-0.006918	-0.440034	-0.676976	-0.624268	-0.286075	-0.43072	0.496814	0.997222	-0.666254	-0.453014	1.344504	0.102978	-0.724999	0.697373	-0.320676	-0.566752	-0.50435	-0.380389	-0.602899	-0.101498	-1.036076	-0.764512	-0.699746	-1.024748	-0.977681	-0.472231	-0.426417	-0.762516	-0.586564	0.826024	-0.343839	-0.33248
NM_020659	TTYH1	0.517159	-1.252001	-0.607738	-1.205753	-0.798898	-0.778093	-0.760107	-0.796941	-0.693159	-0.21479	-0.799793	-0.4808	-0.428074	-1.0142	-0.970061	-0.852584	0.011897	-0.431745	-0.600382	-0.481425	-0.299998	-0.448691	0.485796	0.974548	-0.687058	-0.523861	1.314578	0.012601	-0.764738	0.784761	-0.254313	-0.599506	-0.58276	-0.37766	-0.651286	-0.124586	-1.082077	-0.793826	-0.729497	-1.031471	-0.995766	-0.475133	-0.429573	-0.759802	-0.591875	0.882903	-0.443887	-0.375115
NM_016626	LOC51320	-0.148299	-0.021281	-0.210301	-0.067	-0.120371	-0.185287	-0.073885	-0.199202	0.104723	-0.148722	-0.203467	-0.053816	0.022456	0.014095	0.020574	0.265535	0.265531	-0.110452	-0.095007	-0.038936	0.048131	0.18349	0.011711	0.082933	-0.111115	0.022692	0.091301	-0.053439	-0.029919	0.211391	0.084824	0.051563	-0.15532	-0.096073	0.005056	0.063737	0.014571	-0.00426	0.019322	0.131059	0.139745	-0.018451	-0.119704	-0.102993	0.137163	0.148532	-0.070115	-0.00347
Contig44064_RC		-0.283006	0.349699	-0.248686	0.11016	-0.018917	0.232337	0.206761	-0.149781	-0.487387	0.041036	-0.111095	-0.106725	0.140298	0.025175	0.27399	-0.352053	0.194339	-0.254406	0.214318	-0.259893	0.154849	0.126308	-0.175642	-0.297089	0.071061	0.05502	-0.378646	-0.165776	0.378969	-0.194852	0.383434	-0.266619	-0.062601	0.130483	-0.03843	-0.167217	0.285418	-0.05489	0.414129	-0.022548	0.255407	0.05687	-0.002359	-0.007056	0.069435	-0.015866	0.140478	-0.319563
NM_015507	EGFL6	0.46383	0.160768	0.13186	-0.19074	-0.348666	-0.336383	-0.127359	-0.282955	-0.070671	-0.019381	-0.224977	-0.456369	-0.177663	-0.488666	-0.063359	0.221877	-0.173767	0.293227	-0.062768	0.418176	-0.055824	-0.254507	0.524113	0.252591	0.056448	-0.357429	0.198934	0.161859	-0.013968	0.312412	-0.140375	-0.240731	0.094673	-0.594674	-0.067183	-0.294464	-0.006999	-0.120992	-0.119489	-0.153247	-0.458013	-0.193618	-0.221565	0.124575	0.031183	-0.375193	-0.422424	0.241707
Contig39366_RC		-0.264252	-0.101147	0.145559	-0.06811	-0.021185	-0.128664	0.047725	0.140509	0.172212	0.051769	-0.066544	0.194487	0.019744	0.085367	-0.043182	-0.277766	0.079297	0.113452	-0.144264	-0.112188	-0.129846	-0.266719	0.054569	-0.588546	0.022881	-0.090432	0.113902	0.043383	-0.133667	-0.257028	-0.02327	0.019886	-0.035016	-0.369958	-0.027445	-0.238474	0.023246	-0.125048	0.142652	0.238078	0.050271	0.156613	-0.116314	0.298217	0.161865	0.209414	0.028427	-0.081553
Contig65979_RC		-0.156685	-0.039437	-0.107704	-0.181342	-0.214158	-0.113051	0.122626	0.294869	0.054739	0.064702	0.118236	-0.110614	0.068571	-0.289833	0.191498	0.286739	0.023677	-0.020053	0.106431	0.024257	0.058374	0.10311	0.079399	-0.275414	-0.120188	-0.138523	-0.006002	0.075967	0.156461	-0.281553	0.174074	-0.350947	-0.087857	0.210908	-0.33071	0.054392	0.249035	-0.208431	0.048985	-0.143513	-0.20487	-0.06966	0.20085	-0.023429	0.042982	-0.051433	0.135886	-0.096278
AL110151	DKFZP586D0824	0.333544	0.172295	-0.042769	0.104175	0.134492	0.105156	-0.147212	-0.212812	-0.144822	0.068809	-0.100399	-0.34014	-0.053775	-0.513587	-0.096667	-0.220142	-0.166382	0.010869	0.207144	-0.015005	0.205498	-0.33963	0.039729	-0.16445	-0.035749	0.300719	-0.381903	-0.063677	-0.197272	-0.064529	-0.043644	-0.116921	-0.342262	-0.11235	-0.299585	0.120493	-0.228486	0.032673	0.057606	0.092055	-0.113394	0.282952	-0.20776	0.325947	0.021378	0.004231	0.064056	-0.310952
NM_001100	ACTA1	0.02429	0.105487	-0.138404	-0.005369	0.009345	-0.253911	0.185987	-0.000077	0.130716	-0.127071	0.098334	-0.197448	0.212881	-0.013228	0.136025	-0.052424	0.146517	-0.055441	-0.101132	-0.035432	-0.080244	-0.062657	0.125906	0.105516	-0.02178	-0.019141	0.269501	0.217135	0.252041	0.573646	0.256219	-0.092196	0.527503	0.314121	-0.016852	-0.007765	-0.077437	0.133941	-0.139028	-0.386437	0.056265	-0.037233	0.036627	-0.331305	0.057496	-0.188421	0.164952	0.041594
Contig25707_RC		0.151497	-0.140095	-0.176054	-0.010947	0.167101	-0.200075	0.111201	0.048978	-0.411783	-0.0853	0.094678	-0.393065	-0.129922	-0.189703	-0.131126	0.3994	0.075529	-0.115021	0.011757	-0.094427	0.042366	-0.025313	-0.002203	-0.089313	-0.11291	0.039678	0.295947	-0.161157	0.005321	-0.061182	0.054823	-0.180877	-0.348387	0.111285	-0.31939	-0.311847	0.021851	-0.279035	0.338774	0.068623	0.045846	0.053183	0.087476	-0.069475	-0.051423	-0.026453	-0.090737	0.060602
NM_016240	CSR1	-0.041856	-0.280346	0.176456	-0.303666	-0.221227	-0.36274	-0.226193	-0.078508	-0.209421	-0.026133	-0.229249	-0.179154	-0.167032	0.100131	0.084267	-0.45658	0.170016	-0.397998	-0.309165	0.20067	-0.029213	-0.124185	0.095761	0.527449	-0.549598	-0.204368	-0.117984	-0.117548	0.258455	0.098068	-0.192532	0.042201	0.036743	-0.204377	-0.161491	0.577587	0.107989	-0.242575	0.139864	-0.536531	-0.042766	-0.058638	0.256031	-0.339734	0.20759	0.493215	-0.090452	0.164055
AL354615	LOC63919	-0.077834	0.16423	-0.0377	0.002264	0.099276	0.08109	0.136038	0.143948	0.056383	0.038504	0.033367	0.058319	0.094294	-0.091731	0.178833	-0.129626	-0.075225	-0.132938	0.238548	0.027578	0.22703	0.01601	-0.03309	0.079594	0.078361	-0.029578	-0.131018	0.137987	0.229036	-0.124412	0.090095	0.054423	0.175996	0.078012	0.077936	0.096148	-0.027526	-0.135485	-0.061025	-0.180502	-0.176486	-0.083007	0.007852	0.051942	0.072283	-0.097706	0.221349	-0.033237
AB037793	KIAA1372	-0.299572	-0.210376	0.721473	-0.13055	-0.142436	-0.157323	0.036219	-0.24252	0.16158	0.047051	-0.066521	0.568749	-0.137555	-0.189604	0.267918	-0.359255	0.666928	-0.203274	-0.071568	-0.312233	-0.232006	0.405453	-0.325321	-0.172891	0.667334	0.229639	-0.376656	-0.211793	0.02755	-0.238415	-0.043918	-0.286036	-0.067492	0.057756	-0.134692	-0.355292	0.201662	0.190928	-0.042885	0.066433	-0.02526	-0.215523	-0.057969	0.244136	0.051932	-0.335754	-0.055971	-0.323023
NM_000146	FTL	-0.036674	-0.034026	0.066756	0.008786	0.095422	-0.010329	0.039573	-0.112086	0.057354	0.08973	-0.208719	-0.17612	-0.090684	-0.203681	-0.022985	0.18773	-0.242472	0.025385	0.002402	-0.077386	-0.063045	-0.329669	0.020217	0.03193	0.014834	-0.018339	-0.115179	0.186393	-0.026951	0.012374	-0.072876	-0.058971	0.122088	-0.233237	-0.043741	-0.005963	-0.191478	0.200545	0.035815	0.011571	-0.220937	-0.045424	-0.244521	-0.113233	-0.023713	-0.181604	0.182022	-0.09071
NM_018458	BM042	0.107624	-0.127876	0.255017	0.16657	-0.046589	-0.103994	0.025853	-0.005813	-0.010574	0.08392	-0.018459	-0.259079	0.17935	-0.204675	0.203103	-0.343224	-0.072758	0.12774	-0.070406	-0.044766	0.118495	0.254742	0.037659	0.10788	0.338462	-0.168619	0.077441	0.215668	0.290157	-0.072786	0.102375	0.075074	0.347537	-0.021865	0.222411	-0.134973	0.076202	-0.028015	-0.065987	0.072324	-0.044191	-0.010369	0.078252	0.080939	0.218992	0.195543	0.05586	-0.238673
Contig10890_RC		-0.169189	0.347248	0.30776	-0.243312	-0.258396	0.003878	-0.060358	0.019481	-0.020031	-0.124879	-0.189022	0.298637	-0.22978	-0.379603	-0.135135	0.101115	-0.28485	0.192779	-0.124915	0.127422	-0.170275	-0.263131	0.301728	0.056936	0.098615	-0.349701	0.068201	0.096205	-0.161046	0.044189	-0.20752	-0.243494	-0.116938	-0.072279	-0.048815	-0.248053	0.013018	-0.065235	-0.030543	-0.097389	0.176476	-0.057355	-0.217629	0.158993	0.324884	0.487917	-0.208238	-0.052443
Contig50523_RC		-0.077115	0.263119	-0.071117	0.215073	0.044161	0.085688	0.117401	-0.26829	-0.263586	-0.106061	-0.007312	-0.425766	-0.125307	0.348491	0.07435	0.229574	0.150455	-0.317609	0.073997	-0.098644	0.030822	0.062831	-0.120418	-0.107122	0.01308	0.181889	-0.017056	-0.080387	0.122091	-0.273894	0.016629	0.071922	-0.309483	-0.282657	0.112315	-0.108363	0.162	0.019377	0.163291	0.216454	0.266997	0.218251	0.042637	-0.058052	0.053408	-0.099547	-0.2188	-0.255525
AB037809	KIAA1388	0.121907	0.114834	0.214841	-0.022563	0.048195	-0.30003	0.031872	-0.112275	0.05342	0.05413	-0.148458	0.079455	0.017262	-0.402382	0.121392	-0.060565	0.093183	-0.067231	0.020788	0.298172	0.128453	0.00013	0.273231	0.162515	0.048042	-0.158408	0.247179	0.124979	0.051224	0.023061	0.123059	-0.009294	0.283888	0.09903	0.123983	0.049815	-0.022871	0.200983	-0.151421	-0.423498	-0.019995	0.058883	-0.016424	-0.032463	0.149463	0.035565	0.196311	0.270938
Contig47016_RC	FLJ12496	-0.009048	0.112336	0.101129	0.150372	0.127733	-0.088578	-0.041853	-0.231089	-0.743255	0.004929	-0.08322	0.011263	-0.028824	0.028001	0.097976	-0.146595	0.053198	0.072108	0.047256	-0.171015	0.116883	-0.025345	-0.11226	0.178533	0.197525	0.066665	-0.052819	-0.122539	0.029504	-0.171883	0.029109	-0.025213	-0.284099	-0.151685	0.014691	0.123275	0.047756	-0.101944	0.047032	0.046338	0.175099	0.39928	-0.000316	0.109196	-0.023993	-0.094861	-0.015369	-0.295658
Contig43054		-0.380077	0.103716	0.073192	0.040938	0.287949	0.231308	0.349925	0.223849	-0.218148	0.093851	0.195191	-0.299065	0.020397	0.081368	0.303904	-0.413694	-0.074876	-0.232072	0.304182	-0.195806	0.077646	-0.204227	-0.395538	-0.280579	0.105888	-0.263186	-0.374272	-0.303171	-0.013883	0.000022	-0.026515	-0.392718	-0.141742	0.097506	-0.045394	-0.335579	0.0533	-0.369171	0.124009	-0.047618	-0.002846	-0.066497	-0.138059	-0.006673	-0.041763	-0.194946	0.124459	-0.498073
NM_014696	KIAA0514	0.658365	-0.425481	-0.010345	-0.352065	-0.045256	-0.208993	-0.386514	-0.300414	1.044188	-0.101139	0.141968	-0.223973	-0.107007	-0.234719	-0.341931	0.153835	-0.113973	0.201386	-0.365802	-0.239539	0.283288	-0.14317	-0.01988	-0.291738	-0.421425	-0.35889	0.48417	0.165775	-0.425933	0.325164	-0.240525	-0.533869	-0.326862	0.252913	-0.322492	-0.103125	-0.140894	-0.689023	-0.411198	-0.628986	0.052143	-0.464015	-0.175073	0.038037	0.361058	0.373852	0.128972	0.490476
NM_006675	NET-5	-0.320231	-0.361754	0.075235	0.041006	-0.229266	-0.155219	-0.128565	-0.023187	-0.349045	-0.089386	0.093377	-0.210029	0.086227	-0.007957	-0.00647	-0.389562	-0.087402	0.27246	-0.025761	0.086123	0.066806	-0.044078	0.046669	0.097937	-0.016176	-0.130211	-0.017119	-0.163677	0.009576	0.012729	0.065777	-0.15866	0.130725	0.166289	0.092321	0.296581	-0.007104	-0.139188	-0.06042	-0.203021	0.06426	-0.17995	0.117043	0.044106	0.224711	0.456702	0.379475	-0.0431
AL122055	KIAA1028	0.162202	-0.262331	-0.175491	0.176129	-0.055578	-0.181466	-0.282909	-0.091551	-0.085262	0.159283	-0.112475	-0.129518	-0.112288	0.244651	0.02168	0.026556	0.187919	-0.105366	0.010706	-0.048328	-0.104427	0.151118	0.018506	0.125355	-0.275508	0.00196	0.162333	-0.051127	-0.202454	0.550522	-0.061443	0.075067	-0.126875	-0.133925	-0.211923	0.135757	-0.04058	0.011323	-0.140379	-0.091915	0.123882	-0.130854	-0.002456	-0.177895	0.036371	0.098998	-0.164855	0.175207
NM_006383	KIP2	0.001681	-0.219447	0.02008	-0.245574	-0.144807	-0.193382	-0.126417	0.025047	-0.127389	-0.087461	-0.260361	-0.22509	-0.078199	-0.353051	-0.050957	0.219912	0.17808	-0.185164	-0.084361	-0.185693	-0.116689	-0.115182	-0.051431	0.032812	-0.080718	-0.044561	0.324198	0.093079	-0.124772	0.479948	-0.126137	0.211397	0.16084	0.109365	-0.118016	0.163353	-0.149237	-0.176101	-0.077066	-0.299936	-0.283758	-0.105583	-0.132908	-0.217267	-0.111557	0.283363	0.002487	0.341574
NM_001754	RUNX1	-0.154578	-0.056011	0.151477	-0.130137	0.207858	-0.151561	0.191698	0.107011	0.069144	-0.022454	-0.048516	0.026886	0.235463	-0.058414	0.131946	-0.088898	0.053577	-0.036465	0.101131	-0.009785	0.032122	0.39147	-0.034116	0.075831	-0.161011	-0.003078	-0.202265	0.061856	-0.134879	-0.207574	0.040424	-0.112328	0.171256	-0.053182	0.054871	0.060367	0.196456	-0.159118	-0.022573	-0.017597	0.091984	-0.244947	0.110266	0.054972	0.196746	-0.146196	0.045751	-0.239049
AB011117	KIAA0545	0.030746	-0.005219	0.242322	0.093379	0.064171	0.237455	0.190947	0.245453	0.162151	-0.113026	0.059204	-0.17255	-0.017936	-0.106906	-0.007515	0.173883	-0.082124	0.061805	0.03719	-0.222161	0.072535	-0.130861	0.086498	-0.067071	0.276195	-0.017329	0.20127	0.473928	0.068705	0.024511	0.01267	-0.06783	0.186865	0.035998	0.134985	-0.052816	0.116702	-0.059321	-0.330825	-0.377775	-0.106352	0.054469	0.14404	-0.162954	-0.095624	-0.002891	0.220883	-0.19345
AB011132	KIAA0560	0.080126	0.058882	-0.039748	0.016893	-0.019491	0.104479	-0.07118	0.064955	0.039796	-0.067735	0.060902	-0.025637	-0.042984	0.010934	-0.042696	-0.151973	0.077722	-0.071273	0.064983	-0.158846	0.12659	0.190249	0.031233	-0.274046	-0.076084	0.263009	-0.278366	-0.152185	0.269001	-0.287284	0.064791	0.004509	-0.212066	-0.022719	0.368489	-0.066324	0.183035	0.162935	0.05845	-0.026396	-0.143506	0.021636	0.210883	-0.139745	-0.130785	-0.155747	-0.062179	-0.285263
Contig59294_RC		-0.020077	-0.068173	-0.102825	-0.100019	0.005683	0.158128	-0.14611	0.105484	0.363046	-0.018736	0.028025	0.082366	-0.029997	0.130224	-0.023268	-0.135359	0.031083	-0.015615	-0.00212	-0.186236	0.110569	0.148546	-0.22699	-0.057575	-0.067028	-0.009527	0.060558	0.052727	-0.158222	-0.025851	-0.129404	0.088453	-0.180974	-0.194148	0.168535	0.041597	-0.05212	-0.015402	0.10239	0.074731	0.02458	0.04979	0.046744	-0.103207	0.059162	0.145545	0.142428	0.01499
Contig40712_RC		-0.454425	-0.483627	-0.184654	-0.748088	0.115422	0.322514	-0.142877	-0.576299	-0.741395	-0.288758	-0.045159	-0.036376	-0.135876	0.2843	-0.275213	-0.198916	0.126495	0.092875	-0.522266	0.378691	0.322545	0.180524	-0.102615	-0.754718	-0.319736	-0.043891	-0.020457	-0.281968	-0.299732	-0.44156	-0.094219	-0.421657	-0.232661	0.238593	-0.484272	0.117995	-0.13171	-0.287378	-0.008006	-0.512054	0.226161	-0.520454	0.473979	-0.44709	0.366932	-0.354305	-0.253598	-0.209847
Contig3538_RC	DNAJL1	-0.502116	0.055773	0.024568	0.271338	0.395776	0.410069	0.084949	0.057968	-0.383867	-0.13071	-0.167632	-0.149427	-0.13286	-0.098514	-0.283662	-0.228054	-0.290224	0.107853	0.134977	-0.509541	-0.161557	-0.208253	-0.325461	-0.264399	-0.076497	-0.418439	-0.382784	-0.01883	0.037937	-0.52985	-0.032678	0.150968	-0.342269	-0.409895	0.448888	-0.4435	-0.434034	0.205478	-0.134605	-0.042346	0.030894	0.082914	-0.207962	0.084159	0.055688	-0.404284	0.450035	-0.257327
Contig33394_RC		0.224324	-0.033253	0.006872	0.443088	-0.094146	-0.086165	-0.035101	0.251424	0.18344	0.246817	0.010736	0.100576	0.102819	0.289034	-0.10648	-0.376907	-0.040169	0.085629	-0.110082	0.192116	0.038247	0.030425	0.034279	-0.010737	0.185376	0.071402	-0.194059	0.01305	0.068268	0.048251	0.117598	0.116837	0.076215	0.153268	-0.053451	0.255733	-0.014722	-0.148482	-0.200681	-0.03799	0.197761	-0.069864	0.270941	-0.075948	-0.023923	0.08713	0.094554	-0.059853
NM_003330	TXNRD1	0.12467	0.199274	0.21896	-0.283125	0.014045	0.017211	-0.269646	-0.120358	-0.178359	-0.103575	-0.297881	0.071849	-0.120571	0.001756	-0.053054	0.222073	-0.066825	0.300013	-0.13018	0.031306	0.001247	-0.121393	0.019111	0.186131	0.29302	-0.115532	0.027355	0.004129	-0.364601	0.0362	-0.217542	-0.274321	-0.199323	0.050974	-0.183251	-0.07029	-0.022242	-0.01702	-0.073521	0.111536	-0.014542	0.031493	-0.195796	-0.026471	-0.089984	-0.051022	-0.118563	-0.010228
NM_001756	SERPINA6	-0.426844	-0.583845	-0.295701	-0.331952	-0.506473	0.558743	-0.37628	-0.082388	-0.408583	-0.36121	-0.347953	-0.165599	-0.447193	-0.46771	-0.402067	-0.605939	-0.494062	-0.628866	-0.156768	-0.535202	-0.270029	-0.20069	-0.294654	-0.439865	-0.478185	-0.486404	-0.51965	-0.469133	-0.482768	-0.382985	-0.536716	-0.404854	-0.460821	0.407594	-0.481272	-0.578105	-0.328271	-0.540598	-0.477843	-0.459719	-0.542458	-0.485735	-0.547141	-0.363249	-0.512154	-0.665048	-0.848801	-0.925487
Contig30260_RC		-0.397707	-0.172764	0.352795	0.007069	0.140914	-0.17297	0.162328	-0.089768	-0.092055	-0.018828	-0.078225	-0.758093	0.046258	-0.444132	0.33265	-0.184712	0.134066	-0.140245	0.110722	-0.188573	0.219125	0.096251	-0.120526	0.013252	-0.197391	0.109195	-0.15028	0.127964	0.590501	-0.226313	0.205836	-0.306641	0.219426	-0.385525	0.016601	-0.275553	0.22602	0.099963	0.397445	-0.162705	-0.19042	0.344847	-0.034146	0.079152	0.59148	-0.349059	0.26945	-0.148106
Contig57041_RC		0.181622	0.117602	0.127054	0.12502	0.06736	-0.096213	-0.11296	-0.115991	-0.265466	0.307061	-0.155551	0.233654	-0.120144	-0.197825	-0.070862	-0.089306	-0.168611	0.062822	-0.142873	0.034393	-0.104627	0.135304	0.101711	-0.019599	0.059592	-0.055792	-0.083894	-0.080772	-0.124126	-0.097724	-0.111778	0.167579	-0.052932	-0.122048	0.032246	-0.169204	-0.116531	-0.16855	0.123674	0.526639	0.104602	0.525863	-0.099613	0.298255	0.094206	-0.116141	0.01353	-0.185668
NM_000431	MVK	-0.335163	-0.05869	0.247258	0.149275	-0.181995	-0.167747	-0.224226	0.247932	0.142375	0.072917	-0.158841	-0.018732	0.065828	-0.054649	-0.002862	0.162752	-0.009358	0.132315	-0.166137	-0.175948	0.014685	-0.00821	0.100523	0.340109	0.308031	-0.106221	0.117295	-0.061563	0.009286	-0.077676	0.041324	-0.035227	0.082716	0.242367	-0.019987	0.277827	0.398187	0.12702	-0.044906	-0.12999	0.005196	-0.101325	0.017603	-0.138913	-0.010459	-0.102975	-0.029362	-0.135154
NM_006706	CA150	0.258137	0.077993	0.016159	0.125566	0.138971	0.038061	0.030272	-0.144076	0.154461	0.106896	-0.057441	0.109643	-0.071933	0.094712	-0.084098	0.268105	-0.060401	0.126003	-0.114189	0.193109	-0.152642	0.115374	0.036794	0.083344	-0.157884	0.044198	0.113016	0.078238	-0.137304	0.063925	-0.015715	0.100798	-0.020762	-0.302653	0.194194	0.09941	-0.056464	-0.122085	-0.095134	0.534092	0.022219	0.042278	-0.015149	0.09789	0.088169	0.017269	-0.137938	0.067041
Contig30154_RC		0.079591	0.019158	-0.026369	0.026879	-0.307985	-0.110374	0.099626	0.477384	-0.14702	0.055907	0.071143	0.30595	0.108604	0.318019	0.218052	0.470657	0.18298	-0.024935	0.112928	0.13591	0.119241	-0.023558	-0.190353	-0.595092	-0.089313	-0.041904	0.063584	0.087905	0.070259	-0.382503	0.086733	0.341718	-0.3923	0.032526	0.019518	0.181061	0.43581	-0.182744	0.031073	-0.074394	-0.173275	0.052833	0.184887	-0.196784	-0.089901	-0.269656	-0.098066	-0.390654
NM_017745	FLJ20285	-0.024378	-0.029056	-0.041543	0.119198	0.002613	0.053632	-0.143194	0.044996	-0.180095	-0.001344	0.047689	-0.392532	0.035438	0.240571	-0.002988	-0.037684	-0.276571	0.170305	0.088637	-0.186595	0.227097	0.010808	-0.266565	-0.344471	0.127675	0.194267	-0.09089	0.010549	-0.305645	-0.041146	0.029822	0.225636	0.244507	0.064073	0.143441	-0.299548	-0.200264	0.085087	-0.011458	0.090311	0.191592	0.121008	0.163097	-0.108973	0.070017	-0.231333	0.095816	-0.178995
NM_013293	HSU53209	0.043645	0.067664	-0.063117	-0.025771	0.092254	-0.029652	-0.076437	0.009694	0.002694	0.105986	0.00764	0.201114	-0.065077	0.177906	-0.1177	-0.164738	-0.058056	-0.061548	-0.15232	-0.124973	-0.066858	-0.07647	-0.03757	-0.205434	-0.138795	-0.046092	-0.16703	-0.116181	-0.241894	-0.021148	-0.080432	0.057365	-0.362246	-0.002461	0.079518	-0.283029	-0.078091	-0.190556	-0.076334	0.215915	0.091791	-0.095168	0.048943	0.237313	-0.065752	0.067356	-0.042084	-0.082453
Contig46553_RC		-0.035197	0.674873	0.007771	-0.175259	0.125165	-0.195431	-0.130761	-0.357725	-0.360423	-0.410296	0.343649	-0.047625	-0.228956	0.055996	-0.016649	-0.237745	-0.32305	0.273846	-0.047722	-0.257701	0.402174	-0.241241	-0.258264	-0.138948	0.786949	-0.419213	-0.07701	-0.249612	-0.116592	-0.06981	-0.229164	0.36335	-0.139283	-0.259043	0.378082	-0.352155	-0.379557	-0.275126	-0.291813	0.050742	0.179909	-0.049216	-0.015374	-0.170095	0.143653	-0.275592	0.335126	-0.077207
NM_018014	FLJ10173	0.635039	-0.106679	-0.320707	-0.492086	-0.387685	-0.227423	-0.286387	-0.320553	0.643117	0.00217	0.170343	-0.078263	-0.228728	-0.621806	-0.495219	0.85042	0.022147	-0.354723	-0.27966	0.446158	-0.015825	-0.271151	0.257927	0.451823	-0.339176	-0.071945	0.581901	-0.062807	-0.349466	0.473756	-0.283832	-0.424121	-0.261637	-0.020654	-0.388326	0.72005	-0.301186	-0.44109	-0.282196	-0.524307	-0.324449	-0.153192	-0.027318	-0.280091	-0.190388	0.59644	-0.395069	0.336687
AL137619		-0.312033	-0.189074	-0.151957	-0.099771	0.252862	0.285465	-0.235667	-0.077846	0.269112	-0.114188	0.09201	0.086429	-0.284657	-0.227168	-0.019547	-0.216832	0.037435	-0.117178	-0.125857	-0.236047	0.04107	0.077688	0.114143	-0.122919	-0.059709	0.04848	-0.155728	-0.142563	-0.102086	-0.207462	-0.305749	-0.117535	-0.157704	-0.147211	0.184475	-0.058951	-0.089169	0.413367	-0.218531	0.228534	-0.402276	-0.149424	-0.181895	-0.12363	-0.056377	-0.340569	-0.122214	-0.374273
NM_006294	UQCRB	-0.157119	-0.026549	-0.141918	-0.041752	-0.171371	0.187334	-0.116201	-0.278115	0.192704	-0.017667	0.414574	0.082756	-0.30416	0.213508	-0.408945	0.11039	-0.225997	0.08102	-0.186833	-0.304371	-0.21421	-0.177495	-0.050558	-0.290064	-0.057948	0.127156	0.192467	0.12261	-0.393908	-0.168255	-0.389963	0.219737	-0.405659	-0.092246	0.048731	-0.268913	-0.144888	-0.162054	0.467737	0.429677	0.022531	-0.091259	0.062581	0.088419	-0.047562	-0.131111	-0.507736	-0.013729
Contig6344_RC		0.227298	-0.219342	0.034046	-0.198704	-0.273108	-0.021901	-0.199065	-0.31535	-0.233254	-0.091906	-0.271411	0.191132	-0.12676	-0.081277	0.128302	-0.098158	0.028864	-0.20716	0.003768	0.266111	0.028046	-0.093779	0.163014	0.452647	0.013157	0.661259	-0.035742	0.05332	-0.123623	0.054547	-0.310041	0.215524	-0.118674	-0.041313	-0.025843	0.51993	0.240648	-0.128345	-0.152483	-0.208197	-0.564544	-0.209887	-0.311223	-0.205624	-0.288921	-0.049983	-0.129779	-0.111944
NM_017712	FLJ20208	-0.482835	-0.126406	0.112247	0.059792	-0.005912	0.157054	-0.106164	-0.050511	-0.296438	-0.027084	0.14028	-0.365491	0.135741	0.318393	0.067389	0.044202	-0.09153	-0.033825	0.089371	-0.291339	0.049973	-0.153197	-0.089916	-0.20087	0.173002	0.635536	-0.41676	-0.081307	0.177205	-0.089551	0.102535	-0.303413	0.322867	0.572914	-0.071284	-0.098551	-0.074452	-0.081085	0.157028	-0.260625	0.35784	-0.114775	0.084534	0.011293	0.098771	-0.055317	0.096493	-0.17838
Contig32798_RC		-0.443869	-0.11708	0.069107	0.018957	0.122242	0.360814	0.153618	0.05033	-0.262719	-0.253336	-0.10216	-0.726793	-0.256501	-0.396108	0.203638	-0.512257	-0.102762	-0.315136	0.146579	-0.493358	0.099316	0.420336	-0.502885	-0.422363	0.00768	-0.039643	-0.393335	-0.256175	0.414976	-0.445029	-0.165928	-0.067615	0.05145	-0.184765	0.389491	-0.147819	0.082731	0.281236	-0.098016	-0.025001	-0.838107	-0.117049	-0.408235	-0.215403	-0.116216	-0.815296	0.310819	-0.687457
NM_014912	KIAA0940	0.0466	0.089546	0.140287	0.296575	0.109932	0.148447	-0.051579	-0.242598	-0.651967	0.257905	0.018848	-0.0432	-0.162604	0.161484	-0.126576	-0.111814	0.164315	-0.039601	0.220025	-0.228772	0.18393	0.113678	-0.005647	-0.23374	0.142196	0.193441	-0.373395	-0.229957	0.001388	-0.199864	0.003697	-0.177019	-0.315471	0.055799	-0.039319	-0.031342	0.082643	-0.071475	0.110852	0.225947	0.300403	0.03659	0.183566	0.20887	0.097823	0.001617	-0.02391	-0.218323
NM_003510	H2AFD	-0.402329	0.214716	-0.225597	-0.164888	-0.166233	-0.03629	-0.062467	0.030234	-0.027895	-0.070514	-0.050776	-0.093241	-0.165378	0.036082	-0.020261	-0.318761	-0.235358	0.069892	-0.058036	-0.178068	-0.089394	0.06283	-0.169896	-0.001703	0.249939	-0.349278	-0.310601	-0.322855	-0.262664	-0.120897	-0.08582	0.064367	-0.158159	0.054315	0.005497	-0.442558	-0.15243	0.029499	0.078313	-0.271761	0.143705	-0.145585	-0.12729	-0.228777	-0.244472	-0.237145	0.133744	-0.145972
NM_005322	H1F5	0.07438	-0.256637	-0.255795	-0.126853	-0.215132	-0.075572	-0.171463	0.535652	0.503493	-0.003833	0.071343	0.180652	0.03724	0.245051	-0.241512	0.338852	-0.227871	-0.303468	-0.009756	0.283516	-0.175744	-0.191672	-0.088671	-0.013835	0.048581	-0.245144	0.135866	0.041306	-0.04348	0.294097	-0.168898	0.248858	0.091785	-0.069195	0.105204	0.233755	-0.315521	-0.075952	-0.0547	0.132547	-0.034048	-0.265507	-0.11944	-0.218757	-0.10687	0.305351	-0.213891	0.026367
Contig51174_RC		-0.328705	-0.032602	0.132195	-0.046473	-0.022168	-0.353915	0.002119	-0.480707	-0.166688	0.070731	-0.052395	-0.443421	0.109474	0.034531	0.217034	0.17555	0.202141	-0.04913	-0.008663	0.033049	-0.033341	-0.037537	0.079102	-0.198348	0.031268	-0.015792	-0.030741	0.072597	0.126855	-0.01615	0.12475	-0.059826	-0.273114	-0.122548	-0.078722	-0.095299	0.079073	-0.125741	-0.038406	0.194866	0.209287	0.18413	0.120497	0.282633	0.258823	0.175905	0.037172	-0.050971
NM_017830	FLJ20455	-0.142253	-0.059506	-0.042874	-0.037359	0.023564	0.061123	0.039926	-0.093091	-0.445128	0.12977	0.045093	-0.133798	-0.013021	0.203357	-0.074399	-0.401438	0.037238	-0.017639	-0.015983	0.156199	0.02423	0.025944	-0.122711	-0.203445	0.078108	0.075407	-0.059994	-0.168501	0.01488	0.037684	0.03057	-0.089632	-0.099282	0.054696	-0.104208	-0.112717	0.121108	0.032459	0.158648	-0.018475	0.193056	0.032503	0.06978	0.141963	0.07128	-0.209121	-0.034972	-0.047833
Contig36499_RC		-0.285022	-0.148054	-0.136763	-0.475032	-0.200023	-0.269426	-0.222697	-0.402438	0.467583	-0.239247	-0.063554	0.163892	-0.137171	0.544183	-0.399811	-0.486409	0.083927	0.214284	-0.116171	-0.1372	-0.315666	0.346612	0.105302	-0.419066	-0.26926	0.268187	0.327894	-0.3434	-0.274451	-0.116325	-0.22211	0.353201	0.356968	-0.129666	-0.285164	-0.35105	-0.111133	0.44925	0.342103	-0.323724	0.563594	-0.072019	0.286103	-0.213619	-0.367241	-0.083182	-0.244728	-0.48319
Contig49590_RC		-0.173991	-0.146656	0.174506	0.154796	-0.169369	0.058402	-0.107987	0.047873	-0.393855	-0.155684	-0.009561	-0.194119	0.004485	0.306775	-0.155938	-0.322543	-0.165592	0.072368	-0.070506	-0.232048	0.019762	-0.238065	-0.229993	0.046616	-0.107078	-0.005346	-0.035874	-0.087529	-0.132661	-0.137769	-0.078904	0.05113	0.028818	0.079745	-0.126928	-0.275968	-0.125093	-0.151641	0.097276	0.211661	0.17017	-0.022406	-0.044988	0.348046	0.162695	-0.028444	0.050057	0.059222
Contig44265_RC		0.039675	0.121113	-0.077389	-0.114811	-0.073587	0.154312	-0.107119	-0.389257	0.272271	-0.294505	-0.13002	-0.572992	-0.5203	-0.449559	-0.384249	-0.28518	-0.101243	-0.12735	-0.111947	-0.028619	0.414423	-0.429859	0.444359	-0.036959	-0.057595	0.099813	0.11565	0.260125	0.216632	-0.301914	-0.097359	-0.534426	-0.455332	-0.181792	0.06074	-0.052169	-0.020933	-0.034006	-0.3073	-0.189814	-0.62933	-0.138126	-0.183513	0.062631	0.265045	-0.04166	-0.676303	-0.27798
Contig60194_RC		-0.202056	0.108363	-0.104724	0.192313	0.261217	-0.199341	-0.094889	-0.135653	-0.216836	0.02982	-0.152132	-0.416268	0.081975	-0.372773	0.104335	-0.205666	0.129229	0.004974	-0.008552	-0.004479	0.11435	0.220981	0.133413	-0.222612	-0.320062	0.236959	0.618398	0.033847	0.326714	-0.137061	0.254032	0.067882	0.22326	-0.089392	0.192781	-0.241768	-0.078127	0.258501	-0.007122	-0.057356	-0.155144	-0.095512	-0.012331	0.090052	0.194193	-0.23131	0.03067	-0.014486
Contig54503_RC		0.071123	-0.16154	-0.132569	0.19882	0.174176	0.170282	0.247733	-0.303378	0.252956	0.086076	0.112971	-0.089133	0.062063	0.262987	0.117653	0.069859	0.234068	0.09288	0.269196	0.051878	0.173894	0.260256	-0.179054	-0.241399	0.084842	0.145323	0.048936	0.019355	0.107474	0.039553	0.097338	-0.128829	-0.248204	0.073743	-0.055045	-0.064699	0.118469	0.053238	-0.026113	-0.153167	0.089569	0.202374	-0.047412	-0.214663	0.055908	0.205676	-0.201223	-0.327851
L05096		-0.077028	-0.135129	0.208059	0.090601	-0.034565	-0.078139	-0.504948	-0.069781	0.096082	-0.079277	-0.056671	-0.13309	-0.003712	0.428487	-0.599376	0.446056	-0.267113	0.232612	-0.163745	0.372402	-0.217081	-0.216532	-0.220127	0.404734	-0.063781	0.077827	0.326959	0.085897	-0.238107	0.224458	-0.129855	0.018393	-0.051345	-0.06505	0.040742	0.252732	-0.214546	-0.531881	-0.026472	-0.206077	0.066824	-0.074795	-0.084048	0.006413	-0.104551	0.291595	-0.134556	0.616991
NM_001467	G6PT1	-0.001981	0.046572	-0.166977	0.023592	-0.239054	-0.04009	-0.102441	0.091195	-0.494685	-0.057261	0.024072	-0.133717	0.132774	-0.028515	0.007401	-0.077207	-0.22399	0.171937	0.093572	-0.153384	-0.052494	0.029375	-0.183592	0.367189	-0.099021	-0.281749	0.014285	0.128227	0.078726	0.189414	0.124224	-0.021515	0.234265	0.249283	0.008148	0.246861	0.12683	-0.034007	0.036627	0.048687	0.030106	-0.019654	0.109771	0.015952	-0.190677	-0.168268	-0.026397	0.014526
NM_005337	HEM1	0.11699	0.102547	-0.065764	0.025507	0.156281	0.048971	-0.107294	-0.330582	-0.064551	0.170049	-0.144794	-0.336554	0.087584	-0.466493	0.005478	-0.151996	-0.250159	-0.073722	0.120223	0.093993	0.218734	-0.205596	0.154067	0.053561	-0.066516	-0.020463	-0.282982	0.098209	-0.094741	0.0385	0.049236	-0.217326	-0.018463	-0.088415	-0.28771	-0.020933	-0.286604	0.213569	-0.154407	-0.010905	-0.201756	-0.048254	-0.206829	0.103294	0.001527	-0.097646	0.065729	-0.098858
NM_014666	KIAA0171	0.17182	0.090792	0.160114	0.058595	0.160262	0.035607	0.016036	-0.199755	-0.083437	0.147588	-0.102814	-0.083675	-0.196961	-0.179943	-0.012502	-0.039766	-0.111328	0.082049	-0.009227	0.085329	-0.158259	-0.09773	0.151472	0.068883	-0.084937	0.073971	-0.008674	-0.01919	0.082149	-0.139892	-0.163131	-0.080939	-0.295771	-0.410801	-0.036457	0.206201	0.063459	-0.127871	0.027699	0.178244	0.023986	0.245774	-0.032623	0.325524	0.047224	-0.003441	-0.043796	0.122219
AF035284		-0.156636	-0.069562	-0.115762	-0.239978	-0.111693	-0.309242	-0.300603	-0.251772	0.410178	0.115174	-0.311869	-0.145646	-0.039582	-0.513579	-0.226795	0.10691	-0.002213	0.332475	-0.191208	0.092815	-0.26006	-0.046216	0.223788	0.492389	-0.187046	-0.036597	0.257245	0.206406	-0.24485	-0.040118	-0.100831	0.226527	-0.010254	-0.325666	0.022277	-0.212997	-0.231916	-0.116202	0.083814	-0.351364	-0.077243	-0.247959	-0.157224	0.086323	-0.091343	-0.091685	-0.312398	0.346162
NM_003615	SLC4A7	-0.457953	-0.284609	-0.314789	-0.027531	-0.072269	0.245115	0.007105	-0.063286	-0.006134	-0.032257	0.343866	-0.166062	0.082477	-0.010147	-0.040495	-0.490278	-0.061768	-0.186251	0.198456	-0.312852	-0.142327	-0.253543	-0.187993	-0.408672	-0.230231	-0.132965	-0.453946	-0.128222	-0.382698	-0.059895	-0.186086	-0.201352	-0.332786	0.055647	0.008989	-0.232762	-0.269291	-0.273737	0.354337	0.309853	0.17633	-0.088123	0.007502	-0.062785	-0.05455	-0.175315	-0.119879	-0.23928
AJ276429	LOC57823	-0.124196	0.290675	-0.255207	-0.166644	-0.016713	0.247602	-0.222376	0.071459	0.165955	0.198638	-0.109707	-0.064964	-0.074449	-0.250104	-0.112036	-0.200613	-0.243913	-0.094379	0.116039	0.0486	0.077984	-0.143063	0.104809	-0.010772	-0.086236	-0.31336	-0.2657	0.083058	-0.101152	0.158477	0.010302	-0.163382	0.068411	-0.196177	-0.111794	-0.103067	-0.2706	0.094602	-0.125731	-0.184774	-0.264325	-0.034837	-0.190523	0.049626	-0.210782	-0.027704	-0.059453	-0.094682
NM_021181	LOC57823	-0.12962	0.298938	-0.287622	-0.119923	-0.055168	0.256474	-0.206131	0.099212	0.145607	0.203795	-0.142265	-0.169225	-0.058202	-0.420022	-0.080265	-0.171949	-0.255897	-0.11799	0.107988	0.070496	0.079929	-0.119451	0.080832	-0.000226	-0.155311	-0.284879	-0.351372	0.065585	-0.156555	0.176448	0.004192	-0.186848	0.061576	-0.211124	-0.178651	-0.133618	-0.282168	0.07427	-0.145397	-0.164907	-0.277494	-0.057129	-0.116829	0.069852	-0.18768	-0.051731	-0.086178	-0.160177
NM_004331	BNIP3L	-0.290018	-0.074625	0.063392	0.195787	0.004537	0.070245	-0.026339	-0.20107	0.166444	-0.069587	-0.129334	-0.306091	0.041672	0.200547	0.17016	-0.061392	-0.089717	-0.147193	0.080266	-0.009734	-0.113726	-0.176	-0.032862	0.238891	-0.084681	0.093114	0.019781	0.163686	0.147531	-0.09136	-0.113897	-0.009334	-0.089929	-0.242067	0.114491	-0.327388	0.225872	0.072163	0.014447	-0.121573	0.197163	0.155278	0.222553	-0.007924	0.00802	-0.261691	0.137216	-0.124043
AL137346		0.188386	0.062504	-0.379729	0.098964	0.07382	-0.08515	-0.036746	-0.167964	-0.450348	0.017027	-0.162138	-0.081322	-0.100915	-0.156714	-0.140378	0.102182	0.371964	-0.207019	-0.02934	0.073654	0.082795	0.016506	0.165345	0.12135	-0.074436	0.161081	0.113868	-0.043417	-0.22346	-0.187277	-0.154861	-0.233973	-0.411475	-0.119153	-0.121993	-0.123304	0.091848	-0.044021	0.321108	0.000001	0.148256	-0.120699	-0.199547	0.018128	-0.070649	0.308991	-0.598665	0.035486
Contig38438_RC		-0.531673	0.438467	-0.654452	-0.271964	0.368627	-0.189047	0.193387	-0.762023	-0.867116	-0.503636	-0.437657	-0.771716	0.025247	-0.732092	-0.292689	-0.638987	-0.331456	-0.14672	0.683497	-0.727537	-0.124107	-0.523253	-0.803734	-0.440362	-0.474282	0.598139	-0.888273	-0.815624	0.682129	-0.776789	0.003058	0.058469	0.328247	0.231542	-0.622062	-0.775521	-0.697964	-0.11334	0.248869	-0.418776	-0.699212	0.394615	-0.478683	-0.318954	-0.250147	-0.944594	0.631546	-0.621241
Contig41804_RC		-0.696621	0.003006	-0.399043	-0.398613	-0.290017	-0.299795	0.398527	0.076375	-0.622752	-0.008975	0.367225	-0.237864	-0.162265	-0.000458	-0.071403	-0.660347	-0.105573	-0.003754	0.460036	-0.396527	0.354582	0.393866	-0.275294	-0.677963	0.467278	-0.24008	-0.650601	-0.591723	0.130657	-0.522195	0.129518	-0.295996	0.079953	0.237945	0.181002	-0.611787	0.401741	-0.012736	-0.184582	0.266687	-0.04887	-0.325717	0.277253	-0.314846	-0.013437	-0.664437	0.007598	-0.702997
Contig32594_RC		0.100213	-0.109925	0.09106	-0.010384	0.217525	-0.218975	-0.025291	0.225065	-0.533602	-0.453865	-0.248253	-0.377249	0.045431	-0.375365	0.264291	-0.361597	0.186629	-0.04731	-0.322848	0.15906	0.18861	-0.432553	-0.058792	0.09528	-0.481208	-0.28137	-0.513378	0.342684	-0.564464	-0.28412	-0.024813	-0.018026	-0.054737	0.106141	-0.494251	-0.156532	-0.546413	0.140289	0.164097	-0.121059	0.028555	0.101807	-0.095979	0.261495	0.102062	-0.133044	0.254724	0.141648
Contig51775_RC		-0.366671	-0.070017	0.045465	-0.156354	-0.002319	0.080278	-0.248781	-0.142909	-0.637232	-0.127957	0.197032	0.272754	0.198751	0.314384	-0.245056	-0.978423	-0.153538	0.230668	0.018808	-0.393159	0.020882	-0.016574	-0.396098	-0.845731	-0.17998	0.456109	-0.817803	-0.054822	0.205135	-0.376714	-0.162213	-0.037994	-0.439886	0.214253	0.016539	-0.785451	-0.129319	-0.129587	-0.209806	-0.034967	0.242773	-0.046272	0.239031	0.030651	-0.065425	0.171079	0.233739	0.061603
AF070536		-0.704052	0.425889	-0.521134	-0.001292	0.085764	-0.003785	-0.077598	0.022789	-0.465924	-0.327773	-0.026619	0.265678	-0.295479	0.47019	-0.520683	-1.148509	-0.540015	0.06362	-0.596895	-0.585442	-0.332518	0.24322	-0.645458	-0.759703	0.29206	0.426631	-0.668555	-0.356767	-0.446376	-0.529881	-0.530992	-0.483834	-0.35766	-0.391961	0.166509	-0.589592	-0.683138	0.143533	-0.136859	-0.669538	0.253986	-0.676251	0.584591	-0.536905	0.125229	-0.747705	-0.575886	-0.803192
NM_005375	MYB	-0.437786	-0.102067	-0.535033	0.189872	-0.215371	-0.135941	0.310789	0.031646	-0.904464	-0.156188	0.275289	-0.27067	0.14399	0.402483	0.384431	-0.037622	0.097645	-0.597485	0.490787	-0.696883	-0.023392	0.342944	-0.836778	-0.748503	-0.040461	-0.195297	-0.861709	-0.894854	0.068409	-0.615188	0.110096	-0.004841	-0.057928	0.279523	-0.010005	-0.564145	0.376245	-0.008325	0.13909	0.05644	0.433952	-0.301875	0.231135	-0.048828	0.126318	-0.030858	-0.191439	-0.828936
AL080095		-0.204318	0.036691	-0.113286	0.064982	0.499492	0.300276	-0.049851	-0.26335	0.292551	-0.066488	0.003786	-0.487274	-0.003194	-0.250704	-0.040036	0.059969	0.161848	-0.358291	-0.054029	-0.255427	0.170029	0.15675	-0.071018	-0.59613	-0.370115	0.110126	0.015123	0.237905	-0.081093	-0.09972	-0.057371	0.138271	-0.013988	-0.37297	0.207323	0.056358	0.041899	0.107826	0.331338	0.30769	0.122059	0.056363	-0.019104	-0.115868	0.381554	-0.426018	-0.047272	-0.164831
AL137326		-0.14539	-0.276393	-0.088412	-0.097661	0.010016	0.202065	-0.072754	-0.066802	0.001993	-0.014814	0.250279	0.143759	-0.011869	-0.006186	-0.068364	-0.116548	0.107834	0.543488	0.186111	-0.243403	-0.076711	0.085996	0.110281	-0.057469	-0.06802	-0.288691	0.247154	-0.141636	-0.173282	-0.002486	0.030225	-0.221084	-0.002463	0.026866	-0.202628	0.21915	0.119781	0.124768	-0.191907	-0.12352	-0.223645	0.159106	0.045936	-0.20627	-0.072464	-0.021742	0.007664	-0.117477
AL049370		-0.316249	0.027082	0.002924	0.242006	0.153549	-0.286514	-0.029881	-0.010461	0.035769	-0.101675	-0.044265	-0.413878	0.32066	-0.294376	0.140722	-0.103129	-0.089386	0.180935	-0.052368	-0.0512	0.316513	0.341482	-0.199985	-0.289475	-0.160301	0.289105	0.017038	0.226351	0.234723	-0.101828	0.31256	-0.072029	0.49016	0.07281	0.124584	-0.108441	-0.225962	0.26795	0.014465	-0.121579	-0.062612	-0.10399	0.03827	-0.086756	0.064912	-0.710954	0.163717	-0.07192
NM_006055	LANCL1	0.051742	0.105643	-0.238958	-0.137347	0.004527	0.027997	0.09421	-0.159092	-0.251253	-0.00587	0.016576	0.053263	0.053772	0.122839	-0.066116	0.354432	0.139831	-0.144119	0.218859	-0.229263	0.081214	-0.006636	-0.274591	-0.198361	0.094364	0.120088	0.0993	-0.175379	0.162391	0.145274	0.016579	-0.115853	-0.315726	-0.066327	-0.07741	0.079915	0.017118	0.02927	0.215859	-0.021081	0.100439	0.248778	-0.08906	-0.078671	-0.097351	0.284322	-0.038916	-0.329929
Contig11275_RC		-0.387368	-0.205179	-0.154412	-0.026075	0.034168	0.398285	0.10705	0.006626	0.362654	-0.376579	-0.136714	-0.279784	-0.10289	-0.512511	0.390512	-0.465967	0.172891	-0.336232	0.290657	-0.380497	0.322613	0.25129	0.16052	0.1709	-0.232223	0.052176	-0.257427	0.008845	0.462054	-0.233821	-0.346065	-0.269466	-0.113521	0.107084	0.468513	-0.004868	0.435402	-0.080401	0.085051	0.088723	-0.658588	0.033619	0.014889	-0.200354	-0.180502	-0.469813	-0.039313	-0.756458
Contig40515_RC		-0.306708	0.46014	0.011175	-0.005286	-0.076426	-0.025528	-0.16009	-0.045621	-0.094138	-0.101805	-0.026007	0.146654	-0.04685	-0.06578	-0.036626	-0.360094	-0.055804	-0.088776	-0.128486	-0.175918	-0.034772	-0.106003	-0.048848	-0.059503	0.040663	-0.0975	0.105436	-0.068047	-0.157337	0.109602	0.031088	-0.039573	0.070309	0.081422	0.019039	-0.366963	-0.036473	0.121622	0.16446	-0.228513	0.173144	0.301206	-0.035136	-0.057464	-0.186706	-0.007368	-0.042713	0.118805
Contig6254_RC		-0.309174	-0.123638	-0.075775	0.073204	0.446768	0.405691	0.060709	-0.246318	-0.037733	-0.157879	-0.021068	-0.555812	-0.179795	-0.145162	0.007037	-0.444384	0.076595	0.036449	0.229297	-0.239106	0.128832	0.150585	-0.063531	-0.129294	0.163414	0.236306	-0.201556	0.083163	0.193682	-0.32187	-0.271759	0.036507	-0.016821	0.053057	0.27364	0.025456	0.086588	0.173918	-0.212313	0.048819	-0.602628	-0.180549	-0.083637	-0.13291	-0.09965	-0.297527	0.368702	-0.526707
AB037806	GPH	0.107265	-0.130033	-0.131298	0.230754	-0.090803	-0.101758	-0.005311	-0.092588	-0.183537	-0.054413	0.232922	-0.361007	0.194627	-0.036276	0.06479	0.041874	0.046492	0.165264	0.237508	0.133255	-0.039595	0.460975	-0.072507	0.28109	0.221392	-0.14656	-0.257157	-0.092505	-0.139804	-0.20421	0.274017	-0.310636	0.055414	0.052525	0.018941	-0.105194	0.213445	-0.093883	0.019599	0.071078	0.082718	-0.050664	0.081629	-0.191947	-0.120422	-0.077255	-0.2285	-0.335513
NM_001862	COX5B	-0.110804	-0.109026	-0.033003	-0.22806	-0.119543	0.062342	0.046942	0.215914	0.076473	-0.042458	0.056436	0.084928	-0.090729	0.229549	-0.125829	0.125306	-0.13123	-0.022546	-0.07657	-0.000079	-0.077156	-0.37282	-0.085305	-0.212885	-0.05649	0.082519	0.147401	0.088619	-0.217346	0.064885	-0.111168	-0.093627	-0.095045	0.034719	0.116884	0.047531	-0.013343	-0.025345	0.145266	0.074772	-0.061063	0.082244	-0.029781	0.075395	-0.022076	0.140237	0.072795	0.079824
Contig53130		0.2563	-0.009657	0.07911	-0.030203	-0.116046	-0.29711	-0.159203	0.015772	0.318348	-0.090542	-0.248121	-0.150106	-0.058694	-0.016479	0.011713	0.127336	-0.037398	0.078984	-0.124367	0.339129	-0.09286	-0.315587	0.921534	0.273971	-0.136429	-0.035485	0.114109	-0.012188	-0.267508	0.055434	-0.09049	0.079413	-0.085857	-0.188116	-0.271098	0.532632	-0.130079	-0.227529	-0.20629	-0.381582	0.051412	-0.183057	-0.216947	-0.158793	-0.17902	0.222843	-0.026032	0.30572
Contig22534_RC		0.139474	-0.044864	-0.171488	0.087348	0.353409	0.127373	-0.098079	-0.151945	0.295381	-0.021163	-0.275268	-0.082807	-0.296581	-0.190567	0.003498	-0.140419	-0.044259	-0.272503	-0.159555	-0.286056	-0.119704	0.15085	0.042232	0.025635	0.044805	0.208688	-0.461778	-0.20814	-0.034845	-0.137006	-0.218109	0.390837	0.183955	-0.229176	0.132423	0.135425	-0.05541	0.169877	-0.194165	-0.026889	-0.550429	-0.171164	-0.198727	-0.075128	-0.11378	-0.112585	0.012623	-0.229174
AF052185		-0.304427	-0.100038	-0.047588	0.097533	-0.199119	0.01093	0.022517	0.000371	-0.302973	-0.034182	0.18694	-0.25361	0.074978	0.195171	-0.053589	-0.282088	0.032282	-0.016026	-0.066333	-0.29995	-0.083292	0.085174	-0.239703	0.012544	0.083227	-0.363795	-0.060525	-0.22632	0.069316	-0.016199	0.108765	-0.34023	-0.084302	0.062402	-0.219743	-0.228282	0.239152	-0.084039	0.079766	-0.249089	0.293472	-0.070088	0.163951	-0.183475	-0.18741	0.124181	-0.027284	-0.209658
Contig53566_RC		0.516061	-0.048374	-0.122909	-0.096676	-0.218658	-0.146819	-0.139857	0.022621	0.042294	0.020786	-0.134968	0.059584	-0.012487	-0.270463	0.15001	0.184895	-0.114242	-0.226264	-0.005715	-0.084053	0.025198	0.089846	-0.03272	0.083967	-0.12735	-0.126859	-0.148211	-0.125095	0.019907	-0.010379	-0.049315	0.367137	-0.188452	-0.081478	0.044155	0.254771	0.099583	0.008601	0.115763	-0.03773	-0.019277	-0.106904	-0.094136	-0.034947	0.054259	-0.017266	0.154094	-0.055955
Contig713_RC		0.34418	0.095172	0.175216	0.183355	-0.086858	-0.010045	0.055966	-0.134368	-0.187002	0.035322	-0.094049	-0.09523	-0.023046	-0.114764	0.028186	0.151218	0.036113	0.143629	0.054136	0.142339	0.039014	0.132382	-0.03197	0.087872	0.344683	0.145617	-0.081263	-0.072249	-0.157343	-0.202953	-0.021011	-0.113919	-0.079571	-0.068747	-0.018018	-0.241011	0.005918	-0.036065	0.093615	0.212502	-0.149581	-0.028594	-0.171358	0.150316	0.164876	-0.158352	-0.013824	0.278052
Contig24609_RC		-1.284335	-1.269582	-1.236291	-0.102809	-1.099879	-0.985127	0.182671	-0.577491	-1.125787	-0.855403	1.07498	-0.546898	-0.342184	-1.072525	0.463944	-1.457477	-0.711389	-1.159932	0.365916	-0.970136	-0.622533	-1.008769	-1.150416	-1.071189	-1.052505	-0.767219	-0.945025	-1.024151	-0.565826	-0.862192	-0.917512	-1.213534	-0.323775	0.122472	-0.705217	-1.042333	0.497154	-1.155555	-0.550901	-0.477525	-0.852479	-0.041996	0.994965	-0.992542	0.04708	-0.749228	-1.087452	-1.227363
NM_017966	FLJ20847	-0.045004	0.022964	-0.100714	0.078039	0.049699	-0.012319	0.1466	0.061994	-0.160232	0.016966	0.003083	0.015837	0.096656	0.003589	0.070402	-0.0032	-0.168557	-0.027565	0.149411	0.049204	0.067966	0.040299	-0.103904	-0.063257	0.008301	-0.31476	-0.05556	0.017102	-0.082601	-0.046479	-0.008526	0.096098	0.166473	0.053953	-0.026839	-0.042522	-0.085776	0.092883	-0.151158	-0.210567	-0.053233	-0.021482	0.052026	-0.107403	0.109386	-0.065184	0.089406	-0.03575
NM_003933	BAIAP3	-0.279599	-0.357156	-0.209428	-0.136849	-0.150089	0.253582	-0.083794	-0.174565	-0.126503	0.114977	0.187944	-0.364656	-0.132205	0.637645	0.007078	-0.363096	-0.159126	0.069105	0.009528	-0.244712	-0.023078	0.588031	-0.278452	-0.113377	-0.280056	-0.17631	-0.36015	-0.227088	-0.252611	-0.081098	0.170892	0.280821	0.408129	-0.162582	-0.187422	-0.216885	0.23609	0.120054	-0.027875	-0.164168	0.383457	-0.193701	0.004785	-0.208771	-0.153546	-0.154033	0.224128	-0.399981
AB033062	DKFZP434N178	-0.152162	0.294358	0.076002	-0.154584	0.014065	-0.213803	-0.148978	0.278473	-0.316128	0.243333	-0.103659	0.0624	-0.058528	-0.10147	0.16739	-0.526647	0.180184	-0.199226	-0.095025	-0.009584	0.239164	0.431639	0.094393	-0.455777	0.070004	-0.160053	-0.145317	-0.158944	-0.139586	-0.023936	0.274286	-0.09108	0.306069	0.08901	0.196229	-0.314893	0.14276	0.016318	-0.19186	-0.351569	-0.170531	-0.028151	-0.021096	-0.18463	0.016836	0.220188	-0.004733	0.445714
Contig30092_RC		-0.390562	-0.081499	0.272794	0.120607	0.149516	-0.17358	-0.044616	-0.020452	-0.228819	0.094055	-0.078613	-0.329035	-0.017886	-0.73945	0.355772	-0.366364	0.204998	-0.13101	0.130571	-0.422928	0.130496	0.027336	-0.188715	-0.504376	-0.203647	0.199655	-0.161755	0.109871	0.312154	-0.363338	0.39147	0.111558	0.330118	-0.336182	0.271161	-0.31129	0.117625	0.256305	0.188036	-0.061576	-0.032631	0.110652	0.086265	0.088175	0.480187	-0.460715	0.203891	-0.2582
Contig37200_RC		-0.199194	0.106935	-0.189949	0.046727	-0.046871	-0.304369	0.147315	-0.087072	-0.411892	-0.063223	-0.004809	-0.306681	-0.098355	0.114476	-0.114743	-0.431847	-0.19784	0.368735	-0.139131	0.215839	-0.052565	-0.118793	0.15921	0.356744	0.303283	-0.248461	0.032213	-0.268409	0.039216	0.018707	0.273125	0.150863	-0.222497	-0.077239	-0.04905	0.04249	0.089081	-0.295507	0.055041	-0.107514	0.161564	-0.175572	-0.032128	-0.066576	0.040202	-0.061546	0.160682	-0.0083
NM_014476	ALP	-0.213175	-0.026398	0.211326	-0.014006	0.030216	-0.05636	-0.212756	-0.064461	-0.242383	-0.111652	0.076904	-0.021062	-0.053486	-0.487619	-0.194069	-0.164038	-0.075263	-0.039383	-0.16043	-0.123257	0.015913	-0.120401	-0.066451	0.144033	-0.234778	-0.018315	-0.198456	0.451433	0.047795	0.198056	0.042085	0.19428	0.100328	0.050298	-0.174934	-0.341588	-0.059737	-0.192383	0.096138	0.072346	-0.186473	0.134168	-0.146175	0.449806	0.220793	-0.330803	0.128271	0.263703
NM_018287	FLJ10971	-0.00861	0.121369	-0.011957	0.145254	0.039646	0.11329	-0.039077	-0.20267	-0.541932	0.04345	-0.068568	-0.159047	-0.250549	0.238885	-0.05613	-0.069118	0.019102	-0.020084	0.112293	-0.303983	0.072016	0.037309	-0.03143	-0.266452	-0.223835	0.061015	0.004268	0.185008	-0.001784	-0.144568	-0.149232	0.02988	-0.254128	-0.215203	0.137361	-0.240431	-0.052671	-0.055245	0.054914	0.158374	0.144085	0.122518	0.077973	0.156971	0.094498	0.048662	-0.215161	-0.049503
Contig38130_RC		0.095731	-0.158014	0.27825	-0.187298	0.02106	-0.017564	-0.038126	-0.005174	-0.043636	0.317558	-0.066065	-0.00367	0.127224	-0.202759	0.034398	-0.162126	0.18077	0.160581	0.169655	0.160807	0.250092	-0.155543	0.231928	0.066374	-0.047382	-0.001186	0.03743	0.072376	-0.005715	-0.017812	0.096169	-0.135528	0.012755	0.659105	-0.050305	0.034044	0.142691	0.052359	-0.147797	-0.225391	0.032386	-0.008435	-0.00431	-0.050711	0.102421	0.010234	-0.073227	-0.006899
Contig53615_RC		-0.229194	-0.053231	-0.0925	-0.107337	-0.130529	-0.072901	-0.052834	0.165328	-0.137848	-0.029616	-0.169902	0.110369	0.013633	0.220124	-0.160098	0.188107	-0.210373	0.157515	-0.111556	-0.247897	-0.106365	-0.019834	-0.220254	0.039007	-0.21652	-0.315415	-0.053298	-0.260428	-0.241595	0.108064	-0.032184	0.091001	-0.036063	-0.074284	-0.064433	-0.209685	0.054554	-0.066977	0.026446	-0.147503	0.082019	-0.167828	0.031017	0.014424	-0.28565	-0.054927	-0.050399	0.038965
NM_006558	T-STAR	0.310552	0.247007	0.043162	-0.078634	-0.064299	-0.150361	-0.116599	-0.219472	0.094084	-0.007216	-0.258598	-0.118452	-0.12974	-0.565574	0.073659	0.483763	0.131627	0.171573	-0.14334	-0.026849	0.080058	-0.026849	0.569583	0.450407	-0.138858	0.031164	0.419825	-0.128983	-0.216841	-0.079453	-0.02738	-0.524969	0.025785	-0.116301	-0.346014	0.451319	-0.041675	-0.248872	-0.075133	-0.113936	-0.219351	0.022754	-0.118734	-0.1974	0.04798	0.377201	0.013166	0.49379
NM_018421	DKFZp761D1823	-0.223596	-0.016147	0.348258	0.114428	0.115564	0.057849	0.078529	0.130179	-0.282869	0.120464	0.175822	-0.066985	0.200108	-0.333275	0.00989	0.043359	0.079773	0.040723	-0.081701	-0.010236	0.021302	0.062871	-0.083011	-0.215515	0.154402	-0.206149	-0.046974	-0.033274	0.084474	-0.047828	0.069056	-0.154922	0.302463	0.172029	-0.093928	-0.309149	-0.016002	0.192889	-0.25003	-0.146571	-0.087007	0.002525	0.182968	-0.13531	0.147508	-0.44551	0.229457	0.00054
M29874	CYP2B	-0.814987	-0.623679	-0.11929	0.322093	0.230436	0.266472	0.250952	0.189413	-0.706778	-0.267313	0.464978	-0.738425	-0.773993	0.112554	-0.011711	-0.814753	-0.37979	0.990217	-0.312653	-0.891739	0.180766	-0.779041	-0.745537	-0.812422	0.171893	0.023005	-0.915588	-0.823667	0.327036	-0.711526	-0.676306	-0.26139	-0.298419	0.866394	0.072895	-0.753273	-0.596211	-0.774075	-0.411244	0.342304	-0.505879	-0.772666	0.345397	-0.431541	-0.245462	-0.979969	-0.809817	-0.951235
NM_000767	CYP2B	-0.851142	-0.76315	-0.097455	0.327475	0.25048	0.319661	0.243523	0.074503	-0.634286	-0.178377	0.499292	-0.771015	-0.731005	0.131212	-0.026287	-0.578056	-0.385216	0.991626	-0.304756	-0.629782	0.161009	-0.693267	-0.75151	-0.737338	0.301243	0.019205	-0.87874	-0.702026	0.321258	-0.706482	-0.756774	-0.128555	-0.149641	0.86205	0.144717	-0.617255	-0.482518	-0.727358	-0.36027	0.337057	-0.467113	-0.774394	0.370543	-0.360538	-0.137571	-1.077587	-0.956584	-0.98217
NM_014838	KIAA0637	0.259459	0.043293	-0.029714	-0.019421	-0.1391	-0.23916	-0.118109	0.159969	0.267859	-0.080052	0.01743	-0.169506	0.042162	-0.093724	-0.061177	0.527079	-0.068413	0.173811	0.144778	0.218245	-0.132556	0.053333	0.176207	0.050832	0.226328	-0.145443	0.380946	0.163058	0.028861	-0.053953	0.13614	0.05839	-0.001851	-0.05348	-0.015697	0.021474	-0.085132	0.000095	-0.119212	0.060407	-0.198431	-0.197027	0.06659	-0.166309	-0.028688	0.31369	-0.100355	0.259281
Contig20404_RC		-0.245298	-0.156569	0.05313	-0.121816	0.126161	0.094923	-0.077476	0.012171	0.386914	-0.244315	-0.029738	-0.116758	-0.127031	-0.066665	0.149003	-0.134267	-0.078627	-0.173587	0.038534	-0.059334	0.114908	0.103149	0.040078	0.182902	0.453258	0.075213	-0.017022	0.039165	0.128057	-0.098921	-0.219303	-0.058848	0.046152	-0.030028	0.241622	0.237105	0.077512	0.258318	-0.218376	-0.068145	-0.551501	-0.103497	-0.057819	-0.11819	-0.07772	-0.334792	0.143591	-0.345318
Contig34222_RC		-0.37558	0.046581	0.33282	-0.206678	-0.162877	-0.24545	-0.040804	-0.035294	-0.336365	-0.126139	-0.151636	-0.01369	-0.117379	-0.289079	0.102328	-0.212994	0.437535	-0.301714	0.158021	-0.21037	-0.003953	-0.053878	-0.432323	-0.168606	1.188022	0.002705	-0.191939	-0.150486	0.058097	-0.014807	-0.042116	-0.323687	0.195579	-0.135896	-0.228964	-0.232435	-0.082127	0.838473	-0.153726	-0.161085	-0.120186	-0.268456	-0.218858	0.011942	-0.009004	-0.050947	0.043742	-0.359916
NM_006475	OSF-2	-0.435845	-0.190639	0.164399	0.131397	0.298696	-0.242026	0.1078	-0.308208	-0.796732	0.13148	-0.247741	-0.866405	-0.136459	-0.430128	0.149884	-0.308236	0.051882	0.098477	-0.308373	-0.807185	-0.122654	-0.080196	-0.216479	-0.86271	-0.572678	0.443038	-0.2059	0.256565	0.359291	-0.34952	-0.003548	0.22702	-0.196843	-0.786083	-0.039733	-1.006364	0.124144	-0.082335	0.518297	0.364387	-0.204977	0.31689	-0.177626	0.38078	0.431218	-0.726785	-0.288477	-0.303233
AL080209	DKFZP586F2423	0.236761	0.027782	0.167197	-0.379353	-0.048209	0.068198	0.038949	-0.096155	0.283714	0.010469	0.066076	0.114629	0.162992	-0.138724	-0.102649	-0.181901	-0.09076	-0.048987	0.066547	-0.011854	0.041868	0.013359	0.259672	0.140056	-0.163694	-0.04374	0.281931	0.311556	-0.042261	0.373587	0.027393	-0.161026	-0.067389	0.225464	-0.106536	0.390854	0.084735	-0.078799	-0.11272	-0.197747	-0.098844	-0.209635	-0.166935	-0.066398	-0.022691	0.166342	-0.095603	0.123156
AF131803		-0.064191	0.021953	-0.11268	-0.041014	0.018807	-0.081383	0.011717	0.170188	-0.037997	0.086119	-0.169978	-0.134527	0.136436	-0.339757	0.040355	0.081959	-0.002873	-0.160476	0.034149	-0.01955	0.096522	-0.093585	0.08957	0.234838	-0.018218	-0.247218	0.052085	0.089277	0.103348	0.093063	0.039275	-0.000298	0.152447	0.068743	-0.29805	-0.089556	0.012648	0.083327	-0.202009	-0.258159	-0.209109	-0.036875	-0.078231	-0.06706	-0.101742	0.087348	0.018787	0.156151
NM_018639	LOC55884	0.08095	-0.238297	0.198229	0.21281	0.09308	-0.141451	-0.061671	0.140613	-0.136497	0.032694	-0.134478	-0.097273	0.035412	0.103425	-0.090299	0.519046	0.016544	0.050043	-0.121594	0.276677	-0.117558	-0.226623	0.072307	0.414631	0.235834	0.069562	0.022766	0.078261	-0.126204	-0.003711	0.022531	0.031985	-0.091675	-0.148081	0.013141	-0.264958	-0.120943	-0.054293	0.105025	0.033423	-0.038765	-0.072076	0.049737	0.076204	0.176754	-0.212963	-0.003733	0.120863
NM_005320	H1F3	0.115952	-0.283639	-0.466043	-0.31969	-0.084268	0.037873	-0.306165	0.356612	0.366816	-0.062949	0.059015	0.069121	-0.031483	0.196556	-0.214222	0.057772	-0.442948	-0.189864	-0.122445	0.204638	-0.050671	-0.003969	-0.217342	0.312286	-0.005929	-0.42784	-0.081228	-0.017231	-0.165247	0.445182	-0.345917	0.247831	0.061881	-0.372346	0.040196	0.089242	0.024509	-0.366601	-0.039798	-0.041766	-0.222568	-0.366315	-0.172906	-0.291488	0.271681	0.716972	-0.173824	-0.284961
NM_000574	DAF	-0.259289	0.196516	-0.100368	0.21469	0.215622	-0.280509	-0.043013	-0.386678	-0.28279	-0.185164	0.085542	-0.089025	-0.02796	-0.10273	0.014012	0.353317	0.017147	0.277067	-0.162582	-0.093595	0.017155	0.023521	0.114819	-0.081894	-0.054338	0.243358	0.181255	0.357617	-0.011686	0.051148	0.01402	0.126059	0.283326	-0.256601	-0.024549	-0.109581	-0.361572	-0.07313	-0.082079	0.254026	0.06027	-0.01408	-0.122622	0.275023	0.297111	0.195714	-0.07775	0.298519
Contig28030_RC		0.005971	0.25617	-0.310973	-0.375673	-0.127216	0.031476	-0.174904	-0.333124	-0.016214	-0.135175	-0.13013	-0.075939	-0.159948	-0.088691	-0.609037	-0.162607	-0.233584	0.085599	-0.103518	0.544716	-0.134682	-0.204955	-0.093957	0.193164	-0.108826	-0.20246	-0.090491	-0.117578	-0.104119	0.050376	-0.210129	-0.099915	0.113697	-0.21313	-0.049937	0.343325	-0.319263	-0.206248	-0.192436	-0.172785	-0.254134	-0.213232	-0.167519	-0.197415	-0.219812	-0.539655	-0.536454	0.942051
Contig31928_RC		-0.127593	-0.127962	-0.098304	-0.033963	0.190642	0.219145	-0.327616	-0.157983	0.667325	0.031363	-0.099306	-0.025779	-0.264255	-0.201575	0.121993	-0.137483	-0.202592	0.013048	-0.083102	-0.265782	0.00308	0.198703	-0.033185	-0.198145	0.098197	0.138104	-0.11028	-0.035998	-0.039312	-0.280431	-0.361463	0.064529	-0.192136	-0.374906	0.536998	-0.161374	-0.15035	0.192865	-0.107344	0.34467	-0.642066	0.09781	-0.211131	0.165011	0.211986	-0.020846	-0.210559	-0.313602
Contig756_RC		-0.263347	-0.565684	-0.056042	-0.263661	-0.009175	0.158185	0.111986	-0.088638	-0.096729	-0.000424	0.260641	-0.540717	0.126749	0.247963	-0.032031	-0.340313	-0.090987	0.107234	0.11447	-0.028429	-0.147423	-0.126886	-0.050224	0.019035	0.033854	-0.083156	0.251918	0.062995	-0.085319	-0.009856	0.119156	0.096507	-0.144216	0.253767	-0.078645	-0.078904	-0.104216	-0.163089	0.161585	-0.155206	0.327756	0.242889	0.074751	-0.124856	0.094302	0.325967	-0.220987	-0.207056
AB028974	KIAA1051	-0.065244	-0.256122	0.166695	-0.132674	-0.472108	-0.342824	0.308015	0.12376	-0.233273	-0.252647	-0.275159	-0.351628	0.520639	-0.41153	0.295239	-0.225246	0.12895	0.244177	-0.25878	-0.263761	-0.362493	-0.242591	-0.246178	-0.05084	-0.182525	-0.12944	0.070989	-0.126466	-0.395581	0.09373	-0.226685	0.331357	0.461016	-0.341773	-0.354885	0.064021	-0.117968	-0.090664	-0.017416	0.06847	0.708376	-0.502373	0.184945	-0.400148	0.165812	-0.218547	-0.531573	0.026457
NM_003961	RHBDL	-0.515531	-0.332975	-0.123486	-0.375675	-0.063335	0.173374	-0.074606	0.175355	-0.099232	-0.053044	0.150407	0.197741	0.175458	0.099527	-0.119259	-0.42426	-0.172465	0.339872	-0.001385	-0.140146	0.037001	0.034267	-0.273544	-0.303645	-0.198064	-0.187515	-0.252327	-0.155745	0.065536	-0.077427	-0.076271	0.51817	-0.21555	-0.262708	-0.23519	-0.326723	-0.143326	0.207544	-0.153091	-0.05144	-0.143184	0.153043	-0.025131	0.172311	-0.186042	-0.104829	0.260772	-0.211429
AL049670	RPL34P1	0.065526	-0.087743	0.053445	0.089589	0.04361	-0.261914	-0.083926	-0.107416	0.568611	0.003107	0.141031	-0.054841	-0.014146	0.358474	-0.154233	0.1804	-0.127569	0.037018	0.021703	0.315187	-0.150016	-0.32518	-0.026843	0.281508	0.015443	0.152434	0.057225	0.086288	-0.223875	0.000935	-0.105646	-0.123342	-0.278455	-0.155054	0.01009	0.118102	-0.219951	-0.022412	0.080371	0.010807	0.203775	0.160153	0.098792	0.052265	-0.003308	0.347494	-0.103515	0.277268
NM_013401	RAB3IL1	-0.26063	-0.104713	0.102837	-0.075332	0.000519	-0.14886	-0.102951	0.080433	-0.036639	0.111396	-0.223916	-0.192257	0.091107	-0.416714	0.22321	0.142003	0.161574	-0.078235	0.045517	-0.058715	0.102608	0.07778	0.057008	-0.054091	-0.089136	-0.108456	0.081636	0.174809	-0.036763	0.125253	0.169629	-0.240485	0.29819	-0.03408	-0.058186	-0.270255	0.014082	0.041369	0.041727	-0.236012	-0.251464	0.014353	-0.119572	-0.106098	0.052154	0.002144	0.112998	0.118858
NM_000196	HSD11B2	-0.43684	-0.584351	-0.097302	-0.217944	-0.241347	-0.320171	0.249615	0.293239	-0.512012	-0.192895	-0.29454	-0.775233	0.028879	-0.635929	0.070923	-0.432842	-0.387191	-0.17279	0.031301	-0.014188	0.047255	-0.231648	-0.278049	0.038698	-0.333224	-0.437091	0.100664	-0.082482	-0.096661	0.039456	-0.337166	-0.074835	0.316616	0.025315	-0.167596	-0.501383	0.555046	-0.269081	-0.234996	-0.254892	-0.581462	-0.101093	-0.179091	-0.247785	-0.060262	-0.16159	-0.038271	0.286413
Contig1789_RC		-0.499609	-0.131212	0.016166	-0.414263	-0.066824	-0.507641	-0.200218	0.109038	-0.384693	-0.22496	-0.1904	-0.297348	0.038863	-0.477227	-0.353377	-0.567161	-0.204663	-0.039808	-0.095676	-0.263963	0.032915	-0.36928	0.087246	-0.437652	0.251188	-0.381858	-0.342341	0.194679	-0.124232	0.02421	-0.037299	-0.108754	0.372909	-0.21854	-0.338978	-0.341974	-0.419071	0.238153	-0.0026	-0.139261	-0.048623	0.079618	-0.134747	1.027075	0.068995	-0.257273	0.428435	-0.197132
NM_005139	ANXA3	0.316769	-0.203854	0.138701	0.198845	-0.51563	-0.218205	-0.612295	-0.667395	0.157852	0.133324	-0.194579	0.197013	0.053645	-0.365292	0.027255	0.392188	0.316537	-0.224889	-0.166836	0.263438	-0.232083	0.218351	0.072809	0.028429	-0.601124	0.224884	0.216663	0.404738	-0.118034	0.454651	-0.034714	0.075293	-0.400631	-0.160599	-0.109248	-0.328827	0.062338	-0.166922	-0.057175	-0.528907	0.147957	-0.245895	-0.180401	0.188692	0.473924	-0.024266	-0.42773	0.793541
NM_014426	SNX5	0.201489	-0.060229	0.068212	0.09336	-0.032214	0.104507	0.138309	-0.096087	-0.215205	-0.084879	-0.08668	-0.039772	0.208917	0.079887	0.058678	0.012078	-0.016311	0.016993	0.061327	-0.100011	0.086559	-0.007701	-0.101586	-0.078947	0.079318	0.051023	-0.215316	-0.12093	0.229256	-0.049015	-0.073681	0.248285	-0.208256	0.099205	0.056063	-0.078708	0.101399	-0.1889	-0.011134	0.113822	0.088959	0.108848	0.011451	0.108863	0.084141	-0.233787	-0.019354	0.100272
Contig65670_RC		0.019108	-0.064248	0.016216	0.007917	-0.078376	-0.124326	0.082841	0.067044	-0.096771	-0.158559	-0.115544	0.045053	-0.096151	0.306971	0.030794	0.026769	-0.090876	-0.121997	-0.196393	-0.013037	-0.148149	-0.293917	-0.088579	0.063813	-0.003079	0.760835	-0.160522	-0.126978	-0.024468	-0.139507	-0.174411	0.066775	-0.215992	0.283766	0.009309	-0.010434	-0.004262	0.00755	0.174632	0.016503	0.118606	0.0738	-0.123578	0.079096	0.01089	0.029827	0.057015	0.049899
Contig392_RC	CACT	-0.166024	-0.186083	0.126365	0.014363	0.100824	0.119233	0.071169	-0.040505	-0.050299	0.090731	0.106683	-0.041233	0.016087	-0.000462	-0.036978	-0.350302	-0.088765	0.272945	0.075307	-0.047755	-0.063482	0.005435	-0.207371	-0.03869	0.056598	0.001922	-0.181846	0.064279	-0.216998	-0.109687	-0.013896	-0.066904	-0.14335	0.116448	-0.004916	-0.147715	0.197093	0.12565	0.214314	0.083821	0.023029	0.19076	0.003529	0.193895	0.121927	-0.130426	-0.11227	-0.006972
Contig46950_RC		0.073299	0.020701	0.243205	0.097257	0.017061	-0.65567	0.005879	-0.011413	-0.307745	-0.135083	-0.136316	-0.143293	-0.165507	-0.347205	0.107737	0.1424	0.012051	-0.161293	0.02836	0.025694	0.142636	0.124827	0.232878	0.322562	0.183921	-0.401189	0.042171	0.001209	0.006326	-0.031603	-0.107011	-0.019673	-0.130393	0.10974	0.040455	-0.249438	0.002622	0.120375	0.089506	-0.071334	-0.014438	0.151263	0.045508	0.299444	0.025008	0.007612	0.225714	0.165641
D28476	TRIP12	0.043137	0.028486	0.050791	-0.173898	0.08316	0.130527	-0.066702	-0.065047	-0.158332	0.172121	0.068337	0.007588	-0.002663	0.139861	-0.111428	-0.128345	-0.012962	0.055626	0.052522	-0.110858	0.031408	0.039839	-0.144746	-0.051559	0.026642	0.082663	0.06512	0.005639	-0.011847	0.073877	-0.040531	-0.101222	-0.13951	-0.082576	-0.077363	0.121793	-0.073537	-0.058236	-0.103337	0.003922	-0.132413	0.030403	-0.149512	0.070727	-0.056081	0.156799	0.039664	-0.250835
NM_016074	LOC51027	0.091	-0.117698	-0.075054	0.206179	-0.109976	-0.156261	-0.094852	-0.010739	0.252824	-0.102386	0.142306	-0.196302	0.147905	0.355038	-0.065539	-0.22855	-0.235108	0.149299	-0.067177	-0.06935	-0.219556	-0.202506	-0.319764	-0.080638	-0.096419	-0.01571	0.109594	-0.068145	-0.105239	0.077068	-0.132789	0.013923	-0.228488	-0.079883	-0.052051	0.118545	-0.108484	0.073207	0.152508	-0.001679	0.303268	0.081115	0.186504	0.066214	0.03635	0.253823	-0.089929	0.298088
Contig1489_RC		-0.034701	-0.158006	0.17747	-0.005446	-0.076665	-0.185069	-0.067285	0.043921	-0.159184	0.071889	-0.162589	0.048514	-0.077217	-0.264728	0.108722	0.059611	-0.032878	-0.127951	-0.125167	0.189178	-0.074518	0.001932	-0.102338	-0.065559	0.069275	-0.039549	0.025812	0.1405	-0.112169	-0.182952	-0.06887	0.198934	-0.046283	-0.114723	0.143284	0.008298	-0.114317	-0.127095	0.126253	0.11443	-0.023847	0.073652	-0.16334	0.13152	0.112923	0.114779	0.000311	0.380438
AB006625	PEG3	0.767271	-0.52417	-0.267323	-0.396672	-0.203019	-0.275321	-0.11022	-0.592015	-0.572876	-0.238279	-0.375641	-0.620945	-0.297514	-0.357118	-0.24214	-0.648051	0.217763	-0.575326	-0.2693	-0.435332	-0.090948	0.273079	-0.042495	-0.489946	-0.268028	-0.065551	-0.290822	-0.33923	0.030901	-0.363478	-0.226122	0.614464	-0.029735	-0.101196	-0.231665	0.401171	0.943552	-0.417362	-0.075708	-0.310337	-0.146349	-0.271971	-0.172805	-0.297461	-0.208069	-0.655739	-0.415827	0.751068
NM_000399	EGR2	-0.073627	-0.0278	-0.040465	-0.324419	-0.019987	0.044155	-0.239036	-0.032959	1.068142	-0.177507	-0.318239	-0.399012	-0.021736	-0.738539	0.402484	0.131263	0.063307	-0.066996	-0.209765	0.819312	-0.027533	-0.17663	0.59585	-0.152387	0.178143	-0.295528	-0.073411	-0.093329	-0.282121	-0.058223	-0.106727	-0.124952	-0.056359	0.042187	-0.4902	0.186793	0.053753	-0.316537	-0.347233	-0.131287	-0.380472	-0.069917	-0.116834	-0.119402	0.362778	0.03999	-0.189259	-0.379235
NM_006612	KIF1C	-0.090039	-0.018571	0.152884	-0.024519	0.010905	-0.006623	-0.122455	0.038907	-0.031797	-0.015689	0.045445	-0.061376	0.192422	-0.106971	0.014247	-0.044492	0.078059	-0.03615	-0.132406	-0.095717	0.041914	0.172649	0.052511	0.252172	-0.069187	-0.192628	0.123214	0.104907	0.123705	0.218533	0.196974	0.016012	0.200407	-0.037102	0.011484	-0.212602	0.0444	0.035401	0.021022	-0.2691	-0.084464	-0.126736	0.105692	-0.148049	-0.025524	-0.101531	0.020103	0.16294
NM_001233	CAV2	-0.123353	-0.105788	-0.036968	0.14435	-0.042781	-0.054996	-0.262893	-0.4061	-0.391892	-0.043344	-0.260147	0.121285	-0.028366	-0.638616	0.018275	0.154139	0.196758	-0.13559	-0.039906	0.412949	-0.082277	0.014571	0.280067	0.060402	-0.476789	-0.051476	0.295171	0.2638	-0.218402	-0.29925	-0.006925	-0.101498	-0.131228	-0.100911	-0.406786	-0.403677	0.077726	-0.046189	0.063655	0.028185	0.046862	0.110702	-0.173116	0.295085	0.162916	-0.028672	-0.23008	0.120145
U90911		-0.13084	-0.199569	-0.104252	-0.015086	0.073102	-0.022053	0.085377	-0.213954	0.11576	-0.008954	-0.017265	-0.235853	0.058262	-0.061553	-0.04297	-0.249459	-0.073577	-0.061909	0.088672	-0.039066	-0.098552	0.069972	-0.177287	-0.244423	-0.107967	0.835782	-0.149139	-0.041657	0.095857	-0.059626	-0.020764	-0.128219	0.064998	0.017422	0.114824	-0.189954	-0.048256	0.820912	-0.194488	-0.510972	-0.001403	0.045208	-0.055083	-0.358784	0.033283	-0.04806	-0.006458	-0.193512
Contig45856		0.128882	0.44425	-0.412523	-0.330892	-0.024443	-0.152611	0.098526	-0.349316	0.61885	0.330225	-0.047875	-0.230415	0.164885	-0.407822	-0.103701	-0.434417	0.053846	-0.070547	0.185473	0.418547	0.383177	-0.030697	0.624297	-0.308354	-0.278324	-0.307176	-0.267674	0.042314	0.233629	-0.164955	-0.048419	-0.550603	-0.08103	-0.242019	-0.260166	0.055528	-0.055027	-0.110635	0.015011	0.026024	-0.055853	0.118532	0.046037	-0.140332	0.022221	-0.320261	0.025399	0.209821
AL133064		-0.048003	0.043079	-0.227623	0.068157	0.051715	-0.232553	-0.024368	-0.105321	-0.156456	-0.0298	-0.112582	-0.012109	-0.137958	0.238922	-0.128802	-0.037486	-0.00951	-0.019028	-0.133487	-0.346287	-0.064853	0.233551	-0.120493	-0.111784	-0.079026	0.016669	-0.123898	0.040744	-0.130882	-0.165121	-0.100851	0.024498	-0.301549	-0.210474	-0.059337	-0.303747	-0.067711	-0.01299	0.072531	0.031188	0.209247	-0.019016	0.000724	-0.092592	-0.127329	0.005016	-0.256606	-0.071436
NM_001956	EDN2	-0.30103	-0.218081	0.33261	0.044013	-0.616193	-0.561763	-0.368511	-0.498987	0.2562	-0.451771	0.041304	-0.000465	0.02004	-0.732442	-0.046039	-0.45396	-0.203739	0.251562	-0.24356	0.296009	-0.426542	-0.583106	-0.100448	-0.179329	0.069302	-0.496865	0.593157	0.632847	-0.441037	0.567799	0.325767	-0.363763	0.162627	-0.019719	-0.265509	-0.166247	-0.504672	-0.971452	-0.24947	-0.323251	-0.063333	-0.095647	-0.145871	-0.082757	0.034945	0.456709	0.160005	0.270889
NM_007211	HOJ-1	-0.160868	0.001444	-0.016814	0.109672	0.171882	0.004974	-0.079168	-0.198786	-0.100326	0.033674	0.056754	-0.351575	-0.180276	-0.206263	-0.093559	-0.193085	0.062808	-0.059622	-0.059423	-0.283604	0.163607	0.208309	-0.017005	-0.199505	-0.347845	0.032083	-0.134318	0.238449	-0.192113	-0.227644	-0.165931	-0.17145	-0.10491	-0.375368	0.0133	-0.169354	0.026094	0.054459	0.260641	0.245579	0.112426	0.048501	0.195959	-0.092211	0.168627	-0.290774	0.214873	0.026442
NM_014454	PA26	-0.360254	0.044326	-0.146672	-0.054889	-0.058035	-0.016176	-0.077226	0.064229	-0.365413	-0.025411	-0.02614	0.072685	0.05335	0.048489	0.119245	-0.192908	0.161975	-0.286794	0.160226	-0.112717	0.173639	0.024143	-0.076509	-0.273855	-0.250075	0.22021	-0.369941	-0.334394	0.199193	-0.100929	0.014561	-0.057962	-0.293244	0.102306	-0.054268	-0.224917	0.073542	-0.001938	0.109337	-0.167291	0.252635	-0.081839	-0.038883	0.14546	0.149597	-0.053574	0.049289	-0.397842
Contig48057_RC		0.206373	0.01954	-0.403334	0.079937	-0.007522	-0.205683	-0.179792	-0.381113	-0.29324	-0.088177	0.061553	-0.531191	-0.269202	0.005804	-0.111018	-0.147676	0.069642	-0.096836	0.011275	-0.2674	0.17122	0.121345	-0.063066	-0.115737	0.152351	0.138064	-0.121511	-0.210642	-0.317905	-0.472357	-0.014381	-0.232892	-0.376503	-0.09127	-0.205309	-0.260514	-0.147395	-0.07761	0.006479	0.063249	0.109326	0.054342	-0.103964	-0.074266	0.051121	-0.064649	-0.436681	-0.063248
Contig50913_RC	SMOC1	0.357916	-0.017528	-0.451106	-0.1271	-0.290441	-0.073434	-0.09943	-0.287666	-0.009192	-0.014048	-0.028315	0.414679	-0.029153	-0.128011	-0.500045	0.064329	-0.146544	-0.168919	-0.049743	0.513192	0.087419	-0.145882	0.092526	0.562298	-0.228142	-0.18276	0.59963	-0.013209	-0.267212	0.406243	-0.106414	-0.246851	0.01013	0.128727	0.033845	0.45028	-0.413698	-0.18585	-0.093099	-0.359107	-0.020682	-0.193596	0.108117	-0.090396	-0.241956	-0.082398	-0.337819	0.825705
NM_003909	CPNE3	-0.185203	0.06126	-0.140394	-0.025408	-0.084106	0.034856	0.088734	-0.51186	-0.208033	-0.185907	0.11132	-0.21977	0.057494	-0.070468	-0.107825	0.141325	0.050203	0.181082	0.070493	-0.142043	-0.013879	-0.026075	-0.253085	-0.112996	0.167015	0.047897	0.304998	-0.18138	-0.200006	-0.36923	0.095922	-0.080794	-0.425777	0.333265	-0.028895	-0.086332	-0.110292	-0.163772	0.114606	0.099082	0.032787	-0.062053	-0.051175	-0.034514	-0.217143	0.064926	-0.098803	-0.226211
NM_018054	FLJ10308	-0.028785	0.007081	-0.061833	-0.248953	0.023512	0.072659	-0.10115	-0.031214	0.59158	0.06036	0.025579	0.164643	0.095732	0.107681	-0.011658	-0.074835	0.003602	0.008166	-0.003307	0.226401	0.020265	0.187644	0.080512	0.05983	-0.018714	-0.219825	-0.222465	-0.014046	-0.226126	0.106935	-0.020626	-0.280196	-0.036004	-0.231678	0.003528	-0.07355	-0.045255	-0.020848	-0.13318	-0.060486	-0.019696	-0.04562	0.108025	-0.198953	0.131466	0.108068	0.041199	-0.084381
NM_001055	SULT1A1	-0.019659	-0.317056	0.28823	-0.199047	-0.230951	0.211152	-0.361133	0.020042	-0.180336	0.235732	-0.126414	0.188857	-0.151355	0.068606	-0.156436	-0.4809	0.084845	0.262157	-0.130881	-0.199842	-0.007724	0.028313	-0.199615	-0.280363	-0.029616	-0.135324	-0.051984	-0.247938	-0.062553	-0.313859	-0.140292	-0.200621	-0.165639	-0.114135	0.005892	0.407994	-0.022415	-0.255154	0.112315	0.040796	0.199937	-0.097181	0.027417	0.064257	0.141441	-0.392846	-0.111983	0.011136
NM_003009	SEPW1	-0.26109	0.011127	-0.002414	0.08778	-0.150322	-0.017477	0.30145	0.019475	-0.456634	-0.152257	0.013519	-0.171249	-0.080264	0.171432	0.01438	-0.018563	-0.099351	-0.187533	-0.231755	-0.345883	-0.003328	-0.150609	-0.150687	-0.230659	0.081541	-0.108525	0.158944	0.077727	-0.095758	-0.083934	-0.154633	0.16246	-0.084165	0.135344	-0.006752	-0.340084	0.018835	-0.181888	0.108936	0.085406	0.115163	-0.02433	-0.024931	-0.034496	-0.051683	-0.109364	0.294853	0.037212
NM_002021	FMO1	0.067462	-0.015078	-0.000192	0.224081	0.113809	-0.098989	-0.278019	-0.147358	-0.283139	0.062313	-0.385431	-0.221367	-0.092568	-0.471802	0.264024	-0.340241	0.054011	0.155551	0.174319	0.296395	-0.164767	-0.108453	0.441028	-0.166075	0.031442	-0.054547	-0.379017	0.269913	-0.487605	-0.172931	0.092989	0.222159	0.245179	0.163076	-0.286808	-0.320004	0.009545	-0.112597	-0.13109	-0.112108	-0.311784	-0.034901	-0.037758	0.166712	-0.061652	0.244299	-0.249645	0.100591
NM_004772	P311	-0.06886	-0.043828	-0.090621	-0.022534	0.093259	-0.272312	-0.172243	0.151971	-0.271976	-0.18535	-0.183046	-0.250908	0.077198	-0.532219	0.35889	0.20869	0.169485	-0.111784	0.197946	-0.054074	0.083877	-0.012477	-0.088563	-0.073564	-0.007681	0.013407	0.218936	0.07288	0.096875	0.046579	0.313573	-0.145445	0.186906	-0.169158	-0.042356	0.089979	-0.018619	0.091067	0.244436	-0.09845	-0.134989	0.268407	-0.094435	0.02155	0.191888	-0.264323	0.36755	-0.148309
Contig3331_RC		0.306038	-0.032601	0.077951	0.01085	-0.055128	-0.096061	0.151244	-0.026886	0.13116	0.021449	0.043033	-0.053134	-0.132987	0.152245	-0.156525	0.203327	-0.046494	0.00559	-0.035987	-0.007539	-0.078869	-0.186918	-0.013636	-0.350423	0.072445	0.204344	-0.001523	0.086385	0.028158	-0.193191	-0.047057	0.037344	-0.312309	-0.132796	0.135537	0.078479	0.013692	-0.148777	0.223732	0.367169	0.022528	0.01552	0.036637	0.05049	0.044502	0.278247	-0.130555	0.078477
Contig38918_RC		-0.418463	0.376114	0.02092	-0.200756	-0.260139	-0.264082	-0.214077	0.075404	-0.394235	0.215163	-0.318578	0.064837	0.113974	0.110463	-0.05185	-0.609203	-0.269742	-0.3339	0.142145	-0.377575	0.02106	-0.260045	-0.299946	-0.489793	0.009019	0.11893	-0.421994	0.161845	0.183962	-0.274752	-0.206231	-0.046567	-0.015202	-0.194799	0.085949	-0.571581	-0.136913	0.042438	0.289013	0.180276	0.209529	0.085232	-0.001352	0.106729	0.057871	-0.143131	0.140763	-0.377961
AF083930	PDCD7	-0.12748	0.240492	0.068908	-0.177942	0.01358	0.036029	-0.16461	0.151731	0.412361	-0.07245	0.067651	-0.036416	0.014332	-0.05438	-0.004696	0.140029	-0.045139	0.008521	-0.004274	0.120238	0.090387	0.140105	-0.024001	0.09707	0.052222	0.063606	0.133992	-0.030214	0.020226	-0.105583	-0.162549	-0.039456	0.189083	0.037513	0.377403	0.325053	-0.049752	0.070116	0.016394	0.098834	-0.047741	-0.034491	0.076111	-0.079961	0.104638	0.135739	0.078769	0.24699
NM_005979	S100A13	0.354133	0.011188	0.215158	0.203891	-0.014386	0.316096	0.045673	-0.101175	-0.10271	0.040381	-0.022496	-0.277102	0.103008	0.76693	-0.122325	-0.27213	0.06824	-0.010193	-0.253775	-0.248796	-0.164655	-0.376294	-0.167102	-0.050488	-0.540708	0.199275	0.059809	-0.333975	-0.36383	0.063763	-0.037435	0.20843	-0.31799	-0.012795	0.005535	-0.236254	-0.048524	-0.245211	0.13804	-0.488933	0.478702	0.183407	0.133287	-0.156517	-0.048956	0.087344	0.050285	0.237938
Contig38171_RC		-0.055685	0.274437	-0.071439	0.038826	0.067652	-0.285339	0.068444	-0.545361	-0.458859	-0.163966	-0.23145	-0.481324	-0.103699	-0.5969	0.17625	0.558668	0.231712	-0.311648	-0.060648	-0.172684	0.010054	0.204674	-0.286851	-0.598626	-0.522525	0.55814	0.037068	-0.043718	0.387581	-0.374608	0.259106	-0.065065	-0.07312	-0.353386	-0.126427	-0.356581	-0.028551	0.187163	0.457444	0.230047	-0.1004	0.086394	-0.082983	0.451914	0.551314	-0.440758	-0.296281	-0.250225
Contig50769_RC	CNTN1	-0.170559	0.237202	-0.009095	0.0285	0.093309	-0.405085	0.060867	-0.248973	-0.536173	-0.187054	-0.36136	-0.393524	-0.093011	-0.561106	0.15914	0.388466	0.313945	-0.352543	-0.094431	-0.275288	0.008682	0.104417	-0.300626	-0.579891	-0.502603	0.471476	0.043983	-0.150089	0.400587	-0.390967	0.272834	-0.214288	-0.177297	-0.271378	-0.187769	-0.40053	0.001123	0.157377	0.399988	0.160281	-0.203862	0.100113	-0.096633	0.382464	0.478034	-0.559658	-0.183683	-0.276297
NM_005038	PPID	0.076715	0.026639	0.052487	0.083251	0.004688	-0.423351	0.044277	-0.061667	0.044544	-0.009222	-0.008657	0.163713	-0.039214	0.073989	-0.067589	0.2573	0.120863	-0.099152	-0.038751	-0.003813	0.07065	0.03045	0.019848	-0.089047	0.014636	-0.320789	0.133382	-0.154331	-0.022657	-0.158326	0.158023	0.168567	-0.298626	0.087211	-0.111624	0.138413	0.077937	0.054119	0.022636	-0.069805	0.025199	-0.037833	0.060069	-0.040246	-0.127802	0.252803	-0.06255	-0.021637
NM_003532	H3FD	0.087839	-0.192245	-0.170579	0.077617	0.053136	-0.178688	-0.140067	0.092703	0.133005	-0.127995	0.18956	-0.033126	0.025299	0.347949	-0.121289	0.154222	-0.047897	-0.040375	-0.009136	-0.239376	-0.109842	-0.255356	-0.253559	-0.294171	-0.245925	-0.155006	0.022453	-0.038823	-0.236684	0.076871	0.028853	0.359819	-0.103131	-0.164319	-0.045034	-0.036686	-0.192528	0.170545	0.061039	-0.023845	0.138091	0.042853	0.088644	-0.134199	-0.154761	0.111885	0.153342	0.077733
AB040926	KIAA1493	-0.143948	-0.409275	-0.384547	0.094851	-0.136401	0.033166	0.135823	-0.415252	-0.515616	-0.368209	0.207615	-0.930201	0.105349	-0.098267	0.22896	-0.44524	0.292401	-0.648652	0.539375	-0.458894	0.37533	-0.000602	-0.543555	-0.413818	-0.332007	-0.216104	-0.477112	-0.576106	0.453937	-0.495149	-0.149016	-0.279635	-0.302935	0.098207	-0.203322	-0.354785	0.37014	-0.416684	-0.017616	0.756738	-0.058155	-0.168129	0.054591	0.288179	-0.210714	-0.518782	0.261777	-0.550146
Contig55134_RC		0.272178	0.124481	-0.172845	0.22931	0.151799	-0.030175	0.098852	-0.309292	-0.140344	0.008697	-0.108245	-0.198309	-0.227914	-0.09839	-0.113874	0.192887	0.09711	-0.018907	0.069328	0.064405	0.05152	-0.103173	0.143206	-0.153827	-0.092297	0.260208	0.091995	-0.050416	-0.042144	-0.137965	0.152909	0.056408	-0.379373	-0.143578	0.091235	0.01697	0.011194	0.025526	0.082136	0.083236	-0.008862	0.097992	-0.097331	0.065514	0.067762	0.28692	-0.073094	-0.046225
Contig35251_RC		-0.107588	-0.090494	0.142724	-0.163996	-0.113799	-0.037489	-0.059921	0.041882	-0.158035	0.096547	-0.048484	0.079777	-0.195957	-0.431094	0.328333	-0.141844	-0.243794	0.165055	-0.057333	-0.059157	-0.097297	-0.140367	0.094684	0.227407	-0.214315	-0.187535	0.078977	0.314925	-0.177919	0.201341	-0.060308	-0.059476	0.208386	0.103691	-0.128814	-0.215532	-0.082381	-0.333623	-0.079441	-0.198185	-0.269978	-0.023645	-0.210965	0.301	0.038005	-0.192978	-0.047051	0.262968
NM_003022	SH3BGRL	-0.261037	-0.099715	0.073149	0.083936	0.023717	-0.234063	0.43777	-0.024909	-0.726479	-0.137379	0.04957	-0.391448	-0.13554	-0.11232	0.26617	-0.288873	-0.218833	0.150073	-0.103198	-0.390315	0.127412	-0.412127	-0.24595	-0.544581	-0.452335	0.011601	-0.512831	-0.345998	-0.020946	-0.469938	-0.035297	0.298901	-0.215407	0.276495	-0.003733	-0.436034	0.025479	0.335645	0.46994	0.441034	0.04122	0.10126	-0.191643	0.112177	-0.178547	-0.512491	-0.166942	-0.328544
NM_000152	GAA	-0.317907	-0.211448	0.233988	-0.247872	-0.064948	-0.122751	0.172876	0.14249	-0.031991	-0.010576	-0.129645	-0.144619	0.100876	-0.317045	0.047766	0.020453	-0.04797	-0.014283	0.004028	-0.095471	-0.122085	-0.001512	0.088609	-0.072163	0.109459	-0.085718	0.024703	0.134002	0.025194	0.016666	0.205793	-0.439122	0.26697	0.204593	0.104209	-0.292983	0.079054	0.098953	-0.165911	0.013441	-0.227768	0.07316	-0.028266	-0.317328	-0.142626	-0.001332	0.045062	-0.02508
NM_001614	ACTG1	0.085411	-0.00534	-0.204618	-0.08208	-0.165711	-0.056911	0.251109	0.10174	0.091494	-0.276326	0.004544	0.012516	-0.050015	0.136798	0.127008	0.151842	0.027337	-0.017793	0.53538	-0.261021	-0.175064	-0.165208	0.041385	0.301557	0.104303	-0.111606	0.321572	0.069632	-0.097915	0.086392	0.009739	-0.323103	0.646952	-0.015158	0.643515	0.113383	0.193785	0.444906	0.075999	-0.29443	-0.090804	-0.002401	0.03961	-0.47833	0.037337	0.140358	0.023095	0.083456
Contig47308_RC		-0.254687	-0.029376	0.032832	-0.095766	-0.019413	-0.002304	-0.19997	-0.068289	-0.365617	0.216429	-0.003906	-0.241578	-0.054522	-0.279261	-0.017084	-0.297423	0.456498	-0.233334	0.010279	0.106958	0.258577	0.085232	0.082193	-0.405904	-0.123978	0.275342	-0.256515	-0.053314	0.053355	-0.16818	0.089857	-0.090413	-0.055853	0.304777	0.032664	-0.439549	0.359163	0.1072	0.154237	-0.237949	0.017162	0.073759	-0.017236	-0.059559	0.134078	-0.258636	-0.3139	-0.326533
Contig41215_RC		-0.025491	0.135218	0.090867	-0.133545	-0.132311	0.017816	0.10035	0.214598	0.330163	0.043215	0.031044	-0.073173	0.022438	0.209165	-0.103822	0.111418	-0.234228	0.063197	-0.114926	-0.021284	-0.150876	-0.299135	-0.04656	-0.105153	-0.051623	0.105163	0.202049	-0.037391	-0.045948	0.064216	-0.122826	0.126868	-0.250499	-0.027382	0.077687	0.050758	-0.084412	0.039433	0.250718	0.080812	0.077703	0.124279	0.026825	0.10857	-0.053513	0.249888	-0.052873	0.064428
NM_003494	DYSF	0.065582	-0.011868	0.040668	-0.108251	0.043391	-0.180331	-0.10579	0.012306	0.234687	0.132315	-0.124767	-0.064909	0.012074	-0.35588	0.021904	-0.094742	-0.29279	0.020005	-0.001867	0.265864	0.037833	0.011401	0.317691	0.521012	0.053508	-0.213198	0.282991	0.18695	-0.113087	0.065936	0.028333	-0.201659	0.174519	0.095884	-0.13361	-0.018145	-0.034369	0.09604	-0.356703	-0.281279	-0.304771	-0.105723	-0.031429	-0.251673	-0.095268	0.045352	-0.080813	-0.086705
NM_017692	FLJ20157	-0.132712	-0.126898	-0.128986	0.219604	-0.139526	0.018372	0.000378	-0.12332	0.001767	0.013432	0.128267	-0.146506	0.060805	-0.013346	0.16193	-0.124121	-0.127238	0.170304	0.034966	0.052578	-0.029339	0.032085	-0.265993	0.08291	0.139793	-0.190374	0.106846	-0.224038	-0.080343	-0.007675	0.132949	-0.009979	-0.036387	0.016087	-0.09705	-0.125186	0.145501	0.133525	0.020815	0.073899	-0.03019	0.086043	0.051172	0.124912	-0.025169	0.074751	0.065564	-0.033401
NM_018270	FLJ10914	0.032474	0.078161	0.100273	-0.030213	0.02708	-0.309922	-0.040348	0.091608	0.078122	0.003875	-0.276533	-0.191448	0.064827	-0.128177	0.078145	0.038977	-0.172096	0.107962	-0.14278	0.153991	-0.069192	-0.0637	0.047682	0.398901	-0.061914	-0.172604	0.27214	-0.044844	-0.164659	0.103078	-0.153154	0.096978	0.027136	-0.169283	-0.016661	0.134143	-0.119039	-0.173812	-0.069802	-0.065696	0.069114	0.071815	-0.119889	-0.010694	0.024662	0.138695	-0.150649	0.327462
NM_015654	DKFZP564C103	0.152502	0.032387	0.180444	-0.143938	-0.124095	-0.019265	0.142226	0.170531	-0.106657	0.102068	0.072482	0.403903	-0.063526	-0.197046	0.037602	-0.120783	-0.184063	0.123816	-0.087344	-0.099337	-0.222522	0.041244	-0.237968	-0.085236	-0.117362	-0.14282	0.16016	0.042815	0.093852	0.022232	-0.052226	-0.119032	-0.066968	0.164866	0.258956	0.333596	0.080653	-0.269552	0.086813	0.651897	0.108237	0.059114	-0.036104	0.044149	0.222003	0.265121	-0.268203	0.25129
NM_018166	FLJ10647	-0.616345	-0.251295	0.134106	-0.037793	-0.055371	0.385788	0.187662	-0.078985	-0.596378	-0.049613	0.229734	-0.190043	0.073922	0.107543	0.209278	-0.589716	0.345344	-0.348524	0.272684	-0.589415	0.213549	-0.277739	-0.372229	-0.361614	-0.163936	0.360657	-0.423853	-0.278557	0.04376	-0.296613	0.034911	0.044319	-0.099303	0.009315	-0.190916	-0.545057	0.112301	-0.335709	0.304825	0.244528	0.094714	-0.016663	0.104035	-0.014725	0.001262	-0.628208	0.210715	-0.335373
Contig41404		-0.073327	0.179635	0.280092	-0.483238	0.384342	0.172149	-0.127163	0.026051	-0.143842	-0.468279	0.234894	0.277845	0.12782	0.311238	-0.055095	-0.542809	-0.061515	-0.090133	0.202743	-0.308511	-0.154518	-0.157363	-0.007513	-0.15799	-0.087768	-0.019785	-0.136769	0.004395	-0.144313	-0.157403	0.02147	0.39097	-0.269242	0.447114	-0.002182	-0.354585	-0.074548	0.000979	0.222947	-0.013676	0.378809	0.088171	0.224527	-0.010632	-0.19921	0.526931	-0.053402	0.058489
NM_003561	PLA2G10	-0.588469	-0.658494	-0.543753	0.424862	0.740514	0.706588	-0.093436	-0.456953	-0.639189	0.052891	0.039241	-0.580399	0.052173	-0.41211	0.426034	-0.697867	0.124139	-0.100274	0.216873	-0.633164	-0.525798	-0.045189	-0.600259	-0.726077	-0.472828	-0.094083	-0.699613	-0.54447	-0.430859	-0.339245	0.548521	0.32021	-0.398143	0.40997	-0.058408	-0.696608	-0.260813	-0.28668	-0.274247	-0.218431	-0.302497	-0.133246	-0.183369	-0.303559	-0.57206	-0.690987	0.009631	-0.446704
Contig45195_RC		-0.145424	0.073751	-0.094096	-0.053518	0.384218	-0.027164	-0.059342	-0.383636	-0.182076	-0.011123	-0.151088	-0.249711	0.0705	-0.548266	0.000951	-0.158195	0.004931	0.031146	0.042448	-0.244118	0.169285	-0.338251	0.235181	-0.146244	-0.221148	0.172171	-0.269004	-0.077768	-0.163355	-0.09822	-0.180703	-0.362031	-0.368932	-0.114456	-0.203722	-0.026322	-0.057837	0.058234	0.011735	0.096971	0.126724	0.300521	0.044939	0.299341	0.014327	-0.291062	0.0607	0.088924
AL137316	KIAA1609	0.333028	-0.15369	0.016103	-0.124719	-0.159677	-0.241776	-0.172222	-0.042222	-0.088552	0.0054	-0.194014	0.159072	-0.202215	-0.394671	0.114348	-0.139413	-0.023312	-0.002727	-0.150062	0.228288	-0.002429	0.107982	0.155469	0.296974	-0.072362	-0.101376	0.243735	0.153671	-0.102616	0.358735	0.023531	0.191441	0.045766	-0.056465	0.211573	-0.068553	0.008152	-0.156076	-0.182816	-0.327116	-0.128589	-0.009325	-0.223861	-0.001031	-0.074478	-0.040946	0.21239	0.407541
NM_004891	C2ORF1	-0.298045	0.044696	0.116953	-0.199696	-0.072089	0.022954	-0.025019	0.151333	0.090257	-0.031617	0.160194	0.032646	-0.038887	0.127252	-0.1777	0.071055	-0.034424	0.102587	-0.077719	-0.123089	-0.186946	-0.427175	-0.114826	-0.084943	-0.153795	0.105395	0.104744	-0.114784	-0.161605	0.129996	-0.227041	0.007663	-0.222124	0.056968	0.06208	-0.106188	-0.034252	0.043649	-0.006934	0.143899	0.069986	-0.07972	0.036786	-0.02281	-0.204371	0.142482	-0.039807	0.191565
AL133105	DKFZp434F2322	-0.038778	0.027063	0.153528	-0.109716	-0.018426	-0.418237	-0.220338	-0.053572	-0.277345	0.016448	-0.384959	-0.080938	-0.094787	-0.71847	0.094444	-0.054807	0.088431	-0.03757	-0.121507	0.390147	-0.11356	-0.204608	0.396849	0.242914	-0.094059	-0.356408	-0.124709	0.0355	0.266013	0.17459	-0.114723	-0.310078	0.063234	-0.209959	-0.177501	-0.371453	0.012723	-0.00534	-0.229537	-0.215434	-0.494568	-0.015781	-0.212112	-0.007304	-0.047552	-0.045319	-0.222636	0.085529
Contig45806_RC		0.081001	0.13884	0.100147	0.402634	0.039572	0.029399	-0.35546	0.249372	-0.620527	-0.115431	-0.239318	-0.050853	-0.200856	0.19964	0.022293	0.005351	-0.015412	0.243464	-0.136225	-0.255191	0.250106	-0.169949	-0.195344	0.420898	0.003864	-0.172005	-0.053293	-0.273998	0.188979	0.04117	-0.115023	0.348752	0.319961	0.171	-0.196117	-0.281999	-0.066999	0.155838	-0.360227	-0.17598	0.219881	-0.215166	0.106778	-0.245172	0.119261	-0.073344	0.511965	-0.021033
NM_001395	DUSP9	0.908198	-0.883322	-0.152349	-0.709536	-0.489905	-0.777743	-0.800844	-0.410441	0.143153	0.016817	-0.65629	-0.512537	-0.535508	-0.384036	-0.616677	0.368365	-0.434022	-0.146137	-0.415363	1.253091	-0.455039	-0.329103	0.185832	0.273562	-0.598533	-0.444187	0.570792	-0.458145	-0.982896	0.465886	-0.683027	0.668708	-0.446683	-0.242517	-0.629469	0.124882	-0.573968	-0.848474	-0.852718	-0.945127	-0.034454	-0.894469	-0.400868	-0.503554	-0.666749	0.141673	-0.976365	0.607119
Contig45544_RC		0.207207	-0.073323	-0.072957	0.062872	0.156338	0.205772	0.04026	-0.25513	0.573231	-0.122556	-0.029113	-0.130843	-0.160867	-0.14278	-0.111185	0.082256	0.033783	0.020451	0.079939	-0.141966	0.052629	0.188846	0.154949	-0.092695	0.079859	0.29699	0.13527	0.03052	0.216321	-0.223623	-0.250367	-0.035119	-0.132053	-0.131155	0.401133	0.209351	0.108663	0.045578	-0.056692	0.305201	-0.523168	-0.080416	0.016781	0.033532	-0.00923	-0.283797	-0.074628	-0.228225
NM_004589	SCO1	0.008266	-0.075992	0.050033	0.107376	-0.247824	-0.111634	-0.089071	-0.081572	-0.293379	-0.03882	0.116077	-0.230764	0.068479	0.296481	-0.062865	-0.137851	0.021868	0.082092	-0.137222	0.06135	-0.14143	0.064076	-0.224748	0.182273	-0.122751	-0.107795	0.141574	-0.040056	0.270414	-0.017867	0.237244	-0.150434	-0.032692	0.047398	-0.177646	-0.178494	0.164981	-0.125935	0.112458	-0.151364	0.202105	-0.124036	0.105781	0.100789	-0.125085	0.189632	-0.144339	-0.035127
NM_003011	SET	0.060407	0.030239	0.050316	0.213215	-0.056254	-0.1017	0.115825	0.083063	-0.298423	-0.084675	0.036017	-0.151592	0.051578	0.024833	0.083902	0.33244	0.066577	-0.024992	0.022385	-0.018994	0.123094	0.073516	-0.040606	0.046975	0.215293	0.014284	0.077817	-0.170734	0.049778	-0.111947	0.080838	-0.124186	-0.260322	-0.006028	0.066704	0.084317	0.078598	0.084698	-0.040193	0.061064	-0.165347	0.023927	0.025302	-0.041651	-0.122261	-0.15844	0.072604	0.140064
NM_014479	M12.219	0.235167	-0.159806	-0.095658	-0.14801	-0.522309	-0.241689	-0.401125	-0.362731	-0.14034	-0.090956	-0.490002	-0.053864	-0.439383	-0.898633	-0.809987	0.006824	-0.665863	0.111852	-0.378578	-0.497153	-0.222091	-0.722447	0.224127	-0.071982	-0.030482	-0.387977	-0.318902	-0.129267	-0.590476	0.241202	-0.454115	-0.637733	-0.4559	-0.438262	-0.256686	-0.282954	-0.471539	-0.20024	-0.497597	-0.300875	-0.139144	0.076129	-0.455343	-0.020976	-0.542375	0.059457	-0.213736	0.32438
AF220492	ZNF267	0.197638	0.066655	0.020394	0.188418	0.017969	-0.042429	0.037985	-0.190899	-0.174342	0.003052	-0.01173	-0.331924	-0.242909	0.277581	-0.384153	0.153019	-0.028518	-0.062702	-0.003536	0.113786	-0.165462	-0.122275	0.185022	0.114103	-0.09556	0.062414	0.188768	0.043076	-0.085122	-0.124886	-0.107679	0.068234	-0.22546	-0.083836	-0.127929	0.046213	-0.067293	-0.095632	0.149398	0.234718	0.097421	-0.15646	0.051419	-0.115209	-0.19959	0.02943	-0.406795	0.221576
L21934	SOAT1	0.187736	0.058276	0.063859	-0.093791	0.052668	-0.155178	-0.067263	-0.241023	0.448675	0.147428	-0.16571	0.084851	-0.05097	-0.287336	-0.029715	0.07433	-0.113085	0.059489	-0.105539	0.236439	0.04414	-0.185053	0.247044	0.039606	-0.205036	-0.01767	0.027649	0.089281	-0.152046	0.249534	-0.16092	-0.261336	-0.109189	-0.173668	-0.273287	0.108882	-0.168885	-0.016572	0.024603	-0.076592	0.061097	0.008709	-0.011862	-0.068261	-0.155172	0.131171	-0.050798	0.117135
NM_013310	AF038169	0.165606	0.245029	-0.02753	0.069157	-0.023023	-0.039062	-0.047581	0.088368	-0.086825	0.11064	-0.049798	0.333774	0.023932	-0.333223	0.018647	0.244376	-0.289669	0.012253	-0.180014	-0.140897	-0.003462	-0.075429	-0.301341	0.156417	0.021458	0.504202	-0.063204	-0.128789	-0.048437	-0.102449	-0.147683	-0.183797	-0.055312	0.152957	0.233887	-0.117081	0.147179	0.412315	0.166394	0.207716	0.023431	-0.127915	-0.186147	0.228343	0.09008	0.081906	-0.032591	-0.006273
NM_014314	RIG-I	0.394072	0.014378	-0.105064	0.069583	-0.019932	0.004588	0.118929	-0.22302	0.115847	0.181675	-0.207071	-0.673494	-0.302541	-0.086259	-0.135728	-0.213885	-0.133233	0.513759	-0.184243	0.209859	-0.094564	-0.323433	-0.339117	0.32696	0.119224	0.064969	-0.177201	-0.134785	-0.365399	0.223979	-0.294952	-0.359492	-0.18499	-0.474048	-0.240159	-0.476373	-0.172831	-0.268675	-0.007488	0.037157	0.072461	-0.160705	-0.102991	-0.016059	-0.025263	-0.042901	-0.461086	-0.088403
NM_004902	CC1.3	0.041246	0.004619	-0.113587	0.171043	0.060946	0.112836	0.028767	-0.191089	-0.305099	-0.117684	0.072794	0.186225	-0.069955	0.184449	0.082136	-0.026498	-0.024863	0.030908	-0.091089	-0.162436	0.021724	-0.033226	-0.154556	-0.252221	-0.073135	0.053131	-0.119402	-0.421754	-0.229957	-0.112999	-0.079595	0.062656	-0.41233	-0.117407	0.115181	-0.078853	0.076787	-0.041404	0.06208	0.439489	0.017917	0.068109	-0.085174	0.205514	-0.000881	-0.062263	0.028616	-0.1693
Contig45537_RC		-1.13501	-0.320402	0.206458	0.344226	-0.160732	0.246477	0.047023	-0.135938	-1.067281	-0.164049	0.495426	0.291183	0.539823	0.344952	-0.207772	-0.453614	-0.540065	-0.125018	0.061512	-0.504003	0.084292	-0.202158	-0.067641	-1.013769	-0.118642	0.392458	-1.134024	-0.121016	-0.096484	-0.351013	0.118702	-0.665593	-0.320495	0.240175	-0.155027	-1.180056	-0.369356	-0.761474	0.25532	-0.345018	0.490429	-0.186511	0.591618	0.104366	-0.048875	-0.746772	0.026943	-1.144865
NM_017902	FLJ20615	0.06422	-0.053492	0.092509	0.171819	-0.110624	0.112883	0.129997	0.240932	-0.032159	-0.149209	0.204314	-0.026949	0.022108	0.272904	0.008481	0.005908	-0.013672	0.011889	0.030811	-0.146931	-0.02829	-0.074038	-0.071496	-0.070021	0.229506	0.109233	-0.032098	-0.084811	0.079565	-0.06041	0.143116	-0.152041	0.133636	0.152353	0.224132	0.036291	-0.083801	0.019502	-0.049875	0.007285	0.06035	0.137089	0.180971	-0.051089	0.141567	-0.115131	0.193342	-0.134792
Contig38928_RC		-0.041359	0.040942	0.275999	-0.112861	-0.051982	-0.065318	-0.239035	-0.342631	-0.675077	0.057748	-0.320937	-0.261136	-0.07609	-0.715511	0.196272	-0.519394	0.150516	-0.095093	0.181101	-0.324599	0.27275	0.008068	0.043335	-0.037567	-0.319413	-0.257058	-0.383733	-0.165978	-0.039	-0.224807	0.324557	-0.325086	-0.136732	-0.126054	-0.341222	-0.567601	0.335906	0.103872	0.299579	-0.214188	-0.286355	0.152534	-0.091282	0.170311	0.234561	-0.293935	-0.130207	-0.285944
NM_017734	FLJ20271	-0.296302	-0.333296	0.000121	-0.1226	0.084095	0.062934	-0.090858	-0.163606	0.144308	0.143417	0.63478	0.28044	-0.083877	-0.815791	-0.057412	0.452862	0.038706	-0.04813	0.101071	0.404043	0.062501	-0.242323	0.412757	-0.362936	-0.216156	-0.151889	0.060348	0.115323	-0.234588	-0.262311	-0.184335	-0.076818	-0.232627	0.38447	-0.279777	-0.08458	0.079457	-0.212789	-0.083514	0.202768	-0.221509	0.095875	-0.056746	-0.059495	0.067621	0.835533	-0.097279	0.107043
Contig35635_RC		0.382623	0.172775	-0.2299	-0.096869	0.208487	0.001614	-0.058484	-0.295484	-0.238641	0.020561	-0.116529	-0.241111	0.16382	-0.41178	-0.012827	-0.082265	-0.130537	-0.046473	0.046333	0.449593	0.283026	-0.173108	0.257989	0.1626	0.032614	-0.035536	-0.250917	-0.078721	-0.102461	0.221487	-0.017444	-0.391803	-0.04295	-0.003682	-0.310552	0.011462	-0.2095	-0.034961	-0.081271	-0.182116	-0.166293	0.083112	-0.061106	-0.035113	0.006235	0.097404	0.082597	-0.283597
Contig52354_RC	FLJ22969	0.176065	-0.053581	0.10193	0.050271	0.023215	-0.012536	-0.403152	0.006955	-0.055014	-0.127829	-0.03827	0.236359	-0.104792	-0.03306	-0.246004	-0.660265	0.115338	-0.156346	0.07059	0.194529	0.000351	-0.099204	0.373207	-0.038507	-0.127459	0.097985	0.051335	0.13537	-0.192572	0.268635	0.031382	0.032367	0.208576	0.020805	-0.121047	0.527878	-0.28173	-0.07412	-0.307429	-0.347496	-0.177495	-0.058084	0.094501	-0.01806	-0.207172	-0.114549	0.271731	0.114862
NM_006332	IFI30	0.03131	0.088168	-0.079375	-0.083988	-0.028123	-0.19717	-0.060153	-0.320872	0.232725	-0.074188	-0.513214	-0.312264	-0.010485	-0.644974	-0.236043	0.081313	-0.314639	0.033531	-0.158885	0.108673	-0.021977	-0.338992	0.255757	0.101007	-0.086722	-0.104263	-0.307026	0.094097	-0.233411	0.216928	-0.129633	-0.512609	0.251391	-0.189489	-0.270526	-0.071282	-0.36323	0.08748	-0.306857	-0.168117	-0.485122	-0.311812	-0.112519	0.001538	-0.202586	-0.42258	0.066392	0.04609
Contig3359_RC		-0.048074	-0.195308	0.253403	0.012641	0.212062	-0.169153	-0.058455	-0.12673	0.032281	0.049715	-0.033176	-0.014072	0.157022	-0.141949	0.12193	-0.042291	0.067946	-0.107723	0.023621	-0.023228	0.063262	0.289292	-0.026836	-0.234065	-0.343995	0.094695	0.106863	0.273097	0.480018	-0.090467	0.227148	0.086198	0.310908	-0.22699	0.077261	-0.194701	0.078154	0.185728	0.291648	-0.115387	0.093844	0.034171	0.049557	0.085888	0.53148	-0.584724	0.16285	-0.152146
Contig3396_RC		-0.180802	-0.181698	0.478546	-0.024721	-0.060195	0.05139	-0.084878	-0.154927	-0.073389	-0.008405	0.12306	0.648683	-0.013677	-0.012013	-0.054738	0.052089	0.636421	-0.146639	-0.110815	-0.161627	-0.010735	-0.00155	-0.279866	0.056792	0.794834	0.101601	-0.016701	-0.043306	-0.00465	-0.010363	0.021121	-0.113619	0.015098	0.033483	-0.183854	0.206334	-0.021953	0.556447	-0.220639	-0.000264	-0.139848	-0.069399	-0.014859	-0.040329	-0.1581	0.114937	0.156453	-0.117872
NM_005809	PRDX2	0.005152	0.106134	-0.29274	-0.053919	-0.177106	0.048175	0.082562	0.236998	-0.252052	-0.226436	0.025443	0.046269	-0.009638	0.210055	0.012661	0.32856	-0.092679	-0.154035	0.087261	-0.017802	0.003917	-0.158193	-0.147425	0.062405	0.125365	0.010253	-0.108945	-0.264195	-0.012505	-0.179652	0.031175	0.025358	-0.173594	0.428728	0.004053	-0.003573	-0.025429	0.132688	-0.048183	-0.25503	0.018202	-0.057143	0.004321	-0.275892	-0.362528	0.032316	0.185966	0.127988
NM_003980	MAP7	-0.202719	0.108605	-0.198082	0.304375	-0.140931	0.087323	-0.105388	-0.064187	-0.257469	-0.015243	0.057572	-0.022108	0.041271	0.188734	-0.261538	-0.258655	0.010268	0.105515	0.07218	-0.003211	-0.155618	0.01165	0.123945	0.222064	0.031456	0.168527	-0.190766	-0.117466	-0.048486	0.006151	0.078389	0.12433	-0.203902	-0.038681	-0.337229	0.105863	-0.157287	-0.046008	0.009192	-0.257188	0.137091	-0.188009	0.038797	-0.21158	-0.178312	0.321153	0.078914	-0.015806
NM_014685	HERPUD1	-0.160595	0.268366	0.13046	-0.093459	-0.004367	0.076696	-0.020947	-0.064951	-0.228709	-0.093771	-0.073326	-0.185751	-0.036072	-0.374769	0.074923	0.011732	-0.076405	-0.064217	0.082618	0.073741	0.119347	-0.094344	0.089741	0.142975	0.176926	-0.105887	-0.011454	0.16678	0.086237	0.078642	0.102709	0.091965	0.239008	0.052521	-0.054063	0.002089	0.048607	0.292449	0.014686	-0.262693	-0.036089	-0.050383	-0.228559	0.078182	0.049542	0.028765	0.090956	0.13997
Contig4399_RC	MYH9	-0.044423	0.083544	-0.000131	0.143672	0.113012	-0.220396	-0.008575	0.075345	0.010132	-0.023699	0.036642	-0.141067	0.280619	-0.235669	0.030574	-0.210306	0.121992	0.080381	-0.032141	0.160759	-0.043168	0.197229	0.198327	0.221986	0.178519	-0.03234	0.053492	0.272857	0.288703	0.447051	0.147853	0.022601	0.509995	0.060777	-0.063064	-0.097592	-0.006725	0.1334	-0.282126	-0.220578	-0.196714	-0.192106	0.088626	-0.256765	-0.019594	-0.119443	0.030949	-0.041891
Contig55397_RC		0.830957	0.055093	0.029135	-0.150237	-0.070979	-0.121945	-0.236791	-0.30037	-0.171824	0.208956	-0.093225	0.405971	-0.073589	-0.516521	0.037531	0.541364	-0.092393	-0.023261	-0.074918	-0.167425	0.069463	0.226127	0.095364	-0.527929	0.284839	-0.160744	0.549705	0.187962	0.01751	0.358248	0.12162	-0.296808	0.144799	0.078386	-0.097515	0.237355	-0.012135	0.217827	0.015386	-0.218494	-0.308592	-0.089667	-0.038547	-0.038589	0.236647	-0.162403	-0.126653	0.393947
AB033079	KIAA1253	-0.24242	-0.056844	-0.088027	0.04742	0.039347	-0.055449	-0.057374	-0.287452	-0.473315	0.098822	-0.027402	-0.108525	-0.199801	0.075664	-0.08266	-0.234732	0.163207	-0.141919	-0.088474	-0.342349	-0.026777	-0.015019	-0.13879	-0.26007	-0.412509	0.140997	-0.392555	-0.084166	-0.186578	-0.029129	-0.026104	0.048298	-0.491125	-0.175315	-0.265088	-0.492277	0.082728	0.145707	0.205304	0.012122	0.067429	-0.027259	-0.132812	0.175998	-0.003065	0.029918	-0.320004	-0.180478
NM_004878	PTGES	-0.053878	-0.718303	-0.047882	-0.196416	-0.284932	-0.599898	0.314264	0.542776	0.125219	0.068228	-0.272291	-0.173205	-0.144185	-0.599432	0.220559	-0.342054	-0.183019	-0.222668	-0.283932	0.034111	0.602116	0.38877	0.288342	-0.931315	-0.556185	-0.567219	-0.003254	0.060768	-0.216804	-0.11445	-0.088351	-0.353568	-0.325724	0.234805	0.228362	-0.774646	-0.015915	-0.528291	0.148173	0.135564	-0.165981	-0.376918	-0.119325	-0.13094	-0.042774	-0.387681	-0.604075	-0.097517
NM_000183	HADHB	-0.262019	-0.190764	-0.047149	-0.164736	-0.005469	-0.029581	0.106315	-0.03377	-0.36868	-0.023849	0.131781	-0.066	0.086352	0.064261	-0.062984	-0.057076	0.075467	-0.069926	0.038526	-0.103774	0.076746	-0.113619	-0.245081	0.016879	0.031116	-0.028125	0.081241	-0.188606	0.157592	-0.022895	0.089607	-0.136513	-0.006006	0.207149	-0.188413	-0.038815	0.130238	0.086452	0.077156	-0.151842	-0.083104	0.055525	0.079423	0.050725	-0.091734	-0.130641	0.121044	-0.081324
NM_004180	TANK	0.252563	-0.009905	-0.099003	-0.119455	-0.014875	-0.069346	-0.086581	-0.239415	-0.174275	-0.065572	-0.09124	-0.072674	-0.284433	0.162188	-0.271985	-0.253225	0.126629	-0.071081	-0.082463	-0.082448	-0.119768	-0.104617	0.381014	-0.423072	-0.278276	0.04432	0.083745	0.01524	-0.329578	0.034026	-0.201295	0.064519	-0.371629	-0.157597	-0.178095	-0.055628	0.018655	-0.129253	0.091913	0.051682	0.3802	0.059516	0.053642	0.050311	-0.058713	0.425161	-0.117901	0.173427
AB037821	PCDH10	-0.536552	-0.417506	-0.560116	-0.303597	0.475563	-0.347847	-0.352011	-0.389118	-0.43727	-0.334668	-0.401534	-0.717236	-0.382001	-0.522566	0.70971	-0.292342	-0.485649	-0.749968	-0.226197	-0.423528	-0.355455	-0.259615	-0.531187	-0.039635	-0.398533	-0.627509	-0.595247	-0.505531	-0.511486	-0.454599	-0.343411	-0.316842	0.300755	-0.627823	-0.19806	-0.506793	-0.475582	-0.579396	-0.413442	-0.57601	-0.633577	-0.54431	-0.447025	0.178291	-0.30145	-0.529049	-0.576427	-0.567733
Contig2022_RC		0.34196	0.288013	-0.137894	0.150895	0.056309	-0.098131	0.004675	-0.514588	-0.517902	0.136681	-0.202557	0.025744	-0.187862	-0.108864	-0.17133	0.050027	-0.083723	0.000431	-0.011248	-0.114548	-0.198103	-0.11944	0.10496	-0.227607	-0.107011	0.205525	0.094709	0.303259	-0.065361	-0.066651	-0.166701	-0.092396	-0.241093	-0.4349	-0.218083	-0.399142	0.122593	0.088247	0.172115	-0.009912	0.154993	-0.01809	-0.097912	-0.158438	-0.064185	-0.28112	-0.288228	0.162682
NM_002105	H2AFX	0.085464	0.082018	-0.149825	0.010984	-0.37297	-0.279739	-0.168572	0.265661	-0.17972	-0.113043	-0.02365	-0.289734	-0.018868	0.156102	0.029878	0.202598	-0.366736	-0.015745	-0.08207	0.045788	-0.037234	-0.144653	0.046059	0.248834	0.132895	-0.581386	0.246663	0.121156	-0.044851	0.298235	-0.089404	0.120325	0.370474	0.129132	0.082005	0.386107	-0.085345	-0.039403	-0.228311	0.018831	-0.026124	-0.246194	0.1215	-0.061151	-0.222528	-0.076043	-0.245829	0.010355
Contig40824	EPS15R	0.324952	-0.257595	0.123953	0.049812	0.064967	-0.161766	0.231241	-0.075749	0.221568	0.027039	-0.225107	-0.565917	0.0836	-0.18066	-0.08466	0.189715	-0.2072	-0.094469	-0.00252	0.161559	0.085556	-0.071098	0.275418	0.144762	0.106896	-0.358016	0.509293	0.075628	0.18	0.136545	0.273496	0.110101	0.119227	0.502481	0.003608	0.247463	-0.217883	-0.062464	-0.266418	-0.195307	-0.139177	-0.083521	-0.077145	-0.146295	0.036718	0.314986	0.029976	0.237501
NM_021235	EPS15R	0.126627	-0.005728	-0.058078	-0.00042	0.171211	0.075077	0.059284	-0.008678	0.15995	0.126928	-0.13883	-0.174355	0.01541	-0.141545	0.131963	-0.002888	-0.036287	-0.137888	0.098339	0.093237	0.023183	0.056324	-0.036921	0.081982	0.081822	-0.085443	-0.005791	-0.165839	0.18713	-0.065264	0.105428	-0.076475	0.098706	0.211445	-0.016349	-0.037993	-0.077081	-0.121942	-0.238328	-0.127012	-0.107619	-0.099156	-0.055845	-0.109952	-0.011457	-0.087405	0.134396	-0.082923
NM_002091	GRP	-0.992229	-0.122626	-0.209433	0.093922	0.202327	-0.770832	-0.168229	-0.05599	-0.687821	-0.184534	-0.040125	-0.547356	0.348027	-0.932222	0.257539	-0.593341	0.336878	-0.533554	-0.186171	-0.778725	0.090804	0.089705	-0.619584	-0.646689	-0.564886	0.066829	-0.270802	-0.154908	0.078705	-0.494923	0.169177	-0.066639	0.387298	0.483969	-0.121904	-0.936884	-0.020322	0.476417	0.268129	-0.180643	0.119343	0.042428	0.047366	0.216168	0.608036	-1.037054	0.231347	-0.638664
NM_002395	ME1	0.028499	0.168205	-0.201584	0.009898	-0.330377	0.26769	-0.357626	-0.506966	0.174617	-0.114	-0.53969	-0.135893	-0.386527	-0.416792	-0.50542	0.314479	-0.21226	0.000602	-0.227313	0.046746	-0.421992	-0.431889	0.285093	0.5379	-0.155827	-0.514522	0.499323	0.283454	-0.720814	-0.044524	-0.306482	-0.549774	-0.495026	0.264463	-0.414567	0.345993	0.36381	-0.307265	-0.31569	-0.282715	-0.340803	-0.258257	-0.421764	-0.196718	-0.593061	-0.268483	-0.391149	-0.094483
NM_016187	BIN2	0.469196	0.185209	-0.169636	0.040881	0.154852	0.079975	-0.102287	-0.380417	-0.130413	0.227639	-0.227986	-0.160023	-0.052886	-0.558194	-0.03413	-0.216311	-0.199296	-0.117863	0.045821	0.10569	0.23372	-0.193951	0.282453	-0.068436	-0.151187	-0.164559	-0.046742	0.037484	-0.07383	0.136003	-0.096426	-0.384304	-0.136154	-0.254856	-0.383227	0.123626	-0.225374	0.018497	-0.040385	0.061511	-0.261009	-0.019191	-0.16804	0.285195	-0.026367	-0.102386	-0.113332	-0.042251
NM_000727	CACNG1	-0.216917	0.723821	0.336844	-0.053796	-0.154578	-0.314267	0.634481	-0.295468	-0.473898	-0.437389	-0.369599	-0.087876	0.103337	-0.378623	-0.08441	-0.545455	-0.020743	-0.410036	-0.298454	-0.501231	-0.191939	0.362046	-0.174772	-0.465117	0.103108	-0.247932	-0.44203	-0.259502	0.389475	-0.302223	-0.138285	-0.192113	0.003203	0.111579	-0.1904	-0.412435	0.014643	-0.561449	-0.004391	-0.154061	-0.264067	-0.17971	-0.284594	-0.219512	0.000997	-0.353013	-0.292835	-0.380661
Contig55813_RC		0.176854	-0.055654	-0.095905	0.133842	0.014037	0.095047	0.10579	0.169065	-0.161597	-0.225523	0.032347	-0.181404	-0.025019	0.111196	0.273013	-0.006909	-0.028017	-0.20022	0.180144	0.080418	0.097245	-0.063508	-0.227241	0.032722	0.117965	0.673664	-0.194813	-0.142284	0.149412	-0.07916	0.053032	0.02919	-0.264577	-0.116129	0.268437	0.129893	0.067606	-0.008855	0.140279	0.051121	0.181309	0.183393	-0.03559	0.072995	0.126336	0.179495	0.243097	-0.099481
NM_018212	FLJ10773	0.114276	-0.029837	-0.017102	-0.254423	-0.003859	-0.182123	0.039953	-0.361256	-0.046523	-0.184361	-0.044839	0.045004	0.043855	0.11089	-0.361543	0.222549	0.088107	0.211369	-0.046222	-0.014265	-0.184607	-0.240601	0.05037	-0.237417	-0.237907	-0.023781	0.12662	0.111229	-0.151162	-0.094681	-0.098282	0.23478	-0.073342	-0.465627	-0.047839	-0.091776	-0.065102	0.048695	-0.047411	-0.147264	-0.240778	0.001072	0.00205	-0.216179	-0.07883	0.152122	-0.048126	0.206836
AL050021		0.701391	-0.09622	0.321096	0.064418	0.044949	-0.256914	0.09931	0.100509	0.126909	-0.117817	0.005499	-0.182316	0.084219	0.031774	-0.156221	0.334986	0.005748	0.016786	0.058359	0.055609	-0.026798	0.023424	0.170426	0.476484	0.140238	0.038675	0.230338	0.252059	0.026715	0.130853	0.06204	0.22776	0.088255	0.135618	0.257186	0.238846	0.019978	0.025193	-0.320504	0.011183	-0.153733	-0.104371	0.022783	-0.220091	-0.011366	0.312709	-0.107729	0.506362
NM_002810	PSMD4	0.265515	-0.074741	-0.040506	0.081941	-0.03993	0.013637	-0.114844	0.040575	0.170011	0.015793	0.214768	-0.027833	0.025694	0.223672	-0.130005	-0.043589	-0.008862	0.033516	0.011853	-0.001989	-0.116734	-0.257158	-0.235895	-0.24275	-0.169123	0.027381	0.125141	-0.11408	-0.284072	0.122846	-0.150798	0.013322	-0.193085	-0.076265	-0.122491	0.0931	-0.10922	0.077034	-0.173406	-0.133038	0.053345	0.067712	0.100867	-0.126885	-0.263869	0.134756	0.10666	0.147979
NM_015722	CALCYON	-0.110539	-0.023049	-0.199182	-0.19262	-0.113464	0.193207	-0.025235	0.209384	0.329143	0.062386	0.188065	0.589252	0.088861	0.124185	0.000886	-0.012948	-0.050979	-0.195343	0.130413	0.151471	0.052526	-0.034168	-0.108061	-0.117309	0.041644	-0.063973	-0.151955	0.211779	0.071603	0.316856	0.013287	-0.036359	0.195334	-0.037367	0.025814	-0.069301	-0.189154	0.039441	0.114906	-0.128274	-0.211419	-0.14284	-0.04763	-0.263517	0.025659	-0.1025	0.034895	-0.067086
Contig42342_RC		-0.252	-0.13456	0.159216	0.018854	0.084483	0.047006	-0.112576	0.395503	0.124738	0.029057	-0.051082	0.203788	0.266747	0.143006	0.278748	0.088419	0.213278	-0.077074	-0.153774	-0.227578	0.169971	0.103431	0.025884	-0.04997	-0.229658	0.049528	0.030357	-0.070083	0.166711	0.02309	0.122752	0.29624	-0.010383	-0.104478	0.099502	-0.289779	0.093227	-0.080336	-0.131478	0.138343	-0.029573	0.044523	0.039933	-0.06543	0.144563	-0.0525	0.263825	-0.153491
NM_006464	TGN51	-0.128229	-0.23703	0.05957	0.028835	-0.036668	0.143755	0.199706	0.030887	-0.27045	0.002672	0.132354	-0.371941	0.150339	-0.097369	-0.108539	-0.352705	-0.108356	-0.056787	0.085483	-0.199229	0.083583	0.004598	-0.190073	-0.035506	-0.254394	-0.138488	-0.312158	-0.024451	-0.052242	-0.000659	0.13476	-0.190368	0.217468	-0.005029	-0.156769	-0.104588	0.075407	-0.010179	0.156364	-0.032576	-0.108827	-0.127833	0.15224	-0.049411	0.047461	-0.193695	0.254326	-0.251154
AB006624	KIAA0286	0.33149	-0.015476	-0.083445	0.025573	0.017461	-0.025449	-0.099704	0.193859	-0.138716	0.131713	-0.089173	-0.00995	-0.181925	0.019061	-0.140902	0.13308	-0.174604	0.265695	-0.023573	-0.076681	-0.193338	-0.054573	0.051154	0.117206	0.015789	-0.049277	0.155854	-0.149558	-0.136409	-0.095482	-0.169981	0.170982	0.047299	-0.249727	0.074468	0.323852	0.062646	-0.033663	-0.183487	0.245478	-0.064363	0.081246	-0.042556	0.218182	-0.023127	0.173407	-0.187473	0.185415
AL137734		-0.437914	-0.178955	0.080614	-0.070004	0.121348	0.003491	-0.180098	0.114645	0.218078	-0.129422	-0.161144	-0.161741	0.251068	-0.729354	0.255063	-0.504275	0.215225	-0.056376	-0.02573	-0.152944	0.183177	0.214164	-0.079553	-0.217227	-0.110015	0.036835	0.033425	-0.009362	0.009642	0.171471	-0.008692	-0.161454	0.482618	0.508976	0.016102	-0.503738	0.094495	0.312197	-0.080599	-0.107875	-0.602364	-0.060328	-0.179856	-0.029485	0.090799	-0.416384	0.21478	-0.485125
AB033043	DKFZP761L0424	-0.213839	-0.011762	0.024545	-0.023553	0.079668	-0.117055	0.006511	0.056323	-0.231444	-0.085509	0.05923	-0.202785	0.044712	-0.241037	0.189396	-0.143555	0.227753	-0.105023	-0.110241	-0.288575	0.129917	0.335603	0.020629	-0.31143	-0.123218	0.152579	-0.007951	0.208312	0.23524	-0.16308	0.139331	-0.053334	0.259199	0.010411	0.249697	-0.195435	0.084775	0.116408	0.078224	-0.007252	-0.024952	0.006884	0.157829	0.048171	0.104287	-0.164156	0.065989	-0.044204
NM_002205	ITGA5	-0.077376	-0.081524	0.133606	-0.033283	0.083375	-0.159324	-0.017065	-0.102873	-0.022774	0.131757	-0.259699	-0.076705	0.079817	-0.282746	-0.02955	-0.050617	0.004378	0.162644	0.044317	0.034578	-0.033412	-0.044058	0.374153	0.064849	0.043088	-0.130202	0.106698	0.363536	0.181096	0.145786	0.004855	-0.011545	0.511105	-0.121275	-0.028715	-0.122886	-0.075755	0.05192	-0.241631	-0.275545	-0.217344	-0.133409	-0.043462	-0.188324	0.079526	-0.449863	-0.010863	0.066546
NM_002213	ITGB5	-0.537448	-0.062823	0.262412	0.145419	0.1553	-0.116169	0.204834	-0.205284	-0.420682	-0.040922	-0.103286	-0.050911	0.063498	-0.125358	0.109033	-0.233458	0.078608	-0.046974	-0.059454	-0.296373	0.288654	0.127128	-0.237143	-0.489833	-0.136925	-0.106056	-0.190224	0.351424	0.351651	-0.16355	0.273743	-0.018629	0.42847	0.042201	-0.039515	-0.577815	-0.057164	-0.010188	-0.038862	-0.267399	0.007626	0.059695	0.106927	-0.071815	0.407637	-0.268503	0.130992	-0.034118
NM_005080	XBP1	-0.740313	0.208836	-0.100095	0.049703	0.073049	0.236491	-0.016654	0.103448	-0.889618	-0.227564	0.190217	-0.238903	0.240734	0.091834	0.1195	-1.077497	-0.02079	0.155228	0.243121	-0.500797	-0.236957	0.092067	-0.445238	-0.544856	0.146717	0.305913	-0.76691	-0.375077	-0.000069	-0.506872	0.013644	0.091487	-0.222607	0.455051	-0.130715	-0.912428	0.240703	0.027274	0.249531	0.083177	0.333779	-0.433437	0.101742	-0.09487	-0.195671	-0.32456	-0.044334	-0.747728
Contig1508_RC	SDC2	-0.019602	-0.117927	-0.224907	-0.034312	0.046743	-0.484501	0.139318	-0.198134	-0.488422	-0.074477	-0.250084	-0.669165	-0.012711	-0.57152	0.077777	-0.031182	0.363963	-0.197676	-0.022985	-0.072414	-0.041833	0.09943	-0.036728	0.229289	0.567585	-0.059574	0.591247	0.159084	0.000312	0.028853	0.019165	-0.44861	0.063335	0.072613	-0.344104	-0.171172	-0.244247	0.001944	0.044516	0.000223	-0.198023	-0.080329	0.075625	0.016899	0.033858	-0.273364	-0.079555	0.005857
NM_005325	H1F1	0.012521	-0.488198	-0.273911	-0.377653	-0.238323	-0.1614	-0.217501	-0.220685	0.691621	-0.103945	0.148333	-0.183297	-0.035231	-0.26614	-0.62944	0.620178	-0.298382	-0.456189	-0.070578	0.354836	-0.192888	-0.2896	0.008521	0.224703	-0.21636	0.087287	0.324793	0.35838	-0.052365	0.675131	-0.251876	0.087677	-0.159149	0.025294	-0.118456	0.38026	-0.511929	-0.326714	-0.065182	-0.270457	-0.211236	-0.184338	-0.183201	-0.24226	-0.231818	0.80186	-0.218241	-0.25149
Contig31864_RC		0.532353	-0.381594	-0.059168	-0.102865	-0.169595	0.023064	-0.496567	-0.594049	0.167875	-0.149459	-0.577687	-0.364972	-0.373239	-0.637022	-0.025767	0.321937	-0.028981	-0.51396	-0.232153	-0.287782	0.235301	-0.06424	0.362268	1.073559	-0.623649	-0.30732	0.743342	-0.557918	0.093639	-0.198861	-0.415182	-0.806742	-0.391125	-0.215952	-0.087933	-0.109575	0.090977	-0.390539	-0.285499	-0.493575	-0.529007	0.095696	-0.314618	-0.211602	-0.349613	-0.290728	-0.307728	0.496982
NM_001206	BTEB1	-0.264588	-0.009376	0.049373	0.26393	0.156678	0.000023	0.030521	-0.225227	-0.579083	0.040832	-0.155603	0.149211	0.08427	-0.271681	0.000781	-0.202719	0.216134	0.139104	0.155475	0.083954	0.13612	-0.00224	0.343623	-0.315743	-0.145182	0.15628	0.059771	0.017538	-0.118555	-0.127931	0.021849	0.01829	-0.091938	-0.064488	-0.000659	-0.22156	0.07028	0.087323	0.087387	0.055123	-0.021184	0.012141	-0.136682	0.225053	0.10234	-0.245203	-0.134385	-0.153285
NM_005801	SUI1	-0.187408	-0.079536	0.089091	0.069352	0.049768	0.080897	0.191688	-0.119434	-0.16531	-0.049093	0.017671	-0.249175	0.045352	0.177395	0.045282	-0.029417	0.088188	0.201753	0.1564	-0.079146	0.001304	-0.101858	0.05227	-0.040886	-0.097623	0.153672	0.115512	0.181109	-0.003424	0.089745	-0.061735	-0.214775	-0.060422	0.208211	-0.049572	-0.041654	-0.007736	-0.00568	-0.068046	-0.295436	0.0799	0.049732	0.034392	-0.163084	0.064081	0.037747	-0.069576	-0.028708
NM_000783	CYP26A1	0.400402	0.446577	-0.216954	0.447541	0.046362	0.052275	-0.092339	-0.609775	-0.502378	-0.173717	0.034276	-0.334563	-0.282036	-0.24233	0.11673	-0.222225	0.268336	-0.128167	-0.000494	-0.353734	0.19596	0.044023	-0.318412	-0.478496	-0.256725	0.123797	0.058668	-0.218844	-0.081909	0.09921	0.169731	0.022289	0.010704	0.444495	0.075597	-0.312481	-0.24243	0.382142	-0.132768	-0.071827	0.008117	0.14415	-0.111022	0.142182	0.28695	-0.51561	0.12103	-0.273257
NM_006585	CCT8	0.078659	-0.033294	-0.165001	0.013377	-0.125963	0.0178	0.071781	-0.01048	-0.100108	0.010402	-0.012369	-0.075251	-0.118191	0.217194	-0.171231	0.017209	-0.06068	-0.020709	-0.069859	-0.021712	-0.038613	-0.250356	0.118616	0.023878	-0.079709	0.061491	-0.011022	-0.128162	-0.133501	-0.103668	-0.045	0.137437	-0.377566	-0.129463	0.096755	0.120348	-0.122078	-0.020718	-0.177522	-0.015714	-0.007581	-0.070593	-0.075917	0.078843	-0.164773	0.066243	-0.201325	0.15456
Contig36312_RC		-0.682073	0.085756	0.255991	-0.073963	-0.199829	0.648861	-0.00315	-0.339119	-0.845758	0.115984	0.055457	-0.265276	0.176318	-0.270166	-0.110844	-0.99311	-0.058595	-0.277747	0.513534	-0.577704	0.21687	-0.485188	-0.284323	-0.726334	-0.126307	0.085533	-0.821251	-0.502647	0.192583	-0.659343	0.294767	-0.348508	0.57391	0.007018	0.067908	-0.658343	0.147697	-0.779184	0.009214	-0.566359	0.279808	-0.011171	0.267214	0.003356	-0.281375	-1.071389	0.505853	-0.901437
AB018283	KIAA0740	-0.0409	-0.178206	0.001859	0.010043	0.021712	-0.129625	-0.18093	-0.035036	0.052682	0.119953	-0.136501	-0.117008	0.081004	-0.017001	0.156932	-0.103959	0.115239	-0.051224	0.072505	-0.180329	0.069644	0.195069	-0.212138	-0.066599	-0.159843	0.141136	-0.043056	0.189156	-0.046407	-0.148055	0.133084	0.107493	0.000822	0.685918	0.045833	-0.237727	0.109422	-0.017429	0.295812	-0.006146	0.156079	0.03836	-0.021876	0.049745	0.235761	0.16888	-0.06017	-0.100603
NM_001438	ESRRG	-0.130444	-0.59396	0.130017	-0.417899	-0.217401	0.067401	-0.165763	-0.137109	-0.466315	-0.253544	-0.045624	0.311563	-0.34787	-0.102431	-0.446132	0.177396	0.137953	-0.176263	-0.067789	-0.288551	0.154731	-0.388042	-0.269661	-0.512753	-0.186967	0.346562	-0.131106	-0.201018	-0.176801	-0.305264	-0.343453	0.045236	-0.204813	-0.114172	-0.343134	-0.304455	0.140492	0.021859	0.154546	0.123014	-0.385055	0.043142	-0.130342	-0.248412	-0.117149	-0.083482	0.057964	-0.508179
NM_000187	HGD	-1.105813	0.787146	0.526952	0.05283	-0.868097	0.097868	-0.432207	0.205059	-0.812097	-0.302835	-0.447687	0.170082	0.445283	-0.909986	-0.189079	-0.711067	-0.204088	-0.035687	-0.48665	-0.687575	-0.415611	-0.62903	-0.6916	-0.697906	0.047078	-0.391429	-0.807132	-0.566395	-0.195642	-0.919161	-0.289278	-0.678165	0.068512	0.892746	-0.614661	-0.732829	-0.068137	-0.550515	-0.083871	0.218801	0.05189	0.139529	0.241714	0.317454	0.146954	-0.767796	-0.482489	-0.762306
NM_000062	SERPING1	-0.004655	0.07278	0.061282	-0.063784	0.108199	-0.158516	-0.033501	-0.194524	-0.193513	0.242792	-0.100388	-0.022941	0.079046	-0.379768	0.108795	0.044646	0.134087	-0.016477	-0.005866	-0.034553	0.074026	0.035383	0.205916	-0.079461	-0.008547	-0.181848	-0.078941	0.273561	0.204171	0.247627	0.060042	-0.164622	0.491419	0.049534	-0.206907	-0.223268	-0.028216	0.136634	-0.078771	-0.397784	-0.007232	-0.099399	-0.032589	-0.178971	0.099269	-0.17431	0.046851	-0.035523
NM_005046	KLK7	0.58092	-0.348119	-0.543435	-0.573058	-0.477062	-0.581493	-0.451297	-0.332073	-0.501642	-0.287278	-0.381782	-0.23818	-0.227049	-0.740303	-0.616343	-0.109862	0.404193	-0.493665	-0.650715	0.501125	-0.533612	-0.300898	0.792617	0.121752	-0.757729	0.124511	0.432771	-0.193032	-0.641086	0.252125	-0.039069	-0.3646	-0.337614	0.100043	-0.510291	-0.517576	-0.269656	-0.516726	-0.542295	-0.706597	-0.526444	-0.48382	-0.290379	-0.399045	-0.326457	-0.182868	-0.727247	0.558348
NM_003613	CILP	-0.513082	-0.279859	0.528345	-0.577741	-0.100481	-0.094958	-0.054723	0.0027	-0.363349	0.020527	-0.045497	-0.329917	0.117156	-0.676845	0.349404	-0.813846	0.12802	-0.130896	0.108634	-0.758516	0.501408	0.112709	-0.35093	-0.99775	-0.572627	-0.18169	-0.651735	0.055129	0.29158	-0.360953	0.383238	-0.40125	0.583815	-0.443317	-0.174392	-0.434836	0.349354	-0.240231	0.276927	-0.068304	-0.512401	0.435615	0.286538	0.067485	0.44136	-0.661668	0.53631	-0.755296
NM_015057	KIAA0916	0.097988	0.020357	0.044978	-0.194899	0.071233	0.133109	0.036614	-0.384423	-0.171249	-0.045889	-0.270437	0.230172	0.013492	-0.393313	-0.151477	-0.184169	0.134389	-0.23287	0.018528	-0.142902	0.022771	0.060737	0.01594	-0.221753	-0.333164	0.116363	-0.189019	-0.095167	0.281876	-0.001736	-0.058598	-0.068923	-0.214258	0.008661	-0.165986	-0.07756	0.094918	-0.153267	-0.074572	0.11756	-0.289723	-0.147114	-0.033868	0.265864	-0.059542	-0.25296	0.100548	-0.072318
AK001740	DKFZP564O043	0.002762	-0.11922	0.222347	-0.074503	0.162654	0.14387	-0.041329	-0.178312	-0.400105	0.133304	0.038102	-0.267002	0.143292	-0.069689	0.032948	-0.124975	0.01265	0.044953	0.100583	-0.032012	0.04023	-0.068123	0.000492	-0.072895	-0.050169	0.262743	-0.15572	-0.029246	0.246102	-0.067035	-0.013685	0.251369	-0.153688	0.058228	-0.252028	-0.18347	0.076488	-0.095006	-0.011397	-0.100399	-0.030759	-0.001324	-0.098587	0.345474	0.022995	-0.049335	0.113497	-0.308092
NM_002406	MGAT1	-0.058573	0.051769	0.129351	-0.012839	0.092268	-0.118683	-0.083201	0.091618	-0.030933	-0.002353	-0.260774	-0.049508	0.022836	-0.390879	0.100236	-0.167662	-0.056355	-0.035013	-0.10024	0.014544	0.096072	-0.077629	-0.021308	-0.034733	-0.116706	-0.220925	-0.010551	0.179936	-0.02953	0.064897	0.031261	-0.260422	0.148607	0.125079	-0.144348	-0.159441	0.014901	0.042275	-0.017081	-0.146373	-0.194417	0.069826	-0.124639	-0.003957	-0.021283	-0.048787	0.112421	0.164689
NM_002870	RAB13	0.095438	-0.197844	0.082606	0.018117	0.001775	-0.073217	-0.087676	-0.095845	0.036483	-0.003372	0.180116	-0.224177	0.058208	0.363651	-0.182102	-0.135107	0.034678	0.003334	-0.035428	-0.275332	-0.071429	-0.123324	-0.088188	-0.238024	-0.343897	-0.011256	-0.100856	-0.168379	-0.120614	0.040948	-0.255634	0.089905	-0.335201	-0.11342	-0.188668	-0.056144	-0.091548	-0.021294	0.040766	-0.078049	0.218132	0.077043	0.24516	-0.051785	-0.061569	-0.065968	0.06166	0.003723
NM_016951	HSPC224	-0.098729	0.006973	0.079198	-0.016877	-0.003554	-0.144682	0.001957	0.019633	-0.065127	-0.177862	-0.138356	-0.322339	0.012004	0.061673	0.043613	-0.106184	-0.132781	-0.147229	-0.07188	0.015874	0.00849	-0.34414	-0.010038	0.263154	0.057243	-0.049838	0.082476	-0.051948	-0.128253	-0.020488	-0.17697	0.162174	0.003814	-0.241848	-0.001166	-0.198401	-0.262577	0.007384	0.177775	0.101816	0.000815	0.089227	-0.195108	0.204125	0.201733	-0.279145	0.062913	0.297874
NM_001552	IGFBP4	-0.41587	-0.211047	0.043624	0.020314	0.095822	0.098156	0.293073	-0.029229	-0.301794	0.251866	-0.05504	-0.116405	-0.004175	-0.195551	0.415958	-0.501655	0.15222	-0.124969	0.11972	-0.01103	0.090343	0.364155	-0.113902	-0.480615	-0.176239	0.059259	-0.186725	-0.088489	0.298919	-0.070508	0.060427	-0.100422	0.259232	0.239671	0.088946	-0.613991	0.390375	0.007291	0.121374	-0.145184	-0.029226	0.056813	-0.082273	-0.095501	0.347849	-0.440503	-0.141146	-0.395663
NM_006333	C1D	-0.012176	-0.044167	0.036114	0.139861	-0.061712	-0.056076	0.108742	-0.198986	-0.425708	-0.212039	-0.201906	0.188834	-0.144556	0.272325	-0.215458	-0.019187	0.012891	-0.082165	-0.173395	-0.201511	0.002512	-0.091317	-0.187557	-0.145385	-0.068535	0.259572	-0.094579	-0.13062	-0.060367	-0.101358	-0.202857	-0.043328	-0.467724	-0.143288	-0.281117	-0.210313	-0.016567	-0.100999	0.070548	0.072954	0.25423	0.091813	-0.108282	0.220499	0.03856	-0.034945	-0.131876	0.105032
NM_005512	GARP	-0.25265	-0.155166	0.409234	0.04366	0.207959	-0.104047	0.034212	0.146083	-0.047007	0.213848	-0.053151	-0.12267	0.199143	-0.628942	0.303275	-0.45898	0.181993	-0.058598	0.188413	-0.13803	0.226591	0.132795	-0.028738	-0.46194	0.03593	-0.007458	-0.136773	0.268783	0.41766	-0.107166	0.259002	-0.118521	0.518489	-0.163439	-0.0625	-0.498697	0.171982	0.279443	0.169987	0.013622	-0.285288	0.133047	0.012691	-0.126989	0.342408	-0.388919	0.160886	-0.260308
Contig51235_RC		-0.245466	0.133064	0.109549	0.130271	-0.069158	-0.084762	0.080264	0.141011	-0.422342	0.255337	0.165176	-0.059599	0.239436	-0.003871	0.13845	-0.204977	-0.004361	0.024492	0.094152	-0.232925	-0.02789	0.035099	-0.097502	0.192075	0.24682	0.186256	-0.014261	0.075006	0.214089	-0.140694	0.006173	-0.029626	0.221629	0.256388	0.041495	-0.097913	0.444757	0.366615	0.130285	-0.189892	0.121796	0.275299	-0.078407	-0.022276	-0.074434	0.00866	0.060767	-0.443281
NM_004994	MMP9	-0.322946	-0.468284	0.450694	-0.091247	-0.529291	-0.062166	-0.348005	-0.52103	-0.464197	0.138929	-0.650846	-0.205357	-0.413534	-0.707556	-0.781348	-0.134192	-0.658515	-0.278221	0.295285	-0.229905	-0.34227	-0.538272	0.205593	0.016722	-0.412383	-0.847626	-0.225719	0.01847	-0.449386	0.13405	-0.177186	-0.477643	-0.017161	-0.541401	-0.58496	-0.65891	-0.577506	-0.254732	-0.908659	-0.180811	-0.47039	-0.653447	-0.399301	0.196802	-0.125687	-0.476227	-0.336773	-0.046172
NM_014680	KIAA0100	-0.149789	-0.198329	-0.148414	-0.081982	-0.029895	0.000738	0.04225	0.026675	-0.1069	0.120992	0.127325	-0.186715	0.118371	0.046008	-0.055521	-0.252487	-0.023178	0.072945	0.008554	-0.187904	-0.043974	0.035788	-0.141416	0.082932	0.233752	0.236818	-0.001445	0.219921	0.363921	-0.019101	0.160356	-0.05925	-0.031506	-0.016871	0.044297	0.483506	-0.035047	0.041699	-0.0041	0.249712	-0.016655	0.077131	0.01055	-0.203614	0.096607	0.040546	-0.153646	-0.103908
NM_004247	U5-116KD	0.03833	-0.16634	-0.071308	-0.021331	-0.029164	-0.003144	0.038121	-0.093581	-0.002526	0.112083	0.012221	-0.036834	0.083954	-0.132969	0.011749	0.074282	-0.019789	-0.053965	0.01431	0.162177	-0.132741	0.088349	0.015247	0.076284	-0.170158	-0.23953	0.082419	-0.081993	0.093817	0.124156	0.10067	-0.184046	-0.009686	0.061563	-0.131306	0.074737	0.059866	-0.023301	-0.212027	-0.251807	0.014621	0.11382	0.067677	-0.208462	-0.223597	0.170387	-0.067459	-0.014907
NM_014679	KIAA0092	0.298293	0.086469	0.133934	0.373615	0.078639	0.269204	0.16761	-0.358201	-0.176668	0.149275	0.210135	-0.342069	-0.014629	0.2449	-0.053753	0.21114	0.191793	0.037543	0.159613	-0.155303	0.099285	-0.012072	-0.123684	-0.291172	-0.406899	-0.010571	-0.080967	-0.225821	-0.126291	-0.011906	-0.142664	0.064206	-0.390916	-0.328044	-0.12822	-0.015636	0.058511	-0.180583	0.310546	0.150303	0.082936	0.165574	-0.116687	0.024168	-0.110737	0.184233	-0.41232	0.200277
NM_005923	MAP3K5	0.009829	-0.110689	-0.011766	0.007358	0.177119	0.020587	-0.157417	-0.400619	-0.303325	-0.058581	-0.086846	0.011207	-0.097121	-0.317602	-0.165008	-0.22176	0.211008	-0.189461	0.00966	0.207059	-0.020061	-0.030854	0.18778	0.275719	-0.342374	-0.05054	-0.180576	-0.003379	-0.234927	0.01623	-0.111211	0.08664	-0.275402	-0.039069	-0.311523	0.014373	-0.1764	-0.122486	-0.094746	0.232282	0.233893	-0.056738	0.087491	0.244187	-0.098207	-0.173116	0.016682	-0.022487
Contig33899_RC		0.018019	-0.400322	-0.134892	-0.076828	0.253449	-0.054971	-0.001113	0.174873	0.394867	-0.278943	-0.147926	-0.173732	-0.153826	-0.300022	0.161448	-0.115245	-0.035724	-0.011127	0.322394	0.036077	-0.011431	0.199852	-0.068389	0.21777	0.551611	0.457482	0.14733	0.154111	0.062887	-0.198661	-0.110573	-0.23507	0.142688	0.265419	0.167405	0.58888	-0.158895	-0.138561	-0.247076	0.027964	-0.759701	-0.167815	-0.322592	-0.038257	-0.133803	-0.208717	0.323983	-0.286819
Contig36805_RC		0.347396	-0.042734	-0.126247	0.058449	0.036733	-0.166551	-0.026897	0.220982	0.335425	0.089883	0.003273	0.100519	0.095681	-0.104981	0.068109	0.062029	0.078479	0.087543	-0.062896	0.129097	0.053462	0.021278	0.023929	0.198835	0.015352	-0.051733	0.06751	0.026199	-0.040104	0.068058	0.112627	-0.437079	0.239162	-0.003879	0.172671	0.432994	0.100655	0.068914	-0.070584	-0.168315	-0.049604	0.111166	0.1393	-0.272863	0.155223	0.088214	-0.053467	-0.007402
Contig9714_RC		0.187283	0.051489	0.075044	-0.490377	-0.010819	-0.031315	0.123759	-0.114326	0.090663	-0.332717	0.396122	0.024507	0.244723	-0.128228	-0.375618	0.039586	0.184574	-0.366009	0.062675	0.081888	0.176985	-0.434547	0.164969	-0.263539	0.024978	-0.004645	0.236855	0.115744	-0.150362	-0.169537	-0.043492	-0.041569	-0.067776	0.230277	0.022141	0.347453	-0.072572	-0.376141	0.067335	0.340124	-0.04771	0.044643	-0.075103	0.229293	-0.102562	0.097338	-0.16285	0.214087
AL137589	DKFZP434K0410	0.200925	-0.160629	-0.11797	0.032653	-0.076854	0.124165	-0.044144	0.093138	0.443445	-0.0832	0.043704	0.117398	0.188838	0.20012	-0.035226	0.062424	-0.201568	0.195119	-0.028717	0.228587	-0.252555	0.271086	0.095915	0.17802	0.066148	-0.037125	-0.000846	0.032571	-0.081337	0.159949	0.24671	-0.068013	0.021646	-0.19291	0.069107	0.243171	-0.03818	-0.024953	-0.276428	-0.207799	-0.081522	-0.076226	0.183467	-0.168383	0.083282	0.214455	0.080565	-0.030509
NM_003392	WNT5A	-0.257605	-0.110798	-0.193335	-0.185515	-0.009798	-0.075585	-0.185032	-0.306482	-0.459232	-0.11465	0.218163	-0.247311	0.239434	-0.57909	0.159902	-0.202078	0.385694	0.040481	0.203368	0.034528	-0.155294	-0.105963	-0.032647	0.019262	-0.241105	0.475146	-0.15087	-0.271561	-0.107033	-0.177121	0.17715	-0.345987	-0.153124	0.444569	-0.171339	-0.495949	0.17509	-0.184076	0.56017	0.09464	-0.243999	0.023212	-0.092826	0.247018	0.045961	-0.358314	0.662586	-0.107321
Contig11648_RC		-0.671412	0.022305	0.127605	-0.010926	-0.181875	0.163665	-0.274297	0.574876	-0.386543	-0.332385	-0.195084	0.616192	-0.110771	-0.082235	-0.0361	-0.576828	-0.047664	-0.089743	-0.038314	-0.605853	0.052193	0.26237	-0.523158	-0.279474	-0.294042	-0.205037	-0.635281	-0.456542	-0.375329	-0.43195	0.138859	0.195953	-0.179443	-0.088705	0.207849	-0.538851	0.29398	-0.06281	0.058967	0.039599	0.127213	-0.3135	0.055991	0.106372	-0.071866	0.020766	0.341547	-0.797132
Contig29369_RC		-0.255614	0.033756	-0.03453	0.085596	0.384596	0.533011	-0.002437	-0.275565	-0.184483	-0.250175	0.210084	-0.453415	-0.07753	0.443586	-0.30166	-0.599444	-0.004386	0.132106	0.303706	-0.358107	0.064955	0.089497	-0.241849	-0.441434	-0.166303	0.196196	-0.450538	-0.258575	-0.004671	-0.445771	-0.199599	0.145239	-0.25641	0.022625	0.418942	-0.164748	-0.175793	0.031969	0.139369	0.582434	-0.326845	-0.16051	0.1244	0.029401	-0.008566	-0.539406	0.014217	-0.528488
AF257175	PECI	-0.214452	0.201748	0.019264	-0.030198	-0.13555	0.086508	0.152326	0.492368	0.247066	0.071256	0.066812	-0.188077	0.135969	0.252904	-0.0132	-0.090651	-0.067377	0.153123	-0.06459	-0.133279	0.089207	-0.251263	-0.096254	-0.040852	0.25034	0.145496	-0.207846	-0.121633	0.204569	-0.21489	0.024112	0.008675	0.121295	-0.005782	0.141077	0.040221	0.178322	-0.19031	0.350976	-0.011791	0.038649	0.174719	0.104987	0.054642	0.235336	-0.372684	0.028469	-0.681083
NM_006117	PECI	-0.282608	0.18362	0.058333	-0.052353	-0.16775	0.06761	0.085113	0.495971	0.154323	0.062658	0.014093	-0.013931	0.103145	0.238886	-0.003624	-0.111768	-0.067435	0.149363	-0.085554	-0.242437	0.049163	-0.278915	-0.099911	-0.153105	0.184347	0.137124	-0.236929	-0.30693	0.105819	-0.202992	-0.001904	-0.104244	0.076954	0.000076	0.049091	-0.002877	0.18733	-0.185526	0.310817	-0.017134	0.006688	0.165313	0.095689	0.016632	-0.031101	-0.033807	0.005205	-0.707805
NM_004281	BAG3	-0.26245	0.086175	0.277342	0.022531	-0.19218	-0.301287	0.104336	-0.037566	-0.138448	-0.247411	-0.228958	-0.056436	0.017626	-0.061499	-0.015625	-0.06687	-0.059488	0.181694	-0.041801	0.251494	-0.005383	0.124711	0.440153	-0.021273	0.419311	-0.182661	-0.094345	-0.070952	0.314413	-0.282929	0.040226	-0.261032	-0.03615	0.064351	0.084525	-0.048526	-0.016327	-0.017115	-0.260058	-0.343506	-0.140034	-0.210005	0.037676	-0.252592	-0.1577	0.064843	-0.059508	-0.24015
D80001	KIAA0179	0.706856	-0.086	0.071192	0.01087	0.113896	-0.004568	0.117006	0.02559	0.454411	0.11021	0.047517	-0.068028	-0.011824	-0.076841	-0.017823	0.146561	0.021542	-0.103004	0.044959	0.431893	0.00591	0.00733	-0.03643	0.27146	-0.007953	-0.023686	0.145051	0.053048	-0.034426	0.110597	0.054397	0.053718	0.08072	0.00563	0.13959	0.201945	-0.110159	-0.056906	-0.251236	-0.091922	-0.188386	0.047259	-0.074447	-0.220119	-0.085843	0.225637	0.06233	0.016326
Contig14683_RC		-0.406579	-0.240414	-0.158719	0.116231	0.335894	0.538679	-0.237804	-0.725238	0.182978	-0.375053	-0.500002	-0.838054	-0.287174	-0.001002	-0.405092	-0.382408	0.028598	0.184747	-0.083992	-0.005003	-0.04966	-0.188331	0.294953	-0.089897	-0.289176	0.354464	0.045637	0.224604	-0.003896	-0.334988	-0.447421	-0.167332	-0.494683	-0.230882	0.218036	-0.325484	-0.174729	0.138608	-0.400739	0.037314	-0.627306	0.005405	-0.069023	-0.268252	-0.322487	-0.774701	-0.042197	-0.530989
NM_005792	MPHOSPH6	-0.098796	0.23461	0.316209	-0.580359	-0.316984	-0.366036	-0.097881	-0.351131	-0.211838	-0.279856	-0.058119	0.272506	-0.341897	-0.157558	-0.527274	0.015696	-0.126636	0.027269	-0.380238	0.235175	-0.121995	-0.241682	0.130119	0.146696	0.042437	-0.27888	0.324976	-0.04259	-0.306798	-0.144854	-0.297782	0.098789	-0.103583	0.105405	-0.10091	-0.24579	-0.076119	-0.057089	-0.068737	0.073145	-0.212076	-0.257695	-0.146579	-0.088725	-0.166261	0.238371	-0.12999	0.144981
NM_005154	USP8	-0.13124	0.191447	-0.108689	-0.095919	0.183961	0.2184	-0.129145	-0.170983	0.040674	0.1123	-0.140581	-0.062472	-0.092728	0.170701	-0.105949	0.017488	0.146596	-0.020492	-0.000283	-0.249862	0.082557	0.039999	-0.005038	-0.407059	-0.386174	-0.004011	-0.027549	-0.078695	-0.278555	-0.294606	-0.239911	-0.063898	-0.214852	-0.265375	0.346678	-0.022472	-0.074157	0.047507	-0.040714	0.114127	0.230883	0.071134	0.202786	0.04684	0.008973	-0.202065	0.024278	-0.306355
NM_002296	LBR	0.132162	-0.163914	-0.140436	-0.006674	0.151803	0.2421	-0.255495	-0.116542	0.205081	0.026951	-0.011209	0.099882	-0.223938	-0.291772	-0.131545	0.025674	-0.027661	-0.070776	-0.028126	0.046525	0.021575	-0.002851	0.286841	0.129546	-0.007793	-0.074991	0.342735	0.168495	-0.048	-0.058249	-0.208814	-0.042472	-0.225812	-0.212419	0.058981	0.18701	-0.075086	0.23082	-0.224136	0.185862	-0.467334	-0.032622	-0.238493	0.093029	-0.032893	0.110245	-0.089426	0.030236
NM_001263	CDS1	-0.076188	0.086238	0.237211	-0.009606	0.085976	-0.060409	0.185143	-0.072572	0.002752	0.013056	-0.028454	0.021117	-0.095095	0.197243	-0.146907	-0.044569	0.019793	0.033674	-0.08481	-0.136195	-0.01289	0.076919	-0.214116	-0.227644	0.236812	0.247081	-0.017206	-0.04719	-0.026353	-0.263172	-0.073596	-0.004532	-0.350761	-0.171398	0.075634	-0.219727	0.13993	-0.007015	-0.035591	-0.251838	0.072008	0.17846	0.06949	-0.043129	0.131777	-0.116061	-0.045918	-0.327376
Contig35685_RC		-0.005931	0.108119	-0.029667	0.005627	-0.061124	-0.052785	-0.064873	0.304938	0.352445	-0.065224	-0.193102	-0.082183	-0.013491	-0.001635	-0.069375	-0.027306	-0.095505	-0.007853	-0.073775	-0.115596	0.031192	-0.222552	-0.044545	0.10281	-0.008479	-0.232925	0.122031	-0.01571	-0.128246	-0.290856	-0.091372	-0.010023	-0.182336	-0.172608	0.15188	0.2516	-0.045883	0.006749	-0.073094	-0.010792	0.05328	0.055886	0.097036	-0.183263	-0.03514	-0.199659	0.216955	0.012007
NM_006460	HIS1	-0.433712	-0.187127	0.099106	0.075614	-0.008935	0.077376	0.271159	-0.098733	-0.435667	-0.001122	-0.042025	-0.298914	-0.065262	-0.218986	0.154023	-0.320978	0.124171	-0.108838	-0.012462	-0.236539	0.100781	0.112656	-0.272762	-0.367378	0.161216	0.10422	-0.421313	-0.156367	0.053238	-0.150034	0.218748	-0.149976	-0.146773	-0.00326	0.119136	-0.436113	0.165619	0.009072	0.122111	-0.027137	0.143201	-0.003435	-0.099062	-0.007855	0.0594	-0.437134	0.102611	-0.302648
NM_000971	RPL7	-0.020969	-0.325404	-0.038043	-0.038127	-0.259002	0.189815	0.07953	0.302064	-0.182516	-0.207184	0.352199	-0.037144	-0.118006	0.024813	-0.126898	0.228795	-0.024617	-0.078566	-0.163824	-0.267064	-0.125856	-0.283506	0.042537	-0.352301	-0.309686	0.269773	0.010784	0.021946	-0.339075	-0.154602	-0.160228	-0.02267	-0.700902	0.062761	0.211407	-0.054419	-0.009463	-0.282745	0.196454	0.145394	-0.063495	-0.089181	0.204729	-0.043785	-0.124622	0.082751	-0.357921	0.00005
NM_005679	TAF1C	0.201344	-0.106091	0.080502	-0.007814	-0.130204	-0.049896	-0.0983	-0.058998	0.079321	0.09512	-0.152042	0.20174	-0.121571	-0.293981	0.014662	-0.236184	0.02204	-0.180984	-0.020532	0.118622	-0.03262	0.303081	0.049939	0.22241	0.063144	-0.413479	0.301672	-0.155361	-0.104746	0.050205	-0.164304	-0.017813	0.2286	-0.070211	0.190346	0.200115	-0.052471	0.111848	-0.327016	-0.027461	-0.049084	0.070647	-0.161344	0.111573	0.103264	-0.064996	0.243336	-0.003236
NM_001444	FABP5	0.196705	-0.307071	-0.050809	-0.100753	0.187535	-0.149562	-0.134936	-0.44572	0.526308	-0.096693	-0.549796	-0.253353	-0.298013	-0.666214	-0.158913	0.967129	-0.217188	-0.045946	-0.116241	0.884047	-0.331535	-0.281863	0.202861	0.163753	0.110921	-0.03145	0.624313	-0.003637	-0.376279	-0.07002	-0.177115	-0.220672	-0.339143	0.599963	-0.332214	-0.024731	-0.206557	-0.303861	-0.075135	-0.081341	-0.579458	-0.004142	-0.408603	0.08992	0.259681	0.05745	-0.158732	0.269795
NM_005586	MDFI	-0.04662	-0.752627	-0.090897	-0.416089	-0.358663	-0.460201	-0.493533	0.384354	-0.268899	-0.019162	-0.478739	0.170271	-0.204275	-0.354994	-0.091201	-0.21467	-0.161686	-0.418576	-0.42128	-0.13681	-0.382529	-0.154908	-0.164386	0.600948	-0.153671	0.12634	0.539165	-0.119917	-0.344613	0.466255	-0.192031	-0.052883	-0.297437	-0.320117	0.207803	0.420622	-0.032771	-0.384275	-0.078197	-0.361986	-0.223385	-0.269294	-0.190006	-0.060026	-0.099244	-0.555512	0.661512	0.173663
AF230904	CIN85	0.25164	-0.006092	-0.002186	-0.038937	0.104265	-0.03536	-0.08628	-0.162835	-0.120679	0.225245	-0.162503	-0.366813	-0.009954	-0.604504	-0.043535	0.089607	-0.08954	-0.072641	0.069303	0.388408	0.142561	-0.028686	0.314942	0.441853	-0.145574	-0.263081	0.364826	0.250287	0.149123	0.011444	0.22761	-0.101031	0.084624	-0.060655	-0.195473	0.435179	-0.081258	0.041898	-0.071544	-0.240919	-0.172227	-0.02822	-0.137913	-0.091594	0.144489	-0.22355	0.0175	0.135542
AF067420		-0.728603	-0.081185	-0.517134	-0.977731	-0.014098	0.86271	-0.68088	0.450311	-0.60758	0.3701	-0.382718	-0.323832	0.027934	-1.266514	0.022769	-0.957365	0.183651	-0.364843	0.730942	0.49607	0.6365	0.058402	0.447804	-0.658304	-0.771161	-0.523346	-0.997631	-0.287106	-0.316056	-0.434131	0.644918	-0.58516	-0.187241	0.30874	-0.639158	-1.111324	-2	0.03193	-0.342198	-0.937467	-0.62928	0.096684	-0.442158	-0.434973	-0.106149	-0.437487	0.070533	-0.623653
NM_006226	PLCE	-0.255714	-0.243681	-0.021111	0.072349	-0.046578	0.115288	0.095294	-0.008708	-0.463126	0.195303	0.098137	-0.635018	-0.026135	0.149252	0.026644	-0.08708	-0.134038	-0.097132	0.368019	-0.387353	0.077582	-0.300094	-0.255474	-0.462052	0.066942	-0.022326	-0.501846	-0.27715	-0.357894	-0.275245	0.030203	-0.000278	-0.418668	-0.320528	0.110507	-0.665111	-0.050049	-0.251004	0.043105	0.491332	0.398235	-0.130607	-0.184525	0.207501	0.048793	-0.310819	0.499692	-0.284545
NM_001084	PLOD3	0.260842	-0.175572	-0.041871	-0.156916	0.021002	-0.252627	-0.055373	-0.085344	0.217567	-0.000099	-0.022247	-0.141336	0.072817	-0.242174	-0.097006	-0.082347	0.025039	-0.115549	-0.096507	0.148653	-0.098343	-0.012853	0.383815	0.510139	-0.234506	-0.298605	0.245371	0.135001	-0.001576	-0.013164	-0.007783	0.034411	0.279621	0.020323	-0.181061	0.11145	-0.048762	-0.006055	-0.454413	-0.341334	-0.12614	-0.089888	-0.032021	-0.185426	-0.10349	0.069936	0.09589	0.332816
NM_003894	PER2	0.091019	0.106682	0.138304	-0.157912	0.106288	-0.130795	0.105203	-0.046647	-0.113338	-0.012567	0.17865	0.10065	0.104558	0.005781	0.087293	-0.39013	0.24491	-0.039898	0.116025	-0.011212	0.345357	0.191714	0.151864	-0.258278	0.250485	0.11224	-0.09978	0.000041	0.352781	-0.020379	0.120029	-0.091499	0.092891	0.212225	-0.088287	0.15677	0.091671	-0.074408	-0.014866	0.008521	-0.083503	0.131721	0.219134	-0.059246	0.09816	0.174051	0.224253	-0.044399
NM_012291	KIAA0165	0.16588	-0.064718	-0.22541	-0.084689	-0.140878	-0.369999	-0.114898	0.154048	0.157569	0.140268	-0.251616	-0.121123	-0.013111	0.094523	-0.33098	-0.078972	-0.207032	0.275966	-0.219416	0.101455	-0.189238	-0.010482	0.038893	0.18152	0.112785	-0.316774	0.335353	-0.02515	-0.174292	0.173435	-0.297748	0.232967	0.161892	-0.169168	-0.071346	0.530926	-0.293156	0.152952	-0.422841	0.074624	-0.182132	-0.341018	-0.053191	-0.146228	-0.145825	0.322578	-0.356128	0.046098
NM_004338	C18ORF1	-0.112628	0.12052	-0.282505	0.276395	0.087351	-0.092582	0.017443	0.0024	-0.517709	-0.19857	-0.075769	-0.500717	0.117149	-0.268809	0.162589	-0.209649	0.200707	-0.229528	0.252301	-0.369005	0.186617	0.068405	-0.295824	-0.178855	0.057423	-0.040284	0.139055	-0.14104	0.011665	-0.162964	0.413647	-0.063997	-0.14882	-0.089406	0.121506	-0.192195	-0.01801	0.480698	0.073733	0.283454	0.101746	0.237008	-0.079123	-0.048721	0.039149	0.52525	0.273244	-0.290375
Contig35288_RC		-0.024173	0.034777	-0.049202	-0.044201	-0.109067	0.160147	-0.019061	0.264991	0.275704	0.038608	0.216417	0.589916	0.064064	0.166111	0.036011	0.002838	-0.054377	-0.189801	0.066449	0.149582	0.015366	-0.084816	-0.177887	-0.156969	-0.036788	0.018597	-0.103201	0.155645	-0.056458	0.249204	-0.054105	-0.044542	0.17476	0.082181	0.015852	-0.074346	-0.208386	0.044464	0.177165	-0.133609	-0.190244	-0.142921	0.027741	-0.233439	-0.042966	0.05518	0.105047	-0.142271
NM_001463	FRZB	-0.436846	-0.038121	-0.133368	-0.006855	0.173327	-0.122869	-0.025514	-0.101058	-0.474932	-0.019902	-0.04037	-0.631129	0.067325	-0.501136	0.263001	-0.640719	0.162224	-0.378445	0.104605	-0.451544	0.074274	-0.030704	-0.163787	-0.385369	-0.08262	-0.105731	0.484067	-0.229908	0.305956	-0.159321	0.282041	-0.562174	0.178872	0.290847	-0.34157	-0.415509	-0.040784	0.158239	0.087	-0.034768	-0.235695	0.252539	-0.151801	-0.071746	0.320998	-0.179871	0.143886	-0.396511
NM_004358	CDC25B	0.121595	-0.070254	-0.186679	-0.341901	-0.366874	-0.457688	-0.339903	0.23296	0.177947	-0.195657	-0.434973	-0.028784	-0.161505	-0.194901	-0.166161	0.317174	-0.245176	0.19477	-0.304548	0.4734	-0.146815	-0.182492	0.185288	0.347879	-0.076203	-0.381047	0.527305	-0.023786	-0.312761	0.414806	-0.393026	0.376748	0.044719	-0.100742	-0.172038	-0.25457	-0.30738	-0.063113	-0.417618	-0.227082	-0.114711	-0.32818	-0.072328	-0.289957	-0.300252	-0.081655	-0.479458	0.372056
D43951	KIAA0099	0.246609	0.047411	-0.046602	0.07628	0.042085	0.005904	0.039775	-0.146124	-0.11563	-0.126252	-0.04757	-0.140364	0.129881	0.101555	0.118591	0.179377	0.14669	-0.170524	0.040009	0.040267	0.082658	0.247902	-0.066126	-0.029052	0.172586	0.039382	0.048825	-0.044555	0.184189	-0.012704	0.268643	0.103082	0.079129	0.09526	-0.007381	0.255007	0.072492	-0.083929	-0.056993	0.039303	0.047003	-0.01927	0.097815	-0.093216	0.102536	-0.474469	0.020126	-0.040313
Contig45725_RC	C321D2.4	-0.009753	-0.149787	-0.161618	-0.007407	-0.076078	-0.011186	-0.04687	0.309012	0.113988	0.088295	0.022464	0.169083	0.053473	0.284808	-0.054133	-0.183013	-0.178952	0.186876	-0.023707	0.015335	-0.019838	0.083017	0.006082	0.403849	-0.068442	-0.330563	0.083382	-0.113377	-0.083917	0.292648	0.003412	0.196396	0.090583	-0.030712	0.036776	0.143938	-0.061779	-0.056097	-0.292635	0.032046	-0.064815	-0.155561	0.078805	-0.025066	-0.068726	0.298244	-0.076433	-0.16896
NM_005585	MADH6	-0.270529	0.047143	0.026444	-0.038029	0.207362	-0.044057	-0.143313	0.283795	-0.404918	0.016163	-0.0852	0.229663	-0.029681	-0.305454	0.112141	-0.041091	0.095164	0.071861	0.084785	-0.258224	0.305437	-0.043303	-0.207926	-0.088662	-0.102899	-0.151341	0.293336	-0.15304	0.031642	0.127846	0.145283	-0.092627	-0.109929	-0.027084	0.141084	-0.274313	0.02222	0.077605	-0.1156	0.064654	0.007534	0.259207	0.029496	0.058374	0.184954	0.144277	0.462481	0.280096
AF155117		0.086723	0.017691	-0.200127	0.01148	0.100597	-0.104378	-0.160464	-0.3394	0.523097	0.18759	0.049546	-0.045758	-0.327238	-0.057889	-0.300969	0.104311	-0.01226	0.390305	-0.199697	0.053286	-0.233084	0.020025	-0.031836	-0.234119	-0.089284	-0.138025	0.24955	0.160809	-0.440802	-0.128126	-0.271638	0.130626	-0.40912	-0.438683	0.100226	-0.188958	-0.180881	0.106907	-0.06134	0.136228	0.08191	-0.197986	0.009225	-0.189141	0.052975	0.162852	-0.482911	-0.088416
NM_005783	APACD	0.028856	0.014328	0.062612	-0.02094	0.011131	-0.055055	0.056802	-0.042754	-0.290979	-0.112623	0.004259	-0.341189	-0.15784	0.212696	-0.237294	0.136416	-0.078955	-0.007628	-0.009245	-0.005387	-0.167711	-0.251237	0.01971	-0.32613	-0.197651	0.063639	0.167521	0.053773	-0.075078	0.120335	-0.119187	-0.023529	-0.479813	-0.269023	-0.16978	-0.238061	-0.106453	-0.002564	0.406093	0.086595	0.029339	0.224755	-0.078964	0.11149	-0.00147	0.327196	-0.1697	0.188914
NM_004938	DAPK1	0.331869	0.102115	-0.147029	0.040335	0.086027	-0.062103	-0.150916	-0.212536	-0.112382	-0.052231	-0.140197	0.000917	-0.006727	-0.472706	0.112915	0.092824	-0.255597	-0.103314	-0.019143	-0.135513	-0.093507	0.002289	0.14912	0.361807	-0.069956	-0.165843	0.29363	0.212233	-0.052345	0.050561	-0.050558	-0.243055	-0.056324	-0.184788	-0.127192	0.532828	-0.246762	0.090971	-0.232628	-0.007464	-0.199839	-0.010966	-0.205265	0.128327	-0.058777	0.466503	0.121466	0.300319
NM_005781	ACK1	-0.147668	-0.116377	-0.179121	0.002252	0.13206	0.15486	0.141616	0.090125	-0.215118	0.161659	0.110609	0.041216	0.12437	-0.094632	0.145783	-0.178083	-0.040698	0.028941	-0.101404	-0.034097	0.029458	0.295461	-0.138642	0.319565	-0.067925	-0.194969	-0.149965	-0.182426	0.289849	0.041948	0.087046	-0.028208	0.094493	0.002701	-0.033893	-0.207704	0.109498	0.052661	-0.302734	-0.082886	0.019925	-0.098637	0.040295	0.043926	0.122407	-0.442789	0.111527	-0.376849
NM_012288	KIAA0057	0.052195	0.07947	0.359988	-0.051036	0.070518	-0.024344	0.000389	0.049054	-0.228759	0.229114	-0.001641	-0.097109	0.095404	-0.434823	0.232389	0.045456	0.090965	0.031505	0.042712	-0.291926	-0.009168	0.147062	0.105654	0.193931	-0.04173	-0.049909	0.028561	0.18902	0.005596	0.037409	-0.0287	-0.028745	0.357416	-0.02106	-0.032927	-0.131759	0.072913	-0.019373	-0.089953	-0.260992	-0.120538	0.024491	0.078609	-0.058872	0.056655	-0.233498	0.104982	0.061463
NM_003311	TSSC3	-0.250318	-0.125523	0.001475	-0.383578	-0.345882	-0.686313	-0.413635	-0.282868	-0.089273	-0.428728	-0.427339	-0.069364	-0.117012	0.380176	-0.355456	0.162194	0.02966	-0.281665	-0.155749	0.472816	-0.282547	-0.201961	0.422389	-0.03703	-0.511827	-0.012857	-0.032399	0.103606	-0.706127	-0.148456	-0.256159	0.826951	-0.145859	0.253671	-0.466276	-0.195248	-0.358865	-0.094803	-0.40262	-0.342163	0.153961	-0.709613	-0.116252	-0.269909	-0.451746	-0.46684	-0.209708	0.304165
NM_005827	UGTREL1	-0.325821	0.833517	-0.130086	-0.210994	-0.237457	-0.225576	-0.002846	-0.341109	-0.222036	-0.074666	-0.208608	0.593101	-0.141257	-0.124109	-0.305419	0.179537	-0.25137	-0.202122	-0.244515	-0.205681	-0.275125	-0.242989	-0.201729	-0.223461	0.131265	-0.251054	-0.099557	-0.191494	-0.437052	0.020481	-0.216917	-0.284049	-0.273906	-0.05464	0.382824	-0.188128	-0.221238	-0.184146	-0.127499	-0.354745	0.05303	0.027009	-0.190192	-0.100383	-0.305214	0.176104	-0.263415	-0.158485
NM_006457	LIM	-0.0977	0.005616	0.012562	-0.126969	-0.07036	-0.122896	0.008685	-0.261105	0.028468	-0.05869	0.094041	-0.383462	-0.080008	1.046137	-0.013193	-0.253126	0.188732	0.136445	-0.159843	-0.07964	-0.058104	0.151666	0.027326	-0.105891	-0.07445	0.032585	-0.19108	0.048224	-0.087433	-0.013977	-0.154235	-0.158747	-0.054291	-0.130806	-0.113372	-0.118417	0.161582	-0.017657	-0.048746	-0.243748	0.138503	-0.092165	0.142035	-0.072645	-0.178552	-0.229006	-0.189941	-0.011997
AI350096		-0.04684	-0.275254	-0.057769	0.076227	0.133913	0.009854	0.14486	-0.08837	0.146304	-0.194222	0.027604	-0.283278	-0.304676	-0.316437	0.003098	-0.208688	0.101899	-0.241296	0.134657	-0.130264	0.188348	-0.031702	0.286674	-0.081873	0.048082	0.288487	-0.193528	-0.101835	0.219736	-0.25581	-0.153955	-0.305167	-0.455261	0.094125	0.4008	-0.00516	0.066634	0.154874	-0.147417	0.203092	-0.551384	-0.090086	0.144406	0.016882	-0.01636	-0.145803	0.05967	-0.353732
NM_004424	E4F1	-0.175971	-0.075243	0.040374	-0.053936	-0.117653	0.09667	-0.143757	0.024116	-0.220096	-0.114498	-0.007657	0.062827	0.05829	-0.022641	0.073948	-0.210476	-0.124298	0.091101	-0.094005	-0.266704	0.027378	0.210863	-0.272706	-0.02101	-0.005744	-0.370635	-0.137069	-0.218934	-0.183127	0.068403	0.217716	0.19946	-0.001357	0.063394	-0.012356	-0.071152	0.115675	-0.203794	0.063016	0.238823	0.035864	-0.105629	0.00403	0.096826	-0.009501	0.032072	0.088898	-0.084974
Contig44054_RC		-0.210207	0.688158	-0.090378	0.006337	-0.071473	-0.204962	0.197175	-0.36576	-0.466718	0.044621	-0.118083	-0.221711	-0.084139	-0.111698	-0.147988	-0.230159	0.028663	-0.022858	0.100123	-0.205546	-0.042452	-0.157338	-0.117719	-0.272441	0.247958	0.021336	-0.242185	-0.337075	0.036493	0.241691	0.068149	-0.23968	-0.1545	0.185983	-0.243416	-0.182664	-0.045268	0.012959	-0.041669	-0.409874	0.078945	0.157185	0.023772	-0.11134	-0.16772	-0.084996	-0.113154	-0.156511
NM_005831	NDP52	-0.127174	0.602845	-0.086248	0.036671	0.045731	0.00331	0.133942	-0.281656	-0.278675	0.136356	0.052772	-0.309043	0.036267	-0.037642	-0.119482	-0.160827	-0.087346	0.017139	0.135393	-0.031157	-0.045429	0.046837	-0.173993	-0.150371	0.504101	-0.016873	-0.266479	-0.077334	0.123908	-0.052723	0.084499	-0.017406	0.012533	0.01277	-0.06562	-0.100913	-0.076827	0.098271	-0.039842	-0.314743	0.172433	0.132814	-0.086183	-0.041482	-0.074664	-0.016859	0.013239	-0.207112
AB011121	KIAA0549	-0.08408	0.354494	0.008951	0.049165	0.111317	0.204217	0.09046	-0.128193	-0.165549	0.020741	-0.108048	0.000592	-0.047446	-0.203147	-0.049522	-0.02944	0.10445	-0.166613	0.125931	-0.294102	0.223049	0.105114	-0.292538	-0.514334	-0.187915	-0.030317	-0.094502	-0.004503	0.16813	-0.292962	0.084257	0.171633	-0.083835	-0.296977	0.013662	-0.217076	0.103414	0.204299	0.243572	0.234993	-0.059229	0.07308	-0.119147	0.122008	0.088339	-0.050838	-0.062043	-0.242779
Contig30825_RC		0.03463	-0.073781	-0.044159	0.188653	0.027616	0.251237	-0.039607	-0.382693	0.461729	-0.138896	-0.037412	-0.321072	-0.154418	-0.070983	0.033935	0.123495	0.038156	-0.158939	0.082855	-0.084613	0.170938	0.223523	-0.023502	-0.223118	0.09757	0.267162	0.177541	-0.031122	0.062121	-0.195044	-0.206031	0.042453	-0.31143	-0.278238	0.394142	0.072702	-0.00846	0.15558	-0.003578	0.252036	-0.438723	-0.018179	-0.01439	0.012357	0.067533	-0.316544	-0.104678	-0.313044
NM_015909	LOC51594	-0.110996	-0.098746	-0.037457	-0.060519	0.098348	0.168958	0.009198	0.1027	-0.082608	0.021517	0.100421	-0.087715	0.080009	-0.267726	0.039188	-0.029351	0.093705	-0.045046	0.079742	-0.119476	0.101529	-0.02773	-0.095914	-0.229928	-0.011186	0.203846	0.193962	-0.065459	0.190489	0.069147	0.143356	-0.07435	0.07069	0.077152	-0.063286	0.043342	0.09208	0.163104	-0.061866	-0.188351	-0.088926	-0.004389	0.035685	0.008316	-0.093874	-0.008376	0.221213	-0.072261
NM_014674	KIAA0212	0.163255	0.114454	0.033881	0.124038	0.004527	0.194126	0.105966	-0.415258	-0.194874	-0.091351	-0.049568	-0.002865	0.08718	0.055304	-0.159227	0.101053	0.037987	0.148807	-0.030332	-0.201502	0.086812	-0.000546	0.032544	-0.315338	0.126473	-0.011769	-0.233386	0.015802	-0.057194	0.021919	0.026351	-0.052952	-0.215433	0.177342	-0.30718	-0.289107	-0.044816	0.097025	0.157872	-0.060593	-0.010151	-0.127702	-0.139669	0.146604	0.019084	-0.098719	-0.174787	-0.118651
M82882	ELF1	0.213182	0.010454	-0.097545	0.102468	0.183254	0.067385	0.099899	-0.154281	-0.214485	-0.065314	-0.145322	0.014403	0.011043	0.182665	0.071918	-0.176237	0.076507	-0.112799	0.161602	-0.07641	0.150223	0.264097	-0.016731	-0.121996	-0.111328	-0.079345	-0.16485	-0.05168	0.027095	-0.040607	0.100512	0.272826	-0.214933	-0.109792	-0.023334	-0.099753	0.038971	-0.037761	-0.028422	0.110183	-0.11085	-0.138592	0.012513	-0.007198	0.070445	-0.135962	0.116009	-0.202654
Contig54965_RC		0.117041	0.093197	0.041234	-0.036556	-0.215996	-0.26056	0.019273	-0.190088	-0.034913	0.055677	-0.144554	-0.352951	0.101899	-0.084912	0.090325	0.108337	0.003929	-0.278494	0.008529	0.437962	0.025153	0.079607	0.103258	0.535556	-0.116049	-0.120289	0.062415	0.308135	0.359705	0.157051	0.180558	-0.042118	0.210581	-0.099503	-0.09485	0.046951	0.040709	0.173665	0.239476	-0.167009	0.107334	0.070231	0.060259	-0.040548	0.087914	0.276879	-0.003835	0.123143
NM_000793	DIO2	-0.117992	0.077875	-0.154239	0.420583	0.192355	0.088047	-0.170307	-0.194745	-0.45825	-0.028765	0.021787	-0.196808	0.026882	-0.681154	0.409909	0.011699	0.538374	0.235432	0.217434	-0.013428	-0.014675	0.031923	0.118543	-0.224846	-0.207976	0.393788	-0.209786	-0.002053	0.305731	-0.340213	0.408763	0.180632	-0.185621	0.156727	-0.232538	-0.412612	0.100574	0.040115	0.253855	-0.243298	-0.000698	0.229699	-0.201372	0.155894	0.224089	-0.425394	-0.147195	-0.191452
NM_013989	DIO2	-0.249118	0.061512	-0.253662	0.305762	0.180155	-0.024648	-0.216524	-0.262697	-0.569491	-0.102974	-0.014254	-0.463743	0.05033	-0.597285	0.415055	-0.021241	0.50452	0.236706	0.165349	-0.026887	-0.047548	-0.01532	-0.036091	-0.242355	-0.224843	0.423139	-0.279696	-0.042886	0.311271	-0.375572	0.36289	0.228651	-0.311736	0.163234	-0.182431	-0.530307	0.120105	0.063204	0.304841	-0.197298	0.050965	0.207259	-0.220365	0.10431	0.244788	-0.411026	-0.076157	-0.193628
X74794	MCM4	-0.023235	-0.011343	-0.183878	-0.188248	-0.17183	0.079553	-0.024358	0.182639	0.202759	-0.000932	0.04996	0.467097	0.062603	0.041664	-0.002957	0.268977	-0.134278	0.174346	-0.1028	0.113774	-0.0378	-0.162379	0.026106	0.089675	-0.017219	-0.165812	0.089538	-0.068667	-0.082909	0.397276	-0.012678	-0.100665	-0.093009	0.169907	-0.043891	0.061162	-0.267893	-0.056745	-0.020191	-0.176288	-0.168276	-0.169582	0.029099	-0.250094	-0.149457	-0.063262	-0.082848	0.136664
NM_001236	CBR3	0.143947	0.115703	0.137833	-0.055506	-0.167488	-0.08472	-0.213884	0.116119	-0.027424	0.056541	-0.210652	0.230171	-0.024902	0.426888	-0.232721	-0.176609	-0.269931	-0.184661	-0.064361	0.194121	-0.135044	-0.479949	-0.068888	-0.002935	-0.37807	-0.206909	-0.359468	-0.074632	-0.182511	0.025942	-0.203904	-0.167782	-0.03804	0.41524	-0.17503	0.293659	-0.206363	-0.435441	-0.107443	-0.485838	0.13203	-0.248553	0.205423	-0.192945	-0.102223	-0.006016	-0.089988	0.17415
AB028999	KIAA1076	-0.010893	0.013066	0.021352	-0.012897	0.154197	0.171805	-0.175759	0.173895	-0.025579	0.103199	0.031253	0.099412	0.067264	-0.021499	0.182563	-0.143802	0.077473	0.057657	0.059077	0.076728	0.063896	0.291487	-0.149541	0.072726	0.092143	0.039247	-0.081782	-0.160092	-0.048299	-0.082344	0.057561	0.028469	0.263724	0.009803	0.194142	-0.05915	0.081649	0.123715	-0.328087	-0.220722	-0.06709	-0.191705	0.024322	-0.202585	-0.007102	-0.115017	0.128965	-0.148998
NM_002614	PDZK1	-0.795137	-0.849826	-1.032394	-0.473097	-0.3774	-0.391535	0.79512	-0.683187	-0.921906	-0.19677	-0.674202	-0.934929	-0.478612	-0.810878	0.070707	-1.292879	0.188215	-0.904991	0.315786	-0.781655	-0.544702	-0.315059	-0.880679	-0.893903	-0.802195	-0.58533	-1.058745	-0.989745	-0.981039	-0.578142	-0.258477	-0.513114	-0.031162	0.153845	-0.232679	-0.813791	0.135567	-0.781776	0.371239	0.188651	-0.453177	-0.275669	-0.570786	-0.322722	-0.79774	-0.836199	-0.899629	-0.803153
NM_000104	CYP1B1	0.453282	-0.219949	0.028445	-0.139615	0.026121	-0.12877	-0.219206	-0.531863	0.970834	-0.016241	-0.333822	-0.027054	0.143032	-0.102931	-0.433057	-0.453913	0.011719	0.113098	-0.080674	0.659395	0.047756	-0.063385	0.233536	-0.426083	-0.382567	-0.089025	-0.147206	0.127673	-0.159087	-0.224168	-0.043345	-0.279507	-0.24744	-0.144701	-0.213209	0.771863	-0.012715	0.218426	0.031746	0.026612	-0.103302	-0.200749	0.003891	0.013957	0.274559	-0.397931	-0.545295	0.020768
NM_006636	MTHFD2	0.169475	0.192863	0.201869	-0.246481	-0.197386	-0.163194	-0.02389	0.094258	-0.059108	-0.154815	-0.028951	0.149358	-0.114971	0.197053	-0.129862	0.20906	-0.216941	0.078247	0.014986	-0.041957	0.093988	-0.28113	-0.064979	0.30691	0.239072	-0.187445	0.349955	-0.080143	-0.229955	0.163532	-0.233071	0.051107	0.002702	0.002076	0.107794	0.283276	-0.25908	0.017	-0.017623	0.054503	-0.059118	0.016063	-0.055638	0.003236	-0.148626	0.06105	-0.197528	0.243571
NM_000303	PMM2	0.016813	-0.111031	0.132791	-0.027181	-0.083041	-0.063948	0.018996	-0.028317	-0.064541	0.14468	-0.116659	-0.052394	0.209948	-0.011809	-0.101785	-0.275967	-0.162685	0.174265	-0.109953	0.264447	-0.139469	0.012738	-0.011407	-0.005618	-0.154442	-0.302758	-0.073401	0.122382	0.011927	0.09304	0.156565	0.182874	0.05705	-0.143372	-0.07747	0.257254	0.078804	-0.180023	-0.013298	-0.133107	0.084788	-0.218622	0.086094	0.111518	0.019965	0.044244	-0.0643	0.044069
NM_002197	ACO1	-0.230597	-0.174287	0.165087	-0.042102	0.101312	0.093711	0.086969	-0.241182	-0.06649	0.217975	0.0518	-0.062448	0.223518	-0.311839	0.210406	-0.094722	0.069452	-0.277602	0.212234	0.131363	0.022446	0.031466	0.102868	0.380415	0.07527	-0.020758	-0.027957	0.115962	0.22519	0.062384	0.136815	-0.316017	0.209548	0.231579	-0.063899	-0.241621	0.228187	-0.022732	-0.002606	-0.370501	-0.198056	0.196842	-0.019742	0.035316	0.08153	-0.327024	0.134793	-0.040468
AB014567	KIAA0667	0.025365	-0.297589	-0.127259	-0.481827	0.062916	-0.11955	-0.15403	-0.265313	0.240443	-0.107392	-0.176216	-0.367945	-0.080733	0.04755	-0.113201	0.130026	0.003614	-0.483595	-0.085295	-0.131315	0.087726	-0.046969	-0.154536	-0.486211	-0.27841	-0.015494	0.238573	-0.152775	-0.170067	0.804513	-0.182574	-0.259431	0.498561	0.030096	-0.152393	0.239402	-0.199805	-0.035593	-0.261814	-0.497476	0.072385	0.207631	-0.082987	0.035654	-0.080387	0.447643	0.235421	0.133188
NM_007043	HRB2	-0.15787	0.173698	-0.164917	0.142887	0.049306	0.079542	0.081643	-0.285043	-0.062493	-0.025529	-0.134285	-0.111665	-0.339909	-0.097014	-0.340326	0.1485	-0.057707	-0.049856	-0.233256	-0.19604	-0.187726	-0.115204	-0.047592	-0.36188	-0.303759	0.127082	-0.205981	-0.222185	-0.260069	-0.332898	-0.296375	0.203407	-0.422368	-0.319595	0.171167	-0.125308	0.024421	-0.096065	0.18082	0.320983	0.170672	-0.161317	0.005167	-0.039869	-0.036347	-0.242629	-0.355144	-0.021194
NM_005829	AP3S2	-0.313805	0.306461	0.17146	-0.103692	-0.067621	-0.022277	0.082412	0.152013	-0.293512	-0.069093	0.005488	-0.009306	0.090103	-0.028611	0.020421	-0.062178	-0.036524	0.199019	0.0251	-0.24151	0.113843	-0.045538	-0.228268	-0.141781	0.155622	-0.15635	-0.01674	-0.322576	-0.225682	0.235221	0.060495	-0.109475	-0.073382	0.244733	0.16515	-0.359124	-0.031705	-0.086647	0.09104	-0.20566	0.020993	-0.018457	0.031457	-0.009716	0.011411	-0.001215	0.051169	0.208279
NM_003750	EIF3S10	0.38703	0.065017	0.025185	0.144194	0.015335	-0.00447	0.080183	-0.21841	-0.268914	-0.137404	0.081035	-0.080656	-0.086071	0.291498	-0.259507	0.179848	0.168269	0.072802	0.098747	-0.046831	-0.012594	0.048546	0.121987	-0.249911	-0.101375	0.2052	0.091362	-0.123506	0.117468	-0.134602	-0.004884	-0.09108	-0.160212	-0.104053	0.17449	0.164293	-0.051578	-0.094935	-0.069633	0.02286	0.096843	-0.003306	0.234805	0.000153	-0.051808	0.255049	-0.030284	-0.101274
[truncated: 4,069 more rows]
[truncated: 32 more columns]
