# Supplementary material for: Predicting a local recurrence after breast-conserving therapy by gene expression profiling
Source: Breast Cancer Res. 2006 Oct 30;8(5):R62. doi: 10.1186/bcr1614 (PMC1779489; doi:10.1186/bcr1614)
Supplement: Additional file 8 — An Excel file containing the results from the PAM analysis. [file bcr1614-S8.xls]

## Sheet: PAM Output
List of Significant Genes for Threshold = 0.8
Settings Name: Settings1
Offset Quantile	50		Offset Value	0.188178
Contrast	both		RNG Seed	362436069
Prior Distribution (Sample Prior)
	Class	1	2
	Prob.	0.888889	0.111111
id	name	1 score	2 score
NM_018509	PRO1855	-0.0765	0.6123
Contig56307		0.0712	-0.5694
NM_005319	H1F2	-0.0694	0.5554
NM_000495	COL4A5	0.0642	-0.5133
NM_004616	TM4SF3	-0.0579	0.4636
AJ223352	H2BFS	-0.0548	0.4385
NM_002443	MSMB	-0.0512	0.4095
NM_003516	H2AFO	-0.0493	0.3945
NM_002416	MIG	-0.0483	0.3868
NM_004859	CLTC	-0.046	0.3684
NM_014380	DXS6984E	0.0423	-0.3386
NM_000269	NME1	-0.0408	0.3264
NM_001504	GPR9	-0.0405	0.3236
NM_001565	SCYB10	-0.0401	0.3208
NM_003832	PSPHL	-0.0396	0.3167
X57809	IGL@	-0.0395	0.3157
NM_003225	TFF1	-0.0394	0.315
Contig46937_RC		0.0393	-0.3147
AF103458		-0.0391	0.3125
NM_000239	LYZ	-0.0387	0.3094
Y14737	IGHG3	-0.0381	0.3047
AF000974	TRIP6	0.038	-0.3037
NM_002266	KPNA2	-0.0376	0.3005
X51630	WT1	-0.0374	0.2996
Contig43476_RC		-0.0374	0.2993
NM_014696	KIAA0514	0.0373	-0.2983
NM_016001	LOC51096	-0.0365	0.2921
Contig41413_RC		-0.0362	0.29
NM_002816	PSMD12	-0.0356	0.2851
Contig54667_RC		-0.0353	0.282
NM_002456	MUC1	0.0352	-0.2819
X57819	IGL@	-0.0345	0.2758
NM_000734	CD3Z	-0.0342	0.2737
NM_016504	LOC51264	-0.0337	0.2693
AW518944_RC		-0.0336	0.2687
AF161410		-0.0333	0.2664
Contig28030_RC		-0.033	0.2642
M27749	IGLL1	-0.0327	0.2619
Contig42582		0.0325	-0.2603
NM_003528	H2BFQ	-0.0325	0.2601
Contig55044_RC	DECR2	0.0323	-0.2586
NM_020664	DECR2	0.0321	-0.2568
NM_021078	GCN5L2	0.0321	-0.2565
NM_012258	HEY1	-0.0308	0.2462
AL049450		-0.0307	0.2455
Contig40120_RC		-0.0305	0.2442
NM_014767	KIAA0275	-0.0304	0.2435
NM_002614	PDZK1	-0.0304	0.2428
Contig33121_RC		-0.0302	0.2419
NM_007241	EAP30	-0.0302	0.2418
NM_018469	HT008	-0.0298	0.2386
Contig53307_RC		0.0298	-0.2384
Contig44054_RC		-0.0298	0.2384
Contig49388_RC		0.0298	-0.2381
Contig42101_RC		-0.0292	0.2332
NM_007315	STAT1	-0.0291	0.2324
NM_006875	PIM2	-0.0284	0.2272
NM_020198	GK001	-0.0284	0.2269
Contig30480_RC		0.0282	-0.2256
NM_002123	HLA-DQB1	-0.0281	0.2248
Contig3677_RC	CBFB	-0.028	0.2236
Contig47563_RC		-0.0279	0.2235
Contig51352_RC		-0.0275	0.2203
Contig44265_RC		-0.0273	0.2188
NM_018842	LOC55971	0.0273	-0.2185
NM_005827	UGTREL1	-0.0269	0.2151
NM_014935	KIAA0969	0.0269	-0.2149
Contig45856		-0.0268	0.2144
NM_016459	LOC51237	-0.0266	0.2128
NM_007246	KLHL2	-0.0264	0.2115
NM_004577	PSPH	-0.0264	0.2114
NM_003311	TSSC3	-0.0263	0.2103
NM_001275	CHGA	-0.0259	0.2071
NM_003500	ACOX2	-0.0258	0.2067
NM_001838	CCR7	-0.0255	0.2038
NM_006054	RTN3	-0.0255	0.2037
AL137725		0.0254	-0.203
Contig38652_RC		0.0253	-0.2023
NM_014112	TRPS1	0.0252	-0.2013
NM_000926	PGR	0.0251	-0.201
Contig45708_RC		0.0249	-0.1994
X93006		-0.0248	0.1987
NM_018271	FLJ10916	0.0248	-0.1983
NM_001185	AZGP1	0.0248	-0.198
NM_006235	POU2AF1	-0.0247	0.1973
NM_003161	RPS6KB1	-0.0246	0.1964
NM_003961	RHBDL	0.0245	-0.196
NM_018556	SIRP-b2	-0.0244	0.1951
NM_000165	GJA1	0.0244	-0.1951
Contig56263_RC	FLJ21080	0.0243	-0.1947
NM_004428	EFNA1	0.0242	-0.1937
NM_005586	MDFI	0.0242	-0.1936
NM_005674	ZNF239	0.0242	-0.1933
Contig2339_RC		-0.0236	0.1892
Contig57496_RC		-0.0236	0.1885
NM_012449	STEAP	0.0233	-0.1861
NM_000399	EGR2	-0.023	0.1838
NM_006682	FGL2	-0.0229	0.1833
Contig3820_RC	LOC56898	0.0229	-0.183
K02403	C4A	0.0228	-0.1825
NM_002104	GZMK	-0.0228	0.1824
Contig10890_RC		-0.0227	0.1819
AF103375	IGKV3D-15	-0.0227	0.1814
Contig45703_RC		-0.0227	0.1814
NM_001254	CDC6	-0.0226	0.181
NM_002985	SCYA5	-0.0225	0.1802
NM_005831	NDP52	-0.0223	0.1785
NM_001432	EREG	-0.0223	0.1782
NM_012429	SEC14L2	0.0223	-0.1781
AF038193		-0.0222	0.178
NM_018660	LOC55893	0.0222	-0.1775
NM_014321	ORC6L	-0.0221	0.1764
NM_016002	LOC51097	0.022	-0.1757
AL137540	NTN4	0.0218	-0.1748
NM_003878	GGH	-0.0216	0.1732
NM_002989	SCYA21	-0.0215	0.1722
NM_002811	PSMD7	-0.0215	0.1722
NM_017865	FLJ20531	0.0213	-0.1703
NM_000878	IL2RB	-0.021	0.1681
AF067420		-0.0208	0.1666
NM_002838	PTPRC	-0.0208	0.1664
NM_002341	LTB	-0.0206	0.1651
Contig48935_RC		-0.0206	0.1646
Contig3659_RC		0.0206	-0.1644
NM_003165	STXBP1	-0.0205	0.1639
NM_002421	MMP1	-0.0204	0.1635
Contig3434_RC		-0.0204	0.1633
NM_005749	TOB1	-0.0203	0.1622
Contig43645_RC		-0.02	0.1597
Contig31288_RC		-0.0199	0.1595
NM_000397	CYBB	-0.0198	0.1582
AF131750	DDX17	0.0198	-0.1581
M30818	MX2	-0.0198	0.1581
NM_020244	LOC56994	0.0197	-0.158
Contig55134_RC		-0.0197	0.1576
NM_002053	GBP1	-0.0196	0.157
Contig49013_RC		-0.0195	0.1563
NM_006461	DEEPEST	-0.0195	0.1562
NM_002512	NME2	-0.0195	0.1562
Contig14280_RC		-0.0195	0.1558
NM_020201	LOC56953	0.0195	-0.1556
Contig3311_RC		0.0194	-0.1549
Contig54257_RC		-0.0193	0.1541
NM_018445	LOC55829	-0.0192	0.1539
NM_004288	PSCDBP	-0.019	0.1517
Contig21130_RC		-0.0189	0.1508
NM_006051	FE65L2	0.0187	-0.1497
U56725	HSPA2	0.0187	-0.1495
NM_003525	H2BFK	-0.0186	0.1485
Contig52182_RC		-0.0184	0.1469
NM_018043	FLJ10261	-0.0183	0.1465
Contig63748_RC		0.0183	-0.1464
Contig66916_RC		0.018	-0.1444
NM_016095	LOC51659	-0.018	0.1444
Contig52945_RC		-0.0179	0.1435
NM_014398	TSC403	-0.0178	0.1426
NM_017957	FLJ20778	-0.0178	0.1425
Contig55228_RC		-0.0178	0.1425
NM_001558	IL10RA	-0.0176	0.1411
NM_015251	KIAA0431	-0.0175	0.1403
Contig32050_RC		-0.0174	0.1395
NM_012329	MMD	-0.0174	0.139
NM_005175	ATP5G1	-0.0172	0.1377
Contig2710_RC		-0.017	0.1361
Contig15433_RC		-0.017	0.1361
NM_000293	PHKB	-0.017	0.1358
NM_005982	SIX1	-0.0169	0.135
NM_009588	LTB	-0.0168	0.1345
NM_012328	MDG1	-0.0168	0.1342
NM_016077	LOC51651	-0.0167	0.1337
Contig44278_RC	DKFZP434K114	0.0167	-0.1336
NM_018326	FLJ11110	-0.0166	0.1329
Contig52082_RC		-0.0166	0.1329
NM_002185	IL7R	-0.0166	0.1328
Contig3626_RC		-0.0166	0.1326
NM_006006	ZNF145	0.0165	-0.1318
NM_005804	DDXL	-0.0164	0.1311
NM_001417	EIF4B	0.0164	-0.131
NM_001262	CDKN2C	-0.0163	0.1304
AL037737_RC	NRAS	-0.0162	0.1292
NM_002937	RNASE4	0.0161	-0.129
NM_002988	SCYA18	-0.0161	0.1287
NM_002809	PSMD3	-0.0161	0.1285
AJ012755		-0.016	0.1284
Contig58025_RC	FLJ22794	-0.016	0.1281
NM_014782	KIAA0512	0.016	-0.1276
Contig46244_RC		-0.0159	0.1272
AL137566		0.0159	-0.1271
Contig47252_RC		0.0159	-0.1269
NM_017734	FLJ20271	-0.0159	0.1269
Contig60301_RC		-0.0158	0.1261
NM_016640	PDCD9	0.0157	-0.126
NM_001085	SERPINA3	0.0157	-0.1255
U06715	CYB561	-0.0156	0.1248
NM_015383	DJ328E19.C1.1	0.0155	-0.1236
Contig32185_RC		-0.0154	0.123
Contig52993_RC		-0.0154	0.1229
NM_016614	AD022	-0.0153	0.1227
Contig44289_RC		-0.0153	0.1223
NM_000161	GCH1	-0.0153	0.122
NM_005891	ACAT2	-0.0152	0.1214
NM_002984	SCYA4	-0.0151	0.1211
Contig48572_RC		-0.015	0.1199
Contig52814_RC		-0.0149	0.1193
NM_014721	KIAA0680	-0.0149	0.1188
NM_006110	CD2BP2	0.0148	-0.1187
NM_016108	AIG-1	0.0148	-0.1182
NM_017709	FLJ20202	-0.0148	0.1182
NM_001062	TCN1	-0.0147	0.118
NM_003463	PTP4A1	-0.0147	0.1177
Contig440		-0.0147	0.1174
Contig53952_RC		-0.0147	0.1173
Contig1970_RC		-0.0146	0.1169
NM_006623	PHGDH	-0.0146	0.1169
AK001872		-0.0146	0.1166
NM_003806	HRK	-0.0145	0.1164
Contig42547		-0.0145	0.1157
Contig52970_RC		0.0144	-0.1155
NM_005819	STX6	0.0141	-0.1132
NM_006380	APPBP2	-0.0141	0.1132
X03084	C1QB	-0.0141	0.113
NM_016308	LOC51727	-0.0141	0.1129
Contig41537		0.0141	-0.1125
AB007969	KIAA0500	0.014	-0.1123
NM_006386	DDX17	0.014	-0.1123
NM_006826	YWHAQ	-0.0138	0.1108
U79277		-0.0138	0.1106
NM_000662	NAT1	0.0138	-0.1103
Contig44310_RC	OS4	-0.0137	0.11
NM_001995	FACL1	-0.0137	0.1095
NM_018116	FLJ10504	0.0137	-0.1095
NM_001078	VCAM1	-0.0136	0.1092
U18919	FKBP3	0.0136	-0.1091
NM_000126	ETFA	-0.0136	0.109
NM_002164	INDO	-0.0136	0.1085
Contig51392_RC		-0.0135	0.1083
AL133030	DKFZP434H0735	-0.0135	0.1081
NM_016097	LOC51124	-0.0134	0.1076
NM_015997	LOC51093	0.0134	-0.1073
NM_005608	PTPRCAP	-0.0133	0.1068
AL133585		-0.0133	0.1064
Contig35635_RC		-0.0133	0.1064
AL133116	FLJ22041	0.0132	-0.1058
NM_015920	LOC51065	0.0132	-0.1053
NM_001505	GPR30	-0.0131	0.1049
Contig40446_RC		-0.0131	0.1047
AF005487		-0.013	0.1044
Contig66219_RC		0.013	-0.1043
NM_001657	AREG	-0.013	0.1041
AF222694		-0.013	0.104
NM_020974	CEGP1	0.0129	-0.1032
NM_002189	IL15RA	-0.0129	0.1031
NM_004433	ELF3	0.0129	-0.1028
AL117526	DKFZp434P1550	0.0128	-0.1026
Contig46343_RC		0.0128	-0.1023
NM_013258	ASC	0.0128	-0.1021
NM_016373	WWOX	-0.0126	0.1008
NM_003035	SIL	-0.0126	0.1005
AL137584		0.0125	-0.1002
NM_002805	PSMC5	-0.0124	0.0993
Contig758_RC		0.0124	-0.099
NM_005408	SCYA13	-0.0124	0.0988
NM_004560	ROR2	0.0123	-0.098
NM_000592	C4B	0.0122	-0.098
Contig54391_RC		0.0122	-0.0978
NM_005514	HLA-B	-0.0122	0.0978
Contig57174_RC		-0.0122	0.0976
NM_006675	NET-5	0.0121	-0.0971
NM_018490	GPR48	-0.0121	0.0968
NM_002395	ME1	-0.0121	0.0966
Contig27915_RC		-0.0121	0.0965
NM_006419	SCYB13	0.0121	-0.0965
AF179224	TMPRSS4	-0.012	0.0963
Contig52457_RC		0.012	-0.0962
NM_000017	ACADS	0.012	-0.0959
D25328	PFKP	0.0119	-0.0952
NM_003487	TAF2N	0.0119	-0.0952
Contig15169_RC		-0.0119	0.0949
NM_003975	SH2D2A	-0.0117	0.0933
Contig51037_RC		-0.0116	0.0929
Contig27616_RC		0.0116	-0.0929
Contig41850_RC		-0.0116	0.0927
Contig35814_RC		0.0116	-0.0927
NM_006074	STAF50	-0.0116	0.0926
NM_014019	HSPC009	0.0116	-0.0924
Contig36409_RC		-0.0115	0.0924
Contig56010_RC		-0.0115	0.0923
Contig57057_RC		-0.0115	0.0922
NM_017572	GPRK7	0.0115	-0.0921
NM_005565	LCP2	-0.0115	0.0921
Contig29_RC	FLJ22649	-0.0115	0.0918
AF035318		-0.0114	0.0912
NM_016359	LOC51203	-0.0114	0.091
NM_006963	ZNF22	0.0114	-0.0909
NM_003676	DEGS	-0.0114	0.0909
Contig37878_RC		-0.0114	0.0908
NM_005187	CBFA2T3	-0.0113	0.0904
Contig53848_RC		0.0113	-0.0904
NM_001861	COX4	-0.0113	0.0902
NM_020188	DC13	-0.0113	0.0901
NM_016187	BIN2	-0.0112	0.0899
NM_005597	NFIC	0.0112	-0.0898
Contig43747_RC		0.0112	-0.0897
NM_000283	PDE6B	0.0112	-0.0893
Contig42751_RC		-0.0111	0.089
NM_002021	FMO1	-0.0111	0.0887
NM_004951	EBI2	-0.0111	0.0885
NM_004800	TM9SF2	-0.0111	0.0884
Contig56036_RC		-0.011	0.0884
Contig37262		-0.011	0.0884
AB032988	DJ971N18.2	-0.011	0.0882
Contig55756_RC		0.011	-0.0881
Contig4388_RC	ITM2C	-0.011	0.0879
Contig46950_RC		-0.0109	0.0874
Contig57546_RC		-0.0109	0.0869
NM_015917	LOC51064	0.0108	-0.0866
Contig48208_RC		0.0108	-0.0866
NM_014580	SLC2A8	-0.0107	0.0854
Contig1386_RC	LOC56962	0.0106	-0.0848
AF044127	SCAD-SRL	0.0106	-0.0847
AB007857	KIAA0397	0.0106	-0.0845
NM_014185	HSPC165	0.0105	-0.0843
NM_016437	TUBG2	0.0105	-0.0842
Contig3812_RC		-0.0105	0.0842
AW190932_RC	STAR	-0.0105	0.0838
NM_002201	ISG20	-0.0105	0.0836
NM_000903	DIA4	-0.0105	0.0836
NM_014752	KIAA0102	-0.0104	0.0834
AL162078		0.0104	-0.0834
NM_001985	ETFB	-0.0104	0.0829
NM_006159	NELL2	0.0104	-0.0829
Contig46553_RC		-0.0103	0.0825
AK000004		0.0103	-0.0821
X52882	TCP1	-0.0103	0.0821
Contig26077_RC		0.0102	-0.0819
M37033	CD53	-0.0101	0.081
NM_017712	FLJ20208	0.0101	-0.0809
NM_018630	PRO2577	-0.0101	0.0806
NM_004988	MAGEA1	-0.01	0.0802
NM_004593	SFRS10	-0.01	0.0802
Contig55725_RC		-0.01	0.0801
Contig41887_RC		0.01	-0.08
Contig40128_RC		-0.0099	0.0792
Contig39511_RC		0.0099	-0.0791
NM_003150	STAT3	0.0099	-0.0788
NM_018281	FLJ10948	0.0098	-0.0787
Contig33311_RC		0.0098	-0.0784
NM_005084	PLA2G7	-0.0098	0.0781
Contig22386_RC		-0.0097	0.0779
Contig37758_RC		0.0097	-0.0776
NM_001306	CLDN3	0.0096	-0.0772
NM_004360	CDH1	-0.0096	0.0771
NM_005038	PPID	-0.0096	0.077
AL117621		-0.0096	0.077
NM_002118	HLA-DMB	-0.0096	0.0768
Contig50950_RC		0.0096	-0.0768
NM_016361	LOC51205	0.0096	-0.0766
NM_017899	FLJ20607	-0.0095	0.0764
Contig48913_RC		-0.0095	0.0762
NM_005931	MICB	-0.0095	0.0757
NM_018346	FLJ11164	-0.0094	0.0755
Contig37890_RC		0.0094	-0.0754
Contig12951_RC		-0.0094	0.0754
AL137332		-0.0094	0.0751
NM_014405	CACNG4	-0.0094	0.0749
NM_013974	DDAH2	0.0093	-0.0745
M15178	HLA-DRB1	-0.0093	0.0743
Contig44451_RC		-0.0093	0.0742
Contig40737_RC		0.0093	-0.0741
AL162049	USP10	-0.0093	0.0741
AL137714	LOC58481	0.0093	-0.074
Contig66759_RC		0.0091	-0.0731
NM_001161	NUDT2	0.0091	-0.0724
Contig47045_RC		0.009	-0.0723
NM_004185	WNT2B	0.009	-0.0719
NM_016337	RNB6	0.009	-0.0718
AI497657_RC		-0.0089	0.0716
NM_016332	SEPX1	0.0089	-0.0712
NM_005046	KLK7	-0.0088	0.0704
U66702	PTPRN2	-0.0088	0.0702
NM_000238	KCNH2	-0.0087	0.0693
NM_003248	THBS4	-0.0086	0.069
NM_005792	MPHOSPH6	-0.0086	0.069
NM_016824	ADD3	-0.0086	0.0688
Contig59127_RC		0.0086	-0.0686
Contig47985_RC		-0.0085	0.0683
NM_016569	TBX3-iso	0.0085	-0.0683
NM_004701	CCNB2	-0.0085	0.0681
NM_012339	NET-7	0.0085	-0.0679
AL110168	DKFZP586N2124	-0.0085	0.0679
NM_000560	CD53	-0.0085	0.0676
Contig27088_RC		0.0084	-0.0675
U45975	PIB5PA	0.0084	-0.0674
NM_006482	DYRK2	-0.0084	0.0668
X00457	HLA-DPA1	-0.0083	0.0661
NM_002298	LCP1	-0.0082	0.0659
NM_003368	USP1	-0.0082	0.0656
Contig43096_RC		0.0081	-0.0651
Contig51764_RC		-0.0081	0.065
AL080234		-0.0081	0.0648
NM_013409	FST	0.008	-0.0638
Contig43454_RC		0.008	-0.0638
NM_002592	PCNA	-0.0079	0.0636
AF160213	LOC56889	-0.0079	0.0633
NM_000853	GSTT1	0.0079	-0.0633
NM_006113	VAV3	0.0079	-0.0632
NM_003705	SLC25A12	0.0079	-0.0628
Contig25722_RC		-0.0078	0.0627
AL133619		0.0078	-0.0624
Contig66143_RC	MT1G	0.0078	-0.0623
NM_016223	LOC51165	0.0077	-0.0617
NM_007056	SWAP2	0.0077	-0.0615
Contig46463_RC	FZD6	-0.0077	0.0614
NM_005368	MB	0.0077	-0.0613
Contig25707_RC		-0.0077	0.0612
D10040	FACL2	-0.0076	0.0609
NM_001964	EGR1	-0.0076	0.0604
NM_018460	BM046	-0.0075	0.06
NM_003283	TNNT1	0.0075	-0.0597
Contig14390_RC		-0.0075	0.0597
NM_015907	LOC51056	-0.0074	0.0589
NM_005842	SPRY2	-0.0073	0.0586
NM_004120	GBP2	-0.0073	0.0584
NM_014313	SMP1	-0.0073	0.0584
NM_018295	FLJ11000	-0.0073	0.0583
Contig49590_RC		0.0073	-0.0582
NM_001450	FHL2	0.0072	-0.0579
NM_007106	UBL3	-0.0072	0.0578
Contig54012_RC	SAS10	-0.0072	0.0576
NM_002462	MX1	-0.0072	0.0573
AL137589	DKFZP434K0410	0.0071	-0.0571
Contig1239_RC		0.0071	-0.057
Contig59287_RC		0.0071	-0.0569
AL049667	ADORA2BP	-0.0071	0.0569
NM_001402	EEF1A1	0.0071	-0.0569
NM_018166	FLJ10647	0.0071	-0.0568
NM_000593	ABCB2	-0.0071	0.0568
NM_017414	USP18	-0.0071	0.0566
Contig42220_RC		-0.0071	0.0566
AL110214	SFRS6	-0.0071	0.0565
AF161414		0.007	-0.056
NM_000218	KCNQ1	-0.0069	0.0556
Contig37873		-0.0069	0.0554
NM_003670	BHLHB2	0.0069	-0.0553
Contig399_RC	FLJ12538	0.0069	-0.0553
NM_003506	FZD6	-0.0069	0.0552
AF090900	FLJ11215	-0.0069	0.055
Contig40272_RC		-0.0068	0.0546
NM_001071	TYMS	-0.0068	0.0546
Contig57293		-0.0068	0.0543
Z11887	MMP7	-0.0068	0.0542
NM_004938	DAPK1	-0.0068	0.0541
NM_002634	PHB	-0.0067	0.0539
NM_004417	DUSP1	-0.0067	0.0537
AB011152	KIAA0580	-0.0066	0.0531
NM_003378	VGF	-0.0066	0.053
Contig44909_RC		-0.0066	0.0528
Contig56160_RC		-0.0066	0.0525
NM_003038	SLC1A4	-0.0066	0.0525
NM_003600	STK15	-0.0065	0.0522
Contig19384_RC		-0.0065	0.0521
NM_017731	FLJ20260	-0.0065	0.0521
NM_012227	PGPL	0.0065	-0.0519
Contig58288_RC		0.0065	-0.0519
NM_003376	VEGF	0.0065	-0.0518
NM_014646	LPIN2	-0.0065	0.0516
NM_014685	HERPUD1	-0.0065	0.0516
AB033113	KIAA1287	-0.0064	0.0512
NM_006607	PTTG2	-0.0064	0.0509
NM_004505	USP6	-0.0063	0.0507
NM_004508	IDI1	-0.0063	0.0507
AB037858	KIAA1437	-0.0063	0.0505
Contig41538_RC		-0.0063	0.0505
NM_001033	RRM1	-0.0063	0.0503
NM_000168	GLI3	0.0063	-0.0502
Contig52553_RC		0.0062	-0.0495
Contig51994_RC		0.0062	-0.0493
NM_005857	ZMPSTE24	-0.0062	0.0492
NM_014367	E2IG5	0.0061	-0.0492
NM_004161	RAB1	-0.0061	0.0491
M12679	HUMMHCW1A	-0.0061	0.0491
NM_004900	DJ742C19.2	-0.0061	0.049
Contig53401_RC		0.0061	-0.049
Contig3834_RC		0.0061	-0.0489
Contig51929		-0.0061	0.0488
Contig44740_RC		0.0061	-0.0487
NM_000788	DCK	-0.006	0.0484
NM_002902	RCN2	-0.006	0.048
NM_002422	MMP3	-0.006	0.0479
NM_003537	H3FL	-0.006	0.0479
NM_019598	KLK12	-0.006	0.0478
NM_001073	UGT2B11	0.0059	-0.047
NM_000599	IGFBP5	0.0059	-0.0469
NM_004418	DUSP2	-0.0059	0.0468
NM_006805	HNRPA0	0.0058	-0.0464
NM_018901	PCDHA10	-0.0058	0.0463
Contig42328_RC		-0.0058	0.0461
AF151810	CGI-52	-0.0058	0.0461
AI286310_RC		-0.0057	0.0456
NM_001809	CENPA	-0.0057	0.0454
NM_019903	ADD3	-0.0057	0.0454
Contig49910_RC		-0.0057	0.0454
NM_000125	ESR1	0.0056	-0.0452
Contig41560_RC	CPT1A	-0.0056	0.0451
Contig52947_RC	C21ORF11	-0.0056	0.0448
NM_003558	PIP5K1B	-0.0056	0.0447
NM_012228	PILB	0.0056	-0.0446
Contig52737_RC		0.0056	-0.0446
NM_000050	ASS	-0.0056	0.0444
Contig40434_RC		0.0055	-0.0442
AB040971	KIAA1538	0.0055	-0.0439
NM_004048	B2M	-0.0055	0.0439
Contig3390_RC		-0.0055	0.0439
AL137648	DKFZP434J1813	-0.0055	0.0437
Contig45725_RC	C321D2.4	0.0055	-0.0437
NM_003392	WNT5A	0.0055	-0.0436
Contig43206_RC		-0.0054	0.0436
AA555029_RC		-0.0054	0.0433
NM_007117	TRH	-0.0054	0.0432
AB037787	NLGN2	0.0054	-0.0431
NM_007341	SH3BGR	-0.0054	0.0431
NM_015710	GLTSCR2	0.0054	-0.0429
NM_004702	CCNE2	-0.0054	0.0429
NM_000031	ALAD	0.0053	-0.0425
Contig36335_RC		0.0052	-0.042
AF134404	BC269730_1	0.0052	-0.0419
Contig54491_RC		-0.0052	0.0418
NM_014448	NBR	0.0052	-0.0417
Contig38901_RC		-0.0052	0.0414
AB033092	KIAA1266	0.0052	-0.0414
NM_000978	RPL23	0.0052	-0.0412
NM_003129	SQLE	-0.0051	0.0412
NM_002616	PER1	0.0051	-0.041
NM_001860	SLC31A2	-0.0051	0.0407
NM_012385	P8	0.0051	-0.0407
NM_014246	CELSR1	0.0051	-0.0407
NM_003792	EDF1	-0.0051	0.0406
NM_017857	FLJ20515	0.005	-0.0404
Contig756_RC		0.005	-0.04
Contig9541_RC		0.005	-0.0399
NM_020215	DKFZp761F2014	0.005	-0.0398
Contig39132_RC		-0.005	0.0398
AB002359	PFAS	0.0049	-0.0396
AB007932	PLXNA2	0.0049	-0.0394
Contig57595		0.0049	-0.0394
NM_005516	HLA-E	-0.0049	0.039
Contig55296_RC		0.0048	-0.0387
NM_003366	UQCRC2	0.0048	-0.0385
Contig42349_RC		-0.0048	0.0384
NM_002455	MTX1	0.0048	-0.0383
NM_001555	IGSF1	-0.0048	0.0382
NM_000014	A2M	-0.0048	0.0381
NM_017702	FLJ20186	-0.0047	0.0379
NM_003223	TFAP4	0.0047	-0.0377
NM_004583	RAB5C	0.0047	-0.0376
NM_001892	CSNK1A1	0.0047	-0.0376
Contig38928_RC		-0.0047	0.0374
AL157482	FLJ23399	-0.0047	0.0373
X82693	E48	-0.0046	0.0372
Contig46376_RC		-0.0046	0.0371
NM_005195	CEBPD	0.0046	-0.037
NM_013322	SNX10	-0.0046	0.0366
NM_018410	DKFZp762E1312	-0.0046	0.0366
Contig59120_RC		-0.0046	0.0364
Contig48004_RC		0.0045	-0.0362
NM_007274	HBACH	-0.0045	0.0362
NM_001236	CBR3	-0.0045	0.0361
M12758	HLA-A	-0.0045	0.0357
Contig56386_RC		0.0044	-0.0356
AK001630		-0.0044	0.0353
M63438	IGKC	-0.0044	0.0353
Contig47339_RC		0.0044	-0.0352
NM_005851	DOC-1R	-0.0044	0.0352
NM_005101	ISG15	-0.0044	0.0352
U79299	NOE1	-0.0044	0.0351
Contig51775_RC		0.0044	-0.0348
Contig49849_RC	C6ORF1	0.0043	-0.0348
NM_004887	SCYB14	0.0043	-0.0345
Contig37063_RC		0.0043	-0.0344
AF161451		0.0043	-0.0344
Contig31258_RC		0.0043	-0.0342
NM_005096	ZNF261	0.0043	-0.0342
NM_021181	LOC57823	-0.0043	0.0342
Contig33899_RC		-0.0042	0.0339
Contig43213		-0.0042	0.0336
AK001230	DKFZP586D211	0.0042	-0.0335
NM_005801	SUI1	0.0042	-0.0333
NM_001948	DUT	0.0041	-0.0331
Contig43998_RC	H2AFA	-0.0041	0.0326
Contig52443		0.0041	-0.0325
NM_005659	UFD1L	-0.004	0.0323
NM_016162	LOC51147	0.004	-0.0323
AJ276429	LOC57823	-0.004	0.0321
NM_001003	RPLP1	0.004	-0.0318
NM_005655	TIEG	-0.0039	0.0316
NM_003191	TARS	-0.0039	0.0315
AL133105	DKFZp434F2322	-0.0039	0.0312
NM_020038	ABCC3	-0.0039	0.0312
AL137559	PCANAP7	0.0039	-0.0311
NM_016270	LOC51713	-0.0039	0.0311
Contig7755_RC		-0.0037	0.03
M65292	HFL1	-0.0037	0.0294
NM_004291	CART	-0.0036	0.029
NM_007191	WIF-1	-0.0036	0.0289
Contig47221_RC		-0.0036	0.0288
NM_006455	SC65	0.0036	-0.0288
NM_005324	H3F3B	-0.0036	0.0288
Contig55940_RC		0.0036	-0.0287
NM_014449	A	0.0036	-0.0287
NM_005740	DNAL4	0.0036	-0.0286
NM_006705	GADD45G	0.0036	-0.0284
NM_016048	LOC51015	-0.0035	0.0284
NM_000607	ORM1	0.0035	-0.0282
NM_014501	E2-EPF	-0.0035	0.028
NM_019858	A	0.0035	-0.0279
NM_014747	KIAA0237	0.0034	-0.0274
AF070596	LOC57146	0.0034	-0.0273
NM_006804	MLN64	0.0034	-0.0273
NM_002894	RBBP8	-0.0034	0.0269
Contig44186_RC		0.0034	-0.0268
NM_003467	CXCR4	-0.0033	0.0266
NM_006111	ACAA2	-0.0033	0.0263
NM_001679	ATP1B3	-0.0033	0.0262
AB037814	KIAA1393	-0.0033	0.0262
NM_018384	FLJ11296	-0.0033	0.0261
NM_002358	MAD2L1	-0.0032	0.026
NM_018910	PCDHA7	-0.0032	0.0259
NM_004159	PSMB8	-0.0032	0.0258
Contig36312_RC		0.0032	-0.0257
Contig5009_RC		-0.0032	0.0256
NM_004459	FALZ	-0.0032	0.0254
NM_020186	DC11	-0.0031	0.0247
NM_002983	SCYA3	-0.0031	0.0245
Contig50814_RC		-0.003	0.024
Contig56143_RC		0.003	-0.0239
NM_005227	EFNA4	0.003	-0.0238
NM_001154	ANXA5	-0.003	0.0238
NM_014815	KIAA0130	-0.003	0.0237
AB011115	KIAA0543	0.003	-0.0236
NM_002135	NR4A1	-0.0029	0.0235
AK000365	ACO2	0.0028	-0.0225
NM_001734	C1S	-0.0028	0.0225
Contig28552_RC		-0.0028	0.0224
Contig842_RC		-0.0028	0.0223
NM_002394	SLC3A2	-0.0028	0.0222
NM_005881	BCKDK	0.0028	-0.0221
AF113007	DKFZP586A0522	-0.0027	0.0218
Contig52441_RC		-0.0027	0.0217
Contig39845_RC		-0.0027	0.0216
AK001731		-0.0027	0.0213
Contig25809_RC		0.0027	-0.0213
NM_006431	CCT2	-0.0026	0.0212
NM_013410	AK3	0.0026	-0.0211
Contig45375_RC		0.0026	-0.021
Contig45195_RC		-0.0026	0.0209
Contig1508_RC	SDC2	-0.0026	0.0208
Contig36761_RC	FLJ23144	-0.0026	0.0207
NM_016121	LOC51133	0.0026	-0.0205
NM_014773	KIAA0141	0.0025	-0.0202
NM_003829	MPDZ	0.0025	-0.0201
Contig22608_RC		-0.0024	0.0196
NM_002574	PRDX1	-0.0024	0.0194
AF076612	CHRD	0.0024	-0.0191
NM_014500	HTATSF1	-0.0024	0.019
NM_006845	KNSL6	-0.0024	0.019
NM_016608	LOC51309	0.0024	-0.0188
AW083946_RC	R32184_1	0.0024	-0.0188
NM_017961	FLJ20813	-0.0023	0.0187
X00497	CD74	-0.0023	0.0186
NM_015646	RAP1B	-0.0023	0.0185
NM_006017	PROML1	0.0023	-0.0183
AB007961	KIAA0492	-0.0023	0.0182
NM_017540	DKFZp586H0623	0.0022	-0.0178
Contig51742_RC	HSCP1	-0.0022	0.0176
AL157492	DKFZP434P0111	0.0022	-0.0176
Contig52641_RC		0.0022	-0.0174
Contig24351_RC		-0.0022	0.0174
NM_002051	GATA3	0.0022	-0.0173
NM_002884	RAP1A	-0.0022	0.0173
NM_015991	C1QA	-0.0022	0.0172
NM_004358	CDC25B	-0.0021	0.0168
NM_006755	TALDO1	-0.0021	0.0168
Contig44799_RC		-0.0021	0.0167
NM_003372	VBP1	-0.0021	0.0167
NM_005213	CSTA	-0.002	0.0163
Contig36720_RC		-0.002	0.016
AJ271216	DPP3	-0.002	0.0158
AK000757	BCL2L1	-0.0019	0.0153
Contig38683_RC		-0.0019	0.0151
NM_003786	ABCC3	-0.0019	0.0151
Contig51685_RC		-0.0018	0.0148
NM_017866	FLJ20533	-0.0018	0.0146
M28170	CD19	-0.0018	0.0146
Contig66573_RC		0.0018	-0.0146
Contig56768_RC	SLC5A3	-0.0018	0.0145
Contig44019_RC		0.0018	-0.0144
J04162	FCGR3B	-0.0018	0.0142
NM_004239	TRIP11	0.0018	-0.0142
NM_004079	CTSS	-0.0018	0.0142
NM_000994	RPL32	0.0018	-0.0141
AB040955	PRDX2	0.0018	-0.0141
AL117568		-0.0018	0.014
NM_000076	CDKN1C	-0.0017	0.0139
NM_001168	BIRC5	-0.0017	0.0138
NM_006644	HSP105B	-0.0017	0.0138
NM_001537	HSBP1	-0.0017	0.0137
NM_004172	SLC1A3	-0.0017	0.0136
AK002016		-0.0017	0.0135
Contig57231_RC		-0.0016	0.0132
Contig6254_RC		-0.0016	0.013
AL080169	DKFZP434C171	-0.0016	0.0129
Contig51291_RC		0.0015	-0.0123
AB037862	KIAA1441	0.0015	-0.012
Contig49614_RC		-0.0015	0.012
Contig51369_RC		0.0015	-0.0119
NM_001746	CANX	-0.0015	0.0119
NM_014808	KIAA0793	0.0015	-0.0118
AF141882	APMCF1	-0.0015	0.0116
NM_001855	COL15A1	-0.0014	0.0113
Contig49344		-0.0014	0.0113
AK000155		-0.0014	0.0111
NM_005337	HEM1	-0.0013	0.0107
AL133566	DKFZp434B217	0.0013	-0.0105
NM_001710	BF	0.0013	-0.0104
NM_012214	MGAT4A	-0.0013	0.0104
NM_004637	RAB7	0.0013	-0.0102
NM_000137	FAH	0.0013	-0.0102
Contig55785_RC		-0.0012	0.01
NM_014857	KIAA0471	-0.0012	0.0095
Contig47146_RC		-0.0012	0.0093
NM_018459	BM045	0.0012	-0.0093
Contig35145_RC		-0.0011	0.0091
Contig50153_RC		-0.0011	0.0087
NM_018014	FLJ10173	-0.0011	0.0086
NM_007032	HRIHFB2122	0.001	-0.0083
L00635	FNTB	-0.001	0.0082
NM_001688	ATP5F1	-0.001	0.0081
NM_003810	TNFSF10	-0.001	0.0081
Contig32176_RC		0.001	-0.008
AL049685	LOC57826	-0.001	0.0079
Contig3838_RC	RPL37A	0.001	-0.0078
AF007217	TRIP11	0.001	-0.0076
NM_002017	FLI1	-0.001	0.0076
AF131784		-0.0009	0.0075
NM_006528	TFPI2	-0.0009	0.0075
Contig12806_RC		-0.0009	0.0074
Contig58595_RC		0.0009	-0.0069
NM_001386	DPYSL2	-0.0008	0.0068
U82987	BBC3	0.0008	-0.0067
D86964	DOCK2	-0.0008	0.0067
NM_002023	FMOD	0.0008	-0.0067
NM_021055	TSC2	0.0008	-0.0066
NM_006398	UBD	-0.0008	0.0065
Contig54258_RC		-0.0008	0.0065
NM_006067	NOC4	-0.0008	0.0064
NM_017631	FLJ20035	-0.0008	0.0064
Contig41215_RC		0.0008	-0.0063
Contig53711_RC		-0.0008	0.0061
NM_002435	MPI	0.0008	-0.0061
NM_020248	LOC56998	-0.0008	0.006
Contig53598_RC		-0.0007	0.006
NM_003821	RIPK2	-0.0007	0.0059
NM_012288	KIAA0057	-0.0007	0.0057
NM_007171	POMT1	-0.0007	0.0056
NM_001482	GATM	0.0007	-0.0055
D87449	KIAA0260	-0.0007	0.0055
AF055033	IGFBP5	0.0007	-0.0054
NM_020154	LOC56851	-0.0007	0.0054
Contig27505_RC		-0.0007	0.0052
Contig4380_RC	MT1E	0.0006	-0.0051
NM_003791	S1P	-0.0006	0.0049
NM_001956	EDN2	0.0006	-0.0049
NM_018312	FLJ11058	-0.0006	0.0047
NM_000111	SLC26A3	0.0006	-0.0044
NM_021065	H2AFG	-0.0005	0.0044
Contig53191_RC		-0.0005	0.0043
Contig1111_RC		0.0005	-0.0042
NM_001665	ARHG	0.0005	-0.0039
NM_014292	CBX6	0.0005	-0.0039
Contig3398_RC		-0.0005	0.0037
NM_005573	LMNB1	-0.0004	0.0035
NM_004780	TCEAL1	0.0004	-0.0033
Contig34395_RC		-0.0004	0.003
Contig51196_RC		-0.0003	0.0028
NM_002870	RAB13	0.0003	-0.0026
NM_000305	PON2	0.0003	-0.0026
Contig1063_RC		-0.0003	0.0026
NM_020127	TUFT1	0.0003	-0.0025
AF041261	ILT7	-0.0003	0.0025
NM_006870	ADF	-0.0003	0.0023
Contig1120_RC		0.0003	-0.0022
NM_003011	SET	-0.0003	0.0021
NM_002794	PSMB2	-0.0003	0.0021
AF161415	HSPC030	-0.0003	0.0021
NM_003944	SELENBP1	0.0003	-0.002
AF063936	PUNC	-0.0002	0.0018
Contig256	PSMD11	-0.0002	0.0017
Contig53066_RC	ARL5	-0.0002	0.0017
U72514	C2F	0.0002	-0.0016
AB007954	KIAA0485	-0.0002	0.0015
NM_013338	ALG5	-0.0002	0.0015
NM_003090	SNRPA1	-0.0002	0.0014
NM_001979	EPHX2	0.0002	-0.0013
Contig40368_RC		-0.0002	0.0013
AA598803_RC		-0.0001	0.0011
NM_003609	HIRIP3	0.0001	-0.0011
AF103804	SDFR1	-0.0001	0.001
NM_006815	RNP24	0	0.0004
Contig40467_RC		0	-0.0002

## Sheet: Prediction(Thresh.=0.8)
Prediction for Threshold = 0.8
Settings Name: Settings2
Offset Quantile	50		Offset Value	0.188178
Contrast	both		RNG Seed	362436069
Prior Distribution (Sample Prior)
	Class	1	2
	Prob.	0.888889	0.111111
	Test set Prediction Confusion Matrix (Threshold=0.8)
	True\Predicted	1	2
	1	64	8
	2	7	1
Actual, Predicted Classes and Predicted Posterior Probabilities
Sample Labels	2_1_103	2_1_11	2_1_113	2_1_118	2_1_123	2_1_125	2_1_129	2_1_13	2_1_131	2_1_134	2_1_140	2_1_149	2_1_156	2_1_169	2_1_17	2_1_175	2_1_178	2_1_180	2_1_183	2_1_186	2_1_193	2_1_200	2_1_212	2_1_215	2_1_218	2_1_221	2_1_228	2_1_230	2_1_233	2_1_241	2_1_250	2_1_252	2_1_258	2_1_260	2_1_266	2_1_269	2_1_27	2_1_273	2_1_277	2_1_283	2_1_290	2_1_292	2_1_295	2_1_301	2_1_304	2_1_310	2_1_315	2_1_326	2_1_332
Class Labels	1	1	1	1	1	1	1	1	1	1	1	1	1	1	1	1	1	1	1	1	1	1	1	1	1	1	1	1	1	1	1	1	1	1	1	1	1	1	1	1	1	1	1	1	1	1	1	1	1
Predicted Class Labels	2	2	1	1	1	1	1	1	1	1	1	1	1	1	1	1	1	1	1	1	1	1	1	1	1	1	1	1	1	1	1	1	1	1	1	1	1	1	1	1	1	1	1	1	1	1	1	1	2
1	0.498207	0.00746983	0.990351	0.997577	0.977327	0.995149	0.977896	0.995196	0.990576	0.975109	0.999071	0.906567	0.99914	0.999945	0.998596	0.569249	0.998274	0.971864	0.975365	0.507632	0.923547	0.997686	0.544672	0.878657	0.523628	0.999717	0.968369	0.789856	0.996249	0.662501	0.990076	0.928947	0.983948	0.995834	0.991857	0.933842	0.998992	0.726978	0.996204	0.992746	0.999166	0.975063	0.999264	0.974066	0.995001	0.961035	0.999349	0.544746	0.186342
2	0.501793	0.99253	0.00964899	0.00242282	0.0226731	0.00485127	0.0221035	0.00480388	0.00942377	0.0248906	0.000928639	0.0934326	0.00085982	5.49205e-05	0.00140416	0.430751	0.00172616	0.0281355	0.0246352	0.492368	0.0764528	0.00231373	0.455328	0.121343	0.476372	0.000282884	0.0316309	0.210144	0.00375077	0.337499	0.00992372	0.0710534	0.0160523	0.00416567	0.00814334	0.0661583	0.00100758	0.273022	0.00379639	0.00725378	0.000834284	0.0249366	0.000735978	0.0259344	0.00499872	0.0389645	0.00065148	0.455254	0.813658
[truncated: 31 more columns]
